# Supplementary material for: ADNP is essential for sex-dependent hippocampal neurogenesis, through male unfolded protein response and female mitochondrial gene regulation
Source: Mol Psychiatry. 2024 Dec 23;30(6):2696–706. doi: 10.1038/s41380-024-02879-w (PMC12092271; doi:10.1038/s41380-024-02879-w)
Supplement: Supplementary file 2 — Table S1 [file 41380_2024_2879_MOESM2_ESM.xlsx]

## Sheet: shapira24
ENSEMBL	SYMBOL	GENENAME	FDR_Female_TYR	FDR_Female_NAP	FDR_Male_TYR	FDR_Male_NAP	log2FoldChange_Female_TYR	log2FoldChange_Female_NAP	log2FoldChange_Male_TYR	log2FoldChange_Male_NAP
ENSMUSG00000000530	Acvrl1	activin A receptor, type II-like 1	0.999968	0.0270399	0.83135	0.999936	-0.0878354	0.587892	-0.274778	0.214407
ENSMUSG00000051149	Adnp	activity-dependent neuroprotective protein	0.999968	0.00365049	0.0969593	0.124577	-0.205649	-0.670835	-0.47928	-0.518337
ENSMUSG00000045318	Adra2c	adrenergic receptor, alpha 2c	0.999968	0.999998	0.0321245	0.103244	-0.297096	0.0205004	-0.5074	-0.496734
ENSMUSG00000053279	Aldh1a1	aldehyde dehydrogenase family 1, subfamily A1	0.999968	0.999998	0.0409517	0.999936	-0.160912	-0.0558715	-0.261021	-0.0564322
ENSMUSG00000003033	Ap1m1	adaptor-related protein complex AP-1, mu subunit 1	0.999968	0.999998	0.268585	0.0939537	-0.102781	0.0699064	0.193429	0.249962
ENSMUSG00000033161	Atp1a1	ATPase, Na+/K+ transporting, alpha 1 polypeptide	0.999968	0.999998	0.0463155	0.999936	0.0306392	0.0360539	0.282027	0.11248
ENSMUSG00000019874	Fabp7	fatty acid binding protein 7, brain	0.999968	0.000377823	0.38481	0.18686	0.334566	0.672302	0.339865	0.438608
ENSMUSG00000025823	Pdia4	protein disulfide isomerase associated 4	0.999968	0.999998	0.142594	0.0777005	-0.143156	-0.0306537	-0.387192	-0.460194
ENSMUSG00000070436	Serpinh1	serine (or cysteine) peptidase inhibitor, clade H, member 1	0.999968	0.999998	0.0463155	0.999936	-0.139255	-0.0924753	-0.476561	-0.188899
ENSMUSG00000000303	Cdh1	cadherin 1	0.999968	0.0746482	0.999968	0.999936	1.10424	2.07204	0.150703	0.496257
ENSMUSG00000056216	Cebpg	CCAAT/enhancer binding protein (C/EBP), gamma	0.999968	0.0523596	0.999968	0.999936	-0.00983883	-0.301327	-0.0686602	0.00890459
ENSMUSG00000020953	Coch	cochlin	0.999968	0.0430945	0.999968	0.999936	0.0735548	0.794057	-0.0257061	-0.159226
ENSMUSG00000032060	Cryab	crystallin, alpha B	0.999968	0.925105	0.0868569	0.999936	-0.140725	-0.176984	-0.300902	-0.162574
ENSMUSG00000021758	Ddx4	DEAD box helicase 4	0.795899	0.842957	0.0829521	0.314316	0.913026	0.601984	0.964742	0.897688
ENSMUSG00000003436	Dll3	delta like canonical Notch ligand 3	0.999968	0.0964286	0.999968	0.999936	0.968261	1.20943	0.235729	-0.0496827
ENSMUSG00000026131	Dst	dystonin	0.999968	0.999998	0.094718	0.999936	-0.110051	-0.246069	-0.503756	-0.075092
ENSMUSG00000027490	E2f1	E2F transcription factor 1	0.999968	0.0347974	0.517741	0.716166	-0.635143	-0.864687	-0.51991	-0.573986
ENSMUSG00000022505	Emp2	epithelial membrane protein 2	0.999968	0.999998	0.0947007	0.999936	0.0378859	0.0347077	-0.335387	-0.0337756
ENSMUSG00000024222	Fkbp5	FK506 binding protein 5	0.999968	0.999998	0.813243	0.092593	-0.104158	-0.107304	-0.188429	-0.373683
ENSMUSG00000046714	Foxc2	forkhead box C2	0.991403	0.0841785	0.662904	0.999936	1.52118	1.84091	-0.999095	-0.986203
ENSMUSG00000041559	Fmod	fibromodulin	0.156471	0.0865927	0.999968	0.999936	1.36717	1.10903	-0.160945	-0.239026
ENSMUSG00000030108	Slc6a13	solute carrier family 6 (neurotransmitter transporter, GABA), member 13	0.701756	0.0498876	0.999968	0.999936	0.899785	0.996819	-0.151023	-0.246957
ENSMUSG00000046352	Gjb2	gap junction protein, beta 2	0.381741	0.0247063	0.999968	0.999936	0.854819	0.893315	0.122239	0.135807
ENSMUSG00000061232	H2-K1	histocompatibility 2, K1, K region	0.999968	0.0859657	0.978335	0.999936	0.462255	0.560046	0.241204	0.0849436
ENSMUSG00000030451	Herc2	HECT and RLD domain containing E3 ubiquitin protein ligase 2	0.999968	0.0864663	0.953269	0.999936	0.0112274	-0.229191	0.101968	0.00832508
ENSMUSG00000029657	Hsph1	heat shock 105kDa/110kDa protein 1	0.999968	0.999998	0.15796	0.000555881	-0.138625	-0.0388525	-0.298266	-0.491909
ENSMUSG00000022967	Ifnar1	interferon (alpha and beta) receptor 1	0.999968	0.999998	0.0201373	0.999936	0.0191932	-0.0964571	0.297987	0.131402
ENSMUSG00000026288	Inpp5d	inositol polyphosphate-5-phosphatase D	0.999968	0.0310128	0.999968	0.999936	-0.154463	-0.84722	0.161205	0.024368
ENSMUSG00000034664	Itga2b	integrin alpha 2b	0.999968	0.0866683	0.426449	0.999936	-0.925062	-1.70856	1.27495	0.695971
ENSMUSG00000069516	Lyz2	lysozyme 2	0.999968	0.0477533	0.999968	0.999936	0.372289	0.707274	-0.179972	-0.151991
ENSMUSG00000051510	Mafg	v-maf musculoaponeurotic fibrosarcoma oncogene family, protein G (avian)	0.999968	0.0696519	0.999968	0.999936	-0.268368	-0.337956	-0.0641191	-0.0920392
ENSMUSG00000018143	Mafk	v-maf musculoaponeurotic fibrosarcoma oncogene family, protein K (avian)	0.999968	0.094781	0.999968	0.999936	-0.196279	-0.410572	0.0153631	-0.0491975
ENSMUSG00000029119	Man2b2	mannosidase 2, alpha B2	0.633662	0.465164	0.00116667	0.0102447	-0.444621	-0.338056	-0.588264	-0.55335
ENSMUSG00000005583	Mef2c	myocyte enhancer factor 2C	0.999968	0.999998	0.0958613	0.999936	0.00632149	-0.107128	0.390265	0.0919385
ENSMUSG00000032498	Mlh1	mutL homolog 1	0.999968	0.999998	0.094718	0.999936	-0.347501	-0.235536	0.78398	0.107313
ENSMUSG00000039308	Ndst2	N-deacetylase/N-sulfotransferase (heparan glucosaminyl) 2	0.0351878	0.679832	0.999968	0.999936	-0.76842	-0.355614	0.208994	0.179808
ENSMUSG00000056493	Foxk1	forkhead box K1	0.999968	0.029677	0.999968	0.999936	-0.118	-0.247063	0.0767376	0.0174841
ENSMUSG00000048450	Msx1	msh homeobox 1	0.999968	0.999998	0.0962917	0.999936	0.0822305	-0.166285	-0.731971	-0.431689
ENSMUSG00000026077	Npas2	neuronal PAS domain protein 2	0.999968	0.999998	0.999968	0.064209	-0.0699774	-0.0642762	-0.187245	-0.673037
ENSMUSG00000021224	Numb	NUMB endocytic adaptor protein	0.999968	0.0514131	0.999968	0.999936	-0.145876	-0.486563	0.0310364	0.0400721
ENSMUSG00000028736	Pax7	paired box 7	0.0389285	0.344689	0.999968	0.999936	17.6987	10.3938	-4.44486	0.417564
ENSMUSG00000027419	Pcsk2	proprotein convertase subtilisin/kexin type 2	0.999968	0.999998	0.0050088	0.127499	-0.0496358	-0.0310749	0.254888	0.214072
ENSMUSG00000015090	Ptgds	prostaglandin D2 synthase (brain)	0.700921	0.0649377	0.977792	0.999936	0.690582	0.754158	-0.315148	-0.374757
ENSMUSG00000028883	Sema3a	sema domain, immunoglobulin domain (Ig), short basic domain, secreted, (semaphorin) 3A	0.999968	0.999998	0.029416	0.999936	-0.515544	-0.166088	0.778991	0.351278
ENSMUSG00000021091	Serpina3n	serine (or cysteine) peptidase inhibitor, clade A, member 3N	0.999968	0.793946	0.067413	0.808394	-0.250973	-0.213161	-0.338765	-0.240166
ENSMUSG00000029304	Spp1	secreted phosphoprotein 1	0.689823	0.0140802	0.127821	0.379842	0.84373	1.03104	-0.801087	-0.753376
ENSMUSG00000027868	Tbx15	T-box 15	0.999968	0.999998	0.0682361	0.317215	0.339811	0.649298	-1.79321	-1.56612
ENSMUSG00000055320	Tead1	TEA domain family member 1	0.999968	0.999998	0.0898761	0.722765	0.0176475	-0.0967934	-0.294107	-0.225707
ENSMUSG00000032440	Tgfbr2	transforming growth factor, beta receptor II	0.999968	0.999998	0.0666784	0.999936	-0.0160253	-0.0617816	-0.344498	-0.198228
ENSMUSG00000028047	Thbs3	thrombospondin 3	0.999968	0.999998	0.0514238	0.195122	-0.182448	0.250682	0.702608	0.662636
ENSMUSG00000019850	Tnfaip3	tumor necrosis factor, alpha-induced protein 3	0.999968	0.999998	0.0880827	0.999936	0.101737	-0.00800141	-0.577356	-0.161889
ENSMUSG00000015829	Tnr	tenascin R	0.999968	0.0498876	0.999968	0.999936	-0.18316	-0.260112	0.0169085	-0.0254744
ENSMUSG00000037771	Slc32a1	solute carrier family 32 (GABA vesicular transporter), member 1	0.999968	0.0358113	0.446871	0.999936	0.0977651	0.345489	-0.2211	-0.116196
ENSMUSG00000095990	Zfp97	zinc finger protein 97	0.999968	0.0540586	0.646884	0.480064	0.0876256	0.609199	0.362035	0.480009
ENSMUSG00000029860	Zyx	zyxin	0.999968	0.999998	0.0781256	0.789302	-0.0635476	-0.0280036	0.386885	0.28407
ENSMUSG00000037010	Apln	apelin	0.999968	0.999998	0.0839537	0.999936	-0.14173	-0.0592879	-0.292563	-0.141854
ENSMUSG00000058013	Septin11	septin 11	0.999968	0.999998	0.0432882	0.999936	0.0212363	-0.0465769	0.249542	0.0738896
ENSMUSG00000026179	Pnkd	paroxysmal nonkinesiogenic dyskinesia	0.999968	0.999998	0.0463155	0.999936	-0.00775353	0.0498724	-0.283512	-0.0322621
ENSMUSG00000002324	Rec8	REC8 meiotic recombination protein	0.089069	0.0794095	1.73937e-05	0.0554509	1.21719	0.948073	1.46898	1.02311
ENSMUSG00000032816	Igdcc4	immunoglobulin superfamily, DCC subclass, member 4	0.999968	0.999998	0.0201373	0.8853	-0.0147625	-0.0499879	-0.258632	-0.158235
ENSMUSG00000026977	Marchf7	membrane associated ring-CH-type finger 7	0.645149	0.999998	0.093486	0.999936	-0.263601	-0.107155	0.255354	0.0992131
ENSMUSG00000026483	Niban1	niban apoptosis regulator 1	0.0121805	0.999998	0.999968	0.999936	1.33224	0.120713	0.142161	0.00902379
ENSMUSG00000028229	Rmdn1	regulator of microtubule dynamics 1	0.0360881	0.999998	0.975382	0.999936	-0.821321	-0.159796	0.246036	0.255136
ENSMUSG00000042104	Uggt2	UDP-glucose glycoprotein glucosyltransferase 2	0.00232601	0.999998	0.999968	0.999936	-0.864758	-0.214168	0.171523	-0.115011
ENSMUSG00000063849	Ppcdc	phosphopantothenoylcysteine decarboxylase	0.999968	0.0237779	0.999968	0.999936	0.307683	0.737273	0.0470936	0.0864163
ENSMUSG00000041841	Rpl37	ribosomal protein L37	0.999968	0.0382319	0.919427	0.999936	0.175668	0.399455	-0.173463	-0.15591
ENSMUSG00000031937	Vstm5	V-set and transmembrane domain containing 5	0.527094	0.0640887	0.632979	0.8853	-0.698088	-0.705087	-0.414069	-0.44804
ENSMUSG00000039234	Sec24d	Sec24 related gene family, member D (S. cerevisiae)	0.999968	0.999998	0.00108822	0.431081	0.013688	0.202374	0.704122	0.450537
ENSMUSG00000017718	Afmid	arylformamidase	0.999968	0.718608	0.0469465	0.999936	-0.587841	-0.959319	1.54158	0.354029
ENSMUSG00000024170	Telo2	telomere maintenance 2	0.999968	0.230216	0.654541	0.0139757	-0.239817	-0.470898	0.329421	0.655739
ENSMUSG00000021567	Nkd2	naked cuticle 2	0.999968	0.999998	0.292603	0.00509083	-0.243024	-0.354766	-0.548966	-0.89501
ENSMUSG00000037610	Kcnmb2	potassium large conductance calcium-activated channel, subfamily M, beta member 2	0.0636895	0.487426	0.999968	0.999936	1.86464	1.02129	0.177346	0.284524
ENSMUSG00000034667	Xpot	exportin, tRNA (nuclear export receptor for tRNAs)	0.999968	0.999998	0.999968	0.0553184	0.186869	0.0149531	-0.0929971	-0.308761
ENSMUSG00000030583	Sipa1l3	signal-induced proliferation-associated 1 like 3	0.999968	0.999998	0.00133219	0.999936	-0.0481869	-0.0637047	-0.317582	-0.130758
ENSMUSG00000029229	Chic2	cysteine-rich hydrophobic domain 2	0.999968	0.994986	0.000192464	0.519476	-0.0909243	0.241483	-0.649687	-0.365613
ENSMUSG00000042520	Ubap2l	ubiquitin-associated protein 2-like	0.999968	0.845529	0.0201373	0.999936	0.0748808	-0.16392	0.302472	0.169748
ENSMUSG00000065968	Ifitm7	interferon induced transmembrane protein 7	0.999968	0.999998	0.279848	0.0241717	0.649531	0.539083	1.77416	2.57572
ENSMUSG00000042918	Mamstr	MEF2 activating motif and SAP domain containing transcriptional regulator	0.999968	0.999998	0.094718	0.767519	-0.222912	-0.247051	1.52618	1.16593
ENSMUSG00000032575	Manf	mesencephalic astrocyte-derived neurotrophic factor	0.999968	0.999998	0.0479443	0.199068	-0.0451891	-0.0642166	-0.506921	-0.474124
ENSMUSG00000039316	Rftn1	raftlin lipid raft linker 1	0.999968	0.962496	0.999968	0.0692912	-0.180759	-0.25717	-0.0353732	-0.509785
ENSMUSG00000024776	Stambpl1	STAM binding protein like 1	0.999968	0.0925357	0.946162	0.999936	0.0267841	-0.488952	-0.223768	-0.274261
ENSMUSG00000036817	Sun1	Sad1 and UNC84 domain containing 1	0.999968	0.999998	0.00883947	0.984364	0.0815816	0.015939	0.29829	0.162877
ENSMUSG00000020900	Myh10	myosin, heavy polypeptide 10, non-muscle	0.999968	0.999998	0.0750308	0.999936	-0.136235	-0.0208285	0.215267	0.126216
ENSMUSG00000041126	H2az2	H2A.Z histone variant 2	0.999968	0.0616927	0.999968	0.999936	0.0813531	0.356159	-0.000779565	0.100215
ENSMUSG00000047155	Cyp4x1	cytochrome P450, family 4, subfamily x, polypeptide 1	0.999968	0.999998	0.0781256	0.8853	0.287643	0.0971546	0.381544	0.265867
ENSMUSG00000029712	Actl6b	actin-like 6B	0.999968	0.678624	0.198789	0.0659143	0.125485	0.205769	0.262748	0.33411
ENSMUSG00000103037	Pcdhgb1	protocadherin gamma subfamily B, 1	0.241759	0.0597743	0.0666003	0.999936	-0.763632	-0.680162	-0.642982	-0.350881
ENSMUSG00000104346	Pcdhga3	protocadherin gamma subfamily A, 3	0.999968	0.205571	0.0781256	0.2948	0.327038	0.436745	0.472836	0.440691
ENSMUSG00000103897	Pcdhga8	protocadherin gamma subfamily A, 8	0.760064	0.0143789	0.000570838	0.000132758	-0.437808	-0.553144	-0.633697	-0.751497
ENSMUSG00000102440	Pcdhga9	protocadherin gamma subfamily A, 9	0.133263	0.094781	0.000719923	0.00159897	-0.738148	-0.568075	-0.788461	-0.805031
ENSMUSG00000102742	Pcdhga11	protocadherin gamma subfamily A, 11	3.98998e-07	1.64447e-12	4.02953e-08	1.12205e-10	0.7689	0.804197	0.635441	0.766617
ENSMUSG00000006014	Prg4	proteoglycan 4 (megakaryocyte stimulating factor, articular superficial zone protein)	0.999968	0.00118625	0.999968	0.999936	1.55331	2.64087	-0.391819	-0.264841
ENSMUSG00000001518	Itfg2	integrin alpha FG-GAP repeat containing 2	0.999968	0.999998	0.246773	0.0939537	0.150297	0.183296	-0.584725	-0.74508
ENSMUSG00000033170	Card10	caspase recruitment domain family, member 10	0.999968	0.0378753	0.95703	0.999936	-0.344907	-0.643395	-0.268126	-0.311536
ENSMUSG00000033032	Afap1l1	actin filament associated protein 1-like 1	0.999968	0.999998	0.0927294	0.999936	-0.104112	-0.0701328	0.353604	0.171847
ENSMUSG00000024493	Lars	leucyl-tRNA synthetase	0.999968	0.00914746	0.999968	0.999936	0.205404	0.436966	0.111884	0.210977
ENSMUSG00000032556	Bfsp2	beaded filament structural protein 2, phakinin	0.999968	0.682878	0.0958613	0.838644	0.0277908	-0.562197	-0.769882	-0.564931
ENSMUSG00000053080	Zfta	zinc finger translocation associated	0.999968	0.579767	0.0682361	0.999936	-0.130867	-0.245409	-0.336716	-0.211809
ENSMUSG00000026065	Slc9a4	solute carrier family 9 (sodium/hydrogen exchanger), member 4	0.311164	0.0806815	0.407747	0.999936	-1.11658	-0.999936	-0.730799	-0.473533
ENSMUSG00000024525	Impa2	inositol monophosphatase 2	0.999968	0.0378753	0.999968	0.999936	0.382394	1.13482	-0.00147147	0.0408358
ENSMUSG00000041670	Rims1	regulating synaptic membrane exocytosis 1	0.999968	0.00673495	0.999968	0.999936	-0.0502882	-0.246403	0.0662252	-0.0937419
ENSMUSG00000009075	Cabp7	calcium binding protein 7	0.999968	0.999998	0.066071	0.999936	-0.0308495	0.0458348	-0.254751	-0.0667151
ENSMUSG00000032289	Thsd4	thrombospondin, type I, domain containing 4	0.999968	0.925105	0.0600485	0.222753	-0.113805	-0.258219	-0.458806	-0.432204
ENSMUSG00000026510	Trp53bp2	transformation related protein 53 binding protein 2	0.999968	0.0807873	0.999968	0.999936	-0.212766	-0.357249	0.06777	0.101564
ENSMUSG00000096847	Tmem151b	transmembrane protein 151B	0.999968	0.999998	0.0494247	0.999936	0.0154012	-0.11718	-0.261786	-0.143637
ENSMUSG00000027188	Pamr1	peptidase domain containing associated with muscle regeneration 1	0.999968	0.999998	0.0213577	0.102069	-0.061204	-0.0865711	0.646178	0.617459
ENSMUSG00000048497	Mmgt2	membrane magnesium transporter 2	0.0503337	0.999998	0.55126	0.999936	0.802145	0.306506	-0.377928	-0.0506235
ENSMUSG00000041828	Abca8a	ATP-binding cassette, sub-family A (ABC1), member 8a	0.999968	0.999998	0.00470991	0.334246	0.256515	0.279071	-1.44454	-1.04962
ENSMUSG00000036098	Myrf	myelin regulatory factor	0.999968	0.0795446	0.999968	0.999936	-0.273916	-0.358194	-0.130715	-0.0546296
ENSMUSG00000027253	Lrp4	low density lipoprotein receptor-related protein 4	0.999968	0.999998	0.0256967	0.425473	-0.0468949	-0.145574	-0.311575	-0.245482
ENSMUSG00000047115	Fam221a	family with sequence similarity 221, member A	0.999968	0.0794095	0.999968	0.999936	0.165742	1.81013	-0.0409471	-0.153581
ENSMUSG00000031935	Med17	mediator complex subunit 17	0.999968	0.0170527	0.999968	0.999936	0.279883	0.564338	-0.197219	-0.0888167
ENSMUSG00000014498	Ankrd52	ankyrin repeat domain 52	0.999968	0.0806815	0.999968	0.999936	-0.215073	-0.299093	0.0416297	0.0743389
ENSMUSG00000043719	Col6a6	collagen, type VI, alpha 6	0.363919	0.0816456	0.397928	0.874245	1.55156	1.4867	1.08467	1.00595
ENSMUSG00000024053	Emilin2	elastin microfibril interfacer 2	0.999968	0.999998	0.999968	0.0912977	1.04763	-0.0933365	-0.410652	-1.44356
ENSMUSG00000043659	Npsr1	neuropeptide S receptor 1	0.999968	0.0382319	0.999968	0.999936	-0.397435	-1.32489	-0.370327	-0.58469
ENSMUSG00000044617	Zbtb39	zinc finger and BTB domain containing 39	0.999968	0.999998	0.0365479	0.999936	-0.129967	-0.155705	-0.503362	-0.28215
ENSMUSG00000050211	Pla2g4e	phospholipase A2, group IVE	0.999968	0.655321	0.00332128	0.00159897	-0.243661	-0.521607	0.948302	1.05611
ENSMUSG00000052273	Dnah3	dynein, axonemal, heavy chain 3	0.999968	0.999998	0.0910044	0.999936	-0.332697	-0.416337	1.17782	0.765164
ENSMUSG00000037716	Ccdc33	coiled-coil domain containing 33	0.0351878	0.999998	0.999968	0.999936	2.96257	0.685113	0.479124	-0.797785
ENSMUSG00000039166	Akap7	A kinase (PRKA) anchor protein 7	0.999968	0.999998	0.000314724	0.617126	0.00416329	0.0513275	0.503399	0.277084
ENSMUSG00000094066	Fam205a2	family with sequence similarity 205, member A2	0.999968	0.999998	0.0201373	0.00268224	0.262531	-3.57384	-17.994	21.3006
ENSMUSG00000052229	Gpr17	G protein-coupled receptor 17	0.999968	0.842584	0.0780069	0.999936	-0.00809558	-0.233213	-0.376359	-0.163269
ENSMUSG00000071719	Nalf2	NALCN channel auxiliary factor 2	0.999968	0.99334	0.029416	0.172625	0.0732761	-0.214733	-0.428008	-0.391738
ENSMUSG00000033882	Rbm46	RNA binding motif protein 46	0.999968	0.0842444	0.544795	0.44628	0.841106	1.70927	1.19735	1.49993
ENSMUSG00000091345	Col6a5	collagen, type VI, alpha 5	0.999968	0.999998	0.0868569	0.808789	-0.564961	-0.222355	1.71671	1.24537
ENSMUSG00000035615	Frmpd1	FERM and PDZ domain containing 1	0.999968	0.999998	0.00107894	0.560886	0.00885181	-0.0697132	-0.679055	-0.406477
ENSMUSG00000042567	Nek10	NIMA (never in mitosis gene a)- related kinase 10	0.999968	0.999998	0.0201373	0.669519	0.0288005	-0.236866	0.745667	0.508034
ENSMUSG00000078921	Tgtp2	T cell specific GTPase 2	0.999968	0.0235644	0.718536	0.999936	0.826485	2.60848	-1.21955	-0.750038
ENSMUSG00000038630	Zkscan16	zinc finger with KRAB and SCAN domains 16	0.999968	0.999998	0.00626845	0.055416	0.0399976	-0.11159	0.359361	0.332799
ENSMUSG00000095845	Gng14	G protein subunit gamma 14	7.43743e-09	0.999998	0.999968	0.999936	-18.1115	1.09	1.47988	-0.141613
ENSMUSG00000055228	Zfp935	zinc finger protein 935	0.999968	0.0115818	0.999968	0.999936	1.87418	-21.2714	5.77334	4.10562
ENSMUSG00000095207	CR974586		0.632873	0.029677	0.999968	0.999936	-14.4512	16.3613	0.910661	-5.90177

## Sheet: amram16
ENSEMBL	SYMBOL	GENENAME	FDR_Female_1mo_KO	FDR_Female_5mo_KO	FDR_Male_1mo_KO	FDR_Male_5mo_KO	log2FoldChange_Female_1mo_KO	log2FoldChange_Female_5mo_KO	log2FoldChange_Male_1mo_KO	log2FoldChange_Male_5mo_KO
ENSMUSG00000019997	Ccn2	cellular communication network factor 2	4.19774e-10	0.724958	0.993759	0.571087	-2.61458	-0.147057	0.168086	-0.39791
ENSMUSG00000030792	Dkkl1	dickkopf-like 1	3.33059e-07	0.031154	0.999058	0.872985	-3.5008	-1.16442	0.0224615	0.202193
ENSMUSG00000045969	Ing1	inhibitor of growth family, member 1	7.94215e-07	1.21615e-06	0.804516	0.751929	-0.632957	-0.483328	0.142799	-0.0757523
ENSMUSG00000005148	Klf5	Kruppel-like factor 5	2.60996e-06	0.275628	0.992848	0.973186	-1.77059	-0.339996	-0.153302	-0.0272848
ENSMUSG00000047515	BC049715	cDNA sequence BC049715	7.4825e-06	0.00316714	0.959015	0.80552	2.24505	-1.30845	-0.334915	0.271999
ENSMUSG00000085007	Smim43	small integral membrane protein 43	7.4825e-06	0.00554852	0.992848	0.614705	-2.68988	-1.25972	0.240445	-0.474268
ENSMUSG00000047907	Tshz2	teashirt zinc finger family member 2	1.13534e-05	0.00120302	0.999058	0.0994951	-2.03645	-1.09803	-0.135267	-0.940036
ENSMUSG00000030898	Cckbr	cholecystokinin B receptor	1.15415e-05	0.231324	0.999058	0.961441	-2.10958	-0.467084	-0.0177322	-0.0506358
ENSMUSG00000045314	Sowahb	sosondowah ankyrin repeat domain family member B	1.1621e-05	1.82e-06	0.999058	0.231034	-2.24118	-1.82965	-0.0353834	-0.848961
ENSMUSG00000005583	Mef2c	myocyte enhancer factor 2C	1.50946e-05	1.31541e-05	0.999058	0.828021	-1.76846	-1.27292	0.136096	-0.161165
ENSMUSG00000037185	Krt80	keratin 80	3.66511e-05	0.996828	0.896255	0.86487	-4.28467	0.00358099	0.83498	0.310929
ENSMUSG00000058152	Chsy3	chondroitin sulfate synthase 3	3.66511e-05	1.39381e-12	0.991661	0.991284	-1.30399	-1.81989	-0.129248	0.00842214
ENSMUSG00000064065	Ipcef1	interaction protein for cytohesin exchange factors 1	4.13145e-05	0.0338022	0.896255	0.628996	-1.73096	-0.671866	0.367983	-0.319881
ENSMUSG00000035357	Pdzrn3	PDZ domain containing RING finger 3	5.85113e-05	0.917701	0.991529	0.852607	-1.5581	-0.0398709	-0.165939	-0.130703
ENSMUSG00000020435	Osbp2	oxysterol binding protein 2	5.85113e-05	0.306126	0.999058	0.475256	-0.701091	-0.147741	-0.0438218	-0.183325
ENSMUSG00000003949	Hlf	hepatic leukemia factor	6.87033e-05	5.24891e-07	0.990984	0.284287	-1.30975	-1.1476	-0.152271	-0.464871
ENSMUSG00000041272	Tox	thymocyte selection-associated high mobility group box	7.08414e-05	1.0247e-07	0.983078	0.123601	-1.09263	-1.04308	0.145593	-0.533286
ENSMUSG00000040659	Efhd2	EF hand domain containing 2	7.08414e-05	0.038985	0.999058	0.170281	-0.832495	-0.324737	-0.0586199	-0.359901
ENSMUSG00000050390	C77080	expressed sequence C77080	9.84148e-05	0.015116	0.984333	0.494697	-0.813411	0.389985	0.105953	0.216555
ENSMUSG00000038026	Kcnj9	potassium inwardly-rectifying channel, subfamily J, member 9	0.000112466	2.87219e-07	0.936491	0.0359146	-0.69203	-0.646206	-0.134124	-0.435496
ENSMUSG00000038331	Satb2	special AT-rich sequence binding protein 2	0.000130888	1.00624e-06	0.991529	0.131062	-1.97344	-1.78811	-0.23249	-0.955955
ENSMUSG00000037279	Ovol2	ovo like zinc finger 2	0.000130888	0.171943	0.992848	0.445922	-2.61369	-0.719267	0.238871	-0.70548
ENSMUSG00000026798	Coq4	coenzyme Q4	0.000130888	0.0414446	0.999058	0.570295	-0.979583	-0.392522	-0.0376742	-0.219502
ENSMUSG00000027270	Lamp5	lysosomal-associated membrane protein family, member 5	0.00014392	0.158052	0.999058	0.952417	-2.30193	-0.658481	0.13658	0.0735246
ENSMUSG00000043439	Epop	elongin BC and polycomb repressive complex 2 associated protein	0.000157714	0.131627	0.999058	0.899426	-1.45197	0.442574	0.0243733	0.0914404
ENSMUSG00000020937	Plcd3	phospholipase C, delta 3	0.000168182	2.24369e-05	0.992848	0.609479	-1.08487	0.863287	0.108806	0.228653
ENSMUSG00000025477	Inpp5a	inositol polyphosphate-5-phosphatase A	0.000168182	0.449398	0.703372	0.857769	0.677571	-0.115102	-0.220724	0.060466
ENSMUSG00000023927	Satb1	special AT-rich sequence binding protein 1	0.00018181	6.63124e-13	0.999058	0.0126439	-1.19931	-1.57256	-0.0331988	-0.880835
ENSMUSG00000091387	Gcnt4	glucosaminyl (N-acetyl) transferase 4, core 2 (beta-1,6-N-acetylglucosaminyltransferase)	0.000191191	9.68488e-09	0.984239	0.205081	-1.60277	-1.77315	-0.219392	-0.71859
ENSMUSG00000073888	Ccl27a	chemokine (C-C motif) ligand 27A	0.000433617	2.49137e-09	0.938371	0.76721	-0.903514	1.01609	0.184888	0.124008
ENSMUSG00000046719	Nxph3	neurexophilin 3	0.000441228	0.46475	0.999058	0.186134	-1.6751	0.281661	-0.0374107	-0.765504
ENSMUSG00000038860	Garnl3	GTPase activating RANGAP domain-like 3	0.000441378	0.819609	0.999058	0.811248	-0.956164	-0.056322	0.037719	-0.111639
ENSMUSG00000021217	Tshz3	teashirt zinc finger family member 3	0.000502703	9.05053e-05	0.992848	0.752876	-1.68766	-1.31922	-0.182846	-0.253373
ENSMUSG00000055523	Gucy2g	guanylate cyclase 2g	0.000502703	0.03248	0.999058	0.577996	-1.8292	-0.840398	0.116075	-0.45466
ENSMUSG00000025478	Dpysl4	dihydropyrimidinase-like 4	0.000505648	0.000185152	0.932683	0.495177	-0.523332	0.396723	0.110756	0.149032
ENSMUSG00000052302	Tbc1d30	TBC1 domain family, member 30	0.000516853	1.2075e-09	0.992848	0.112721	-0.891237	-1.06275	-0.0964681	-0.489365
ENSMUSG00000079774	Fam205a2	NA	0.000516853	0.250156	0.999058	0.408292	-1.34354	-0.350673	-0.0989756	-0.443721
ENSMUSG00000040495	Chrm4	cholinergic receptor, muscarinic 4	0.000603401	9.47902e-09	0.999058	0.757703	-1.51891	-1.85905	0.0952686	-0.234917
ENSMUSG00000028977	Casz1	castor zinc finger 1	0.000614711	0.530976	0.306704	0.0409051	-0.939761	0.152136	-0.469427	-0.717871
ENSMUSG00000021684	Pde8b	phosphodiesterase 8B	0.000683504	0.943842	0.816144	0.884608	-0.663576	0.0132232	0.196603	0.0520398
ENSMUSG00000044216	Kcnj4	potassium inwardly-rectifying channel, subfamily J, member 4	0.000683504	0.886819	0.999058	0.870822	-1.0878	0.0424179	0.0407591	-0.092591
ENSMUSG00000076498	Trbc2	T cell receptor beta, constant 2	0.000683504	0.440519	0.992848	0.701666	-2.5763	-0.467177	0.270596	-0.441984
ENSMUSG00000001300	Efnb2	ephrin B2	0.000734834	3.83557e-05	0.84223	0.625832	-1.334	-1.11156	0.370353	-0.291346
ENSMUSG00000037474	Dtl	denticleless E3 ubiquitin protein ligase	0.000782984	0.0133728	0.956233	0.825833	-1.56349	-0.923569	0.286075	-0.183286
ENSMUSG00000039018	Mtg1	mitochondrial ribosome-associated GTPase 1	0.000792797	0.27223	0.000291325	0.0739694	-0.601465	-0.156562	-0.624154	-0.381451
ENSMUSG00000051726	Kcnf1	potassium voltage-gated channel, subfamily F, member 1	0.000792797	0.00149082	0.999058	0.726708	-1.40472	-0.925513	0.0358557	-0.237027
ENSMUSG00000078747	Gm20878	predicted gene, 20878	0.000792797	1.90723e-07	0.972521	0.714619	-1.24606	-1.31634	0.214974	-0.220468
ENSMUSG00000050410	Tcf19	transcription factor 19	0.000899165	0.525428	0.992848	0.865471	-1.25266	0.200196	0.134024	0.115475
ENSMUSG00000072674	Plac9b	placenta specific 9b	0.00101665	3.18306e-09	0.904355	0.406621	1.67211	2.02803	0.439161	0.549334
ENSMUSG00000003309	Ap1m2	adaptor protein complex AP-1, mu 2 subunit	0.00103966	0.476774	0.999058	0.551851	-2.93069	-0.53678	-0.149099	-0.82933
ENSMUSG00000030340	Scnn1a	sodium channel, nonvoltage-gated 1 alpha	0.00104918	0.198561	0.999058	0.649127	-0.877134	0.273443	-0.0807286	-0.198804
ENSMUSG00000009739	Pou6f1	POU domain, class 6, transcription factor 1	0.00107088	0.000329994	0.999058	0.0682731	-0.519993	-0.390607	-0.039621	-0.329183
ENSMUSG00000036452	Arhgap26	Rho GTPase activating protein 26	0.0012021	1.86014e-25	0.999058	0.0533623	-0.671115	-1.42061	0.0226311	-0.451271
ENSMUSG00000021710	Nln	neurolysin (metallopeptidase M3 family)	0.00121965	0.488645	0.739657	0.45144	-0.505671	0.0939651	0.175188	0.175049
ENSMUSG00000070803	Cited4	Cbp/p300-interacting transactivator, with Glu/Asp-rich carboxy-terminal domain, 4	0.00132229	0.294185	0.999058	0.971041	-1.68685	0.413238	-0.0660454	-0.036217
ENSMUSG00000029868	Trpv6	transient receptor potential cation channel, subfamily V, member 6	0.00132943	0.546561	0.999058	0.60825	-1.48105	0.229701	0.0891607	-0.346765
ENSMUSG00000020173	Cobl	cordon-bleu WH2 repeat	0.00135626	0.264148	0.999058	0.761646	-1.32387	-0.35407	0.0114602	0.203669
ENSMUSG00000015709	Arnt2	aryl hydrocarbon receptor nuclear translocator 2	0.00140389	5.63161e-13	0.986185	0.324547	-0.783606	-1.15151	0.114691	-0.30938
ENSMUSG00000042834	Nrep	neuronal regeneration related protein	0.00144879	0.00011022	0.883817	0.276997	-1.00601	-0.819967	-0.266985	-0.429622
ENSMUSG00000029798	Herc6	hect domain and RLD 6	0.00146452	4.33502e-08	0.999058	0.878765	-1.26458	-1.53035	-0.0195475	-0.114416
ENSMUSG00000028081	Rps3a1	ribosomal protein S3A1	0.0015706	1.58768e-05	0.719066	0.943417	-1.0637	0.957902	-0.385741	0.0461702
ENSMUSG00000035033	Tbr1	T-box brain transcription factor 1	0.00161815	0.000423422	0.999058	0.39869	-1.37893	-1.04047	0.111483	-0.48628
ENSMUSG00000019820	Utrn	utrophin	0.00163333	2.47815e-23	0.44027	0.0907269	-0.532201	-1.16194	-0.258636	-0.358568
ENSMUSG00000038807	Rap1gap2	RAP1 GTPase activating protein 2	0.00163333	1.61134e-15	0.999058	0.0788348	-0.592871	-0.986853	0.0479247	-0.37902
ENSMUSG00000027978	Prss12	protease, serine 12 neurotrypsin (motopsin)	0.00164051	0.866297	0.999058	0.746865	-1.18156	-0.0571966	0.0166181	-0.192438
ENSMUSG00000023800	Tiam2	T cell lymphoma invasion and metastasis 2	0.00170032	0.000277885	0.952838	0.968359	-0.999506	-0.788678	0.205958	-0.0260182
ENSMUSG00000027188	Pamr1	peptidase domain containing associated with muscle regeneration 1	0.00184515	0.00770115	0.401905	0.14374	-1.20485	-0.730429	-0.605617	-0.674133
ENSMUSG00000007656	Arpp19	cAMP-regulated phosphoprotein 19	0.00185038	0.0433143	0.984239	0.800225	-1.11656	-0.511272	0.176248	0.148597
ENSMUSG00000036617	Etl4	enhancer trap locus 4	0.00186005	1.41253e-07	0.999058	0.491862	-0.992065	-1.11307	-0.0116437	-0.303755
ENSMUSG00000027834	Serpini1	serine (or cysteine) peptidase inhibitor, clade I, member 1	0.00191749	3.17889e-13	0.999058	0.363758	-0.858317	-1.30102	0.0522501	-0.324055
ENSMUSG00000033161	Atp1a1	ATPase, Na+/K+ transporting, alpha 1 polypeptide	0.00193008	0.237271	0.95146	0.896283	-0.686333	0.195913	0.147709	0.0518402
ENSMUSG00000074622	Mafb	MAF bZIP transcription factor B	0.00208865	0.0156048	0.999058	0.224545	-0.72257	-0.430021	0.0084638	-0.377593
ENSMUSG00000007877	Tcap	titin-cap	0.00211444	0.152128	0.969475	0.622299	-2.12963	0.659387	0.347066	0.418303
ENSMUSG00000039195	Bbln	bublin coiled coil protein	0.00215778	0.412314	0.897801	0.425682	-0.891989	0.184971	0.235995	-0.304121
ENSMUSG00000059751	Rps3a3	ribosomal protein S3A3	0.00224905	0.864494	0.0781696	0.82132	8.25406	0.422555	6.11764	1.08776
ENSMUSG00000007207	Stx1a	syntaxin 1A (brain)	0.0023491	0.568635	0.950341	0.765018	-1.10755	-0.166801	0.242977	0.173129
ENSMUSG00000000282	Mnt	max binding protein	0.00236687	0.820288	0.969475	0.673141	-0.695251	-0.0463258	0.131809	-0.149615
ENSMUSG00000024736	Tmem132a	transmembrane protein 132A	0.00247867	2.44039e-05	0.999058	0.990555	-0.570549	0.526525	-0.00342318	-0.00478488
ENSMUSG00000035226	Rims4	regulating synaptic membrane exocytosis 4	0.00277851	0.759755	0.987817	0.867622	-0.723983	-0.0632964	0.109191	-0.0703028
ENSMUSG00000095207	CR974586	NA	0.00277851	3.11027e-10	0.925659	0.271073	-1.1318	1.49955	-0.266469	0.498802
ENSMUSG00000085795	Zfp703	zinc finger protein 703	0.00279219	0.00349819	0.772331	0.471748	-0.64235	0.439198	0.224647	0.211898
ENSMUSG00000066191	Anks6	ankyrin repeat and sterile alpha motif domain containing 6	0.00290475	3.12382e-21	0.949639	0.00149834	-0.482503	1.00751	0.106491	0.523387
ENSMUSG00000040164	Kcns1	K+ voltage-gated channel, subfamily S, 1	0.0031262	0.000361598	0.786531	0.374223	-1.37097	-1.13575	-0.463305	-0.534713
ENSMUSG00000041164	Zmiz2	zinc finger, MIZ-type containing 2	0.00320186	0.153262	0.903103	0.759956	-0.266801	0.0957739	0.0712562	-0.0448205
ENSMUSG00000023046	Igfbp6	insulin-like growth factor binding protein 6	0.00327508	0.569715	0.999058	0.591515	-1.51191	-0.231143	-0.0949411	-0.384585
ENSMUSG00000022377	Asap1	ArfGAP with SH3 domain, ankyrin repeat and PH domain1	0.00327508	1.71342e-10	0.999058	0.233907	-0.891963	-1.24371	-0.0963415	-0.434269
ENSMUSG00000029135	Fosl2	fos-like antigen 2	0.00327508	0.000135212	0.98461	0.204974	-1.13258	-0.978281	0.182375	-0.587762
ENSMUSG00000026890	Lhx6	LIM homeobox protein 6	0.00354563	0.000136317	0.865223	0.590913	-0.756145	0.663558	0.219901	0.201726
ENSMUSG00000062859	Tcp11	t-complex protein 11	0.00383375	0.00143436	0.999058	0.743822	2.81435	2.07035	0.109472	0.49944
ENSMUSG00000075297	H60b	histocompatibility 60b	0.00393414	0.00114381	0.999058	NA	-3.51015	-2.71805	0.114331	NA
ENSMUSG00000032224	Fam81a	family with sequence similarity 81, member A	0.00436826	0.448433	0.961702	0.834194	-0.82526	-0.167833	0.171006	-0.0999765
ENSMUSG00000037579	Kcnh3	potassium voltage-gated channel, subfamily H (eag-related), member 3	0.00445401	0.00203955	0.999058	0.729985	-1.17313	0.83408	0.127788	0.217101
ENSMUSG00000036040	Adamtsl2	ADAMTS-like 2	0.00445538	0.000148333	0.701926	0.689594	-0.77504	0.690723	0.303798	0.165166
ENSMUSG00000037855	Zfp365	zinc finger protein 365	0.00448108	0.00034401	0.999058	0.787194	-0.635327	-0.521063	0.0515348	-0.0953263
ENSMUSG00000046321	Hs3st2	heparan sulfate (glucosamine) 3-O-sulfotransferase 2	0.00452979	0.749829	0.914573	0.966564	-1.56828	-0.146388	0.410001	0.0452445
ENSMUSG00000024660	Incenp	inner centromere protein	0.00459804	1.20733e-12	0.999058	0.754237	-0.685682	1.10895	-0.0238072	0.120369
ENSMUSG00000004151	Etv1	ets variant 1	0.00469232	1.16645e-08	0.869321	0.962315	-0.813445	-1.04095	-0.242372	-0.0266652
ENSMUSG00000038366	Lasp1	LIM and SH3 protein 1	0.00470057	0.51268	0.991529	0.521662	-0.491422	-0.0896107	-0.0703333	-0.153354
ENSMUSG00000029086	Prom1	prominin 1	0.00497629	1.20213e-07	0.297289	0.524629	-0.539185	0.7069	-0.318258	0.188873
ENSMUSG00000054003	Tdrd9	tudor domain containing 9	0.00497629	0.000136307	0.294051	0.796005	2.48539	2.26142	-1.56149	0.384042
ENSMUSG00000025647	Shisa5	shisa family member 5	0.00497629	9.809e-28	0.506026	0.23904	-0.469881	-1.1848	0.232291	-0.243777
ENSMUSG00000020326	Ccng1	cyclin G1	0.00512378	1.23325e-05	0.983647	0.549762	-0.658214	-0.665114	-0.11236	-0.193975
ENSMUSG00000032172	Olfm2	olfactomedin 2	0.00513852	0.00836054	0.999058	0.844658	-0.868977	0.544625	-0.0241233	0.100108
ENSMUSG00000032503	Arpp21	cyclic AMP-regulated phosphoprotein, 21	0.00531673	0.386334	0.999058	0.689594	-1.02281	-0.23754	0.11674	0.21558
ENSMUSG00000028459	Cd72	CD72 antigen	0.00532056	2.02131e-45	0.804715	0.0405977	-2.83572	5.99026	-0.763085	1.18114
ENSMUSG00000057777	Mab21l2	mab-21-like 2	0.00561381	0.250283	0.00161646	0.657978	4.87534	-1.40285	-5.81325	1.12154
ENSMUSG00000022433	Csnk1e	casein kinase 1, epsilon	0.0059139	1.58257e-27	0.999058	0.0269392	-0.452044	-1.12137	-0.0220588	-0.383312
ENSMUSG00000039959	Hip1	huntingtin interacting protein 1	0.0059139	0.00330189	0.869321	0.226617	-0.45256	-0.328051	-0.136952	-0.242971
ENSMUSG00000000386	Mx1	MX dynamin-like GTPase 1	0.00594438	0.612465	0.999058	NA	3.36791	0.528587	-0.138598	NA
ENSMUSG00000037148	Arhgap10	Rho GTPase activating protein 10	0.00604424	0.785965	0.904488	0.987732	-1.2779	-0.108708	0.353399	0.0143057
ENSMUSG00000028838	Extl1	exostosin-like glycosyltransferase 1	0.00604424	0.804294	0.999058	0.822221	-0.751941	-0.057246	0.0783646	-0.0989642
ENSMUSG00000033721	Vav3	vav 3 oncogene	0.00636157	0.795332	0.243641	0.842202	1.42051	-0.114182	-0.918726	0.17482
ENSMUSG00000039844	Rapgef1	Rap guanine nucleotide exchange factor (GEF) 1	0.00650659	3.44843e-05	0.866871	0.622812	-0.312292	0.313073	0.0962339	0.0826105
ENSMUSG00000044252	Osbpl1a	oxysterol binding protein-like 1A	0.00650659	3.09372e-08	0.999058	0.620646	-0.754021	-0.960624	0.0238615	0.192289
ENSMUSG00000066007	Zfp600	zinc finger protein 600	0.00685832	0.0480946	NA	NA	6.77678	-2.9645	NA	NA
ENSMUSG00000024846	Cst6	cystatin E/M	0.00694526	0.0132324	0.990984	0.938247	-1.09958	0.631975	-0.15747	0.0534659
ENSMUSG00000042589	Cux2	cut-like homeobox 2	0.00710988	6.34877e-06	0.999058	0.094138	-0.830578	-0.884488	0.0717236	-0.562544
ENSMUSG00000032571	Pik3r4	phosphoinositide-3-kinase regulatory subunit 4	0.00741882	0.000790819	0.992848	0.15147	-0.393441	0.346203	-0.0499489	-0.265231
ENSMUSG00000022237	Ankrd33b	ankyrin repeat domain 33B	0.00741882	9.60724e-06	0.928399	0.0759384	-0.954303	-1.00079	0.247827	-0.677588
ENSMUSG00000017400	Stac2	SH3 and cysteine rich domain 2	0.00772647	0.178606	0.999058	0.778083	-0.744774	-0.264242	0.0157813	-0.120841
ENSMUSG00000030830	Itgal	integrin alpha L	0.00788258	0.118811	0.999058	0.453071	-1.95492	-0.98773	0.137724	-0.903783
ENSMUSG00000060924	Csmd1	CUB and Sushi multiple domains 1	0.008537	0.0992958	0.854059	0.209873	-0.574046	-0.253249	0.185307	-0.321614
ENSMUSG00000056328	Myh1	myosin, heavy polypeptide 1, skeletal muscle, adult	0.00876788	0.337516	0.976757	0.953289	-2.97399	-0.847095	0.501193	-0.111117
ENSMUSG00000064325	Hhip	Hedgehog-interacting protein	0.00897346	0.847415	0.136965	0.973567	0.74577	-0.0552084	-0.555214	-0.0208262
ENSMUSG00000118506	Cfap141	cilia and flagella associated protein 141	0.00940012	6.63124e-13	0.999058	0.256049	0.881271	1.49648	0.0276769	0.44211
ENSMUSG00000025786	Zdhhc3	zinc finger, DHHC domain containing 3	0.00940012	3.97181e-11	0.263398	0.384466	-0.495152	-0.782696	0.321813	-0.207654
ENSMUSG00000032470	Mras	muscle and microspikes RAS	0.00981085	2.08719e-10	0.881353	0.177992	-0.41845	-0.635081	0.129071	-0.245592
ENSMUSG00000018634	Crhr1	corticotropin releasing hormone receptor 1	0.0105761	0.00648201	0.999058	0.480477	-0.85111	0.5821	0.0635369	0.299099
ENSMUSG00000032355	Mlip	muscular LMNA-interacting protein	0.0108621	0.477402	0.992078	0.821391	-1.024	0.213494	-0.1475	-0.142625
ENSMUSG00000018209	Stk4	serine/threonine kinase 4	0.0108786	3.78888e-13	0.0455808	0.657635	-0.348327	-0.661605	0.306188	-0.0964043
ENSMUSG00000050211	Pla2g4e	phospholipase A2, group IVE	0.0110479	1.39807e-07	0.999058	0.90533	-0.619904	0.783308	-0.0733076	0.0500482
ENSMUSG00000019312	Grb7	growth factor receptor bound protein 7	0.0110479	0.994728	0.999058	0.363737	-1.73567	0.00384755	-0.00866636	-0.752909
ENSMUSG00000034023	Fancd2	Fanconi anemia, complementation group D2	0.0110479	0.205762	0.999058	0.610697	-1.05479	0.372377	-0.0687003	0.285619
ENSMUSG00000028736	Pax7	paired box 7	0.0110479	0.00337112	0.0256408	0.896409	5.54202	-3.93236	-5.49197	-0.463047
ENSMUSG00000058013	Septin11	septin 11	0.0110598	3.76542e-07	0.981361	0.503683	-0.619952	-0.77205	0.118075	-0.213751
ENSMUSG00000075334	Rprm	reprimo, TP53 dependent G2 arrest mediator candidate	0.0112991	0.779981	0.999058	0.127275	-0.914327	0.0811049	0.0267941	-0.584854
ENSMUSG00000029335	Bmp3	bone morphogenetic protein 3	0.0115417	3.02759e-09	0.740585	0.848346	-1.12	-1.78291	0.454507	-0.141252
ENSMUSG00000070867	Trabd2b	TraB domain containing 2B	0.0115417	0.87325	0.999058	0.650302	-1.42235	-0.076416	-0.0628007	-0.355136
ENSMUSG00000024642	Tle4	transducin-like enhancer of split 4	0.011653	4.31855e-22	0.992848	0.00636027	-0.464342	-1.11757	0.0624821	-0.513239
ENSMUSG00000026259	Ngef	neuronal guanine nucleotide exchange factor	0.011653	0.0913413	0.999058	0.678287	-0.941502	0.420708	-0.0875708	0.217251
ENSMUSG00000046999	1110032F04Rik	RIKEN cDNA 1110032F04 gene	0.0121161	0.00826517	0.999058	0.244585	-0.883594	-0.616269	-0.0410103	-0.472747
ENSMUSG00000058248	Kcnh1	potassium voltage-gated channel, subfamily H (eag-related), member 1	0.0122082	6.39842e-06	0.513643	0.729985	-0.625835	-0.717744	0.329725	-0.131801
ENSMUSG00000018398	Septin8	septin 8	0.0122082	0.00016122	0.966205	0.909376	-0.389761	-0.365868	0.085817	0.0305803
ENSMUSG00000037032	Apbb1	amyloid beta (A4) precursor protein-binding, family B, member 1	0.0126816	4.11104e-10	0.991529	0.599828	-0.368754	-0.55968	0.0561601	0.104318
ENSMUSG00000048826	Dact2	dishevelled-binding antagonist of beta-catenin 2	0.0128028	0.120264	0.762453	0.969663	-0.941669	-0.403871	0.378251	0.0273519
ENSMUSG00000034867	Ankrd27	ankyrin repeat domain 27 (VPS9 domain)	0.0128273	3.84623e-05	0.505892	0.702067	-0.380065	0.396729	0.203845	-0.084726
ENSMUSG00000027860	Vangl1	VANGL planar cell polarity 1	0.0129329	0.0858136	0.778026	0.290149	1.60246	-0.751483	-0.634294	0.827934
ENSMUSG00000049420	Tmem200a	transmembrane protein 200A	0.0130269	0.434055	0.992848	0.997852	0.998959	-0.233832	0.136179	0.00230145
ENSMUSG00000024293	Esco1	establishment of sister chromatid cohesion N-acetyltransferase 1	0.0141333	0.537978	0.362892	0.75786	-0.627891	-0.120844	0.387013	-0.12029
ENSMUSG00000069132	Nxph2	neurexophilin 2	0.0141333	0.325238	0.943039	0.886108	-2.19597	-0.629201	0.504198	-0.208235
ENSMUSG00000097929	Tunar	Tcl1 upstream neural differentiation associated RNA	0.0141615	0.0569239	0.696219	0.820314	1.08866	0.553976	-0.478799	0.156796
ENSMUSG00000040044	Orc3	origin recognition complex, subunit 3	0.0141939	2.06707e-14	0.868972	0.768121	0.273692	-0.567632	-0.0887937	0.0555066
ENSMUSG00000090356	Teddm3	transmembrane epididymal family member 3	0.015064	0.318181	0.999058	0.289095	-2.55916	-0.749608	0.261941	-1.53352
ENSMUSG00000020205	Phlda1	pleckstrin homology like domain, family A, member 1	0.0156679	0.542326	0.24855	0.155841	-0.414878	-0.0842431	0.282321	-0.284801
ENSMUSG00000021901	Bap1	Brca1 associated protein 1	0.015875	0.0446664	0.59903	0.440683	-0.322572	-0.176021	0.160255	0.128237
ENSMUSG00000045871	Slitrk6	SLIT and NTRK-like family, member 6	0.0161105	0.502022	0.114525	0.816426	2.51471	-0.514025	-2.01792	0.380038
ENSMUSG00000066315	Gm12918	ribosomal protein L13 pseudogene	0.016318	0.000130787	0.0884641	0.512661	-23.5569	-22.6157	20.061	-8.17183
ENSMUSG00000070366	Plpp4	phospholipid phosphatase 4	0.0163675	0.605424	0.287816	0.0595813	0.771929	-0.135124	-0.536453	-0.720167
ENSMUSG00000038406	Scaf1	SR-related CTD-associated factor 1	0.0163675	6.70914e-11	0.999058	0.0766613	-0.432462	-0.702535	-0.042698	-0.328572
ENSMUSG00000047539	Fbxo28	F-box protein 28	0.0163805	2.12248e-07	0.706972	0.777667	-0.447011	-0.603381	0.196568	-0.0807077
ENSMUSG00000024245	Tmem178	transmembrane protein 178	0.0164147	0.213351	0.850689	0.435251	-0.634661	0.225494	0.218531	-0.252165
ENSMUSG00000028545	Bend5	BEN domain containing 5	0.017061	0.0189279	0.842488	0.68681	-0.706041	0.447236	-0.240075	-0.167916
ENSMUSG00000036062	Phf24	PHD finger protein 24	0.0170696	8.00421e-08	0.972881	0.814544	-0.907033	-1.21224	0.196396	-0.135103
ENSMUSG00000030500	Slc17a6	solute carrier family 17 (sodium-dependent inorganic phosphate cotransporter), member 6	0.0175942	0.00361402	0.00539783	0.955782	1.37852	-1.04549	-1.53513	-0.0582698
ENSMUSG00000058400	Qrfpr	pyroglutamylated RFamide peptide receptor	0.0175942	0.466076	0.991529	0.545401	-2.05925	0.431634	-0.315568	-0.667698
ENSMUSG00000050511	Oprd1	opioid receptor, delta 1	0.0178277	1.0511e-22	0.992848	0.219079	-1.02099	-3.66757	0.146543	-0.875246
ENSMUSG00000032034	Kcnj5	potassium inwardly-rectifying channel, subfamily J, member 5	0.0179709	0.229508	0.0929985	0.136772	2.53835	0.873159	-2.1636	1.84489
ENSMUSG00000017417	Plxdc1	plexin domain containing 1	0.0182796	0.261077	0.838172	0.887227	-0.963681	-0.315199	-0.343017	-0.0939849
ENSMUSG00000050587	Lrrc4c	leucine rich repeat containing 4C	0.0183144	4.84313e-11	0.999058	0.790583	-0.523394	-0.882128	-0.0579423	-0.089187
ENSMUSG00000024985	Tcf7l2	transcription factor 7 like 2, T cell specific, HMG box	0.0185357	0.83986	0.00605679	0.334754	2.62141	-0.179674	-2.91264	1.24296
ENSMUSG00000000296	Tpd52l1	tumor protein D52-like 1	0.0185357	0.329785	0.924906	0.658176	0.698095	0.201403	0.201938	0.17935
ENSMUSG00000035184	Fam124a	family with sequence similarity 124, member A	0.0185357	0.420296	0.0205849	0.221239	-0.724841	-0.181119	0.738443	0.424355
ENSMUSG00000057315	Arhgap24	Rho GTPase activating protein 24	0.0196907	0.808978	0.321781	0.987832	0.940762	0.0803406	-0.621343	0.0121744
ENSMUSG00000048355	Arxes1	adipocyte-related X-chromosome expressed sequence 1	0.0197505	0.199266	0.880509	0.689875	0.374778	0.148394	-0.123515	0.0976606
ENSMUSG00000020893	Per1	period circadian clock 1	0.0200826	0.358014	0.983647	0.903952	-0.730697	0.203338	0.140455	-0.063536
ENSMUSG00000029060	Mib2	mindbomb E3 ubiquitin protein ligase 2	0.0205121	2.68154e-13	0.999058	0.863622	-0.306945	0.572472	0.00545838	0.0363858
ENSMUSG00000034275	Igsf9b	immunoglobulin superfamily, member 9B	0.0205126	2.6021e-22	0.999058	0.00452181	-0.713561	-1.75013	-0.0832417	-0.819974
ENSMUSG00000032482	Cspg5	chondroitin sulfate proteoglycan 5	0.0207563	0.0169008	0.999058	0.42228	-0.422072	-0.274164	0.0291114	-0.175905
ENSMUSG00000075478	Slitrk1	SLIT and NTRK-like family, member 1	0.021144	2.31533e-15	0.90639	0.200878	-0.466501	-0.972047	-0.144139	-0.295704
ENSMUSG00000040998	Npnt	nephronectin	0.021144	4.49882e-09	0.934532	0.0103518	-0.70749	-1.08904	0.197615	-0.765421
ENSMUSG00000044912	Syt16	synaptotagmin XVI	0.021144	1.64512e-05	0.957512	0.733134	-0.677028	-0.763484	0.163285	-0.144292
ENSMUSG00000022843	Clcn2	chloride channel, voltage-sensitive 2	0.0212451	0.35275	0.999058	0.206098	-0.547383	-0.1545	-0.0195405	-0.326986
ENSMUSG00000034981	Parm1	prostate androgen-regulated mucin-like protein 1	0.023034	9.37898e-08	0.999058	0.495177	-0.659586	-0.916834	0.00374818	-0.245706
ENSMUSG00000047904	Sstr2	somatostatin receptor 2	0.023034	0.107136	0.999058	0.937862	-0.817506	-0.393893	-0.0147356	-0.0508309
ENSMUSG00000036782	Klhl13	kelch-like 13	0.023034	0.444112	0.903108	0.023312	0.65312	-0.156271	-0.206556	0.632923
ENSMUSG00000039740	Alg2	asparagine-linked glycosylation 2 (alpha-1,3-mannosyltransferase)	0.023034	0.897649	0.999058	0.147613	0.252287	0.0122388	0.0136253	-0.177617
ENSMUSG00000032078	Zpr1	ZPR1 zinc finger	0.023034	5.26052e-09	0.999058	0.611542	-0.313093	-0.484016	0.00334785	-0.0935199
ENSMUSG00000047428	Dlk2	delta like non-canonical Notch ligand 2	0.023034	4.62697e-18	0.821792	0.862858	-0.568101	1.25189	0.218097	0.0674424
ENSMUSG00000040390	Map3k10	mitogen-activated protein kinase kinase kinase 10	0.023034	0.738746	0.881353	0.999087	-0.396291	-0.0453001	0.132349	-0.000419682
ENSMUSG00000026764	Kif5c	kinesin family member 5C	0.0233036	1.83149e-28	0.756794	0.0320333	-0.393939	-1.09795	0.170495	-0.358009
ENSMUSG00000025856	Pdgfa	platelet derived growth factor, alpha	0.0235589	0.000194006	0.999058	0.064391	-0.252269	-0.272871	-0.0329456	-0.22654
ENSMUSG00000003974	Grm3	glutamate receptor, metabotropic 3	0.0235589	2.80886e-37	0.878906	0.357396	-0.400676	-1.59066	-0.13379	-0.23253
ENSMUSG00000008384	Sertad1	SERTA domain containing 1	0.0236098	4.75108e-05	0.992848	0.890055	-0.902563	0.96514	0.127267	0.0860908
ENSMUSG00000053411	Cbx7	chromobox 7	0.024139	1.35557e-22	0.999058	0.464103	0.333822	0.83933	0.026407	0.133715
ENSMUSG00000030515	Tarsl2	threonyl-tRNA synthetase-like 2	0.0241555	1.62752e-13	0.964928	0.868549	-0.547563	-1.09419	0.130068	0.0659417
ENSMUSG00000033960	Jcad	junctional cadherin 5 associated	0.0246895	9.89731e-15	0.992848	0.230435	-0.582904	-1.17128	0.0873999	-0.342096
ENSMUSG00000051790	Nlgn2	neuroligin 2	0.0246895	3.26723e-10	0.999058	0.994949	-0.275411	0.448357	-0.00578494	-0.00156955
ENSMUSG00000040624	Plekhg1	pleckstrin homology domain containing, family G (with RhoGef domain) member 1	0.0246895	0.887869	0.105449	0.947587	1.13241	0.0581294	-0.965407	0.0577601
ENSMUSG00000025159	Mms19	MMS19 cytosolic iron-sulfur assembly component	0.0246895	4.39145e-08	0.991661	0.539956	0.562093	0.803212	0.0897766	-0.193702
ENSMUSG00000096942	Rps19-ps6	ribosomal protein S19, pseudogene 6	0.0246895	0.363759	0.999058	0.818554	-8.3868	1.8211	-0.776073	0.987871
ENSMUSG00000046447	Camk2n1	calcium/calmodulin-dependent protein kinase II inhibitor 1	0.0246895	0.754626	0.987817	0.939231	-0.902496	0.0951102	0.164424	0.0521392
ENSMUSG00000028195	Ccn1	cellular communication network factor 1	0.0246895	0.881676	0.348849	0.938756	-1.40838	0.078634	-0.917872	-0.0854931
ENSMUSG00000060969	Irx1	Iroquois homeobox 1	0.0246895	0.195552	0.0239457	0.79875	3.38854	-1.30202	-3.56456	0.596452
ENSMUSG00000001985	Grik3	glutamate receptor, ionotropic, kainate 3	0.0249159	2.45192e-06	0.999058	0.534968	-0.753868	-0.940968	0.0678197	-0.264297
ENSMUSG00000033726	Emx1	empty spiracles homeobox 1	0.0249159	0.842098	0.92743	0.684349	-0.883665	-0.0637567	0.255451	-0.219455
ENSMUSG00000021919	Chat	choline acetyltransferase	0.0249159	0.49988	0.348849	0.911808	4.01252	-0.886449	-2.69487	-0.363089
ENSMUSG00000034486	Gbx2	gastrulation brain homeobox 2	0.0249873	0.323488	0.00539783	0.277371	4.33952	1.27893	-5.13984	2.3719
ENSMUSG00000020098	Pcbd1	pterin 4 alpha carbinolamine dehydratase/dimerization cofactor of hepatocyte nuclear factor 1 alpha (TCF1) 1	0.0250207	0.00139206	0.999058	0.0934826	1.52637	1.30321	-0.124279	1.16214
ENSMUSG00000032118	Fez1	fasciculation and elongation protein zeta 1 (zygin I)	0.0250583	4.33351e-26	0.761591	0.384173	-0.337166	-0.924811	-0.145897	-0.155239
ENSMUSG00000074923	Pak6	p21 (RAC1) activated kinase 6	0.0252053	2.33218e-05	0.999058	0.818104	-0.57497	0.650069	0.0628373	0.0893149
ENSMUSG00000018796	Acsl1	acyl-CoA synthetase long-chain family member 1	0.0252238	0.00266703	0.910134	0.237674	-0.30796	-0.271931	-0.095518	-0.193823
ENSMUSG00000038437	Mllt6	myeloid/lymphoid or mixed-lineage leukemia; translocated to, 6	0.0252238	0.775988	0.942219	0.16754	-0.337857	0.0334276	0.0934189	-0.221593
ENSMUSG00000010825	Grid2ip	glutamate receptor, ionotropic, delta 2 (Grid2) interacting protein 1	0.0263797	0.444636	0.522515	0.537655	1.80687	0.439684	-1.02825	0.646828
ENSMUSG00000063873	Slc24a3	solute carrier family 24 (sodium/potassium/calcium exchanger), member 3	0.0264809	0.678508	0.999648	0.921647	0.328856	0.0463293	-0.000923258	0.0249019
ENSMUSG00000020865	Abcc3	ATP-binding cassette, sub-family C (CFTR/MRP), member 3	0.0264809	0.0392124	0.378283	0.960459	1.44912	-0.887399	-0.932343	-0.062468
ENSMUSG00000004056	Akt2	thymoma viral proto-oncogene 2	0.0265419	0.000377934	0.999058	0.766293	-0.453119	0.435164	-0.020663	0.0872736
ENSMUSG00000032402	Smad3	SMAD family member 3	0.0266259	0.228634	0.952838	0.65003	-0.703442	-0.255094	0.184542	-0.191905
ENSMUSG00000039738	Slx4	SLX4 structure-specific endonuclease subunit homolog (S. cerevisiae)	0.0267806	2.33859e-06	0.881439	0.137332	-0.378161	0.510751	0.128458	0.285998
ENSMUSG00000017376	Nlk	nemo like kinase	0.0271149	0.600793	0.956233	0.320086	-0.83693	0.144645	0.212893	-0.42668
ENSMUSG00000061013	Mkx	mohawk homeobox	0.0271149	0.145524	0.999058	0.219909	-0.626901	-0.276531	0.0100195	-0.382265
ENSMUSG00000056413	Adap1	ArfGAP with dual PH domains 1	0.0271149	0.0108406	0.999058	0.175751	-0.398266	0.283299	0.0328463	0.257197
ENSMUSG00000038068	Rnf144b	ring finger protein 144B	0.0271149	1.38769e-06	0.999058	0.36111	-0.538722	-0.744938	0.0562975	-0.285852
ENSMUSG00000027966	Col11a1	collagen, type XI, alpha 1	0.0277361	5.95959e-09	0.602418	0.21647	0.661913	1.01432	0.3501	-0.399346
ENSMUSG00000033966	Cdkl4	cyclin-dependent kinase-like 4	0.0279742	0.620815	0.999058	0.844658	-0.830484	-0.141378	0.0873605	-0.115598
ENSMUSG00000035629	Rubcn	RUN domain and cysteine-rich domain containing, Beclin 1-interacting protein	0.0279742	2.26888e-34	0.486132	0.992536	-0.236631	0.789731	-0.140011	-0.00200448
ENSMUSG00000049555	Tmie	transmembrane inner ear	0.0279742	0.042021	0.881439	0.456919	1.45348	0.836651	-0.497343	0.597155
ENSMUSG00000021779	Thrb	thyroid hormone receptor beta	0.0279742	2.24193e-10	0.983078	0.971377	-1.05184	-1.75782	0.211136	-0.0301179
ENSMUSG00000070287	Slc35g2	solute carrier family 35, member G2	0.0279742	0.0210644	0.147706	0.877199	0.627015	0.418899	-0.514532	0.0724817
ENSMUSG00000000125	Wnt3	wingless-type MMTV integration site family, member 3	0.0280708	0.545735	0.0423657	0.770444	1.24652	-0.256	-1.22701	0.25371
ENSMUSG00000020836	Coro6	coronin 6	0.028147	0.561962	0.751572	0.422619	-1.09401	-0.206728	-0.490349	-0.468646
ENSMUSG00000026167	Wnt10a	wingless-type MMTV integration site family, member 10A	0.028147	0.958066	0.737443	0.600455	-1.35212	-0.0269492	-0.597368	-0.417799
ENSMUSG00000056941	Commd7	COMM domain containing 7	0.0282727	2.04217e-07	0.498756	0.929481	0.316958	0.46143	0.188012	0.0228884
ENSMUSG00000035934	Pknox2	Pbx/knotted 1 homeobox 2	0.0284842	0.667182	0.952838	0.883542	-0.673906	-0.0985314	0.178382	0.0711763
ENSMUSG00000032602	Slc25a20	solute carrier family 25 (mitochondrial carnitine/acylcarnitine translocase), member 20	0.0284842	7.14165e-08	0.999058	0.347965	0.473843	0.717009	-0.0057345	0.251768
ENSMUSG00000030735	Gm9755	Tu translation elongation factor pseudogene	0.0292474	0.000709883	0.999058	0.343677	-21.9932	-20.2088	-0.438759	-10.9846
ENSMUSG00000030322	Mbd4	methyl-CpG binding domain protein 4	0.0294259	6.30196e-06	0.999058	0.776648	-0.727304	-0.941228	-0.0392849	-0.146756
ENSMUSG00000021743	Fezf2	Fez family zinc finger 2	0.0294259	0.853037	0.957438	0.630116	-1.0412	0.0703139	0.263064	-0.301892
ENSMUSG00000027624	Epb41l1	erythrocyte membrane protein band 4.1 like 1	0.0294259	1.03368e-29	0.926515	0.00750874	-0.380564	-1.12266	0.114534	-0.428455
ENSMUSG00000025163	Cd7	CD7 antigen	0.0299107	0.363052	0.80378	NA	-3.365	-0.89141	0.962096	NA
ENSMUSG00000039913	Pak5	p21 (RAC1) activated kinase 5	0.0299107	1.27208e-09	0.929569	0.734996	-0.534367	-0.895188	0.158394	-0.120273
ENSMUSG00000020805	Slc13a5	solute carrier family 13 (sodium-dependent citrate transporter), member 5	0.0314998	0.987048	0.999058	0.572202	-1.13661	0.00695698	-0.0639407	0.379237
ENSMUSG00000039501	Znfx1	zinc finger, NFX1-type containing 1	0.0323034	0.274415	0.999058	0.45089	-0.423517	0.149913	-0.0282918	-0.18581
ENSMUSG00000032595	Cdhr4	cadherin-related family member 4	0.0326878	0.0004556	0.903108	0.514994	1.39855	1.38793	-0.46947	0.532855
ENSMUSG00000057751	Megf6	multiple EGF-like-domains 6	0.0326878	1.7481e-08	0.999058	0.470852	1.55916	2.35891	0.133158	0.646839
ENSMUSG00000103059	Gm18186	zinc finger protein 758 pseudogene	0.0333262	0.573303	0.983078	0.324855	-1.36546	0.264532	0.264548	-0.701495
ENSMUSG00000031688	Pou4f2	POU domain, class 4, transcription factor 2	0.0334021	0.00499217	0.41949	NA	8.02778	-6.52089	-5.06678	NA
ENSMUSG00000027087	Itgav	integrin alpha V	0.0338701	3.55979e-07	0.896255	0.936719	-0.57895	0.816394	-0.195421	0.0377869
ENSMUSG00000022537	Tmem44	transmembrane protein 44	0.0344201	0.133558	0.999058	0.845117	-0.718845	0.326621	0.0915537	-0.0993701
ENSMUSG00000020905	Usp43	ubiquitin specific peptidase 43	0.0351055	0.806751	0.999058	0.0726773	-1.50309	-0.141515	-0.09168	-1.30566
ENSMUSG00000006356	Crip2	cysteine rich protein 2	0.0354391	0.00544955	0.747183	0.808759	-0.536085	0.424468	0.246899	0.089364
ENSMUSG00000046658	Zfp316	zinc finger protein 316	0.0354391	0.565922	0.97553	0.715278	-0.355144	-0.0708364	-0.0806308	-0.0868906
ENSMUSG00000061086	Myl4	myosin, light polypeptide 4	0.0356096	0.523715	0.938371	0.351791	-1.73841	0.367964	0.497485	0.846069
ENSMUSG00000027746	Ufm1	ubiquitin-fold modifier 1	0.0356215	8.74031e-17	0.999058	0.892091	0.403848	-0.905462	0.0458937	0.0409756
ENSMUSG00000042608	Stk40	serine/threonine kinase 40	0.0358549	0.75656	0.991529	0.870906	-0.508988	0.058688	0.0878352	-0.0629603
ENSMUSG00000058761	Rnf169	ring finger protein 169	0.0360282	0.00288622	0.97553	0.169963	-0.427168	-0.378912	0.097274	-0.302333
ENSMUSG00000022842	Ece2	endothelin converting enzyme 2	0.0360282	0.0221741	0.976282	0.566101	0.821	0.543928	-0.186368	0.280534
ENSMUSG00000036306	Lzts1	leucine zipper, putative tumor suppressor 1	0.0360282	0.062459	0.544343	0.975897	-0.961934	0.530446	0.552568	-0.0239733
ENSMUSG00000068117	Mei1	meiotic double-stranded break formation protein 1	0.0360282	0.394	0.947123	0.412957	-1.60917	0.43712	0.424439	0.688532
ENSMUSG00000055409	Nell1	NEL-like 1	0.0360282	2.35662e-06	0.840563	0.435774	0.461635	-0.617214	-0.177786	0.209828
ENSMUSG00000029167	Ppargc1a	peroxisome proliferative activated receptor, gamma, coactivator 1 alpha	0.0361439	1.24244e-31	0.898545	0.12231	-0.419129	-1.37329	-0.140606	-0.329578
ENSMUSG00000035283	Adrb1	adrenergic receptor, beta 1	0.0362186	2.67995e-08	0.992848	0.589277	-0.724676	-1.16194	-0.114857	-0.247277
ENSMUSG00000024901	Peli3	pellino 3	0.0362476	0.413042	0.670759	0.140675	-0.375884	-0.105781	-0.187742	-0.288097
ENSMUSG00000034958	Atcay	ataxia, cerebellar, Cayman type	0.0369678	0.73928	0.999058	0.611545	-0.320361	0.0380958	0.00321781	-0.100032
ENSMUSG00000038866	Zcchc2	zinc finger, CCHC domain containing 2	0.0374555	8.20926e-06	0.821792	0.139944	-0.388025	-0.522991	0.158928	-0.310979
ENSMUSG00000037824	Tspan14	tetraspanin 14	0.0375838	0.00048288	0.999058	0.482955	-0.330816	-0.363772	-0.00358705	-0.150965
ENSMUSG00000013076	Amotl1	angiomotin-like 1	0.0376084	0.527674	0.308568	0.621783	1.20194	-0.253704	-0.865688	0.365672
ENSMUSG00000073877	Gm13306	predicted gene 13306	0.0377731	9.66476e-05	0.918665	0.714415	-1.09023	1.18264	0.344422	0.258256
ENSMUSG00000023064	Sncg	synuclein, gamma	0.0384308	0.00362204	0.999058	0.199244	1.95083	1.61938	-0.183526	1.27038
ENSMUSG00000027985	Lef1	lymphoid enhancer binding factor 1	0.0388284	0.481762	0.410266	0.878473	1.31388	-0.3095	-0.873554	-0.152881
ENSMUSG00000031727	Pmfbp1	polyamine modulated factor 1 binding protein 1	0.0392823	0.487567	0.462989	NA	2.87159	0.638506	-1.77267	NA
ENSMUSG00000026817	Ak1	adenylate kinase 1	0.0395113	0.000178204	0.991529	0.588115	-0.378662	0.401075	0.0674495	0.124884
ENSMUSG00000038970	Lmtk2	lemur tyrosine kinase 2	0.0395113	2.88e-19	0.999058	0.0163229	-0.548263	-1.35061	0.0243734	-0.594195
ENSMUSG00000053199	Arhgap20	Rho GTPase activating protein 20	0.0410742	3.14257e-13	0.999058	0.064391	-0.525974	-1.06575	-0.0664559	-0.466503
ENSMUSG00000029861	Fam131b	family with sequence similarity 131, member B	0.0415557	1.89672e-11	0.999058	0.340296	-0.326086	-0.623407	0.0171537	-0.174374
ENSMUSG00000025001	Hells	helicase, lymphoid specific	0.0425223	0.0150977	0.881353	0.94561	2.37207	-1.72288	0.854554	-0.137813
ENSMUSG00000041161	Otud3	OTU domain containing 3	0.0427667	0.000190748	0.992848	0.944214	-0.536711	-0.732721	0.07936	-0.037748
ENSMUSG00000025481	Urah	urate (5-hydroxyiso-) hydrolase	0.0427918	0.989737	0.999058	0.38786	-1.93639	-0.00897351	-0.0919448	-0.866386
ENSMUSG00000027401	Tgm3	transglutaminase 3, E polypeptide	0.0428086	0.796723	0.889748	0.537698	-1.55442	0.152569	0.52994	0.57098
ENSMUSG00000045968	Teddm2	transmembrane epididymal family member 2	0.0436247	0.370481	0.991529	0.821578	-1.20266	-0.381375	0.210241	0.203569
ENSMUSG00000056708	Ier5	immediate early response 5	0.0437273	0.469678	0.992848	0.331305	-0.8762	-0.213286	0.133177	-0.462223
ENSMUSG00000025986	Slc39a10	solute carrier family 39 (zinc transporter), member 10	0.0442462	2.40206e-17	0.745222	0.551313	-0.517345	-1.21353	0.245389	-0.187664
ENSMUSG00000007944	Ttc9b	tetratricopeptide repeat domain 9B	0.044698	1.30791e-17	0.999058	0.430282	-0.700452	1.63203	-0.0255701	0.309644
ENSMUSG00000039706	Ldb2	LIM domain binding 2	0.0452436	5.48585e-07	0.932683	0.600555	-1.09178	-1.5388	-0.335076	-0.353342
ENSMUSG00000054083	Capn12	calpain 12	0.0452436	7.99266e-06	0.999058	0.212946	-2.11924	2.53379	-0.151619	1.25991
ENSMUSG00000023277	Twf2	twinfilin actin binding protein 2	0.0453229	1.43064e-06	0.952838	0.915681	-0.636732	0.862668	0.175293	0.0538996
ENSMUSG00000047787	Flrt1	fibronectin leucine rich transmembrane protein 1	0.0470244	1.08171e-10	0.999058	0.633539	-0.697234	-1.38953	-0.0155948	-0.237426
ENSMUSG00000026837	Col5a1	collagen, type V, alpha 1	0.0470244	0.151104	0.999058	0.676743	-1.28821	0.581023	0.121815	-0.348504
ENSMUSG00000056211	R3hdm1	R3H domain containing 1	0.0470244	3.1364e-07	0.999058	0.663447	-0.709985	1.01849	0.0218135	0.19907
ENSMUSG00000000915	Hip1r	huntingtin interacting protein 1 related	0.0470244	0.00347516	0.952838	0.597954	-0.403691	-0.346863	-0.111801	-0.133033
ENSMUSG00000061859	Patj	PATJ, crumbs cell polarity complex component	0.0470244	0.602015	0.460602	0.425261	1.33789	0.244143	-0.86504	0.61064
ENSMUSG00000024430	Cabyr	calcium-binding tyrosine-(Y)-phosphorylation regulated (fibrousheathin 2)	0.0470244	2.89831e-06	0.999058	0.653647	-0.660547	0.874707	-0.0576144	0.187438
ENSMUSG00000028064	Sema4a	sema domain, immunoglobulin domain (Ig), transmembrane domain (TM) and short cytoplasmic domain, (semaphorin) 4A	0.0470244	0.00338738	0.992848	0.184077	-0.448755	0.388031	-0.0692037	0.308168
ENSMUSG00000035355	Kcnh4	potassium voltage-gated channel, subfamily H (eag-related), member 4	0.0470718	0.446504	0.991529	0.458107	-1.46694	0.379202	0.259016	0.638124
ENSMUSG00000036466	Megf11	multiple EGF-like-domains 11	0.0474476	1.16851e-05	0.946549	0.475256	0.549261	0.687102	-0.162376	0.230527
ENSMUSG00000074657	Kif5a	kinesin family member 5A	0.0474723	2.64547e-26	0.984947	0.372216	-0.469809	-1.36722	0.0971842	-0.232974
ENSMUSG00000011382	Dhdh	dihydrodiol dehydrogenase (dimeric)	0.0474723	0.848282	0.999058	0.922409	0.355828	-0.0284126	0.024575	-0.0313428
ENSMUSG00000023087	Noct	nocturnin	0.0474723	0.000108687	0.474863	0.307773	0.388275	-0.432803	-0.247123	-0.215169
ENSMUSG00000031492	Chrnb3	cholinergic receptor, nicotinic, beta polypeptide 3	0.0474723	0.296016	0.155356	0.68613	1.9877	-0.691523	-1.74218	0.552756
ENSMUSG00000033174	Mgll	monoglyceride lipase	0.0475472	0.675019	0.951895	0.741576	-0.466014	-0.0703077	0.132399	0.1051
ENSMUSG00000039623	Ap5z1	adaptor-related protein complex 5, zeta 1 subunit	0.0481403	1.27558e-08	0.945513	0.458513	-0.33793	0.555738	0.0999791	-0.14876
ENSMUSG00000020067	Mypn	myopalladin	0.0485422	0.212545	0.999058	0.754809	-1.18527	-0.493999	0.103013	-0.260768
ENSMUSG00000034384	Barhl2	BarH like homeobox 2	0.0485773	0.89419	0.100348	0.590841	3.29486	-0.168092	-3.18504	1.17882
ENSMUSG00000037990	Sh3rf3	SH3 domain containing ring finger 3	0.0488186	0.160013	0.283507	0.959295	-0.622311	0.28211	0.470939	-0.0279716
ENSMUSG00000038135	Crygn	crystallin, gamma N	0.0488186	0.00341387	0.999058	0.943738	3.32764	2.88473	-0.155373	0.196014
ENSMUSG00000004961	Syt5	synaptotagmin V	0.0488186	0.00048895	0.992078	0.337093	-0.480513	0.486827	0.0826826	0.254482
ENSMUSG00000073805	Insyn2a	inhibitory synaptic factor 2A	0.0488186	0.610919	0.922813	0.674332	-0.590417	-0.114635	0.189624	0.177803
ENSMUSG00000006717	Acot13	acyl-CoA thioesterase 13	0.0488186	0.00570001	0.375461	0.844813	0.675944	0.550366	-0.470932	-0.0960313
ENSMUSG00000019230	Lhx9	LIM homeobox protein 9	0.0488186	0.650275	0.522515	0.876809	1.60988	-0.261823	-0.988061	0.190528
ENSMUSG00000055373	Fut9	fucosyltransferase 9	0.0488361	2.01561e-42	0.999058	0.000169429	-0.706354	-2.68638	-0.0406892	-1.13839
ENSMUSG00000068299	Nat8f4	N-acetyltransferase 8 (GCN5-related) family member 4	0.0491801	0.811364	0.835422	0.928099	1.97554	0.176755	-0.798941	0.145214
ENSMUSG00000047789	Slc38a9	solute carrier family 38, member 9	0.0499937	1.09236e-16	0.832005	0.74876	0.439919	1.07594	0.182263	-0.104954
ENSMUSG00000060985	Tdrd5	tudor domain containing 5	0.0503211	0.963033	0.458597	0.875507	2.6721	-0.0493804	1.74385	-0.324764
ENSMUSG00000032338	Hcn4	hyperpolarization-activated, cyclic nucleotide-gated K+ 4	0.0510682	0.588652	0.352376	0.275115	1.52544	-0.295946	-1.10554	0.949495
ENSMUSG00000007682	Dio2	deiodinase, iodothyronine, type II	0.0511843	3.79037e-09	0.999058	0.631997	-0.520338	-0.891177	-0.00562494	-0.163487
ENSMUSG00000027297	Ltk	leukocyte tyrosine kinase	0.0514398	3.54372e-08	0.884468	0.939756	-0.667776	1.04007	0.24249	0.0415682
ENSMUSG00000046417	Lrrc75a	leucine rich repeat containing 75A	0.0514398	0.0254774	0.999058	0.217484	-0.774201	0.535208	0.10001	0.50286
ENSMUSG00000028707	Dmbx1	diencephalon/mesencephalon homeobox 1	0.0517089	0.00807403	0.0756023	0.786762	2.97024	-2.51164	-3.06179	0.668498
ENSMUSG00000020834	Dhrs13	dehydrogenase/reductase (SDR family) member 13	0.0517089	0.0110156	0.693262	0.362043	0.84725	0.655839	-0.435227	0.453471
ENSMUSG00000033590	Myo5c	myosin VC	0.0517089	0.0603397	0.934249	0.360903	-1.05494	-0.655093	-0.322435	-0.598422
ENSMUSG00000109372	Gm19410	predicted gene, 19410	0.0519953	0.417502	0.999058	0.93223	-1.23187	-0.342181	-0.0630816	0.0879938
ENSMUSG00000038812	Trmt112	tRNA methyltransferase 11-2	0.0519953	8.88153e-20	0.999058	0.453741	0.444674	1.11744	-0.0538122	0.190621
ENSMUSG00000029602	Rasal1	RAS protein activator like 1 (GAP1 like)	0.0521205	2.32056e-11	0.685968	0.1049	-0.535025	1.01548	0.277011	0.431689
ENSMUSG00000032530	Lyzl4	lysozyme-like 4	0.0521205	0.745719	0.999058	NA	-2.53272	-0.295803	0.150378	NA
ENSMUSG00000026385	Dbi	diazepam binding inhibitor	0.0521205	0.00272654	0.999058	0.435618	0.516168	0.460003	-0.0637334	0.234449
ENSMUSG00000010066	Cacna2d2	calcium channel, voltage-dependent, alpha 2/delta subunit 2	0.0521205	0.000149087	0.607857	0.580751	0.955221	-1.05671	-0.544024	0.332307
ENSMUSG00000105338	Gm43802	predicted gene 43802	0.0521205	0.00325543	NA	NA	-6.28423	-5.22848	NA	NA
ENSMUSG00000034413	Neurl1b	neuralized E3 ubiquitin protein ligase 1B	0.0521205	0.000165551	0.929846	0.0748057	-0.481617	-0.557412	0.152904	-0.438735
ENSMUSG00000059857	Ntng1	netrin G1	0.0521205	0.573875	0.126204	0.840341	0.894701	-0.178576	-0.818777	-0.135917
ENSMUSG00000022246	Rai14	retinoic acid induced 14	0.0521205	0.903488	0.846338	0.65545	-0.874479	0.0444609	0.347589	-0.265969
ENSMUSG00000048138	Dmrt2	doublesex and mab-3 related transcription factor 2	0.0521936	0.0602414	0.999058	0.735055	-1.75175	-1.18906	0.148374	-0.458702
ENSMUSG00000046546	Fam43a	family with sequence similarity 43, member A	0.0539691	0.123321	0.685968	0.0480574	-0.574105	-0.305249	-0.294779	-0.603024
ENSMUSG00000024990	Rbp4	retinol binding protein 4, plasma	0.0542015	0.133953	0.999058	0.325826	-1.08708	-0.530847	0.0551277	-0.598272
ENSMUSG00000054256	Msi1	musashi RNA-binding protein 1	0.0542415	0.241513	0.772925	0.0250683	0.26681	0.108274	-0.124067	0.294916
ENSMUSG00000078684	5830417I10Rik	RIKEN cDNA 5830417I10 gene	0.0542415	5.38185e-05	0.992848	0.126811	-1.07468	-1.28462	-0.170259	-0.843954
ENSMUSG00000067879	Vxn	vexin	0.0542415	0.67436	0.898604	0.391449	-0.75575	-0.116139	0.268438	-0.371429
ENSMUSG00000056947	Mab21l1	mab-21-like 1	0.0542415	0.00593716	0.267434	0.972287	2.46485	-2.10445	-1.95116	-0.080272
ENSMUSG00000118219	Gm29695	NA	0.0547408	0.460753	0.90639	0.274879	-1.1146	-0.296	-0.384175	-0.713524
ENSMUSG00000020644	Id2	inhibitor of DNA binding 2	0.0549457	1.13169e-20	0.979732	0.0953735	-0.563897	-1.51063	-0.131407	-0.476056
ENSMUSG00000025025	Mxi1	MAX interactor 1, dimerization protein	0.0549457	1.41728e-12	0.999058	0.751405	-0.436366	-0.905328	-0.0412159	-0.0996331
ENSMUSG00000039518	Cdsn	corneodesmosin	0.0552378	0.476621	0.999058	NA	-2.11992	0.521693	0.0604695	NA
ENSMUSG00000028789	Azin2	antizyme inhibitor 2	0.0552613	0.163102	0.999058	0.558193	-0.435713	-0.203229	-0.0353134	0.165327
ENSMUSG00000040543	Pitpnm3	PITPNM family member 3	0.0555715	0.000797905	0.983078	0.957348	-0.488455	-0.492402	-0.108536	-0.0233751
ENSMUSG00000069622	Gm10273	predicted pseudogene 10273	0.0556896	0.280962	0.085353	NA	-20.2645	-7.39683	20.1811	NA
ENSMUSG00000092367	Gm20479	predicted gene 20479	0.0562416	0.817305	0.999058	NA	-7.04846	0.711899	0.337016	NA
ENSMUSG00000020732	Rab37	RAB37, member RAS oncogene family	0.0563417	0.299505	0.0455808	0.749341	1.28076	-0.450068	-1.36696	0.298618
ENSMUSG00000005802	Slc30a4	solute carrier family 30 (zinc transporter), member 4	0.0563417	7.91137e-22	0.999058	0.0447738	-0.44959	-1.26338	-0.0355497	-0.452361
ENSMUSG00000049532	Sall2	spalt like transcription factor 2	0.0567421	0.00888491	0.498756	0.922586	0.312354	0.254283	-0.20111	0.025869
ENSMUSG00000043372	Hexim2	hexamethylene bis-acetamide inducible 2	0.0567421	0.427543	0.972881	0.389665	0.525334	-0.149404	-0.130975	0.277464
ENSMUSG00000032501	Trib1	tribbles pseudokinase 1	0.0573444	0.2405	0.999058	0.519651	-0.967842	-0.398215	-0.01942	-0.40062
ENSMUSG00000041417	Pik3r1	phosphoinositide-3-kinase regulatory subunit 1	0.0574223	3.23468e-21	0.991529	0.334584	-0.565346	-1.53269	0.103398	-0.311535
ENSMUSG00000021259	Cyp46a1	cytochrome P450, family 46, subfamily a, polypeptide 1	0.0574223	0.000293154	0.999058	0.964861	-0.459344	0.494025	-0.0547863	0.0182301
ENSMUSG00000025198	Erlin1	ER lipid raft associated 1	0.0582991	0.518955	0.910051	0.790583	1.14449	0.263774	0.396613	0.220948
ENSMUSG00000031149	Praf2	PRA1 domain family 2	0.0582991	6.2967e-32	0.991661	0.00434049	0.19119	0.649698	-0.0341039	0.249778
ENSMUSG00000004267	Eno2	enolase 2, gamma neuronal	0.0582991	9.99028e-20	0.999058	0.697297	-0.223735	-0.580219	-0.0150762	-0.0595077
ENSMUSG00000032718	Mansc1	MANSC domain containing 1	0.0584225	2.98817e-05	0.97553	0.161447	-0.535854	-0.775612	-0.126817	0.462389
ENSMUSG00000038855	Itpkb	inositol 1,4,5-trisphosphate 3-kinase B	0.0589853	0.0680875	0.693262	0.85898	0.664648	-0.389184	-0.348684	0.092801
ENSMUSG00000031197	Vbp1	von Hippel-Lindau binding protein 1	0.0592422	0.78591	0.999058	0.473704	0.267279	-0.0286877	-0.0347667	0.118664
ENSMUSG00000034310	Tmem132d	transmembrane protein 132D	0.0596728	5.15236e-06	0.999058	0.558437	-0.69286	-0.971908	-0.0201791	-0.267095
ENSMUSG00000026805	Barhl1	BarH like homeobox 1	0.0596728	0.156627	0.587502	NA	4.62707	-2.03443	-2.81176	NA
ENSMUSG00000046182	Gsg1l	GSG1-like	0.059791	0.693112	0.997107	0.865471	-0.632475	0.0932644	0.095116	-0.0834514
ENSMUSG00000027298	Tyro3	TYRO3 protein tyrosine kinase 3	0.059791	0.038772	0.999058	0.52335	-0.649851	0.421986	0.0748927	0.256492
ENSMUSG00000075217	Fads2b	fatty acid desaturase 2B	0.0602149	0.335168	0.972011	0.0785762	2.09846	0.700897	-0.553121	2.10707
ENSMUSG00000020032	Nuak1	NUAK family, SNF1-like kinase, 1	0.0602149	1.2295e-15	0.664158	0.0360145	-0.498309	-1.17614	0.271103	-0.517029
ENSMUSG00000042641	Rgsl1	regulator of G-protein signaling like 1	0.0602149	0.00626918	0.984333	0.929172	-1.40725	1.17925	0.298297	-0.10666
ENSMUSG00000020642	Rnf144a	ring finger protein 144A	0.06055	2.53391e-08	0.992848	0.887706	-0.466807	-0.803941	-0.0748806	-0.0556245
ENSMUSG00000052713	Zfp608	zinc finger protein 608	0.060567	1.05731e-18	0.907202	0.013444	0.406541	-1.10481	-0.143311	-0.51885
ENSMUSG00000034936	Arl4d	ADP-ribosylation factor-like 4D	0.061119	0.0507502	0.999058	0.915838	-1.0294	0.640654	0.0966148	-0.0903676
ENSMUSG00000017412	Cacnb4	calcium channel, voltage-dependent, beta 4 subunit	0.0620265	1.17503e-11	0.889748	0.236908	-1.04221	-2.05077	-0.390068	-0.670937
ENSMUSG00000020121	Srgap1	SLIT-ROBO Rho GTPase activating protein 1	0.0620265	0.864518	0.35692	0.846806	0.51721	0.0362471	-0.382838	-0.0812048
ENSMUSG00000028033	Kcnq5	potassium voltage-gated channel, subfamily Q, member 5	0.0620265	3.28748e-14	0.991529	0.886095	-0.573371	-1.28705	0.108699	0.0668219
ENSMUSG00000020230	Prmt2	protein arginine N-methyltransferase 2	0.0623979	7.7087e-09	0.981361	0.590913	0.384754	0.656965	0.0887966	0.136135
ENSMUSG00000050315	Synpo2	synaptopodin 2	0.0623979	0.348488	0.785275	0.85556	1.36763	-0.445183	-0.641545	-0.195331
ENSMUSG00000034931	Dhx8	DEAH (Asp-Glu-Ala-His) box polypeptide 8	0.0623979	0.349181	0.993464	0.995087	-0.303945	-0.108012	0.0479406	0.00181408
ENSMUSG00000035863	Palm	paralemmin	0.0623979	1.20838e-09	0.86515	0.207413	-0.406264	0.722396	0.160836	0.275893
ENSMUSG00000067377	Tspan6	tetraspanin 6	0.0629872	0.0294867	0.999058	0.16754	0.630187	0.446924	-0.0619329	0.480135
ENSMUSG00000070639	Lrrc8b	leucine rich repeat containing 8 family, member B	0.0630181	1.46208e-31	0.999058	0.0720261	-0.457156	-1.57289	0.0168643	-0.422405
ENSMUSG00000053164	Gpr21	G protein-coupled receptor 21	0.0630181	1.48079e-05	0.862895	0.930478	-2.98237	-3.96539	-1.17956	0.235192
ENSMUSG00000028600	Podn	podocan	0.0631938	0.314333	0.938424	0.571087	-1.40879	0.500682	0.444291	0.521075
ENSMUSG00000043336	Filip1l	filamin A interacting protein 1-like	0.0631938	0.107671	0.999058	0.284647	-0.673577	-0.429061	-0.0763089	-0.530796
ENSMUSG00000054702	Ap1s3	adaptor-related protein complex AP-1, sigma 3	0.0631938	0.23873	0.999058	0.923789	-1.2091	-0.508862	-0.139552	0.105458
ENSMUSG00000034324	Tmem132c	transmembrane protein 132C	0.0635083	0.17343	0.135959	0.848008	1.04654	-0.49536	-0.980231	0.173227
ENSMUSG00000028266	Lmo4	LIM domain only 4	0.0635264	3.84623e-05	0.981324	0.475728	-0.756686	-0.932061	0.17829	-0.329605
ENSMUSG00000034009	Rxfp1	relaxin/insulin-like family peptide receptor 1	0.0635264	0.000247436	0.999058	0.0953735	-1.62538	-1.80479	0.0489984	-1.38858
ENSMUSG00000032553	Srprb	signal recognition particle receptor, B subunit	0.0635264	0.358289	0.999058	0.982564	1.07158	0.34248	0.140867	0.0216122
ENSMUSG00000026479	Lamc2	laminin, gamma 2	0.0635264	0.00800897	0.999058	0.80855	-1.51209	-1.27011	-0.144383	-0.281431
ENSMUSG00000048540	Nhlh2	nescient helix loop helix 2	0.0642316	0.590307	0.147706	0.436803	1.94708	0.390353	-1.80332	0.949539
ENSMUSG00000022076	Klhl1	kelch-like 1	0.0642316	0.0282673	0.415403	0.712855	2.16561	-1.52602	-1.53318	0.635185
ENSMUSG00000078867	Gm14418	novel KRAB box and zinc finger, C2H2 type domain containing protein	0.0645405	0.00574944	0.999058	0.964692	0.796751	-0.715352	0.0327717	-0.0347146
ENSMUSG00000034463	Scara3	scavenger receptor class A, member 3	0.0645933	0.498185	0.999058	0.507482	-0.614967	0.151788	-0.0200602	-0.257513
ENSMUSG00000002968	Med25	mediator complex subunit 25	0.0652441	0.402318	0.821792	0.727826	-0.257774	0.0785995	0.113931	-0.0659111
ENSMUSG00000034902	Pip5k1c	phosphatidylinositol-4-phosphate 5-kinase, type 1 gamma	0.0656427	0.00260769	0.770727	0.319412	-0.393411	-0.366245	0.190972	-0.225932
ENSMUSG00000034903	Cobll1	Cobl-like 1	0.0659418	2.80079e-08	0.999058	0.744999	0.490308	-0.89423	-0.0372735	-0.130301
ENSMUSG00000040009	Gnaz	guanine nucleotide binding protein, alpha z subunit	0.0659418	0.0223117	0.584353	0.470855	-0.408058	0.299846	0.245716	0.184145
ENSMUSG00000066189	Cacng3	calcium channel, voltage-dependent, gamma subunit 3	0.0663565	0.0707118	0.999058	0.789698	-0.709454	-0.417325	0.0121805	0.139929
ENSMUSG00000047030	Spata2	spermatogenesis associated 2	0.0666101	0.00560042	0.999058	0.618912	-0.352408	-0.313465	-0.0239302	-0.120232
ENSMUSG00000078963	Hsbp1l1	heat shock factor binding protein 1-like 1	0.0667539	0.670062	0.850956	0.582523	1.46455	0.240963	-0.600832	-0.568639
ENSMUSG00000027568	Ntsr1	neurotensin receptor 1	0.0675304	0.001768	0.999058	0.70379	-0.870251	0.858478	0.115255	0.241589
ENSMUSG00000028799	Zfp362	zinc finger protein 362	0.0681906	0.965935	0.917094	0.276414	-0.389947	0.00734209	-0.134158	-0.253192
ENSMUSG00000063146	Clip2	CAP-GLY domain containing linker protein 2	0.0683394	0.305307	0.752011	0.961441	-0.189562	0.071019	0.0952886	-0.00898109
ENSMUSG00000033177	Tmprss7	transmembrane serine protease 7	0.0684277	5.70358e-07	0.990984	0.144938	-0.953106	1.4736	0.191583	0.741208
ENSMUSG00000036564	Ndrg4	N-myc downstream regulated gene 4	0.0684277	0.000441598	0.984947	0.300315	-0.320962	-0.344296	0.0698817	-0.189695
ENSMUSG00000040102	Klhl42	kelch-like 42	0.0688664	3.46924e-08	0.680062	0.422619	-0.451365	-0.792638	0.245315	-0.235573
ENSMUSG00000056148	Rdh9	retinol dehydrogenase 9	0.0697267	0.0120176	0.999058	0.407663	-3.64434	1.44246	-0.241929	0.893074
ENSMUSG00000020823	Sec14l1	SEC14-like lipid binding 1	0.0697883	0.123506	0.992848	0.0929878	-0.369007	-0.190276	0.0630493	-0.322811
ENSMUSG00000041642	Kif21b	kinesin family member 21B	0.0697883	8.96134e-11	0.981361	0.222473	-0.395178	-0.774679	-0.0937573	-0.273535
ENSMUSG00000078958	Atp6ap1l	ATPase, H+ transporting, lysosomal accessory protein 1-like	0.0698862	0.890828	0.938371	0.691446	-1.96076	0.111135	0.619219	0.53301
ENSMUSG00000040875	Osbpl10	oxysterol binding protein-like 10	0.0706648	1.5165e-05	0.999058	0.731251	-0.734535	-1.04865	-0.0392095	-0.201782
ENSMUSG00000040511	Pvr	poliovirus receptor	0.070846	0.16466	0.999058	0.692379	-0.717538	-0.359572	0.00605304	-0.212333
ENSMUSG00000016494	Cd34	CD34 antigen	0.0709239	0.0180338	0.992848	0.799956	-0.845139	-0.638788	0.14264	-0.161422
ENSMUSG00000050534	Htr5b	5-hydroxytryptamine (serotonin) receptor 5B	0.0713337	0.0040481	0.999058	0.907563	1.23182	1.13188	-0.102424	-0.124529
ENSMUSG00000062393	Dgkk	diacylglycerol kinase kappa	0.0714658	0.840969	0.731936	0.324855	2.8868	0.232541	-1.49977	1.74104
ENSMUSG00000013419	Zfp651	zinc finger protein 651	0.0720826	0.000160431	0.984333	0.142215	-0.221891	0.26802	0.0494753	0.180418
ENSMUSG00000065954	Tacc1	transforming, acidic coiled-coil containing protein 1	0.0727939	0.788486	0.999058	0.787194	-0.504136	0.0539714	0.0601268	-0.102219
ENSMUSG00000013766	Ly6g6e	lymphocyte antigen 6 complex, locus G6E	0.0731122	0.561148	0.917689	0.0889766	-1.60183	0.33757	0.517413	-1.42829
ENSMUSG00000020908	Myh3	myosin, heavy polypeptide 3, skeletal muscle, embryonic	0.0737299	0.950446	0.962442	0.922335	-1.29448	0.0367192	0.346934	-0.109103
ENSMUSG00000037887	Dusp8	dual specificity phosphatase 8	0.073874	0.00033346	0.999058	0.0925672	-0.298654	-0.340285	0.019308	-0.27132
ENSMUSG00000019996	Map7	microtubule-associated protein 7	0.073874	1.42373e-09	0.44027	0.0166561	-0.400472	-0.73002	0.283245	-0.467598
ENSMUSG00000028261	Ndufaf4	NADH:ubiquinone oxidoreductase complex assembly factor 4	0.0739118	0.00188243	0.999648	0.927792	0.38777	0.387047	-0.00056508	0.0317904
ENSMUSG00000028753	Vwa5b1	von Willebrand factor A domain containing 5B1	0.0742494	0.0190654	0.90987	0.421498	1.72802	1.30048	-0.624985	0.857527
ENSMUSG00000031734	Irx3	Iroquois related homeobox 3	0.0750241	0.572845	0.206658	0.886936	2.89777	-0.620769	-2.6675	0.351617
ENSMUSG00000038002	Cramp1	cramped chromatin regulator 1	0.0758964	1.68811e-20	0.959215	5.52627e-06	-0.34438	-1.02658	-0.0972067	-0.761268
ENSMUSG00000024124	Prss30	protease, serine 30	0.0758964	0.098147	0.999058	NA	3.34209	1.85553	0.142204	NA
ENSMUSG00000049928	Glp2r	glucagon-like peptide 2 receptor	0.0758964	0.0409923	0.991529	0.344156	-1.48141	-1.102	0.27441	-0.956838
ENSMUSG00000039838	Slc45a1	solute carrier family 45, member 1	0.0758964	3.39503e-07	0.919132	0.302245	-0.266308	-0.448792	-0.0921842	-0.179216
ENSMUSG00000101337	Dnah7c	dynein, axonemal, heavy chain 7C	0.0758964	0.84782	0.999058	0.781626	1.48824	0.120961	0.0277949	0.316435
ENSMUSG00000040428	Plekha4	pleckstrin homology domain containing, family A (phosphoinositide binding specific) member 4	0.0758964	0.873946	0.938354	0.658447	-1.23684	0.0853965	-0.398165	-0.407729
ENSMUSG00000023067	Cdkn1a	cyclin-dependent kinase inhibitor 1A (P21)	0.0758964	0.437991	0.769671	0.853682	-1.09261	0.314465	0.542433	-0.163523
ENSMUSG00000021820	Camk2g	calcium/calmodulin-dependent protein kinase II gamma	0.0763488	6.0952e-07	0.87789	0.669075	-0.482351	-0.732646	-0.192321	-0.144839
ENSMUSG00000026077	Npas2	neuronal PAS domain protein 2	0.0765575	0.657158	0.999058	0.92674	-0.762649	-0.131577	0.0534323	-0.0625902
ENSMUSG00000042106	Inka1	inka box actin regulator 1	0.0765575	0.000377296	0.746487	0.437528	0.631179	0.77052	0.325566	0.319654
ENSMUSG00000027864	Ptgfrn	prostaglandin F2 receptor negative regulator	0.0766272	5.53864e-07	0.999058	0.504442	-0.515546	-0.828288	-0.0670132	0.235824
ENSMUSG00000035268	Pkig	protein kinase inhibitor, gamma	0.0766272	0.000552391	0.946974	0.60924	-0.49369	0.530018	-0.156433	-0.168568
ENSMUSG00000090486	BC035947	cDNA sequence BC035947	0.0768789	0.216705	0.999058	0.391323	2.20253	0.930343	-0.231739	1.16194
ENSMUSG00000021458	Aopep	aminopeptidase O	0.0771337	6.52806e-06	0.770727	0.484028	-0.431693	0.598859	0.214351	0.190977
ENSMUSG00000024515	Smad4	SMAD family member 4	0.0774477	4.89212e-18	0.569255	0.797143	-0.405237	-1.12548	0.253819	-0.0865398
ENSMUSG00000019966	Kitl	kit ligand	0.0774477	6.23588e-10	0.452877	0.776571	0.710705	-1.36002	-0.502692	-0.156388
ENSMUSG00000022426	Josd1	Josephin domain containing 1	0.0780281	0.000851168	0.957313	0.00607541	-0.271367	-0.301379	0.0786542	-0.380421
ENSMUSG00000004837	Grap	GRB2-related adaptor protein	0.0781594	0.00166786	0.992848	0.641075	1.5623	1.56089	-0.28628	0.50501
ENSMUSG00000042532	Golga7b	golgi autoantigen, golgin subfamily a, 7B	0.0781594	0.024821	0.738014	0.579888	-0.501124	0.366628	0.26195	0.185236
ENSMUSG00000001156	Mxd1	MAX dimerization protein 1	0.0781594	0.999882	0.981361	0.0859531	-0.328537	-2.81708e-05	-0.0786057	-0.324982
ENSMUSG00000029669	Tspan12	tetraspanin 12	0.0781594	1.30274e-10	0.999058	0.72633	0.38272	-0.816982	-0.0122156	0.111896
ENSMUSG00000049044	Rapgef4	Rap guanine nucleotide exchange factor (GEF) 4	0.0781594	1.2192e-14	0.533005	0.94766	-0.410094	-0.951763	0.266346	-0.0240374
ENSMUSG00000017639	Rab11fip4	RAB11 family interacting protein 4 (class II)	0.0781594	1.84685e-06	0.974757	0.58502	-0.342957	-0.503342	0.0896845	-0.126145
ENSMUSG00000068566	Myadm	myeloid-associated differentiation marker	0.0781594	4.55598e-18	0.984947	0.152598	-0.317715	-0.885634	0.0693521	-0.270922
ENSMUSG00000024213	Nudt3	nudix hydrolase 3	0.0785352	0.527253	0.991529	0.691963	-0.341045	-0.0804855	0.0649804	-0.0963424
ENSMUSG00000102543	Pcdhgc5	protocadherin gamma subfamily C, 5	0.0790374	1.08119e-57	0.895127	0.327453	-0.748555	-3.75653	0.287992	0.455868
ENSMUSG00000030110	Ret	ret proto-oncogene	0.0790374	0.496457	0.644196	0.648107	1.08596	0.275988	-0.636324	0.360019
ENSMUSG00000052934	Fbxo31	F-box protein 31	0.0790374	0.000776868	0.847674	0.745516	-0.362943	0.384972	0.154397	0.0873968
ENSMUSG00000019232	Etnppl	ethanolamine phosphate phospholyase	0.0792915	0.260378	0.351247	0.817011	2.16472	-0.852698	-1.68082	-0.392057
ENSMUSG00000037653	Kctd8	potassium channel tetramerisation domain containing 8	0.0797544	5.01148e-05	0.301702	0.963462	0.826465	-1.11425	-0.670512	-0.0395566
ENSMUSG00000024013	Fgd2	FYVE, RhoGEF and PH domain containing 2	0.0797544	0.0412468	0.999058	0.907053	-0.720524	0.495986	0.0845111	-0.074251
ENSMUSG00000008140	Emc10	ER membrane protein complex subunit 10	0.0802153	9.8764e-06	0.703372	0.321734	-0.163188	0.230859	0.0885555	-0.0986074
ENSMUSG00000030043	Tacr1	tachykinin receptor 1	0.0804534	0.296425	0.473899	0.122802	1.87158	0.693704	-1.30064	1.58757
ENSMUSG00000118633	CT868690	NA	0.0807712	1.10753e-09	0.821792	0.678578	-0.77371	1.41805	0.353206	0.220915
ENSMUSG00000042846	Lrrtm3	leucine rich repeat transmembrane neuronal 3	0.0814713	1.95958e-09	0.999058	0.836526	-0.724813	-1.35875	-0.0874959	-0.122475
ENSMUSG00000025795	Rassf3	Ras association (RalGDS/AF-6) domain family member 3	0.0821033	0.0514614	0.990984	0.950271	-0.714332	-0.469897	-0.149037	0.0408118
ENSMUSG00000026313	Hdac4	histone deacetylase 4	0.0822731	4.1886e-09	0.999058	0.224699	-0.361708	-0.6722	0.048805	-0.259257
ENSMUSG00000029053	Prkcz	protein kinase C, zeta	0.0832835	0.000125006	0.999058	0.388858	-0.374794	0.453288	-0.025779	0.199512
ENSMUSG00000026473	Glul	glutamate-ammonia ligase (glutamine synthetase)	0.083316	9.71702e-13	0.999058	0.615087	-0.360623	-0.780456	-0.0565463	-0.123849
ENSMUSG00000053716	Dusp7	dual specificity phosphatase 7	0.083316	2.72298e-07	0.990984	0.912354	-0.59445	0.944865	0.121596	-0.0572788
ENSMUSG00000029821	Gsdme	gasdermin E	0.0833714	1.19516e-06	0.889933	0.129212	0.403031	0.608598	-0.157597	0.3332
ENSMUSG00000040857	Erf	Ets2 repressor factor	0.0834728	1.87892e-12	0.208008	0.15708	-0.355597	-0.833306	-0.315771	-0.302426
ENSMUSG00000031812	Map1lc3b	microtubule-associated protein 1 light chain 3 beta	0.0837896	2.49208e-91	0.999058	0.0194993	-0.202534	-1.26231	-0.0138305	-0.242681
ENSMUSG00000069911	Insyn2b	inhibitory synaptic factor family member 2B	0.0837896	0.271732	0.466452	0.706212	1.82567	-0.724924	-1.28972	0.532172
ENSMUSG00000054027	Nt5dc3	5'-nucleotidase domain containing 3	0.0837896	0.24569	0.0922413	0.545551	0.962023	-0.394	1.00184	-0.384636
ENSMUSG00000042724	Map3k9	mitogen-activated protein kinase kinase kinase 9	0.0842593	4.32085e-12	0.999058	0.852376	-0.6206	-1.42333	0.00853605	0.103462
ENSMUSG00000030302	Atp2b2	ATPase, Ca++ transporting, plasma membrane 2	0.0842593	0.0027438	0.99975	0.802602	-0.520774	-0.499116	0.000188938	-0.101055
ENSMUSG00000041670	Rims1	regulating synaptic membrane exocytosis 1	0.0842593	4.73392e-38	0.923103	0.327189	-0.489379	-1.92234	0.173422	-0.291871
ENSMUSG00000111228	Gm48789	NA	0.0854134	6.96802e-08	0.996987	0.302245	1.65104	2.60437	0.255319	0.923645
ENSMUSG00000054509	Parp4	poly (ADP-ribose) polymerase family, member 4	0.0856446	0.0769588	0.999058	0.919079	0.787141	0.515244	-0.0831726	-0.0793464
ENSMUSG00000027560	Dok5	docking protein 5	0.085805	0.0698411	0.999058	0.809843	-0.67265	0.414856	0.0076318	0.127452
ENSMUSG00000019464	Ptger1	prostaglandin E receptor 1 (subtype EP1)	0.085805	1.09254e-07	0.243641	0.646196	-0.647272	1.10673	-0.561361	0.214645
ENSMUSG00000032076	Cadm1	cell adhesion molecule 1	0.0859141	1.97579e-15	0.950826	0.510987	-0.350205	-0.85686	0.110944	-0.152467
ENSMUSG00000030772	Dkk3	dickkopf WNT signaling pathway inhibitor 3	0.0859141	0.622783	0.964928	0.426196	-0.584039	-0.11157	0.166698	-0.290999
ENSMUSG00000022306	Zfpm2	zinc finger protein, multitype 2	0.0860865	1.44099e-29	0.938371	0.00675218	-0.43096	-1.63782	-0.142939	-0.6408
ENSMUSG00000024038	Ndufv3	NADH:ubiquinone oxidoreductase core subunit V3	0.0861953	7.7582e-66	0.999058	0.00675808	0.235485	1.21041	-0.0339026	0.304677
ENSMUSG00000035297	Cops4	COP9 signalosome subunit 4	0.0861953	0.964564	0.999058	0.54367	0.275856	-0.00550102	0.0222083	0.116064
ENSMUSG00000032086	Bace1	beta-site APP cleaving enzyme 1	0.0861953	2.56018e-29	0.615749	0.01514	-0.233031	-0.845668	-0.142214	-0.303954
ENSMUSG00000045009	Prrt3	proline-rich transmembrane protein 3	0.08712	0.00413682	0.868972	0.94866	-0.271866	0.269655	0.112278	0.016873
ENSMUSG00000030315	Vgll4	vestigial like family member 4	0.0881171	4.09111e-19	0.937471	0.477763	-0.433832	-1.34952	-0.145967	-0.227077
ENSMUSG00000005936	Kctd20	potassium channel tetramerisation domain containing 20	0.0881171	0.000726452	0.999648	0.393227	-0.237922	-0.271846	0.000181049	-0.134658
ENSMUSG00000089762	Ier5l	immediate early response 5-like	0.0881171	5.18384e-06	0.999058	0.830012	-0.613998	0.887512	-0.0298002	0.104793
ENSMUSG00000090113	Nhlrc4	NHL repeat containing 4	0.0883016	0.0503925	0.917585	NA	2.39566	-1.63524	-0.855771	NA
ENSMUSG00000032705	Exd2	exonuclease 3'-5' domain containing 2	0.0888565	2.2875e-07	0.981361	0.0243054	-0.412627	-0.671171	0.100824	-0.475906
ENSMUSG00000030605	Mfge8	milk fat globule EGF and factor V/VIII domain containing	0.0900257	0.00811254	0.972011	0.315029	-0.45741	0.397161	0.125205	0.27663
ENSMUSG00000050556	Kcnb1	potassium voltage gated channel, Shab-related subfamily, member 1	0.0905408	1.85506e-06	0.987817	0.330364	-0.612968	-0.918549	0.133783	-0.363574
ENSMUSG00000028883	Sema3a	sema domain, immunoglobulin domain (Ig), short basic domain, secreted, (semaphorin) 3A	0.0905408	0.00261132	0.987817	0.53142	-1.17812	-1.18649	0.255424	0.510373
ENSMUSG00000116912	Gm5487	minichromosome maintenance deficient 7 pseudogene	0.0908508	0.915257	0.881439	NA	-6.55338	-0.23669	-1.99348	NA
ENSMUSG00000040472	Rabggta	Rab geranylgeranyl transferase, a subunit	0.0916235	0.00419381	0.999058	0.993153	-0.322644	0.308782	0.0389048	-0.00295053
ENSMUSG00000078427	Sarnp	SAP domain containing ribonucleoprotein	0.0916235	0.00017819	0.978546	0.994949	0.394611	0.473538	-0.100866	-0.00228693
ENSMUSG00000090862	Rps13	ribosomal protein S13	0.0916235	2.44482e-29	0.984333	0.967284	0.213815	0.727414	-0.0497818	0.00832088
ENSMUSG00000039714	Cplx3	complexin 3	0.0916235	0.000187605	0.999058	0.479774	-1.16638	-1.39348	0.0729872	-0.535092
ENSMUSG00000004626	Stxbp2	syntaxin binding protein 2	0.0917529	1.33407e-24	0.999058	0.269905	-0.443841	1.389	0.0617937	0.287808
ENSMUSG00000072214	Septin5	septin 5	0.0917529	0.164853	0.895127	0.558694	-0.392684	0.191678	0.154828	-0.155907
ENSMUSG00000031930	Wwp2	WW domain containing E3 ubiquitin protein ligase 2	0.0917529	3.27438e-14	0.984768	0.0266357	-0.317907	0.759743	0.0732457	0.368642
ENSMUSG00000052581	Lrrtm4	leucine rich repeat transmembrane neuronal 4	0.0917733	9.87849e-07	0.969716	0.188908	-0.371244	-0.603083	-0.102571	-0.298843
ENSMUSG00000030307	Slc6a11	solute carrier family 6 (neurotransmitter transporter, GABA), member 11	0.0917733	6.39497e-05	0.362345	0.792331	0.983911	-1.24989	-0.775584	-0.202104
ENSMUSG00000044026	Slc35g1	solute carrier family 35, member G1	0.091974	0.424208	0.506595	0.900963	0.59609	-0.210354	-0.414508	-0.0837189
ENSMUSG00000039735	Fnbp1l	formin binding protein 1-like	0.0924576	0.0360992	0.992848	0.571404	-0.673367	-0.479863	0.116253	-0.264425
ENSMUSG00000112858	Rnf212b	ring finger protein 212B	0.0925254	0.593241	0.992848	NA	-3.76334	-0.796416	0.558389	NA
ENSMUSG00000054934	Kcnmb4	potassium large conductance calcium-activated channel, subfamily M, beta member 4	0.0927418	4.52859e-08	0.774461	0.653801	-0.407752	0.703367	0.207444	0.130531
ENSMUSG00000001504	Irx2	Iroquois homeobox 2	0.0927887	0.866383	0.00144159	0.504168	3.2626	0.234745	-5.39544	1.46076
ENSMUSG00000022103	Gfra2	glial cell line derived neurotrophic factor family receptor alpha 2	0.0927887	0.618396	0.999058	0.187942	-0.548853	0.10938	0.018025	-0.422767
ENSMUSG00000047409	Ctdspl	CTD (carboxy-terminal domain, RNA polymerase II, polypeptide A) small phosphatase-like	0.0927887	0.00468016	0.999058	0.423356	-0.442932	0.416003	-0.00730692	-0.227648
ENSMUSG00000059361	Nrsn2	neurensin 2	0.0927887	0.000321036	0.657761	0.425008	0.628172	0.723767	-0.372866	0.318091
ENSMUSG00000024957	Kcnk4	potassium channel, subfamily K, member 4	0.0927887	0.0015981	0.992848	0.523226	-0.542818	-0.600772	0.0975779	-0.249535
ENSMUSG00000015002	Efr3a	EFR3 homolog A	0.0927887	2.91193e-13	0.999058	0.21064	-0.528584	-1.20436	-0.0236166	-0.385079
ENSMUSG00000051355	Commd1	COMM domain containing 1	0.0927887	4.70877e-19	0.999058	0.145609	0.308026	0.856297	-0.0277046	0.246761
ENSMUSG00000090223	Pcp4	Purkinje cell protein 4	0.093211	6.69725e-06	0.689754	0.139944	0.759257	1.07953	-0.431773	0.620264
ENSMUSG00000044361	BC024139	cDNA sequence BC024139	0.093211	6.76218e-06	0.523818	0.230417	1.30379	1.84168	0.888532	0.903259
ENSMUSG00000026873	Phf19	PHD finger protein 19	0.093211	0.629537	0.991529	0.92795	1.47407	0.306113	-0.288278	0.12839
ENSMUSG00000066797	Zfp648	zinc finger protein 648	0.0939331	0.0294641	0.964928	0.603666	-1.37251	-1.50203	-0.371904	-0.759764
ENSMUSG00000078161	Erich3	glutamate rich 3	0.0939331	0.00039344	0.947123	0.24559	0.691915	0.807523	-0.228011	0.490505
ENSMUSG00000111375	Btbd8	BTB (POZ) domain containing 8	0.0939331	1.33999e-12	0.86515	0.0918045	-0.501286	-1.12118	0.213204	-0.468282
ENSMUSG00000029581	Fscn1	fascin actin-bundling protein 1	0.0945408	0.0980897	0.999058	0.81811	-0.500852	-0.288899	0.010304	0.0927062
ENSMUSG00000022770	Dlg1	discs large MAGUK scaffold protein 1	0.0951765	2.50471e-06	0.999058	0.76387	-0.505857	-0.758416	-0.0170055	-0.117931
ENSMUSG00000037902	Sirpa	signal-regulatory protein alpha	0.0951765	0.0114571	0.834691	0.864853	-0.334124	0.281556	0.152139	0.0477857
ENSMUSG00000058624	Gda	guanine deaminase	0.0951765	0.00161932	0.906933	0.991284	-0.608221	-0.627128	0.232832	-0.00650112
ENSMUSG00000070576	Mn1	meningioma 1	0.0951765	0.00325073	0.81085	0.816426	-0.495642	-0.503783	0.238217	-0.0980142
ENSMUSG00000074872	Ctxn2	cortexin 2	0.0951765	0.00101306	0.999058	0.71932	0.686158	0.737649	0.0550424	-0.186923
ENSMUSG00000034928	Rnf44	ring finger protein 44	0.095471	3.48744e-17	0.631056	0.0350929	-0.321386	-0.862214	0.197276	-0.363425
ENSMUSG00000039953	Clstn1	calsyntenin 1	0.0956506	0.00054849	0.974235	0.959612	-0.329008	-0.369034	0.0895857	0.0162451
ENSMUSG00000053046	Brsk2	BR serine/threonine kinase 2	0.0959199	2.80037e-14	0.986951	0.956647	-0.279376	-0.675398	0.0623989	-0.0149076
ENSMUSG00000035105	Egln3	egl-9 family hypoxia-inducible factor 3	0.0962698	0.000716667	0.955533	0.482921	-0.623421	-0.766105	0.189982	0.313871
ENSMUSG00000093485	Gm20708	predicted gene 20708	0.0962698	0.0128237	0.910134	0.718309	3.81536	2.93035	1.38295	0.956972
ENSMUSG00000041479	Syt15	synaptotagmin XV	0.0964899	0.036189	0.139957	0.599758	1.19251	0.89446	-1.2088	0.465622
ENSMUSG00000040151	Hs2st1	heparan sulfate 2-O-sulfotransferase 1	0.0966229	8.72528e-10	0.972037	0.356541	-0.374151	-0.749397	-0.102875	-0.225589
ENSMUSG00000013089	Etv5	ets variant 5	0.0966229	0.190969	0.938371	0.558437	-0.819502	-0.385015	0.280441	-0.331211
ENSMUSG00000002771	Grin2d	glutamate receptor, ionotropic, NMDA2D (epsilon 4)	0.0972871	0.219406	0.542414	0.820038	0.737289	0.328032	-0.494652	0.137318
ENSMUSG00000033805	Ephx4	epoxide hydrolase 4	0.0972871	0.0665807	0.999058	0.309711	-0.64115	-0.40917	0.0877302	-0.398708
ENSMUSG00000021536	Adcy2	adenylate cyclase 2	0.0976688	8.44094e-17	0.990984	0.0146366	-0.363326	-0.960851	-0.0766371	-0.460449
ENSMUSG00000072066	6720489N17Rik	RIKEN cDNA 6720489N17 gene	0.0976688	0.334939	0.999058	0.803271	0.735028	0.276696	0.084477	0.153987
ENSMUSG00000022469	Rapgef3	Rap guanine nucleotide exchange factor (GEF) 3	0.0980068	0.974201	0.832005	0.767617	-0.484666	0.00716654	-0.225619	-0.114065
ENSMUSG00000027257	Pacsin3	protein kinase C and casein kinase substrate in neurons 3	0.0982341	0.015112	0.484024	0.720652	-0.395077	0.32626	-0.279776	-0.107843
ENSMUSG00000020267	Hint1	histidine triad nucleotide binding protein 1	0.0982341	7.55805e-31	0.950826	0.872007	0.225527	0.80414	0.0733462	0.0303954
ENSMUSG00000000532	Acvr1b	activin A receptor, type 1B	0.0982341	8.85574e-14	0.86515	0.206519	-0.237529	-0.59222	0.101688	-0.188325
ENSMUSG00000053137	Mapk11	mitogen-activated protein kinase 11	0.0983827	4.93846e-15	0.884688	0.510987	-0.577885	1.41148	0.235752	0.25269
ENSMUSG00000019772	Vip	vasoactive intestinal polypeptide	0.0987928	0.0486329	0.957438	0.930558	-1.0716	-0.729162	0.322986	-0.0861348
ENSMUSG00000031980	Agt	angiotensinogen (serpin peptidase inhibitor, clade A, member 8)	0.0989956	0.288356	0.462816	0.308688	1.64677	0.642947	-1.20083	1.02836
ENSMUSG00000000489	Pdgfb	platelet derived growth factor, B polypeptide	0.0991048	0.0121657	0.294051	0.503771	-0.500294	0.43391	0.423585	0.230331
ENSMUSG00000021276	Cinp	cyclin-dependent kinase 2 interacting protein	0.0991048	0.0137212	0.999058	0.577079	-0.321061	-0.278685	0.0319689	0.12826
ENSMUSG00000054434	Tmem120b	transmembrane protein 120B	0.0993085	0.371049	0.999058	0.941989	-0.468344	-0.169759	-0.0476905	0.0351279
ENSMUSG00000041444	Arhgap32	Rho GTPase activating protein 32	0.100389	6.3654e-22	0.999058	0.202172	-0.691832	-2.08374	0.0904835	-0.516465
ENSMUSG00000033066	Gas7	growth arrest specific 7	0.10146	2.9136e-11	0.949406	0.100456	-0.454999	-0.957997	0.15005	-0.414665
ENSMUSG00000015599	Ttbk1	tau tubulin kinase 1	0.102057	6.70058e-15	0.992078	0.567231	-0.290019	-0.733316	0.056576	-0.119696
ENSMUSG00000047842	Diras2	DIRAS family, GTP-binding RAS-like 2	0.102057	3.87433e-08	0.999058	0.549487	-0.458848	-0.807504	0.0310551	-0.189939
ENSMUSG00000035258	Abi3bp	ABI family member 3 binding protein	0.102057	0.0351602	0.999058	0.854842	-1.30294	-0.995255	0.00916498	-0.215126
ENSMUSG00000032812	Arap1	ArfGAP with RhoGAP domain, ankyrin repeat and PH domain 1	0.102057	0.0679779	0.991529	0.943738	-1.64264	1.04447	-0.326131	0.109954
ENSMUSG00000036578	Fxyd7	FXYD domain-containing ion transport regulator 7	0.102103	5.46065e-21	0.992078	0.107318	-0.416812	1.2243	0.0807278	0.369712
ENSMUSG00000022415	Syngr1	synaptogyrin 1	0.102344	1.13784e-34	0.990984	0.0293743	-0.298807	-1.16198	0.0638905	-0.346928
ENSMUSG00000042032	Mat2b	methionine adenosyltransferase II, beta	0.103478	8.06883e-10	0.999058	0.101016	-0.3853	-0.767826	0.00353893	-0.358663
ENSMUSG00000030102	Itpr1	inositol 1,4,5-trisphosphate receptor 1	0.103843	3.6762e-21	0.999058	0.184114	-0.598824	-1.77738	0.0900184	-0.463064
ENSMUSG00000070814	Zswim9	zinc finger SWIM-type containing 9	0.104071	0.00424482	0.777197	0.849647	1.03384	0.990762	0.538785	0.164459
ENSMUSG00000040046	Tph1	tryptophan hydroxylase 1	0.104213	0.0485092	0.306704	0.619575	2.46169	-1.84128	-2.07258	1.10298
ENSMUSG00000031870	Pgr	progesterone receptor	0.105493	1.00176e-18	0.999058	0.0313268	-0.526259	-1.54855	0.00761258	-0.639414
ENSMUSG00000050288	Fzd2	frizzled class receptor 2	0.105493	2.2033e-05	0.999058	0.560751	-0.524536	-0.840138	0.0816319	-0.239879
ENSMUSG00000025538	Sumf2	sulfatase modifying factor 2	0.108185	6.22384e-06	0.972037	0.159626	-0.515823	0.762818	0.145688	0.419727
ENSMUSG00000040125	Gpr26	G protein-coupled receptor 26	0.108185	8.59227e-25	0.90639	0.0657889	-0.588454	-1.92776	0.231465	-0.598962
ENSMUSG00000027950	Chrnb2	cholinergic receptor, nicotinic, beta polypeptide 2 (neuronal)	0.108701	0.0014792	0.897801	0.419623	0.266641	0.288603	-0.107372	0.144801
ENSMUSG00000030428	Ttyh1	tweety family member 1	0.10883	1.02664e-22	0.984947	0.283214	-0.496007	-1.53666	0.117303	-0.326377
ENSMUSG00000052557	Gan	giant axonal neuropathy	0.108877	6.73776e-08	0.987817	0.51286	-0.323957	-0.600492	-0.0728093	-0.155118
ENSMUSG00000052301	Doc2a	double C2, alpha	0.109996	1.091e-07	0.991529	0.453741	-1.08822	-1.92927	0.218235	-0.562685
ENSMUSG00000036264	Fstl4	follistatin-like 4	0.110037	1.31137e-08	0.999058	0.114177	-0.691369	-1.41074	0.0146843	0.710679
ENSMUSG00000026797	Stxbp1	syntaxin binding protein 1	0.111859	7.15382e-08	0.999058	0.25316	-0.302012	-0.528874	0.0040822	-0.210184
ENSMUSG00000028546	Elavl4	ELAV like RNA binding protein 4	0.112365	0.0010565	0.999058	0.542807	-0.51697	-0.572322	0.0714823	-0.222078
ENSMUSG00000039716	Dock3	dedicator of cyto-kinesis 3	0.112365	4.14004e-14	0.999058	0.225604	-0.465204	-1.12889	-0.0547762	-0.340324
ENSMUSG00000040412	Elapor1	endosome-lysosome associated apoptosis and autophagy regulator 1	0.112957	3.86828e-12	0.992848	0.295179	-0.374942	-0.865512	0.0705383	-0.254037
ENSMUSG00000029869	Ephb6	Eph receptor B6	0.113633	1.34453e-10	0.765677	0.0662105	-0.689238	1.42838	0.370649	0.698227
ENSMUSG00000050947	Amigo1	adhesion molecule with Ig like domain 1	0.113633	0.000300222	0.991661	0.587199	-0.338202	-0.411645	0.0674951	-0.133248
ENSMUSG00000009030	Pdcl	phosducin-like	0.116803	9.04361e-39	0.999058	0.0381537	-0.282449	-1.3486	0.0271978	-0.371309
ENSMUSG00000029544	Cabp1	calcium binding protein 1	0.116803	0.00156926	0.881666	0.768345	-0.558234	0.596093	0.235277	0.131045
ENSMUSG00000033256	Shf	Src homology 2 domain containing F	0.117292	1.10789e-08	0.504766	0.505336	-0.396506	0.74224	0.285258	0.180943
ENSMUSG00000053560	Ier2	immediate early response 2	0.118814	0.0833473	0.771046	0.950675	-0.935731	0.598751	-0.497897	-0.0557378
ENSMUSG00000020042	Abtb3	ankyrin repeat and BTB domain containing 3	0.118814	0.0105844	0.168014	0.503771	0.541608	-0.496881	-0.538149	-0.268743
ENSMUSG00000060681	Slc9a6	solute carrier family 9 (sodium/hydrogen exchanger), member 6	0.118814	3.77084e-13	0.541209	0.453741	0.253711	-0.60962	0.175958	-0.132575
ENSMUSG00000030123	Plxnd1	plexin D1	0.118904	0.0219645	0.999058	0.568673	-0.992372	-0.796245	0.100568	-0.405682
ENSMUSG00000028584	Lrrc38	leucine rich repeat containing 38	0.118904	0.000308652	0.999058	0.390825	-0.981255	-1.39361	-0.148527	-0.677317
ENSMUSG00000004568	Arhgef18	rho/rac guanine nucleotide exchange factor (GEF) 18	0.119262	0.304425	0.0884641	0.516454	-0.305899	-0.124011	0.342581	-0.143671
ENSMUSG00000002210	Smg9	SMG9 nonsense mediated mRNA decay factor	0.119262	1.74231e-30	0.999058	0.134314	-0.385745	1.41644	-0.0465494	0.330613
ENSMUSG00000042363	Lgalsl	galectin like	0.119262	7.08546e-26	0.999058	0.436626	-0.233406	-0.842644	-0.0349067	-0.130686
ENSMUSG00000075014	Gm10800	predicted gene 10800	0.119262	2.13225e-06	0.953086	0.948572	-1.82175	2.75874	0.599392	-0.108709
ENSMUSG00000027340	Slc23a2	solute carrier family 23 (nucleobase transporters), member 2	0.119262	1.25223e-40	0.907202	0.0159194	-0.33966	-1.47697	-0.134805	-0.443424
ENSMUSG00000042804	Gpr153	G protein-coupled receptor 153	0.119262	0.0063442	0.113323	0.126542	0.840532	0.79884	-0.898656	0.758699
ENSMUSG00000037999	Arap2	ArfGAP with RhoGAP domain, ankyrin repeat and PH domain 2	0.119262	0.00168897	0.999058	0.195651	-0.408071	-0.444299	-0.0136081	-0.322798
ENSMUSG00000042185	Nfrkb	nuclear factor related to kappa B binding protein	0.119505	0.00539655	0.999058	0.644468	-0.283139	0.284431	0.0429171	0.103193
ENSMUSG00000067235	H2-Q10	histocompatibility 2, Q region locus 10	0.119591	0.0281339	0.999058	0.818104	-1.44346	1.19494	-0.168143	-0.304454
ENSMUSG00000070336	Fbxo47	F-box protein 47	0.119987	0.00670064	0.999058	0.197247	-2.04585	-2.23326	-0.194953	-2.18959
ENSMUSG00000024462	Gabbr1	gamma-aminobutyric acid (GABA) B receptor, 1	0.120145	5.66694e-09	0.991529	0.314498	0.236279	-0.452031	-0.0491702	-0.151723
ENSMUSG00000034544	Rsrc1	arginine/serine-rich coiled-coil 1	0.120145	0.017906	0.601097	0.886108	0.440542	-0.369901	-0.29089	-0.0575845
ENSMUSG00000087569	Actb	NA	0.120526	0.0176837	0.210891	NA	-5.96951	3.87781	5.85035	NA
ENSMUSG00000009905	Kdsr	3-ketodihydrosphingosine reductase	0.121222	0.0151365	0.999058	0.964861	-0.444435	-0.383607	-0.0528669	0.0205022
ENSMUSG00000055322	Tns1	tensin 1	0.121222	0.000498906	0.988085	0.234345	-0.593675	-0.708462	0.136273	-0.440518
ENSMUSG00000003363	Pld3	phospholipase D family, member 3	0.121898	0.000588272	0.983078	0.0547913	-0.42479	-0.495088	0.108397	-0.451839
ENSMUSG00000026113	Inpp4a	inositol polyphosphate-4-phosphatase, type I	0.12273	0.000164462	0.957069	0.248976	-0.279223	-0.360514	0.0881518	-0.202773
ENSMUSG00000025927	Tfap2b	transcription factor AP-2 beta	0.123039	3.20522e-06	0.0223803	0.720218	2.50713	-4.02528	-3.35017	0.754058
ENSMUSG00000035431	Sstr1	somatostatin receptor 1	0.123202	3.07361e-14	0.995694	0.330366	-0.793274	-2.56823	0.136903	-0.799865
ENSMUSG00000114763	Gm49354	NA	0.123202	0.0506401	0.999058	NA	-6.61668	-4.23243	0.208085	NA
ENSMUSG00000036699	Zcchc12	zinc finger, CCHC domain containing 12	0.123202	0.00802339	0.836764	0.22049	1.40537	1.28915	-0.663523	1.04786
ENSMUSG00000036882	Arhgap33	Rho GTPase activating protein 33	0.123202	0.00752739	0.983078	0.970847	-0.518374	-0.482902	0.131592	-0.0189752
ENSMUSG00000051335	Gfod1	glucose-fructose oxidoreductase domain containing 1	0.123202	9.94926e-40	0.562757	8.77462e-06	-0.388144	-1.69797	0.26735	-0.854325
ENSMUSG00000027217	Tspan18	tetraspanin 18	0.123202	4.77746e-08	0.999058	0.26341	0.658584	1.21074	0.0742111	0.466991
ENSMUSG00000032845	Alpk2	alpha-kinase 2	0.123247	1.18846e-11	0.999058	0.0143164	1.08183	2.38223	0.139864	1.39112
ENSMUSG00000024516	Sec11c	SEC11 homolog C, signal peptidase complex subunit	0.123247	0.000599153	0.999058	0.948312	0.258337	0.301952	-0.0423651	-0.0162581
ENSMUSG00000028137	Celf3	CUGBP, Elav-like family member 3	0.123247	0.00231502	0.631056	0.839511	-0.287414	-0.303267	0.184983	-0.0509233
ENSMUSG00000069495	Epc2	enhancer of polycomb homolog 2	0.12383	1.95783e-40	0.999058	0.158943	-0.270594	-1.25072	0.0346606	-0.245491
ENSMUSG00000046613	Vwa5b2	von Willebrand factor A domain containing 5B2	0.124221	0.0213424	0.999058	0.844057	-0.639446	0.518564	-0.0989182	0.108429
ENSMUSG00000001435	Col18a1	collagen, type XVIII, alpha 1	0.124221	0.002831	0.999058	0.282559	1.201	1.2425	-0.188269	0.830846
ENSMUSG00000029471	Camkk2	calcium/calmodulin-dependent protein kinase kinase 2, beta	0.124221	0.000355808	0.999058	0.947285	-0.682046	-0.828493	0.113523	-0.0441392
ENSMUSG00000042404	Dennd4b	DENN domain containing 4B	0.125824	9.86448e-10	0.768736	0.0762493	-0.392938	-0.805862	-0.214774	-0.405706
ENSMUSG00000004187	Kifc2	kinesin family member C2	0.127228	1.22617e-10	0.999058	0.474283	-0.366135	0.775684	0.0586531	0.18023
ENSMUSG00000024563	Smad2	SMAD family member 2	0.127547	8.75683e-13	0.898604	0.92687	-0.880231	-2.10907	0.362442	0.0802248
ENSMUSG00000004872	Pax3	paired box 3	0.127679	0.0880547	0.484024	NA	2.57823	-1.84925	-1.92225	NA
ENSMUSG00000026814	Eng	endoglin	0.127892	0.0560129	0.999058	0.504006	-0.521991	0.370275	-0.066099	-0.253653
ENSMUSG00000048874	Phf3	PHD finger protein 3	0.12822	7.67343e-10	0.981361	0.280246	-0.78864	-1.61035	0.208763	-0.540556
ENSMUSG00000048911	Rnf24	ring finger protein 24	0.12822	5.64454e-40	0.999058	0.00701435	-0.377597	-1.79761	0.0599537	-0.598669
ENSMUSG00000091462	Gm17084	predicted gene 17084	0.128312	0.0257169	0.999058	NA	-4.70772	1.83431	0.0987045	NA
ENSMUSG00000021091	Serpina3n	serine (or cysteine) peptidase inhibitor, clade A, member 3N	0.12933	0.127507	0.00290097	0.922335	0.405266	0.232375	0.633746	0.0386601
ENSMUSG00000030657	Xylt1	xylosyltransferase 1	0.129348	2.53339e-29	0.999058	0.586401	-0.416887	-1.64356	0.00706352	-0.182697
ENSMUSG00000033634	Nat8f2	N-acetyltransferase 8 (GCN5-related) family member 2	0.12945	0.0789147	0.999058	0.851387	2.79464	1.72841	0.32501	-0.444808
ENSMUSG00000022701	Ccdc191	coiled-coil domain containing 191	0.12945	0.00360529	0.992402	0.769175	-1.53992	1.55852	0.310663	0.36958
ENSMUSG00000006464	Bbs1	Bardet-Biedl syndrome 1 (human)	0.12945	0.000152573	0.997107	0.065837	-0.383587	-0.518021	-0.0661333	-0.422941
ENSMUSG00000048004	Tmem196	transmembrane protein 196	0.130118	0.000301496	0.793596	0.633806	-0.585694	-0.749547	-0.304418	0.221562
ENSMUSG00000071005	Ccl19	chemokine (C-C motif) ligand 19	0.130118	4.42766e-24	0.992848	0.287241	-0.568801	1.85622	0.105214	0.372395
ENSMUSG00000021301	Hecw1	HECT, C2 and WW domain containing E3 ubiquitin protein ligase 1	0.130118	9.26798e-06	0.999058	0.946284	-0.589947	-0.898042	0.0245524	0.0403121
ENSMUSG00000028358	Zfp618	zinc finger protein 618	0.131133	0.514539	0.992848	0.014839	2.48144	-0.660663	-0.46635	3.24863
ENSMUSG00000062542	Syt9	synaptotagmin IX	0.131372	0.368093	0.0806012	0.477429	2.11809	0.754432	-2.46357	1.0492
ENSMUSG00000056752	Dnah9	dynein, axonemal, heavy chain 9	0.131372	7.02712e-06	0.243641	0.420568	0.423048	0.672021	0.402751	-0.241626
ENSMUSG00000039943	Plcb4	phospholipase C, beta 4	0.133247	0.00991117	0.294997	0.478972	0.686182	-0.629992	-0.614768	0.344047
ENSMUSG00000041258	Zfp236	zinc finger protein 236	0.133716	3.11282e-06	0.992848	0.0131667	-0.522669	-0.842406	0.0959327	-0.717949
ENSMUSG00000040287	Stac3	SH3 and cysteine rich domain 3	0.133716	0.055987	0.693262	0.146495	-0.969937	0.697761	-0.583649	-0.868541
ENSMUSG00000021587	Pcsk1	proprotein convertase subtilisin/kexin type 1	0.133716	7.44934e-07	0.926386	0.899402	-0.638889	-1.09247	0.243437	-0.0779595
ENSMUSG00000012705	Retn	resistin	0.133716	2.32252e-07	0.762453	0.566004	-1.26141	1.90425	0.65725	0.42285
ENSMUSG00000019947	Arid5b	AT rich interactive domain 5B (MRF1-like)	0.133716	1.86868e-25	0.999058	0.000492154	-0.346317	-1.31355	0.0312443	-0.69441
ENSMUSG00000037940	Inpp4b	inositol polyphosphate-4-phosphatase, type II	0.133716	0.000872545	0.267689	0.498883	0.736039	-0.886721	-0.678512	-0.374368
ENSMUSG00000000142	Axin2	axin 2	0.133716	8.97982e-22	0.555809	0.502286	0.385691	1.26104	-0.272198	0.191133
ENSMUSG00000022020	Naa16	N(alpha)-acetyltransferase 16, NatA auxiliary subunit	0.133716	0.0589685	0.0450515	0.852607	0.443079	-0.333124	0.558296	0.0817095
ENSMUSG00000033429	Mcee	methylmalonyl CoA epimerase	0.134359	1.57822e-09	0.947123	0.0446706	0.322635	0.666436	0.113359	0.362686
ENSMUSG00000059246	Foxb1	forkhead box B1	0.134587	0.807987	0.00231784	0.752596	3.03968	-0.323613	-5.58362	0.853947
ENSMUSG00000050222	Il17d	interleukin 17D	0.134587	0.015212	0.999058	0.926057	-0.436779	0.38581	0.0213901	0.0387992
ENSMUSG00000005034	Prkacb	protein kinase, cAMP dependent, catalytic, beta	0.134991	9.58974e-32	0.986951	0.0335735	-0.306218	-1.1908	-0.0730594	-0.364985
ENSMUSG00000047369	Dnah14	dynein, axonemal, heavy chain 14	0.134991	0.0668675	0.999058	0.942072	1.37634	0.914373	0.20722	-0.0979548
ENSMUSG00000018470	Kcnab3	potassium voltage-gated channel, shaker-related subfamily, beta member 3	0.135241	0.00178134	0.864613	0.362043	-0.663888	-0.726555	-0.302688	-0.40445
ENSMUSG00000004865	Srpk1	serine/arginine-rich protein specific kinase 1	0.135431	0.0801066	0.999058	0.648712	-0.407077	-0.265002	0.0672672	-0.143328
ENSMUSG00000031821	Gins2	GINS complex subunit 2 (Psf2 homolog)	0.136265	3.59763e-37	0.446802	0.483298	0.533882	2.21623	0.422678	-0.257405
ENSMUSG00000031963	Bmper	BMP-binding endothelial regulator	0.136287	2.85673e-07	0.779368	0.768176	-0.978584	-1.79027	-0.530237	-0.255194
ENSMUSG00000029408	Abcb9	ATP-binding cassette, sub-family B (MDR/TAP), member 9	0.136536	0.00565452	0.983078	0.309405	-0.451646	0.446753	-0.118899	0.30225
ENSMUSG00000013033	Adgrl1	adhesion G protein-coupled receptor L1	0.137385	0.000603086	0.999058	0.180457	-0.38521	-0.45991	0.0297249	-0.316428
ENSMUSG00000035390	Brsk1	BR serine/threonine kinase 1	0.137832	0.0082618	0.999058	0.548697	-0.268704	-0.255948	-0.0196331	-0.119096
ENSMUSG00000031883	Car7	carbonic anhydrase 7	0.137832	0.0559898	0.999058	0.577238	-0.61363	0.432479	0.0392227	-0.254382
ENSMUSG00000031770	Herpud1	homocysteine-inducible, endoplasmic reticulum stress-inducible, ubiquitin-like domain member 1	0.137832	0.000759657	0.864613	0.0784995	-0.341831	-0.414707	0.156837	-0.367027
ENSMUSG00000066760	Psg16	pregnancy specific beta-1-glycoprotein 16	0.138432	9.22198e-08	0.944901	0.219854	0.406589	0.782442	0.145238	0.338304
ENSMUSG00000031709	Tbc1d9	TBC1 domain family, member 9	0.139427	1.68668e-67	0.999058	0.812638	-0.288842	-1.75403	0.0258326	-0.0635564
ENSMUSG00000025791	Pgm1	phosphoglucomutase 1	0.139427	0.0537527	0.999269	0.965324	0.291761	-0.215447	-0.00169969	0.0141099
ENSMUSG00000063253	Scoc	short coiled-coil protein	0.139583	4.15272e-31	0.991529	0.704256	0.351848	-1.35845	-0.0753745	-0.107757
ENSMUSG00000059173	Pde1a	phosphodiesterase 1A, calmodulin-dependent	0.139856	4.02341e-06	0.809008	0.486934	-0.564096	-0.899601	0.294763	-0.280043
ENSMUSG00000021700	Rab3c	RAB3C, member RAS oncogene family	0.139887	4.43351e-07	0.992848	0.0806701	0.359003	-0.621263	-0.0708864	0.369413
ENSMUSG00000036644	Tbc1d9b	TBC1 domain family, member 9B	0.140294	0.0030736	0.924933	0.970721	-0.297867	-0.31517	0.115782	-0.0114207
ENSMUSG00000022416	Cacna1i	calcium channel, voltage-dependent, alpha 1I subunit	0.140568	4.35474e-07	0.987817	0.168518	-0.67511	-1.16955	0.161313	-0.572867
ENSMUSG00000074220	Zfp382	zinc finger protein 382	0.140568	1.14486e-15	0.999058	0.857826	-0.88713	-3.18187	0.0265245	0.192376
ENSMUSG00000032507	Fbxl2	F-box and leucine-rich repeat protein 2	0.140891	0.00391894	0.97553	0.0433181	-0.280319	0.292712	0.0797583	0.325643
ENSMUSG00000079056	Kcnip3	Kv channel interacting protein 3, calsenilin	0.144199	0.0213655	0.712872	0.455327	-0.471198	0.39794	0.283925	0.249704
ENSMUSG00000024211	Grm8	glutamate receptor, metabotropic 8	0.144199	2.49632e-07	0.999058	0.777667	-0.646937	-1.24717	-0.0429685	-0.17132
ENSMUSG00000021699	Pde4d	phosphodiesterase 4D, cAMP specific	0.144595	3.25745e-35	0.999058	0.662093	-0.495155	-2.41777	-0.080614	0.207188
ENSMUSG00000037058	Paip2	polyadenylate-binding protein-interacting protein 2	0.144847	6.7502e-19	0.946549	0.0171744	0.201465	-0.612905	-0.0725858	-0.270889
ENSMUSG00000049985	Ankrd55	ankyrin repeat domain 55	0.144847	0.0467317	0.821792	0.36573	1.02833	0.755347	-0.526749	0.644762
ENSMUSG00000032839	Trpc1	transient receptor potential cation channel, subfamily C, member 1	0.145118	6.01665e-09	0.999058	0.108177	-0.273482	-0.578314	0.0285303	-0.28274
ENSMUSG00000041708	Mpped1	metallophosphoesterase domain containing 1	0.145553	0.0559879	0.952838	0.478333	-0.621723	0.4426	0.213553	-0.313605
ENSMUSG00000048285	Frmd6	FERM domain containing 6	0.145553	0.0387099	0.995871	0.289548	-0.494148	-0.390325	0.0891551	-0.35294
ENSMUSG00000002147	Stat6	signal transducer and activator of transcription 6	0.145553	0.0218043	0.999058	0.24293	-0.646235	-0.559663	0.0783314	-0.499972
ENSMUSG00000030707	Coro1a	coronin, actin binding protein 1A	0.145553	0.0125791	0.833183	0.339024	-0.354461	0.322139	0.177238	0.226898
ENSMUSG00000034758	Tle6	transducin-like enhancer of split 6	0.146903	2.06613e-05	0.999058	0.776073	-1.05842	1.55869	-0.0838703	-0.255418
ENSMUSG00000008540	Mgst1	microsomal glutathione S-transferase 1	0.147848	0.0948769	0.292146	0.399738	0.618913	-0.402522	-0.576648	0.377785
ENSMUSG00000036437	Npy1r	neuropeptide Y receptor Y1	0.148722	0.0833741	0.661586	0.657607	-0.41387	0.276799	0.266518	-0.148494
ENSMUSG00000039099	Wdr93	WD repeat domain 93	0.148879	2.30205e-06	0.992848	0.00145529	1.15834	2.03908	0.242553	2.10238
ENSMUSG00000016257	Prelid3b	PRELI domain containing 3B	0.149197	1.42224e-11	0.999058	0.206519	-0.249932	-0.588147	-0.0299079	-0.203166
ENSMUSG00000030075	Cntn3	contactin 3	0.149548	1.6797e-07	0.731936	0.368445	-0.447152	-0.872968	-0.265387	-0.299634
ENSMUSG00000071369	Map3k5	mitogen-activated protein kinase kinase kinase 5	0.149548	0.0117419	0.42886	0.973737	-0.445277	-0.422676	0.364315	0.0159257
ENSMUSG00000031105	Slc25a14	solute carrier family 25 (mitochondrial carrier, brain), member 14	0.149587	0.0112251	0.831981	0.372823	-0.390488	0.363536	0.197491	0.240178
ENSMUSG00000047394	Odf3b	outer dense fiber of sperm tails 3B	0.149826	2.39814e-09	0.514257	0.119121	0.942985	1.94279	-0.727451	0.882429
ENSMUSG00000043415	Otud1	OTU domain containing 1	0.150266	0.0152643	0.983078	0.788402	-0.487756	-0.456367	0.131085	-0.115717
ENSMUSG00000029055	Plch2	phospholipase C, eta 2	0.151397	1.07768e-40	0.0519195	0.00061556	0.332084	1.51148	0.418145	0.604148
ENSMUSG00000027495	Fam210b	family with sequence similarity 210, member B	0.151793	0.00307378	0.999058	0.560624	0.376139	0.416246	0.037825	0.173907
ENSMUSG00000025037	Maoa	monoamine oxidase A	0.15272	8.26534e-07	0.369732	0.541314	0.32923	-0.594415	-0.284115	0.160505
ENSMUSG00000030652	Coq7	demethyl-Q 7	0.15355	1.70685e-33	0.699236	0.169091	0.291397	1.18302	-0.178732	0.242892
ENSMUSG00000034165	Ccnd3	cyclin D3	0.15355	0.00027105	0.999058	0.879657	-0.364312	0.479217	0.0272399	0.0524466
ENSMUSG00000040016	Ptger3	prostaglandin E receptor 3 (subtype EP3)	0.153706	4.23795e-05	0.925549	0.436626	-0.704837	-1.39453	-0.265474	-0.540988
ENSMUSG00000025352	Gdf11	growth differentiation factor 11	0.153706	0.000519047	0.981361	0.158774	0.401122	0.5103	-0.111582	0.363391
ENSMUSG00000037703	Lzts3	leucine zipper, putative tumor suppressor family member 3	0.153722	0.00431501	0.991529	0.982442	-0.369116	0.382999	0.0808628	-0.00884553
ENSMUSG00000001911	Nfix	nuclear factor I/X	0.15509	0.000594737	0.999058	0.48612	-0.584112	-0.71906	0.0761922	-0.295304
ENSMUSG00000025255	Zfhx4	zinc finger homeodomain 4	0.15509	3.09176e-09	0.782085	0.117988	1.11746	-2.32617	-0.623501	-1.09228
ENSMUSG00000068373	D430041D05Rik	RIKEN cDNA D430041D05 gene	0.15509	4.1539e-13	0.902412	0.180797	-0.433404	-1.09078	0.185899	-0.369736
ENSMUSG00000027895	Kcnc4	potassium voltage gated channel, Shaw-related subfamily, member 4	0.155472	5.70509e-09	0.999058	0.0806701	-0.600677	-1.23657	0.0066021	-0.640219
ENSMUSG00000061751	Kalrn	kalirin, RhoGEF kinase	0.156013	0.00113173	0.957438	0.18853	-0.481748	-0.563882	0.160398	-0.401766
ENSMUSG00000041609	Bicdl1	BICD family like cargo adaptor 1	0.156531	5.5842e-06	0.999058	0.0373903	-0.197239	0.332102	0.0330001	0.249162
ENSMUSG00000041794	Myrip	myosin VIIA and Rab interacting protein	0.157477	2.85227e-11	0.609068	0.0689605	-0.356439	-0.853158	0.247415	-0.398919
ENSMUSG00000032261	Sh3bgrl2	SH3 domain binding glutamic acid-rich protein like 2	0.157611	6.79892e-08	0.360343	0.820038	0.460186	-0.896786	-0.406116	0.0973192
ENSMUSG00000020647	Ncoa1	nuclear receptor coactivator 1	0.157749	1.72863e-53	0.999058	0.03122	-0.322751	-1.72166	0.0532977	-0.40874
ENSMUSG00000037606	Osbpl5	oxysterol binding protein-like 5	0.158662	8.35896e-06	0.981121	0.575825	0.37878	0.625037	-0.106982	0.176406
ENSMUSG00000063011	Msln	mesothelin	0.158662	0.00103077	0.661586	0.645942	-2.14163	2.44557	1.34313	0.750906
ENSMUSG00000001855	Nup214	nucleoporin 214	0.158662	2.89466e-23	0.957069	0.464121	-0.558755	1.92714	-0.187549	0.299633
ENSMUSG00000078722	Gm12394	predicted gene 12394	0.158662	0.833157	0.907202	0.0768513	-0.955976	0.0982265	0.404273	-1.06183
ENSMUSG00000034993	Vat1	vesicle amine transport 1	0.158808	7.69966e-05	0.81085	0.286162	0.709037	1.00032	-0.380229	0.508006
ENSMUSG00000044452	Zfp507	zinc finger protein 507	0.158808	0.632069	0.999058	0.0408127	1.55756	-0.329236	-0.211002	-1.85244
ENSMUSG00000039539	Sgcz	sarcoglycan zeta	0.158885	0.0021115	0.999058	0.57694	-1.07367	-1.39085	-0.0571062	0.587343
ENSMUSG00000026207	Speg	SPEG complex locus	0.159943	4.72969e-05	0.983078	0.0810497	-0.334351	0.485878	0.0908196	0.351171
ENSMUSG00000051920	Rspo2	R-spondin 2	0.160554	0.0758853	0.891145	0.901323	-1.08592	-0.760118	0.482465	-0.135231
ENSMUSG00000049598	Vsig8	V-set and immunoglobulin domain containing 8	0.160554	1.43776e-06	0.0238931	0.420932	1.37897	2.34671	-1.97765	0.769416
ENSMUSG00000067925	Rtl8a	retrotransposon Gag like 8A	0.160604	3.28957e-34	0.678451	0.227291	0.308633	1.28318	-0.198981	0.240901
ENSMUSG00000030103	Bhlhe40	basic helix-loop-helix family, member e40	0.161417	1.78704e-06	0.93157	0.0370779	-0.416106	-0.715049	0.161816	-0.51504
ENSMUSG00000039607	Rbms3	RNA binding motif, single stranded interacting protein	0.162013	0.045824	0.664304	0.599833	0.76468	-0.588114	-0.502621	-0.319377
ENSMUSG00000024073	Birc6	baculoviral IAP repeat-containing 6	0.162969	7.99971e-52	0.678451	0.00523237	-0.17146	-0.9528	0.110291	-0.287486
ENSMUSG00000024190	Dusp1	dual specificity phosphatase 1	0.163649	0.0798952	0.780734	0.654776	-1.02188	-0.702895	-0.578178	-0.371622
ENSMUSG00000003429	Rps11	ribosomal protein S11	0.163705	2.09529e-45	0.999058	0.0439528	0.221637	1.06989	-0.0233056	0.258689
ENSMUSG00000027597	Ahcy	S-adenosylhomocysteine hydrolase	0.163728	0.0481646	0.975449	0.334924	0.666766	0.509853	-0.202876	-0.446709
ENSMUSG00000004098	Col5a3	collagen, type V, alpha 3	0.163758	1.32007e-10	0.946974	0.472539	0.900565	2.04577	-0.334577	0.475969
ENSMUSG00000026407	Cacna1s	calcium channel, voltage-dependent, L type, alpha 1S subunit	0.165024	8.3281e-05	0.906933	0.324153	1.22036	1.82901	-0.535661	0.876711
ENSMUSG00000036553	Sh3tc1	SH3 domain and tetratricopeptide repeats 1	0.165115	0.0178405	0.999058	0.556326	-1.20641	1.13549	0.122035	0.594731
ENSMUSG00000045912	C2cd4c	C2 calcium-dependent domain containing 4C	0.165802	2.2513e-08	0.183254	0.57441	-0.425288	0.857035	0.444697	0.189703
ENSMUSG00000106379	Lhfpl3	lipoma HMGIC fusion partner-like 3	0.165802	0.000816986	0.362345	0.467651	0.626942	-0.781048	-0.559664	0.345186
ENSMUSG00000040097	Flywch1	FLYWCH-type zinc finger 1	0.165802	0.0439871	0.988085	0.184981	-0.18898	-0.146417	-0.0465849	0.162881
ENSMUSG00000000078	Klf6	Kruppel-like factor 6	0.166515	8.80414e-10	0.983078	0.331435	-0.285089	-0.68796	-0.0768938	-0.214727
ENSMUSG00000059149	Mfsd4a	major facilitator superfamily domain containing 4A	0.166515	1.03413e-07	0.991529	0.407725	-0.477728	-0.91383	0.109054	-0.287137
ENSMUSG00000003464	Pex19	peroxisomal biogenesis factor 19	0.166536	3.06369e-09	0.999058	0.915309	-0.239286	-0.521445	-0.00475398	0.0271105
ENSMUSG00000070939	Tgfbrap1	transforming growth factor, beta receptor associated protein 1	0.166699	3.38535e-07	0.992848	0.0229714	-0.140994	-0.297536	-0.0271975	-0.221311
ENSMUSG00000036766	Dner	delta/notch-like EGF repeat containing	0.167806	0.0979881	0.699249	0.0869331	0.301673	0.196612	-0.191188	0.319372
ENSMUSG00000023484	Prph	peripherin	0.167806	2.24853e-08	0.864462	0.872129	-1.02104	2.03834	-0.477368	-0.162768
ENSMUSG00000015981	Stk32c	serine/threonine kinase 32C	0.167806	1.12394e-07	0.986569	0.495485	-0.276387	0.530518	0.069501	0.14234
ENSMUSG00000018548	Trim37	tripartite motif-containing 37	0.167806	8.62673e-14	0.999058	0.561268	-0.358721	-0.940615	0.0388648	-0.161644
ENSMUSG00000040661	Rad54l2	RAD54 like 2 (S. cerevisiae)	0.168111	2.59458e-09	0.524273	0.244337	-0.558114	-1.198	0.4266	-0.442354
ENSMUSG00000029577	Ube3b	ubiquitin protein ligase E3B	0.168111	4.73382e-06	0.681837	0.95648	-0.326168	0.540066	0.211273	0.0193219
ENSMUSG00000035227	Spcs2	signal peptidase complex subunit 2 homolog (S. cerevisiae)	0.168777	0.0507847	0.983078	0.165312	0.220238	-0.169902	-0.0612433	0.200464
ENSMUSG00000025020	Slit1	slit guidance ligand 1	0.1713	0.4624	0.00531925	0.930558	0.279915	0.0900523	0.447205	0.0259036
ENSMUSG00000022342	Kcnv1	potassium channel, subfamily V, member 1	0.171835	8.72387e-08	0.788254	0.968871	-0.725582	-1.40461	0.408947	-0.0315936
ENSMUSG00000042251	Pm20d1	peptidase M20 domain containing 1	0.171848	0.00632105	0.807468	0.927981	-1.63399	-1.69288	0.897976	0.156911
ENSMUSG00000114041	Gm9269	predicted gene 9269	0.171848	0.00181945	0.991529	0.979309	-2.40584	-3.41172	-0.521805	-0.0752602
ENSMUSG00000099041	Gm28035	NA	0.173265	0.00682055	0.301702	0.870898	-0.534289	-0.637336	0.504438	-0.104259
ENSMUSG00000026571	Dcaf6	DDB1 and CUL4 associated factor 6	0.173265	0.000480165	0.93612	0.455121	-0.294101	-0.386011	0.114751	-0.165465
ENSMUSG00000033434	Gtpbp6	GTP binding protein 6 (putative)	0.174379	1.85096e-06	0.999058	0.940754	-0.500751	0.859764	-0.00700376	0.0389514
ENSMUSG00000026640	Plxna2	plexin A2	0.175211	1.34208e-20	0.999058	0.246384	-0.443424	-1.47088	0.0318075	-0.34932
ENSMUSG00000026229	Psmd1	proteasome (prosome, macropain) 26S subunit, non-ATPase, 1	0.177377	1.93257e-39	0.848017	0.114564	0.21885	-1.07477	-0.109436	-0.235953
ENSMUSG00000052144	Ppp4r2	protein phosphatase 4, regulatory subunit 2	0.177377	0.0013601	0.964928	0.785123	-0.410467	-0.490633	0.135666	-0.100489
ENSMUSG00000095779	Gm2163	predicted gene 2163	0.177377	3.69873e-07	0.984947	0.0594438	-0.98645	-1.97748	0.259087	-1.27592
ENSMUSG00000019828	Grm1	glutamate receptor, metabotropic 1	0.177377	0.000112299	0.991529	0.743761	0.487417	-0.693725	-0.108688	-0.140951
ENSMUSG00000029804	Herc3	hect domain and RLD 3	0.177737	7.95159e-36	0.80378	0.0070663	-0.41367	-1.8273	0.229792	-0.638795
ENSMUSG00000002908	Kcnn1	potassium intermediate/small conductance calcium-activated channel, subfamily N, member 1	0.177737	0.000515003	0.992848	0.80856	-0.727256	-0.945014	0.144678	-0.162947
ENSMUSG00000025935	Tram1	translocating chain-associating membrane protein 1	0.178521	6.95201e-07	0.984947	0.938796	0.374977	-0.694667	0.0983888	-0.0316444
ENSMUSG00000060780	Lrrtm1	leucine rich repeat transmembrane neuronal 1	0.179687	0.0238032	0.999058	0.999975	0.275703	0.245302	0.0419505	1.17196e-05
ENSMUSG00000038780	Smurf1	SMAD specific E3 ubiquitin protein ligase 1	0.179722	0.000205115	0.999058	0.435206	-0.177698	0.269019	-0.0191912	-0.115196
ENSMUSG00000031133	Arhgef6	Rac/Cdc42 guanine nucleotide exchange factor (GEF) 6	0.179935	0.000443235	0.862895	0.78906	0.500266	-0.669105	0.244882	0.124799
ENSMUSG00000034300	Fam53c	family with sequence similarity 53, member C	0.180042	0.00210969	0.713807	0.00625071	-0.140108	-0.187437	0.0884568	-0.25852
ENSMUSG00000041037	Irgq	immunity-related GTPase family, Q	0.180042	1.61508e-18	0.850062	0.817011	-0.236907	-0.780577	0.118531	-0.0535006
ENSMUSG00000024076	Vit	vitrin	0.180042	0.000199469	0.435011	0.289548	0.674211	0.999127	0.585553	0.544528
ENSMUSG00000020218	Wif1	Wnt inhibitory factor 1	0.180042	0.0292254	0.513643	0.804686	1.52803	1.33846	-1.21082	-0.368162
ENSMUSG00000001211	Agpat3	1-acylglycerol-3-phosphate O-acyltransferase 3	0.180042	4.26289e-56	0.999058	0.04868	-0.220234	-1.24189	0.0104581	0.267681
ENSMUSG00000021062	Rab15	RAB15, member RAS oncogene family	0.180042	0.0932277	0.256529	0.289095	-0.317427	-0.213484	0.317933	-0.232863
ENSMUSG00000045648	Vwc2l	von Willebrand factor C domain-containing protein 2-like	0.180042	3.44028e-08	0.972881	0.244337	-0.763416	-1.62976	-0.235309	-0.671546
ENSMUSG00000064125	Prr36	proline rich 36	0.180042	0.0215078	0.912622	0.884331	-0.399905	0.358457	0.170393	-0.0576241
ENSMUSG00000021555	Naa35	N(alpha)-acetyltransferase 35, NatC auxiliary subunit	0.180042	4.28761e-05	0.999648	0.80836	-0.415401	0.624969	-0.00215675	0.0925146
ENSMUSG00000039826	Trub2	TruB pseudouridine (psi) synthase family member 2	0.180042	2.70507e-10	0.999058	0.824888	-0.330782	-0.77643	0.0513531	0.0708261
ENSMUSG00000024382	Ercc3	excision repair cross-complementing rodent repair deficiency, complementation group 3	0.180116	2.35033e-10	0.676172	0.961795	0.265467	0.665591	-0.175257	-0.0160341
ENSMUSG00000058897	Col25a1	collagen, type XXV, alpha 1	0.180116	3.5254e-09	0.983078	0.842092	0.462567	-0.990155	0.130544	0.0885579
ENSMUSG00000031950	Gabarapl2	gamma-aminobutyric acid (GABA) A receptor-associated protein-like 2	0.180446	5.96688e-07	0.999058	0.900891	0.299252	-0.543978	-0.0473539	-0.0377487
ENSMUSG00000038453	Srcin1	SRC kinase signaling inhibitor 1	0.182392	6.95337e-07	0.999058	0.344351	-0.236964	-0.431374	0.00776816	-0.16067
ENSMUSG00000033075	Senp1	SUMO1/sentrin specific peptidase 1	0.182392	9.03884e-05	0.952838	0.590405	0.512448	-0.763791	-0.185305	-0.230762
ENSMUSG00000095547	Gm10719	predicted gene 10719	0.183074	0.000557267	0.993578	0.915825	-1.76883	1.99015	-0.438604	-0.172888
ENSMUSG00000037788	Vopp1	vesicular, overexpressed in cancer, prosurvival protein 1	0.184492	5.95754e-06	0.992848	0.108775	-0.399514	-0.671702	0.0868367	-0.4126
ENSMUSG00000059203	Il1rapl2	interleukin 1 receptor accessory protein-like 2	0.184766	0.0710619	0.999058	0.285746	-0.696117	-0.58147	-0.0611905	0.684588
ENSMUSG00000024085	Man2a1	mannosidase 2, alpha 1	0.185096	3.57272e-12	0.999058	0.0536829	-0.530032	-1.38051	-0.0577811	-0.654212
ENSMUSG00000047507	Baiap3	BAI1-associated protein 3	0.185948	0.000422777	0.777991	0.157825	2.21043	2.88948	-1.30257	2.02416
ENSMUSG00000027797	Dclk1	doublecortin-like kinase 1	0.185948	5.77671e-07	0.979034	0.215145	-0.587573	-1.06786	0.173482	-0.485708
ENSMUSG00000019971	Cep290	centrosomal protein 290	0.185956	0.0917656	0.589974	0.591305	-0.508641	-0.353354	0.374563	-0.227079
ENSMUSG00000043388	Tmem130	transmembrane protein 130	0.186091	0.0081376	0.926515	0.362661	0.67351	0.678626	-0.276867	0.439476
ENSMUSG00000078866	Zfp970	zinc finger protein 970	0.18625	0.000433492	0.980779	0.704773	0.609843	-0.855531	0.180188	-0.221623
ENSMUSG00000075702	Selenom	selenoprotein M	0.18625	5.36184e-07	0.991529	0.58336	0.28482	0.522852	-0.0650481	-0.124788
ENSMUSG00000047013	Fbxo41	F-box protein 41	0.186443	0.000344277	0.774874	0.458825	-0.235399	-0.322496	0.139029	-0.134416
ENSMUSG00000048142	Nat8l	N-acetyltransferase 8-like	0.187561	1.52597e-07	0.983078	0.484322	-0.335774	-0.641927	-0.0929255	-0.177832
ENSMUSG00000059742	Kcnh7	potassium voltage-gated channel, subfamily H (eag-related), member 7	0.187736	5.2288e-12	0.999058	0.0120236	-0.779072	-1.96513	0.0150211	-1.15441
ENSMUSG00000040112	Mrps35	mitochondrial ribosomal protein S35	0.187736	2.54576e-15	0.81101	0.462889	-0.460558	1.31119	-0.254338	0.254925
ENSMUSG00000038762	Abcf1	ATP-binding cassette, sub-family F (GCN20), member 1	0.189807	1.36057e-13	0.999058	0.828042	-0.226001	0.616651	0.0369398	0.0472193
ENSMUSG00000079109	Pms2	PMS1 homolog2, mismatch repair system component	0.189807	4.41259e-06	0.999058	0.806075	-0.369232	-0.666884	-0.0182369	0.089251
ENSMUSG00000032727	Mier3	MIER family member 3	0.189807	5.80447e-08	0.999058	0.0108889	-0.370779	-0.770459	0.0548892	-0.581566
ENSMUSG00000006800	Sulf2	sulfatase 2	0.189807	2.15177e-06	0.321781	0.76769	-0.288455	-0.519637	0.273733	-0.0796344
ENSMUSG00000032303	Chrna3	cholinergic receptor, nicotinic, alpha polypeptide 3	0.189807	0.518934	0.0884641	0.676755	2.43385	0.699734	-3.03779	0.861357
ENSMUSG00000041623	D11Wsu47e	DNA segment, Chr 11, Wayne State University 47, expressed	0.189972	0.00128284	0.957438	0.747677	-0.435128	-0.589631	-0.150518	0.145225
ENSMUSG00000031837	Necab2	N-terminal EF-hand calcium binding protein 2	0.189972	0.00298296	0.999058	0.192883	0.727355	0.818974	-0.116226	0.630406
ENSMUSG00000021365	Nedd9	neural precursor cell expressed, developmentally down-regulated gene 9	0.190352	0.000183811	0.804715	0.104668	-0.943357	-1.37227	0.532286	-1.02855
ENSMUSG00000027994	Mcub	mitochondrial calcium uniporter dominant negative beta subunit	0.190587	0.00792513	0.999058	0.443219	0.982995	1.04434	0.0443969	0.582585
ENSMUSG00000021010	Npas3	neuronal PAS domain protein 3	0.190587	0.333755	0.0884641	0.980272	-1.17988	-0.492128	-1.47287	0.0338842
ENSMUSG00000051403	Ppp1r37	protein phosphatase 1, regulatory subunit 37	0.1924	7.02169e-33	0.562789	0.0984006	-0.223658	0.969848	0.170489	-0.239057
ENSMUSG00000029638	Glcci1	glucocorticoid induced transcript 1	0.1924	0.000700742	0.192091	0.163256	-0.639887	-0.824135	-0.689932	-0.591908
ENSMUSG00000031927	1700012B09Rik	RIKEN cDNA 1700012B09 gene	0.1924	0.000428895	0.999058	0.205763	1.48208	2.06238	-0.268506	1.30816
ENSMUSG00000082305	Gm2420	predicted gene 2420	0.1924	0.00280817	0.999058	0.426253	-1.2652	1.42219	0.177319	0.78024
ENSMUSG00000031367	Ap1s2	adaptor-related protein complex 1, sigma 2 subunit	0.192404	0.00114588	0.984947	0.269896	0.458636	0.564345	-0.122316	0.351316
ENSMUSG00000033900	Map9	microtubule-associated protein 9	0.19289	1.31132e-08	0.999058	0.129212	-0.469824	-0.983619	0.00948715	-0.464325
ENSMUSG00000033849	B3galt2	UDP-Gal:betaGlcNAc beta 1,3-galactosyltransferase, polypeptide 2	0.19289	4.29113e-14	0.987817	0.225604	-0.492323	-1.37299	0.125943	-0.414029
ENSMUSG00000080709	Gm14324	predicted gene 14324	0.19358	2.18593e-05	0.540636	NA	1.38869	2.19553	1.14798	NA
ENSMUSG00000005983	1700037C18Rik	RIKEN cDNA 1700037C18 gene	0.19358	2.88939e-05	0.0994032	0.752596	-0.923274	1.41907	-1.11069	0.254299
ENSMUSG00000018750	Zbtb4	zinc finger and BTB domain containing 4	0.193938	1.43409e-06	0.992848	0.215196	-0.428282	-0.7667	0.087306	0.361526
ENSMUSG00000039473	Ubn1	ubinuclein 1	0.194947	0.00046879	0.620614	0.82187	-0.230188	-0.314871	0.166293	-0.0505904
ENSMUSG00000038872	Zfhx3	zinc finger homeobox 3	0.194947	0.00551776	0.734951	0.7718	1.34802	-1.43961	-0.856534	0.358601
ENSMUSG00000027544	Nfatc2	nuclear factor of activated T cells, cytoplasmic, calcineurin dependent 2	0.194993	0.0797118	0.999058	0.533545	0.581559	0.414461	0.0722108	0.289863
ENSMUSG00000028860	Sytl1	synaptotagmin-like 1	0.194993	0.00011668	0.999058	0.464052	-0.776315	1.12969	0.0848148	0.431852
ENSMUSG00000026048	Ercc5	excision repair cross-complementing rodent repair deficiency, complementation group 5	0.194993	5.1121e-07	0.992848	0.970696	-0.277794	0.540365	0.0558112	0.0121593
ENSMUSG00000026495	Efcab2	EF-hand calcium binding domain 2	0.194993	0.0852167	0.712872	0.426054	0.406309	-0.292828	-0.263919	0.251755
ENSMUSG00000032125	Robo4	roundabout guidance receptor 4	0.195096	6.26846e-13	0.95449	0.48668	-0.449354	1.2618	-0.160063	-0.268675
ENSMUSG00000048756	Foxo3	forkhead box O3	0.196073	1.3143e-16	0.999058	0.0240226	-0.365918	-1.13442	-0.00692885	-0.516472
ENSMUSG00000021550	2210016F16Rik	RIKEN cDNA 2210016F16 gene	0.196263	1.08005e-05	0.879927	0.363384	0.481925	0.79683	0.235441	0.324988
ENSMUSG00000031778	Cx3cl1	chemokine (C-X3-C motif) ligand 1	0.196263	0.0358195	0.994686	0.942895	-0.492125	0.408789	0.0959296	0.038523
ENSMUSG00000039106	Htr5a	5-hydroxytryptamine (serotonin) receptor 5A	0.196386	4.08948e-15	0.999058	0.0972581	-0.489974	-1.56356	0.0297031	-0.584572
ENSMUSG00000041112	Elmo1	engulfment and cell motility 1	0.196896	0.0353088	0.365964	0.795964	0.435502	-0.365375	-0.401943	0.10493
ENSMUSG00000028871	Rspo1	R-spondin 1	0.198471	0.0295183	0.999058	0.669628	-1.17991	1.00692	-0.195374	0.42699
ENSMUSG00000028680	Plk3	polo like kinase 3	0.199191	3.5219e-20	0.892295	0.744437	-0.279993	1.0627	-0.129656	0.093082
ENSMUSG00000032786	Alas1	aminolevulinic acid synthase 1	0.199867	3.33783e-21	0.992848	0.00145712	-0.238682	-0.879114	-0.0480171	-0.469742
ENSMUSG00000039367	Sec24c	Sec24 related gene family, member C (S. cerevisiae)	0.199867	1.13235e-23	0.991529	0.000374555	-0.175968	-0.674398	-0.0415163	-0.374451
ENSMUSG00000041426	Hibch	3-hydroxyisobutyryl-Coenzyme A hydrolase	0.199867	3.36434e-07	0.854568	0.572202	0.374742	-0.753102	0.19233	0.184213
ENSMUSG00000027702	Lrrc34	leucine rich repeat containing 34	0.200306	0.0663172	0.999058	NA	1.48394	1.2003	-0.183908	NA
ENSMUSG00000021730	Hcn1	hyperpolarization activated cyclic nucleotide gated potassium channel 1	0.200459	5.12349e-29	0.999058	0.0219943	-0.487624	-2.00088	0.0170158	-0.681735
ENSMUSG00000057715	A830018L16Rik	RIKEN cDNA A830018L16 gene	0.200479	1.25236e-29	0.529542	0.909922	-0.465285	-1.97453	0.369117	0.0574323
ENSMUSG00000009569	Mrtfb	myocardin related transcription factor B	0.200657	2.16424e-09	0.991529	0.00907694	-0.357472	-0.792221	0.0861599	-0.550118
ENSMUSG00000063594	Gng8	guanine nucleotide binding protein (G protein), gamma 8	0.200657	0.000185522	0.244543	0.274215	1.36579	1.93371	-1.42903	1.04867
ENSMUSG00000026117	Zap70	zeta-chain (TCR) associated protein kinase	0.200657	0.000155423	0.971255	0.42228	0.933593	1.36617	0.306609	0.57576
ENSMUSG00000032120	C2cd2l	C2 calcium-dependent domain containing 2-like	0.202022	0.00513273	0.313134	0.480477	-0.265877	-0.290428	0.258257	0.145101
ENSMUSG00000080893	Ndufa12-ps	NADH:ubiquinone oxidoreductase subunit A12, pseudogene	0.202056	1.18972e-12	0.823532	0.162376	0.350702	0.884308	0.194025	0.3016
ENSMUSG00000042353	Frem3	Fras1 related extracellular matrix protein 3	0.203745	0.473649	0.0649362	0.724714	1.86415	-0.605958	-2.48792	0.609783
ENSMUSG00000015337	Endog	endonuclease G	0.204093	3.16058e-21	0.97553	0.506187	0.27878	0.99584	-0.0882427	-0.147526
ENSMUSG00000031344	Gabrq	gamma-aminobutyric acid (GABA) A receptor, subunit theta	0.204093	0.0201824	0.948823	0.0478898	2.40555	2.17749	-0.928989	3.02712
ENSMUSG00000037339	Fam53a	family with sequence similarity 53, member A	0.205235	6.61247e-22	0.644196	0.322313	-0.349055	1.24977	-0.248214	0.254355
ENSMUSG00000026047	Poglut2	protein O-glucosyltransferase 2	0.205235	0.00251166	0.745222	0.76787	0.271948	0.359409	-0.172658	-0.0853668
ENSMUSG00000042750	Bex2	brain expressed X-linked 2	0.205309	5.79907e-20	0.999058	0.605146	0.237534	0.793243	-0.00708315	-0.101239
ENSMUSG00000054667	Irs4	insulin receptor substrate 4	0.206071	0.0271249	0.999058	0.337379	2.92381	2.42469	0.464948	2.04824
ENSMUSG00000016541	Atxn10	ataxin 10	0.206071	0.00587214	0.984554	0.256049	0.158339	-0.175036	0.0435898	0.129283
ENSMUSG00000050174	Nudt6	nudix hydrolase 6	0.206249	0.000487292	0.702867	0.842952	1.0194	1.34204	0.680398	0.190738
ENSMUSG00000029769	Ccdc136	coiled-coil domain containing 136	0.206249	7.75901e-08	0.165385	0.595597	0.504262	1.01315	-0.574468	0.221421
ENSMUSG00000025739	Gng13	guanine nucleotide binding protein (G protein), gamma 13	0.206249	1.22717e-17	0.983078	0.47977	-0.444105	1.35449	0.124532	0.231299
ENSMUSG00000060671	Atp8b2	ATPase, class I, type 8B, member 2	0.206249	1.44376e-09	0.856868	0.0269392	-0.486911	-1.09916	-0.249129	-0.661091
ENSMUSG00000037224	Zfyve28	zinc finger, FYVE domain containing 28	0.206249	0.00638126	0.928399	0.417509	-0.334237	0.36583	0.13887	0.2098
ENSMUSG00000025969	Nrp2	neuropilin 2	0.206249	0.00681045	0.979034	0.704773	0.497023	-0.533139	0.151137	-0.169434
ENSMUSG00000052512	Nav2	neuron navigator 2	0.206249	5.3016e-05	0.947123	0.590497	-0.230541	-0.371593	-0.0896327	0.109168
ENSMUSG00000071265	1700086L19Rik	RIKEN cDNA 1700086L19 gene	0.206249	6.12113e-10	0.999058	0.960468	-0.43775	-1.19229	-0.0443751	-0.0300298
ENSMUSG00000026857	Ntmt1	N-terminal Xaa-Pro-Lys N-methyltransferase 1	0.206609	3.27801e-09	0.886518	0.839897	-0.225419	0.520459	-0.106442	0.0452762
ENSMUSG00000026620	Mark1	MAP/microtubule affinity regulating kinase 1	0.208621	0.001058	0.999058	0.586335	-0.290418	-0.379073	0.00401934	-0.135425
ENSMUSG00000034810	Scn7a	sodium channel, voltage-gated, type VII, alpha	0.208646	0.543804	0.734951	0.0551527	1.0714	0.306317	0.704	1.39794
ENSMUSG00000031981	Capn9	calpain 9	0.208646	0.0277083	0.999058	NA	3.39005	3.00015	0.0309226	NA
ENSMUSG00000096141	Dnah7a	dynein, axonemal, heavy chain 7A	0.209442	0.0027827	0.984947	0.459574	0.929862	1.10461	-0.258989	0.539425
ENSMUSG00000052759	Gpr25	G protein-coupled receptor 25	0.209505	6.25812e-06	0.999058	0.0851522	-0.829396	-2.17143	-0.0722014	-1.4831
ENSMUSG00000070720	Tmem200b	transmembrane protein 200B	0.210371	0.054274	0.999058	0.655356	-1.09074	-0.963479	0.133053	-0.486027
ENSMUSG00000025362	Rps26	ribosomal protein S26	0.210478	5.95217e-67	0.999058	0.0156568	0.181846	1.14148	-0.0157051	0.259245
ENSMUSG00000021057	Akap5	A kinase (PRKA) anchor protein 5	0.210926	2.6843e-07	0.75166	0.7949	-0.434229	-0.847957	0.276186	-0.106986
ENSMUSG00000036834	Plch1	phospholipase C, eta 1	0.210926	0.0725135	0.95687	0.698596	0.737024	-0.555443	-0.267859	-0.261038
ENSMUSG00000047963	Stbd1	starch binding domain 1	0.211116	0.167956	0.893334	0.0226896	-2.16164	-1.29243	-1.01446	-3.06373
ENSMUSG00000021978	Extl3	exostosin-like glycosyltransferase 3	0.211116	9.03264e-07	0.992848	0.0697327	-0.209109	-0.400149	-0.0442841	-0.253096
ENSMUSG00000049305	Ccdc71	coiled-coil domain containing 71	0.211116	0.00768595	0.914573	0.504168	0.277899	0.307889	-0.12317	0.155218
ENSMUSG00000029177	Cenpa	centromere protein A	0.21145	0.695919	0.897801	0.0134317	-0.672958	0.140323	0.302957	-1.16051
ENSMUSG00000033852	Gm28042	predicted gene, 28042	0.212071	0.00236413	0.880005	0.00709908	1.02495	1.26576	-0.502669	1.6951
ENSMUSG00000024926	Kat5	K(lysine) acetyltransferase 5	0.212085	1.57839e-07	0.544343	0.763561	-0.170836	0.363549	-0.134913	0.0516796
ENSMUSG00000075327	Zbtb2	zinc finger and BTB domain containing 2	0.212116	0.00429684	0.879578	0.651884	-0.247043	0.337192	0.120723	-0.112813
ENSMUSG00000021906	Oxnad1	oxidoreductase NAD-binding domain containing 1	0.213005	0.00513317	0.999058	0.558733	-0.519178	-0.588725	0.0199275	-0.256789
ENSMUSG00000037362	Ccn3	cellular communication network factor 3	0.213005	0.0221969	0.990984	0.703661	-0.853618	-0.78579	0.214631	-0.28888
ENSMUSG00000043487	Acot6	acyl-CoA thioesterase 6	0.213591	0.021643	0.999058	0.930478	0.352054	0.362253	0.0393923	0.0386817
ENSMUSG00000019773	Fbxo5	F-box protein 5	0.213711	0.0568798	0.999058	0.660459	0.828025	-0.704642	-0.051078	-0.36701
ENSMUSG00000095253	Zfp799	zinc finger protein 799	0.213949	1.24669e-05	0.999058	0.799956	-0.544767	-0.931308	0.092441	0.135954
ENSMUSG00000029134	Plb1	phospholipase B1	0.213949	0.000132131	0.556085	0.491997	-0.915352	1.40407	0.746801	0.512021
ENSMUSG00000059013	Sh2d3c	SH2 domain containing 3C	0.21416	1.84932e-06	0.980532	0.411195	-0.485485	-0.935524	-0.147446	-0.32543
ENSMUSG00000034932	Mrpl54	mitochondrial ribosomal protein L54	0.214261	1.73009e-16	0.897801	0.414738	0.307372	0.932302	-0.143108	0.185773
ENSMUSG00000017167	Cntnap1	contactin associated protein-like 1	0.214261	1.06441e-06	0.999648	0.818084	-0.244581	-0.458156	-0.000373887	-0.0551716
ENSMUSG00000023089	Ndufa5	NADH:ubiquinone oxidoreductase subunit A5	0.214261	7.44318e-56	0.999058	0.15056	0.297991	1.69294	0.0385204	0.280044
ENSMUSG00000037995	Igsf9	immunoglobulin superfamily, member 9	0.216478	3.22136e-06	0.999058	0.261412	-0.5134	0.947139	0.0907101	-0.446543
ENSMUSG00000068744	Psrc1	proline/serine-rich coiled-coil 1	0.216713	0.0101115	0.188793	0.787494	-0.555145	0.572031	0.617146	0.139212
ENSMUSG00000025555	Farp1	FERM, RhoGEF (Arhgef) and pleckstrin domain protein 1 (chondrocyte-derived)	0.216713	0.0154962	0.999058	0.487073	-0.421961	0.41407	-0.0219069	-0.23348
ENSMUSG00000046791	Riox1	ribosomal oxygenase 1	0.216827	0.00223877	0.991529	0.801949	-0.351786	0.442851	0.0829003	0.0875299
ENSMUSG00000020447	Npc1l1	NPC1 like intracellular cholesterol transporter 1	0.216827	1.84594e-12	0.97553	0.944376	-0.514901	1.36438	-0.160502	-0.0398971
ENSMUSG00000026896	Ifih1	interferon induced with helicase C domain 1	0.217124	9.97764e-08	0.691002	0.0806701	-0.620251	-1.57507	0.412265	-0.869139
ENSMUSG00000018339	Gpx3	glutathione peroxidase 3	0.217215	3.42217e-08	0.955763	0.199251	1.4576	3.02455	-0.539305	1.29792
ENSMUSG00000019936	Epyc	epiphycan	0.217215	2.35724e-05	0.831115	0.674332	1.00178	-1.97097	0.573709	-0.456602
ENSMUSG00000029560	Snx8	sorting nexin 8	0.217215	7.65866e-09	0.691191	0.121416	0.470288	1.03844	-0.32188	0.494926
ENSMUSG00000066415	Msl2	MSL complex subunit 2	0.217215	8.2121e-42	0.999058	1.69961e-06	-0.150613	-0.848392	-0.00452109	-0.450306
ENSMUSG00000054863	Tafa5	TAFA chemokine like family member 5	0.218174	2.58345e-12	0.927026	0.260899	0.209058	0.555384	0.0895113	0.169714
ENSMUSG00000075028	Prdm11	PR domain containing 11	0.218917	0.00127412	0.758371	0.165731	-0.390744	0.543474	-0.245029	0.420391
ENSMUSG00000048040	Arxes2	adipocyte-related X-chromosome expressed sequence 2	0.219069	7.38462e-12	0.999058	0.350969	0.320613	-0.846362	-0.0594412	-0.232427
ENSMUSG00000038530	Rgs4	regulator of G-protein signaling 4	0.219069	1.1104e-05	0.999058	0.750325	-0.65024	-1.09748	-0.124977	-0.191997
ENSMUSG00000042596	Tfap2d	transcription factor AP-2, delta	0.219473	0.00157328	NA	NA	4.25045	-6.28121	NA	NA
ENSMUSG00000022696	Sidt1	SID1 transmembrane family, member 1	0.220016	3.0878e-07	0.924906	0.848346	-0.400661	0.785868	0.1738	-0.076262
ENSMUSG00000059810	Rgs3	regulator of G-protein signaling 3	0.220016	0.0614548	0.290022	0.482357	0.496975	0.389597	-0.506367	0.280622
ENSMUSG00000031374	Zfp92	zinc finger protein 92	0.220209	0.0446162	0.999058	0.595967	0.657177	0.576382	0.0238877	0.335373
ENSMUSG00000027134	Lpcat4	lysophosphatidylcholine acyltransferase 4	0.22166	2.96936e-07	0.999058	0.938247	-0.34633	0.680131	-0.0280026	-0.030336
ENSMUSG00000021895	Arhgef3	Rho guanine nucleotide exchange factor (GEF) 3	0.222123	5.89957e-08	0.833183	0.311853	-0.274899	-0.58875	0.152465	-0.213003
ENSMUSG00000057335	Cep170	centrosomal protein 170	0.222428	4.12524e-06	0.999058	0.787194	0.171366	-0.329262	-0.00376121	-0.0488172
ENSMUSG00000090061	Nwd2	NACHT and WD repeat domain containing 2	0.222428	0.0294381	0.868357	0.834822	0.712379	0.642773	-0.365017	0.149815
ENSMUSG00000041889	Shisa4	shisa family member 4	0.222428	1.58675e-06	0.972037	0.733494	-0.354112	0.654051	-0.117996	0.111681
ENSMUSG00000045414	Dipk2a	divergent protein kinase domain 2A	0.222428	1.49339e-18	0.351071	0.00103641	-0.305677	-1.07907	-0.295126	-0.625414
ENSMUSG00000060212	Pcnx2	pecanex homolog 2	0.222808	7.17381e-09	0.979796	0.343062	-0.290088	0.652504	0.0897605	0.210243
ENSMUSG00000024218	Taf11	TATA-box binding protein associated factor 11	0.225015	0.00162761	0.999058	0.313212	0.503843	-0.637537	-0.0047257	-0.379578
ENSMUSG00000000058	Cav2	caveolin 2	0.226064	1.11645e-13	0.972037	0.594916	-0.645107	-1.87175	0.215006	-0.300015
ENSMUSG00000030382	Slc27a5	solute carrier family 27 (fatty acid transporter), member 5	0.226982	0.0940842	0.981361	NA	1.37789	1.01536	-0.429703	NA
ENSMUSG00000050737	Ptges	prostaglandin E synthase	0.227138	0.064872	0.999058	0.991284	-0.507298	-0.407853	-0.0838721	-0.00739153
ENSMUSG00000054808	Actn4	actinin alpha 4	0.22726	1.92955e-06	0.999058	0.867623	-0.322516	-0.597778	0.0574536	-0.0555162
ENSMUSG00000020810	Cygb	cytoglobin	0.227544	0.0020165	0.984333	0.665209	0.549013	0.673648	-0.156557	0.210369
ENSMUSG00000048218	Amigo2	adhesion molecule with Ig like domain 2	0.228255	0.000183242	0.953086	0.902644	0.828699	1.21626	-0.315561	-0.109374
ENSMUSG00000072825	Cep170b	centrosomal protein 170B	0.228255	0.0763071	0.999058	0.752979	-0.358651	0.268403	-0.0437055	-0.106459
ENSMUSG00000039313	Minar1	membrane integral NOTCH2 associated receptor 1	0.228421	0.0115472	0.271333	0.926249	1.22734	-1.30282	-1.28734	0.140105
ENSMUSG00000058318	Phf21a	PHD finger protein 21A	0.228421	4.68669e-27	0.926386	0.835591	-0.347228	-1.41894	-0.15079	-0.0728313
ENSMUSG00000053747	Sox14	SRY (sex determining region Y)-box 14	0.22869	0.21635	0.041175	NA	3.74281	-1.98083	-6.42628	NA
ENSMUSG00000028551	Cdkn2c	cyclin dependent kinase inhibitor 2C	0.22869	0.0109903	0.999058	0.783318	-0.641001	-0.817988	0.108645	0.193524
ENSMUSG00000031662	Snx20	sorting nexin 20	0.228718	0.00103815	0.999058	0.2972	0.795446	1.08085	0.0236467	0.664141
ENSMUSG00000041616	Nppa	natriuretic peptide type A	0.231338	0.00115475	0.714403	0.352718	1.46226	2.0071	-1.00846	1.05859
ENSMUSG00000039275	Foxk2	forkhead box K2	0.231338	0.000888206	0.32582	0.986342	-0.293442	-0.392898	0.292744	0.00590598
ENSMUSG00000030774	Pak1	p21 (RAC1) activated kinase 1	0.231475	8.12835e-09	0.999058	0.660451	-0.3333	-0.741288	0.0113331	-0.130166
ENSMUSG00000028339	Col15a1	collagen, type XV, alpha 1	0.231827	4.72602e-09	0.856568	0.215555	0.83625	1.89683	-0.445543	0.74758
ENSMUSG00000026778	Prkcq	protein kinase C, theta	0.231827	0.0791847	0.456016	0.203468	0.696204	0.526305	-0.622622	0.640139
ENSMUSG00000001948	Spa17	sperm autoantigenic protein 17	0.231827	0.0122929	0.999058	0.402513	0.816571	0.829703	0.134685	0.522427
ENSMUSG00000000247	Lhx2	LIM homeobox protein 2	0.232124	9.17489e-05	0.769671	0.614956	-0.458622	-0.712556	0.291306	-0.199386
ENSMUSG00000036959	Bcorl1	BCL6 co-repressor-like 1	0.232633	2.08205e-06	0.999058	0.975714	-0.399398	-0.77329	-0.0398425	-0.0150533
ENSMUSG00000028518	Prkaa2	protein kinase, AMP-activated, alpha 2 catalytic subunit	0.232815	2.44302e-33	0.999058	0.155357	-0.384333	-1.8537	-0.0325209	-0.406129
ENSMUSG00000028949	Smarcd3	SWI/SNF related, matrix associated, actin dependent regulator of chromatin, subfamily d, member 3	0.232921	1.3025e-24	0.999058	0.000172542	0.359464	1.38307	0.055613	0.768845
ENSMUSG00000021803	Cdhr1	cadherin-related family member 1	0.233368	4.80307e-05	0.821792	0.806965	0.948213	-1.58887	-0.55392	0.23641
ENSMUSG00000074673	Ttll9	tubulin tyrosine ligase-like family, member 9	0.233368	2.19327e-08	0.598394	0.965761	0.915129	2.05759	-0.758078	0.0491
ENSMUSG00000025821	Zfp282	zinc finger protein 282	0.233869	0.00120003	0.991529	0.975714	-0.213826	0.316016	0.053064	0.00870281
ENSMUSG00000052631	Sh2d6	SH2 domain containing 6	0.23445	9.09878e-05	0.458597	0.368839	1.2136	1.67104	-1.02172	0.794087
ENSMUSG00000002602	Axl	AXL receptor tyrosine kinase	0.235401	2.89146e-32	0.978546	0.987654	-0.38241	-1.76366	-0.120712	0.0073909
ENSMUSG00000029862	Clcn1	chloride channel, voltage-sensitive 1	0.235587	0.0107794	0.999058	0.971377	-0.491323	0.528275	0.0313483	-0.0210592
ENSMUSG00000028636	Ppcs	phosphopantothenoylcysteine synthetase	0.235587	1.97011e-12	0.992848	0.481499	0.438435	1.20309	-0.0955567	0.250148
ENSMUSG00000022707	Gbe1	glucan (1,4-alpha-), branching enzyme 1	0.235996	0.0880189	0.706649	0.479706	0.494506	-0.393322	-0.341532	-0.324015
ENSMUSG00000025207	Sema4g	sema domain, immunoglobulin domain (Ig), transmembrane domain (TM) and short cytoplasmic domain, (semaphorin) 4G	0.236003	0.000233539	0.992848	0.327902	0.542371	0.792423	-0.116784	0.403212
ENSMUSG00000024136	Dnase1l2	deoxyribonuclease 1-like 2	0.236603	0.00104663	0.999058	0.140439	-0.499728	0.694808	-0.0835148	-0.514257
ENSMUSG00000034317	Trim59	tripartite motif-containing 59	0.236603	0.0703066	0.429806	0.848346	0.550901	-0.432803	-0.505501	0.108392
ENSMUSG00000001910	Nacc1	nucleus accumbens associated 1, BEN and BTB (POZ) domain containing	0.236603	0.0386212	0.999058	0.690247	-0.216097	0.190787	0.0293981	0.0799037
ENSMUSG00000078503	Zfp990	zinc finger protein 990	0.237056	2.24449e-08	0.703765	0.494697	1.11114	2.26035	0.733824	0.587019
ENSMUSG00000016179	Camk1g	calcium/calmodulin-dependent protein kinase I gamma	0.237249	0.0471077	0.870689	0.922586	-0.563937	0.478348	0.29034	0.0623922
ENSMUSG00000002249	Tead3	TEA domain family member 3	0.237331	0.000137368	0.999058	0.457034	-0.552999	0.897927	0.0437087	0.359774
ENSMUSG00000070407	Hs3st3b1	heparan sulfate (glucosamine) 3-O-sulfotransferase 3B1	0.237331	5.07901e-05	0.294051	0.324247	1.43811	-2.50841	-1.50814	-1.29486
ENSMUSG00000024299	Adamts10	a disintegrin-like and metallopeptidase (reprolysin type) with thrombospondin type 1 motif, 10	0.237331	9.46721e-27	0.952838	0.435255	0.317929	1.31364	-0.122299	0.200209
ENSMUSG00000030538	Cib1	calcium and integrin binding 1 (calmyrin)	0.237331	0.000507108	0.976282	0.978668	0.34196	0.489474	-0.110804	-0.0111967
ENSMUSG00000025432	Avil	advillin	0.238538	0.0110701	0.999058	0.666118	1.4619	1.5962	-0.263264	0.590193
ENSMUSG00000024981	Acsl5	acyl-CoA synthetase long-chain family member 5	0.239255	0.0244264	0.928399	0.0153526	-0.360105	-0.343672	0.156774	-0.555153
ENSMUSG00000035681	Kcnc2	potassium voltage gated channel, Shaw-related subfamily, member 2	0.239638	1.76433e-12	0.999058	0.697433	0.394494	-1.08583	-0.0756629	-0.143507
ENSMUSG00000025400	Tac2	tachykinin 2	0.24153	0.00298296	0.833742	0.12047	1.58823	1.90932	-0.901096	1.68275
ENSMUSG00000043165	Lor	loricrin cornified envelope precursor protein	0.24153	2.75661e-26	0.999058	0.250125	0.50472	2.01092	-0.02722	0.399648
ENSMUSG00000010803	Gabra1	gamma-aminobutyric acid (GABA) A receptor, subunit alpha 1	0.241651	8.2539e-11	0.910134	0.42228	-0.473979	-1.19284	-0.220212	-0.301112
ENSMUSG00000019846	Lama4	laminin, alpha 4	0.241651	0.0185169	0.999058	0.991284	-0.730271	0.7717	-0.106513	0.0102674
ENSMUSG00000056055	Sag	S-antigen, retina and pineal gland (arrestin)	0.241651	0.00381407	0.997006	0.401432	1.07298	1.26225	-0.216875	0.703555
ENSMUSG00000039206	Daglb	diacylglycerol lipase, beta	0.243328	0.354243	0.601097	0.0313268	-0.250526	-0.111659	-0.194637	-0.365964
ENSMUSG00000031283	Chrdl1	chordin-like 1	0.243604	0.0187473	0.465689	0.463627	-1.05533	-1.05355	0.937549	0.643809
ENSMUSG00000027130	Slc12a6	solute carrier family 12, member 6	0.243743	3.30803e-20	0.999058	0.33104	-0.260312	-0.940813	-0.0370841	-0.199046
ENSMUSG00000036199	Ndufa13	NADH:ubiquinone oxidoreductase subunit A13	0.243743	5.76355e-78	0.999058	0.00652722	0.222069	1.56102	0.0200167	0.364791
ENSMUSG00000058799	Nap1l1	nucleosome assembly protein 1-like 1	0.243743	8.02476e-11	0.999648	0.715373	-0.198824	-0.507555	-0.000522074	-0.0686415
ENSMUSG00000044250	Pced1b	PC-esterase domain containing 1B	0.243936	0.000114562	0.984239	0.858895	0.495528	0.789977	-0.145944	-0.0948286
ENSMUSG00000008682	Rpl10	ribosomal protein L10	0.244103	7.6273e-17	0.981361	0.0152515	0.341301	-1.11577	0.105135	-0.530527
ENSMUSG00000032376	Usp3	ubiquitin specific peptidase 3	0.244103	0.000125207	0.352539	0.802539	-0.581388	-0.896513	-0.57657	-0.144424
ENSMUSG00000024012	Mtch1	mitochondrial carrier 1	0.24432	7.29912e-17	0.583858	0.112721	0.144853	0.467284	0.115786	0.15784
ENSMUSG00000029120	Ppp2r2c	protein phosphatase 2, regulatory subunit B, gamma	0.244981	6.09878e-12	0.531941	0.177992	-0.229185	-0.61526	0.192052	-0.220231
ENSMUSG00000020182	Ddc	dopa decarboxylase	0.245012	0.00782141	0.881439	0.993383	1.0161	1.11844	-0.516933	0.0110841
ENSMUSG00000067924	Rtl8b	retrotransposon Gag like 8B	0.247077	0.072073	0.976282	0.981243	0.235385	0.183451	-0.0769877	-0.00693634
ENSMUSG00000050896	Rtn4rl2	reticulon 4 receptor-like 2	0.247077	1.07232e-16	0.835422	0.00450207	-0.473501	-1.79332	0.266436	-0.965476
ENSMUSG00000003418	St8sia6	ST8 alpha-N-acetyl-neuraminide alpha-2,8-sialyltransferase 6	0.248543	3.90701e-07	0.999058	0.286829	0.73917	-1.56037	0.0855214	-0.637082
ENSMUSG00000045092	S1pr1	sphingosine-1-phosphate receptor 1	0.248543	6.00016e-08	0.955533	0.220556	-0.305513	-0.661795	0.117372	-0.276977
ENSMUSG00000060657	Marf1	meiosis regulator and mRNA stability 1	0.248543	3.23423e-15	0.999058	0.0178908	-0.183662	-0.577253	-0.00281594	-0.286464
ENSMUSG00000055805	Fmnl1	formin-like 1	0.249266	0.944396	0.631355	0.0156568	-0.471851	-0.0185006	0.360773	-0.724205
ENSMUSG00000096847	Tmem151b	transmembrane protein 151B	0.249266	4.00094e-05	0.981361	0.000120347	-0.406964	-0.673111	0.127021	-0.923258
ENSMUSG00000025355	Mmp19	matrix metallopeptidase 19	0.2495	3.30025e-05	0.657986	0.857769	1.10169	1.81172	-0.822633	0.201618
ENSMUSG00000027016	Zfp385b	zinc finger protein 385B	0.2495	1.98413e-12	0.999648	0.0102247	-0.376115	-1.08811	0.00201045	-0.644628
ENSMUSG00000028631	Kcnq4	potassium voltage-gated channel, subfamily Q, member 4	0.2495	2.26793e-07	0.999058	0.933745	-0.484632	1.01067	0.0719625	-0.0479873
ENSMUSG00000038838	Vars2	valyl-tRNA synthetase 2, mitochondrial	0.2495	0.0858899	0.984333	0.661676	-0.386285	0.290415	0.112691	0.154877
ENSMUSG00000009535	Rnmt	RNA (guanine-7-) methyltransferase	0.2495	0.00116427	0.999058	0.58899	-0.213841	-0.299435	0.00525269	-0.107112
ENSMUSG00000001542	Ell2	elongation factor for RNA polymerase II 2	0.2495	2.95865e-07	0.999058	0.215252	-0.499964	-1.0388	-0.0225156	-0.461917
ENSMUSG00000026278	Bok	BCL2-related ovarian killer	0.2495	0.000184308	0.779158	0.494607	0.497887	0.75071	0.318335	0.280449
ENSMUSG00000059981	Taok2	TAO kinase 2	0.2495	1.76611e-07	0.950826	0.0120385	-0.145293	0.319556	0.058636	-0.247623
ENSMUSG00000028059	Arhgef2	rho/rac guanine nucleotide exchange factor (GEF) 2	0.2495	0.0827431	0.983078	0.335373	-0.359437	-0.270669	-0.110479	-0.26757
ENSMUSG00000021200	Asb2	ankyrin repeat and SOCS box-containing 2	0.2495	0.000139826	0.947036	0.338551	0.741154	1.23794	-0.31001	0.60975
ENSMUSG00000022096	Hr	lysine demethylase and nuclear receptor corepressor	0.250482	0.0661048	0.789804	0.451466	-0.650838	-0.521159	-0.404943	-0.406031
ENSMUSG00000026301	Iqca	IQ motif containing with AAA domain	0.251992	0.000710043	0.999058	0.4629	1.23686	1.77319	0.0745787	0.770989
ENSMUSG00000090733	Rps27	ribosomal protein S27	0.251992	5.727e-32	0.999058	0.185973	0.281494	1.24948	0.0290901	0.256461
ENSMUSG00000018698	Lhx1	LIM homeobox protein 1	0.251992	0.0163194	0.265646	0.758252	1.896	-1.98612	-2.09412	0.655438
ENSMUSG00000034729	Mrps10	mitochondrial ribosomal protein S10	0.251992	0.000611667	0.601269	0.648712	0.442751	0.626744	-0.350192	-0.184269
ENSMUSG00000009210	Prr29	proline rich 29	0.251992	0.000638662	0.976282	NA	1.54707	2.38966	0.550312	NA
ENSMUSG00000050994	Adgb	androglobin	0.253494	2.12451e-05	0.999058	0.698005	1.29946	2.27588	0.0546709	0.494146
ENSMUSG00000042269	Cibar2	CBY1 interacting BAR domain containing 2	0.253494	2.40578e-05	0.957512	0.280246	1.0863	1.91407	0.418766	0.913985
ENSMUSG00000041329	Atp1b2	ATPase, Na+/K+ transporting, beta 2 polypeptide	0.254266	4.46551e-09	0.269262	0.046194	0.208978	-0.48614	-0.226336	-0.276948
ENSMUSG00000032468	Armc8	armadillo repeat containing 8	0.255321	0.00179121	0.999058	0.59916	-0.24162	-0.317898	-0.00275979	-0.11498
ENSMUSG00000045482	Trrap	transformation/transcription domain-associated protein	0.255321	7.19396e-60	0.938371	0.542807	-0.169541	1.08629	0.0727031	-0.0897229
ENSMUSG00000032000	Birc3	baculoviral IAP repeat-containing 3	0.255321	0.0361649	0.365229	0.478909	-1.1272	-1.0612	-1.11015	-0.749043
ENSMUSG00000025967	Eef1b2	eukaryotic translation elongation factor 1 beta 2	0.255321	2.13125e-31	0.846338	0.287635	0.172724	0.778709	0.095963	0.137768
ENSMUSG00000055435	Maf	MAF bZIP transcription factor	0.257082	1.9704e-06	0.999058	0.88742	-0.311011	-0.647988	-0.0356836	0.0512844
ENSMUSG00000073616	Cops9	COP9 signalosome subunit 9	0.257082	9.32689e-40	0.957512	0.677371	0.24568	1.24021	0.0927578	0.0918131
ENSMUSG00000020140	Lgr5	leucine rich repeat containing G protein coupled receptor 5	0.258669	0.00131511	0.881353	0.570031	1.13955	-1.55515	-0.590725	0.620965
ENSMUSG00000081683	Fzd10	frizzled class receptor 10	0.26047	0.00278392	0.0745194	0.708307	1.1561	-1.70855	-1.63935	0.501302
ENSMUSG00000003411	Rab3b	RAB3B, member RAS oncogene family	0.262077	0.000422076	0.797213	0.753758	-0.417187	0.608217	0.258612	0.128966
ENSMUSG00000052981	Ube2ql1	ubiquitin-conjugating enzyme E2Q family-like 1	0.262474	0.0520016	0.555809	0.912354	-0.26163	0.221594	0.218862	0.0328167
ENSMUSG00000029033	Acap3	ArfGAP with coiled-coil, ankyrin repeat and PH domains 3	0.262928	1.93447e-05	0.991529	0.872818	-0.258758	-0.453068	0.0676022	0.0446969
ENSMUSG00000037366	Pafah2	platelet-activating factor acetylhydrolase 2	0.263442	0.0116367	0.999058	0.670245	-0.650273	0.697891	-0.114734	0.256567
ENSMUSG00000038217	Tlcd2	TLC domain containing 2	0.263442	5.38911e-13	0.983078	0.302245	-0.567803	-1.95003	0.168094	-0.592674
ENSMUSG00000041062	Mslnl	mesothelin-like	0.263477	0.0908692	0.999648	NA	-1.73262	1.17185	0.00310997	NA
ENSMUSG00000090071	Cdk5r2	cyclin-dependent kinase 5, regulatory subunit 2 (p39)	0.264159	0.0386217	0.981156	0.232929	-0.380971	-0.340906	0.121949	-0.338239
ENSMUSG00000031683	Lsm6	LSM6 homolog, U6 small nuclear RNA and mRNA degradation associated	0.264234	1.45899e-06	0.816144	0.481465	0.297997	0.578909	-0.181377	0.175142
ENSMUSG00000018909	Arrb1	arrestin, beta 1	0.265185	2.09357e-18	0.999058	0.782418	-0.234432	-0.816447	0.0364852	-0.0651722
ENSMUSG00000039252	Lgi2	leucine-rich repeat LGI family, member 2	0.265826	3.95693e-17	0.992848	0.0189097	-0.395832	-1.34485	-0.0908547	-0.620398
ENSMUSG00000001419	Mef2d	myocyte enhancer factor 2D	0.266025	2.17816e-07	0.899976	0.0714809	-0.205056	-0.432696	0.101372	-0.256591
ENSMUSG00000071202	Ccdc78	coiled-coil domain containing 78	0.266304	1.49813e-09	0.97553	0.0354659	0.957693	2.40998	0.34094	1.35855
ENSMUSG00000037613	Tnfrsf23	tumor necrosis factor receptor superfamily, member 23	0.266304	0.194713	0.0415412	0.47367	-0.726995	-0.513446	1.08968	-0.552806
ENSMUSG00000039728	Slc6a5	solute carrier family 6 (neurotransmitter transporter, glycine), member 5	0.266455	0.0140222	0.351247	NA	2.10602	-2.67797	-2.18402	NA
ENSMUSG00000045515	Pou3f3	POU domain, class 3, transcription factor 3	0.266455	6.24821e-16	0.965848	7.08772e-05	-0.305725	-0.990007	-0.111693	-0.73306
ENSMUSG00000057778	Cyb5d2	cytochrome b5 domain containing 2	0.266712	0.0827349	0.999058	0.717506	0.360693	-0.296967	0.00602533	-0.136692
ENSMUSG00000072663	Spef2	sperm flagellar 2	0.26681	0.000261621	0.339354	0.0256011	0.691603	1.08671	0.728893	1.05681
ENSMUSG00000106133	Gm3724	predicted gene 3724	0.267157	7.15564e-09	0.992848	0.971041	-1.25305	-5.8494	-0.278579	0.198858
ENSMUSG00000061887	Ssbp3	single-stranded DNA binding protein 3	0.267277	3.01209e-06	0.626251	0.229253	-0.284346	0.538109	0.223578	0.254803
ENSMUSG00000021807	Rtraf	RNA transcription, translation and transport factor	0.268174	1.86132e-07	0.999058	0.0617276	0.246386	0.518545	0.0226896	0.310924
ENSMUSG00000025854	Fam20c	FAM20C, golgi associated secretory pathway kinase	0.268458	9.68402e-06	0.823532	0.946753	0.379584	-0.698009	-0.22808	0.031206
ENSMUSG00000022240	Ctnnd2	catenin (cadherin associated protein), delta 2	0.268458	0.000147969	0.988191	0.350969	-0.316647	-0.496941	0.088571	-0.235056
ENSMUSG00000023942	Slc29a1	solute carrier family 29 (nucleoside transporters), member 1	0.268458	7.09572e-05	0.928399	0.343415	0.592121	0.964904	-0.267395	0.4452
ENSMUSG00000068762	Gstm6	glutathione S-transferase, mu 6	0.269263	5.74869e-07	0.000947494	0.0346078	0.833066	1.67287	1.71748	1.16624
ENSMUSG00000022323	Rida	reactive intermediate imine deaminase A homolog	0.269462	1.01417e-08	0.999058	0.0130766	0.284301	0.648116	-0.0153344	0.447242
ENSMUSG00000029672	Fam3c	FAM3 metabolism regulating signaling molecule C	0.269995	8.99266e-13	0.835716	0.528068	-0.279686	-0.815018	0.160935	-0.154589
ENSMUSG00000041046	Ramp3	receptor (calcitonin) activity modifying protein 3	0.270354	0.838007	0.0415412	0.785537	1.00469	-0.11218	-1.51778	-0.276389
ENSMUSG00000028106	Rprd2	regulation of nuclear pre-mRNA domain containing 2	0.270669	3.35663e-05	0.992848	0.929907	-0.35315	-0.618582	-0.0794588	0.0379357
ENSMUSG00000042616	Oscp1	organic solute carrier partner 1	0.271088	4.38997e-08	0.869321	0.0408127	-0.190432	0.457194	0.101624	0.289202
ENSMUSG00000061689	Dlgap4	DLG associated protein 4	0.271213	0.000560582	0.999058	0.519533	-0.384984	0.55028	0.0673303	0.211621
ENSMUSG00000060166	Zdhhc8	zinc finger, DHHC domain containing 8	0.271793	0.000110543	0.999058	0.453041	-0.423849	-0.677175	0.0409417	-0.265601
ENSMUSG00000054459	Vsnl1	visinin-like 1	0.271851	0.000549864	0.999058	0.134131	-0.340262	0.486399	0.0223163	0.361673
ENSMUSG00000018736	Ndel1	nudE neurodevelopment protein 1 like 1	0.271851	4.40961e-11	0.947123	0.768746	-0.35867	-0.970035	0.150663	-0.107237
ENSMUSG00000048772	Tmem53	transmembrane protein 53	0.271851	0.0819296	0.999058	0.455333	0.618202	0.503745	-0.0696352	0.408402
ENSMUSG00000024873	Cnih2	cornichon family AMPA receptor auxiliary protein 2	0.271851	0.0378461	0.155356	0.261487	0.26876	0.243617	0.335292	-0.229316
ENSMUSG00000070934	Rraga	Ras-related GTP binding A	0.27192	0.322025	0.999058	0.0327231	0.141316	0.0703128	-0.0184223	0.216554
ENSMUSG00000019738	Polr2i	polymerase (RNA) II (DNA directed) polypeptide I	0.272965	2.62738e-07	0.999058	0.838613	-0.378262	0.788636	-0.0154717	0.0794197
ENSMUSG00000020471	Pold2	polymerase (DNA directed), delta 2, regulatory subunit	0.273473	0.000157077	0.889748	0.648712	0.476531	0.778133	-0.245925	0.21213
ENSMUSG00000052949	Rnf157	ring finger protein 157	0.273473	8.0864e-10	0.740193	0.0291176	-0.22634	-0.567865	0.156826	-0.332844
ENSMUSG00000027253	Lrp4	low density lipoprotein receptor-related protein 4	0.273843	5.25186e-15	0.825696	0.178076	-0.360006	-1.19027	-0.214726	-0.377482
ENSMUSG00000046598	Bdh1	3-hydroxybutyrate dehydrogenase, type 1	0.274372	2.11749e-12	0.664158	0.931922	-0.282884	-0.82312	-0.213164	0.0296102
ENSMUSG00000048644	Ctxn1	cortexin 1	0.274372	1.35777e-06	0.846338	0.981045	-0.39137	0.767669	0.22229	0.0118213
ENSMUSG00000035936	Aldh5a1	aldhehyde dehydrogenase family 5, subfamily A1	0.274372	9.86595e-07	0.859794	0.365665	0.328336	-0.661843	-0.181145	-0.241936
ENSMUSG00000055720	Ubl7	ubiquitin-like 7 (bone marrow stromal cell-derived)	0.274467	1.86905e-08	0.999058	0.253286	-0.281232	-0.663661	0.0253919	-0.250458
ENSMUSG00000043079	Synpo	synaptopodin	0.274683	0.0602172	0.881353	0.990555	-0.456729	0.378747	0.240891	-0.00724306
ENSMUSG00000021040	Slirp	SRA stem-loop interacting RNA binding protein	0.275888	9.42092e-05	0.805904	0.36573	0.293008	0.464746	-0.183629	-0.20588
ENSMUSG00000033272	Slc35a4	solute carrier family 35, member A4	0.275888	1.42117e-14	0.881439	0.973567	-0.262052	-0.837037	0.137464	0.0112515
ENSMUSG00000000631	Myo18a	myosin XVIIIA	0.27692	0.00014726	0.999269	0.117507	-0.26043	-0.413771	-0.00184522	-0.293346
ENSMUSG00000049556	Lingo1	leucine rich repeat and Ig domain containing 1	0.277535	0.000571342	0.839396	0.990774	-0.437235	-0.630525	0.251985	-0.00682865
ENSMUSG00000005952	Trpv1	transient receptor potential cation channel, subfamily V, member 1	0.277535	0.0215499	NA	NA	2.1435	2.07058	NA	NA
ENSMUSG00000030806	Stx1b	syntaxin 1B	0.277535	1.97763e-06	0.991661	0.705115	-0.216363	-0.422482	0.054236	-0.0792368
ENSMUSG00000034786	Gpsm3	G-protein signalling modulator 3 (AGS3-like, C. elegans)	0.277535	1.13422e-07	0.999058	0.249495	0.778195	1.69501	-0.0598576	0.707121
ENSMUSG00000061702	Tmem91	transmembrane protein 91	0.278016	0.00128722	0.991529	0.117507	0.804871	1.08078	-0.212581	0.894803
ENSMUSG00000027010	Slc25a12	solute carrier family 25 (mitochondrial carrier, Aralar), member 12	0.278016	4.69254e-18	0.835422	0.332334	-0.457269	-1.58461	0.268112	-0.352193
ENSMUSG00000079339	Ifit1bl1	interferon induced protein with tetratricpeptide repeats 1B like 1	0.278598	0.0843674	0.994111	0.725012	-0.750855	-0.663226	0.159373	-0.301581
ENSMUSG00000086316	Nbdy	negative regulator of P-body association	0.278706	0.0102445	0.983078	0.345929	0.343027	0.380279	-0.107644	0.260233
ENSMUSG00000054611	Kdm2a	lysine (K)-specific demethylase 2A	0.281525	1.44033e-35	0.984947	0.0015424	-0.374691	-1.87635	-0.111456	-0.755716
ENSMUSG00000041923	Nol4	nucleolar protein 4	0.28269	1.64971e-07	0.807792	0.495068	-0.563069	-1.21555	0.354015	-0.331788
ENSMUSG00000048368	Omd	osteomodulin	0.283955	0.000723023	0.999058	0.964674	-1.61734	-2.76327	0.0520653	-0.107303
ENSMUSG00000028519	Dab1	disabled 1	0.283955	0.0208901	0.999058	0.696941	-0.311105	-0.316089	-0.0636703	-0.117468
ENSMUSG00000062611	Rps3a2	ribosomal protein S3A2	0.283974	0.949376	0.0884641	0.875939	8.45789	0.314374	12.7118	-1.44314
ENSMUSG00000028886	Eya3	EYA transcriptional coactivator and phosphatase 3	0.283974	0.0153769	0.999058	0.773562	-0.526432	-0.560692	-0.0508318	-0.154899
ENSMUSG00000022508	Bcl6	B cell leukemia/lymphoma 6	0.284586	0.00330649	0.9996	0.0110651	-0.444564	-0.571492	0.00280215	-0.758658
ENSMUSG00000021366	Hivep1	human immunodeficiency virus type I enhancer binding protein 1	0.284586	3.66955e-14	0.984239	0.000816477	-0.66419	-2.05894	0.205747	-1.41079
ENSMUSG00000030313	Dennd5b	DENN domain containing 5B	0.284586	2.47043e-14	0.992848	0.210224	-0.322108	-1.00991	-0.0720914	-0.311007
ENSMUSG00000028108	Ecm1	extracellular matrix protein 1	0.284586	8.97759e-06	0.992848	0.682252	-0.720653	1.338	0.166896	0.280869
ENSMUSG00000046169	Adamts6	a disintegrin-like and metallopeptidase (reprolysin type) with thrombospondin type 1 motif, 6	0.284586	0.0482799	0.999058	0.581652	0.551718	-0.509065	-0.00753957	-0.297975
ENSMUSG00000032679	Cd59a	CD59a antigen	0.284586	0.0604474	0.999058	0.118442	0.811382	0.677886	-0.132365	0.913319
ENSMUSG00000055782	Abcd2	ATP-binding cassette, sub-family D (ALD), member 2	0.284738	1.97169e-17	0.999058	0.392235	-0.422125	-1.50978	-0.0608591	-0.310588
ENSMUSG00000040632	Nrl	neural retina leucine zipper gene	0.284738	0.00600097	0.368836	0.208831	1.23288	1.48818	1.26404	1.18626
ENSMUSG00000022760	Thap7	THAP domain containing 7	0.284738	0.00731873	0.972037	0.560896	-0.275183	0.320011	-0.0975488	-0.140862
ENSMUSG00000052748	Swt1	SWT1 RNA endoribonuclease homolog (S. cerevisiae)	0.284811	0.0926121	0.999058	0.232237	0.596905	-0.456411	-0.0257945	-0.546549
ENSMUSG00000040877	Wdr25	WD repeat domain 25	0.284811	0.0240869	0.420146	0.828223	0.688921	0.689728	0.676153	0.161753
ENSMUSG00000015501	Hivep2	human immunodeficiency virus type I enhancer binding protein 2	0.284811	3.46874e-09	0.992078	0.0682731	-0.393148	-0.951734	0.097628	-0.501751
ENSMUSG00000022679	Mpv17l	Mpv17 transgene, kidney disease mutant-like	0.284811	8.92545e-13	0.999058	0.996042	-0.24715	-0.737762	0.0414934	-0.00159246
ENSMUSG00000027787	Nmd3	NMD3 ribosome export adaptor	0.284811	1.49477e-08	0.991529	0.886108	-0.268928	-0.66682	-0.0704048	-0.0463521
ENSMUSG00000042743	Sgtb	small glutamine-rich tetratricopeptide repeat (TPR)-containing, beta	0.284954	8.42039e-64	0.999058	0.00697198	-0.331675	-2.40142	0.0672156	-0.621488
ENSMUSG00000039577	Nphp4	nephronophthisis 4 (juvenile) homolog (human)	0.286022	3.27602e-20	0.752382	0.858515	-0.238626	0.928565	0.16481	0.0475437
ENSMUSG00000023945	Slc5a7	solute carrier family 5 (choline transporter), member 7	0.286201	0.0486097	0.462996	0.448433	2.09408	-1.90421	-1.97898	1.42101
ENSMUSG00000051359	Ncald	neurocalcin delta	0.287504	0.0115981	0.56634	0.844658	-0.276167	0.302822	0.23615	-0.0580309
ENSMUSG00000026443	Lrrn2	leucine rich repeat protein 2, neuronal	0.288171	1.74112e-05	0.509957	0.948572	0.265182	0.479547	0.239922	-0.0207461
ENSMUSG00000037843	Vstm2l	V-set and transmembrane domain containing 2-like	0.289016	1.57153e-05	0.991661	0.196043	0.406357	0.734884	0.103495	0.397908
ENSMUSG00000087403	Kantr	Kdm5c adjacent non-coding transcript	0.289016	2.18477e-26	0.991529	0.494771	-0.27434	-1.26751	0.0717081	0.179716
ENSMUSG00000063889	Crem	cAMP responsive element modulator	0.289383	0.000565359	0.434633	0.0200717	-0.32772	-0.502412	0.315215	-0.529566
ENSMUSG00000021791	Dydc2	DPY30 domain containing 2	0.290234	0.00297687	0.999648	0.397808	0.718392	0.930308	0.00146795	0.511225
ENSMUSG00000034566	Atp5h	ATP synthase, H+ transporting, mitochondrial F0 complex, subunit D	0.290271	2.63149e-41	0.992848	0.166779	0.167959	0.906385	-0.041021	0.17062
ENSMUSG00000040407	Akap9	A kinase (PRKA) anchor protein (yotiao) 9	0.292989	1.44205e-59	0.569255	1.64878e-15	0.297633	-2.00388	-0.254559	-1.33935
ENSMUSG00000039110	Mycbpap	MYCBP associated protein	0.293853	2.0959e-08	0.999058	0.324547	1.14833	2.66178	-0.182158	0.912806
ENSMUSG00000052102	Gnpda1	glucosamine-6-phosphate deaminase 1	0.293853	0.000566185	0.513789	0.796806	-0.36251	0.543483	-0.325758	-0.0996196
ENSMUSG00000021830	Txndc16	thioredoxin domain containing 16	0.293853	2.18731e-08	0.231461	0.168078	-0.185514	-0.448497	-0.217618	-0.200602
ENSMUSG00000013150	Gfod2	glucose-fructose oxidoreductase domain containing 2	0.294164	0.0363913	0.512737	0.492034	-0.332818	0.311727	-0.301439	0.198613
ENSMUSG00000030849	Fgfr2	fibroblast growth factor receptor 2	0.294216	0.000899839	0.134129	0.964303	0.468184	-0.670548	-0.616434	-0.0276214
ENSMUSG00000032590	Apeh	acylpeptide hydrolase	0.295133	0.00669359	0.6232	0.140507	0.503695	0.599747	-0.409961	-0.55342
ENSMUSG00000042104	Uggt2	UDP-glucose glycoprotein glucosyltransferase 2	0.295133	6.47255e-14	0.97553	0.202067	0.3316	-1.07371	-0.114997	-0.343532
ENSMUSG00000020932	Gfap	glial fibrillary acidic protein	0.296167	0.0363913	0.950184	0.59171	0.398262	-0.37202	-0.170223	0.194926
ENSMUSG00000029106	Add1	adducin 1 (alpha)	0.296167	0.00533875	0.877751	0.792331	-0.166759	-0.204659	0.091258	0.0461019
ENSMUSG00000044949	Ubtd2	ubiquitin domain containing 2	0.2965	7.50135e-18	0.956124	0.272972	-0.454285	-2.33275	0.181719	-0.566157
ENSMUSG00000051985	Igfn1	immunoglobulin-like and fibronectin type III domain containing 1	0.2965	0.047674	0.999058	0.345036	-1.79331	1.593	0.130905	1.373
ENSMUSG00000095139	Pou3f2	POU domain, class 3, transcription factor 2	0.2965	1.2688e-11	0.9153	0.393412	-0.472117	-1.36773	-0.228804	-0.353522
ENSMUSG00000021275	Tecpr2	tectonin beta-propeller repeat containing 2	0.2965	3.76227e-22	0.999058	3.51119e-06	-0.182826	-0.758828	0.0344227	-0.534545
ENSMUSG00000066687	Zbtb16	zinc finger and BTB domain containing 16	0.297419	5.8342e-51	0.81085	2.98973e-06	-0.473911	-3.19173	0.301444	-1.54555
ENSMUSG00000018042	Cyb5r3	cytochrome b5 reductase 3	0.297419	3.10536e-36	0.802977	1.0759e-06	0.22674	1.16532	0.146012	0.657663
ENSMUSG00000096617	Gm5559	predicted gene 5559	0.297419	0.00122654	0.999058	NA	3.7339	-6.15048	0.466116	NA
ENSMUSG00000050855	Zfp940	zinc finger protein 940	0.297419	2.41764e-09	0.999058	0.951796	-0.82125	-2.03534	0.0615994	0.0611042
ENSMUSG00000026260	Ndufa10	NADH:ubiquinone oxidoreductase subunit A10	0.297419	8.35263e-06	0.999058	0.991284	0.224513	-0.423077	-0.0275818	0.00333496
ENSMUSG00000029108	Pcdh7	protocadherin 7	0.297655	5.71398e-23	0.999648	0.352811	-0.539732	-2.19108	-0.00112996	-0.415306
ENSMUSG00000061524	Zic2	zinc finger protein of the cerebellum 2	0.297655	0.0645015	0.779158	0.805035	1.0406	-0.882244	-0.70133	-0.27515
ENSMUSG00000026347	Tmem163	transmembrane protein 163	0.298131	0.0453519	0.269907	0.81811	0.683439	-0.625142	-0.777259	0.172233
ENSMUSG00000006494	Pdk1	pyruvate dehydrogenase kinase, isoenzyme 1	0.298254	4.41451e-07	0.999058	0.880817	-0.425987	-0.910113	0.0427699	-0.0726454
ENSMUSG00000038718	Pbx3	pre B cell leukemia homeobox 3	0.298254	0.00280099	0.652229	0.691397	0.705784	-0.933522	-0.560042	0.284617
ENSMUSG00000073565	Prr16	proline rich 16	0.298254	0.00493023	0.990971	0.979336	-0.509604	-0.673367	-0.143782	0.0184074
ENSMUSG00000038602	Slc35f1	solute carrier family 35, member F1	0.298592	6.20368e-06	0.852131	0.912083	-0.257175	-0.502983	-0.147874	0.0346291
ENSMUSG00000031954	Cfdp1	craniofacial development protein 1	0.299693	2.81746e-06	0.999058	0.470855	0.179739	0.3589	0.00818794	-0.113789
ENSMUSG00000052105	Mtcl1	microtubule crosslinking factor 1	0.300296	0.0065725	0.999058	0.930792	-0.440596	-0.527888	0.0733311	0.0470106
ENSMUSG00000051098	Mblac2	metallo-beta-lactamase domain containing 2	0.300636	1.99385e-11	0.999058	0.123302	-0.310178	-0.894195	-0.00659887	-0.368446
ENSMUSG00000001289	Pfdn5	prefoldin 5	0.300636	3.8333e-43	0.956233	0.337658	0.212991	1.18186	-0.0862049	0.163885
ENSMUSG00000053641	Dennd4a	DENN domain containing 4A	0.300636	1.32446e-07	0.992848	0.346278	-0.336874	-0.764084	0.0808909	-0.269088
ENSMUSG00000033526	Ppip5k1	diphosphoinositol pentakisphosphate kinase 1	0.300636	1.00371e-07	0.999058	0.166889	-0.353861	-0.78991	-0.0522944	-0.368968
ENSMUSG00000094576	AC087559	NA	0.300636	1.7716e-18	0.957512	0.970847	-1.06068	-11.3062	0.42096	0.198817
ENSMUSG00000037747	Phyhipl	phytanoyl-CoA hydroxylase interacting protein-like	0.301347	2.59322e-17	0.97553	0.289095	-0.197562	-0.693307	-0.0694506	-0.167875
ENSMUSG00000041483	Zfp281	zinc finger protein 281	0.301882	1.29276e-13	0.98461	0.737686	-0.218225	-0.713661	-0.0670514	-0.0801064
ENSMUSG00000031387	Renbp	renin binding protein	0.303024	7.5867e-05	0.929846	0.991284	0.56835	0.968319	-0.262605	-0.00905154
ENSMUSG00000047495	Dlgap2	DLG associated protein 2	0.303055	1.95629e-10	0.830901	0.331736	-0.448512	-1.24599	0.276007	-0.374708
ENSMUSG00000038510	Rpf2	ribosome production factor 2 homolog	0.305125	0.0291036	0.999058	0.0925443	0.258542	-0.270949	0.0160848	-0.335191
ENSMUSG00000026683	Nuf2	NUF2, NDC80 kinetochore complex component	0.305573	0.00715546	0.999058	0.103491	0.76771	0.984409	0.14193	0.987909
ENSMUSG00000025946	Pth2r	parathyroid hormone 2 receptor	0.305573	0.0954314	0.999058	0.279508	-1.16263	-1.21132	-0.0827986	-1.29049
ENSMUSG00000032606	Nicn1	nicolin 1	0.305773	0.000253069	0.999058	0.79035	0.154216	-0.259874	0.0179068	0.046602
ENSMUSG00000039720	Got1l1	glutamic-oxaloacetic transaminase 1-like 1	0.305821	0.00139175	0.788254	0.795964	1.64383	2.58061	1.17475	0.463377
ENSMUSG00000029054	Gabrd	gamma-aminobutyric acid (GABA) A receptor, subunit delta	0.305821	0.0822881	0.97553	0.24265	-0.464342	0.372631	-0.164984	0.424674
ENSMUSG00000022390	Zc3h7b	zinc finger CCCH type containing 7B	0.306684	0.00101707	0.991529	0.654776	-0.270698	-0.389325	-0.0716533	-0.117655
ENSMUSG00000035242	Oaz1	ornithine decarboxylase antizyme 1	0.306684	5.5113e-11	0.999058	0.613957	-0.232697	0.634539	0.0450595	0.109386
ENSMUSG00000070601	Vmn2r84	vomeronasal 2, receptor 84	0.306684	1.02242e-05	0.992848	0.753578	-0.651411	-1.34728	-0.149825	-0.235974
ENSMUSG00000034987	Hrh2	histamine receptor H2	0.307001	1.33661e-05	0.959215	0.357129	-0.416578	-0.851261	-0.161954	-0.363483
ENSMUSG00000025470	Zfp511	zinc finger protein 511	0.307001	0.0278022	0.999058	0.597593	-0.337099	0.343301	-0.018	-0.168411
ENSMUSG00000042429	Adora1	adenosine A1 receptor	0.30732	1.47327e-05	0.615035	0.377603	-0.268691	-0.497459	0.223584	-0.199032
ENSMUSG00000091243	Vgll3	vestigial like family member 3	0.308124	0.0080162	0.97553	0.473892	-1.3618	-1.61697	0.484639	0.87898
ENSMUSG00000058589	Anks1b	ankyrin repeat and sterile alpha motif domain containing 1B	0.309356	9.59547e-33	0.983078	0.147855	-0.270634	-1.3399	-0.0881326	-0.2967
ENSMUSG00000034664	Itga2b	integrin alpha 2b	0.309356	1.1942e-08	0.631355	0.549579	0.619303	1.47919	-0.506773	0.330779
ENSMUSG00000063931	Pepd	peptidase D	0.30991	1.93621e-15	0.665541	0.840911	0.210492	0.743367	-0.164538	0.0511167
ENSMUSG00000094347	Or6c208	olfactory receptor family 6 subfamily C member 208	0.310032	6.05425e-18	0.881353	0.751233	0.248137	0.928351	-0.133531	-0.0860662
ENSMUSG00000021136	Smoc1	SPARC related modular calcium binding 1	0.31005	9.91316e-07	0.991529	0.0642571	0.548358	1.14998	-0.151603	0.742281
ENSMUSG00000034675	Dbn1	drebrin 1	0.310279	4.07616e-13	0.546336	0.669847	-0.221185	0.669279	0.196799	0.0921156
ENSMUSG00000006732	Mettl1	methyltransferase like 1	0.310279	0.0482022	0.999058	0.968323	0.347452	-0.349304	-0.0363345	0.0206574
ENSMUSG00000043811	Rtn4r	reticulon 4 receptor	0.310279	1.38739e-07	0.865223	0.308207	-0.455143	1.01372	0.258517	0.376535
ENSMUSG00000091845	Rpl36-ps12	ribosomal protein L36, pseudogene 12	0.310279	1.74084e-09	0.870689	0.240981	-1.96711	3.94164	1.00648	1.3673
ENSMUSG00000037007	Zfp113	zinc finger protein 113	0.310847	3.2257e-05	0.143406	0.860491	-0.434142	-0.798613	-0.566534	-0.0885394
ENSMUSG00000038604	Ripor1	RHO family interacting cell polarization regulator 1	0.311043	1.66479e-07	0.969475	0.0371779	-0.164085	0.379245	0.061204	-0.249075
ENSMUSG00000055737	Ghr	growth hormone receptor	0.311224	0.00568392	0.822717	0.768034	0.37073	-0.489075	-0.235403	-0.127159
ENSMUSG00000073434	Wdr90	WD repeat domain 90	0.311718	2.93646e-25	0.348072	0.599758	-0.356664	1.54649	0.383574	0.175721
ENSMUSG00000026688	Mgst3	microsomal glutathione S-transferase 3	0.311718	5.27153e-09	0.907756	0.00830989	-0.243682	-0.627161	-0.123245	-0.44524
ENSMUSG00000032763	Ilvbl	ilvB (bacterial acetolactate synthase)-like	0.311718	0.0738778	0.631355	0.907563	0.385878	0.330322	-0.315402	-0.0561856
ENSMUSG00000049892	Rasd1	RAS, dexamethasone-induced 1	0.312462	0.000262859	0.981361	0.436925	0.556182	0.883931	0.187053	-0.37547
ENSMUSG00000022346	Myc	myelocytomatosis oncogene	0.312462	0.0589914	0.991529	0.555385	-0.449905	-0.460254	-0.119496	-0.310559
ENSMUSG00000073131	Vma21	VMA21 vacuolar H+-ATPase homolog (S. cerevisiae)	0.312462	7.1249e-12	0.670759	0.987498	0.162745	-0.502891	-0.126991	0.00361689
ENSMUSG00000038011	Dnah10	dynein, axonemal, heavy chain 10	0.312511	0.038581	0.999058	0.613853	1.08514	1.03973	-0.177414	0.527062
ENSMUSG00000030872	Gga2	golgi associated, gamma adaptin ear containing, ARF binding protein 2	0.312726	0.0118321	0.999058	0.946486	-0.203401	0.24165	0.0363724	0.0184712
ENSMUSG00000006522	Itih3	inter-alpha trypsin inhibitor, heavy chain 3	0.312726	0.0232345	0.914573	0.986663	0.773772	0.791865	-0.388224	0.016682
ENSMUSG00000051177	Plcb1	phospholipase C, beta 1	0.31389	2.88752e-17	0.856868	0.11729	-0.300645	-1.07184	0.174576	-0.354513
ENSMUSG00000068917	Clk2	CDC-like kinase 2	0.313976	7.60297e-11	0.957803	0.355526	-0.257118	0.71848	-0.10311	0.202261
ENSMUSG00000022382	Wnt7b	wingless-type MMTV integration site family, member 7B	0.313994	2.16036e-09	0.15687	0.184409	-0.364827	0.93404	0.475603	0.377006
ENSMUSG00000066043	Phactr4	phosphatase and actin regulator 4	0.314	1.5251e-09	0.554996	0.654157	-0.394472	-1.09924	-0.349912	-0.192662
ENSMUSG00000028773	Fabp3	fatty acid binding protein 3, muscle and heart	0.314	0.363511	0.999269	0.0284287	-0.224299	0.105223	0.00187788	-0.346902
ENSMUSG00000070738	Dgkd	diacylglycerol kinase, delta	0.314	1.62333e-06	0.734951	0.384871	-0.27591	0.569744	0.201728	-0.205648
ENSMUSG00000057181	5730455P16Rik	RIKEN cDNA 5730455P16 gene	0.314329	1.57718e-63	0.938922	0.1087	-0.196856	-1.46703	-0.0891264	-0.254109
ENSMUSG00000044024	Rell2	RELT-like 2	0.314336	6.53304e-11	0.88991	0.311413	-0.366698	-1.01762	-0.198187	-0.306873
ENSMUSG00000052428	Tmco1	transmembrane and coiled-coil domains 1	0.314703	0.00295354	0.999058	0.70207	0.261539	0.34929	-0.0116931	0.102279
ENSMUSG00000025579	Gaa	glucosidase, alpha, acid	0.315681	0.00362903	0.910134	0.0109088	0.352135	0.452849	0.178319	0.605593
ENSMUSG00000033585	Ndn	necdin, MAGE family member	0.318504	2.27626e-16	0.958332	0.0713024	0.398357	1.36517	0.160062	0.519792
ENSMUSG00000050856	Atp5k	ATP synthase, H+ transporting, mitochondrial F1F0 complex, subunit E	0.318768	3.35765e-91	0.999058	0.102221	0.143143	1.16466	0.0154196	0.16423
ENSMUSG00000044768	Macir	macrophage immunometabolism regulator	0.31939	8.01922e-07	0.981361	0.999087	-0.293443	-0.634909	-0.0991961	0.000518734
ENSMUSG00000040759	Cmtm5	CKLF-like MARVEL transmembrane domain containing 5	0.320506	1.37359e-05	0.914582	0.75786	0.246604	0.473254	-0.123948	-0.080905
ENSMUSG00000025722	Wdr73	WD repeat domain 73	0.320966	5.41072e-06	0.991032	0.423811	-0.282903	0.564187	0.0794997	0.198247
ENSMUSG00000047866	Lonp2	lon peptidase 2, peroxisomal	0.320966	3.58141e-06	0.821792	0.111129	0.189849	-0.406702	0.12173	-0.245171
ENSMUSG00000034930	Rtkn	rhotekin	0.321004	1.18088e-10	0.999058	0.0111541	-0.247145	-0.700698	-0.0333065	-0.440884
ENSMUSG00000034271	Jdp2	Jun dimerization protein 2	0.321156	0.209591	0.78174	0.026049	-0.290577	-0.182631	0.198796	-0.468246
ENSMUSG00000031971	Ccsap	centriole, cilia and spindle associated protein	0.321156	0.0946506	0.999058	0.927949	-0.369546	-0.297762	0.0787771	-0.0427
ENSMUSG00000070498	Tmem132b	transmembrane protein 132B	0.321769	1.98182e-11	0.999058	0.0426291	-0.277507	-0.797495	0.0597508	-0.404903
ENSMUSG00000005357	Slc1a6	solute carrier family 1 (high affinity aspartate/glutamate transporter), member 6	0.322285	0.0214397	0.991661	0.241977	0.55971	0.595792	-0.14835	0.538048
ENSMUSG00000037536	Fbxo34	F-box protein 34	0.322964	0.000781002	0.78174	0.0428544	-0.346944	-0.528838	-0.237273	-0.516669
ENSMUSG00000040848	Sft2d2	SFT2 domain containing 2	0.323293	2.58941e-24	0.999058	0.635957	-0.261133	-1.21224	0.0126203	-0.132309
ENSMUSG00000040136	Abcc8	ATP-binding cassette, sub-family C (CFTR/MRP), member 8	0.323697	3.64405e-22	0.999058	0.771985	-0.374307	1.53382	0.0621903	0.115217
ENSMUSG00000075324	Fign	fidgetin	0.323697	3.37836e-06	0.497362	0.991284	0.841471	-1.77724	-0.81029	0.0130822
ENSMUSG00000054309	Cpsf3	cleavage and polyadenylation specificity factor 3	0.323819	5.01667e-06	0.992848	0.351374	0.47844	0.952008	-0.121094	-0.380076
ENSMUSG00000019782	Rwdd1	RWD domain containing 1	0.3242	2.21455e-17	0.999058	0.579888	0.285857	1.03527	-0.0349539	0.149817
ENSMUSG00000059839	Zfp874b	zinc finger protein 874b	0.3242	1.3248e-09	0.84223	0.65049	-0.50566	-1.35404	-0.304178	-0.233152
ENSMUSG00000028648	Ndufs5	NADH:ubiquinone oxidoreductase core subunit S5	0.3242	2.73516e-49	0.999058	0.797348	0.163735	0.990766	-0.0272686	0.0438618
ENSMUSG00000005899	Smpd4	sphingomyelin phosphodiesterase 4	0.324633	0.00178501	0.869321	0.760279	-0.331723	0.459465	0.189466	-0.10553
ENSMUSG00000116174	Gm10362	ribosomal protein L17 pseudogene	0.324633	0.000689033	0.795575	NA	3.49122	6.22266	2.29602	NA
ENSMUSG00000044636	Csrnp2	cysteine-serine-rich nuclear protein 2	0.324633	7.12349e-06	0.999058	0.9846	-0.252193	0.515849	-0.0131965	0.00647691
ENSMUSG00000079652	Garin1a	golgi associated RAB2 interactor 1A	0.324748	0.000206793	0.999058	0.669104	-1.10402	1.67987	-0.0785511	-0.420376
ENSMUSG00000022565	Plec	plectin	0.325254	0.0143559	0.999058	0.13676	-0.331507	-0.369222	0.00636831	-0.37424
ENSMUSG00000009112	Bcl2l13	BCL2-like 13 (apoptosis facilitator)	0.325578	3.5513e-22	0.999648	0.286704	-0.424218	-1.77302	0.000489483	-0.380334
ENSMUSG00000031691	Tnpo2	transportin 2 (importin 3, karyopherin beta 2b)	0.325735	1.35264e-08	0.990984	0.455882	-0.20075	-0.49829	0.0581114	-0.135783
ENSMUSG00000039357	Fut11	fucosyltransferase 11	0.325735	2.5459e-05	0.999058	0.625832	-0.194422	-0.42274	0.0220534	-0.110715
ENSMUSG00000023026	Dip2b	disco interacting protein 2 homolog B	0.3258	2.38494e-11	0.992078	0.00438548	-0.26805	-0.783266	-0.069576	-0.530566
ENSMUSG00000026315	Serpinb8	serine (or cysteine) peptidase inhibitor, clade B, member 8	0.326628	0.00850636	0.378283	0.822471	-0.814419	-1.06211	0.867643	-0.217725
ENSMUSG00000028273	Pdlim5	PDZ and LIM domain 5	0.327098	0.00773493	0.327339	0.617537	0.245825	-0.316628	0.274452	0.128941
ENSMUSG00000053580	Tanc2	tetratricopeptide repeat, ankyrin repeat and coiled-coil containing 2	0.327098	5.66159e-20	0.999058	0.408181	-0.354141	-1.37569	0.0608928	-0.256555
ENSMUSG00000019689	Fmc1	formation of mitochondrial complex V assembly factor 1	0.328073	2.30472e-13	0.984947	0.865438	0.295367	0.905502	-0.0915149	-0.055476
ENSMUSG00000042631	Xkr7	X-linked Kx blood group related 7	0.328073	0.00159261	0.923893	0.606228	-0.849353	-2.10368	-0.39888	0.906218
ENSMUSG00000026193	Fn1	fibronectin 1	0.328073	0.080465	0.990984	0.0154112	-0.54053	-0.454377	0.155451	-0.932715
ENSMUSG00000040048	Ndufb10	NADH:ubiquinone oxidoreductase subunit B10	0.328073	8.29893e-21	0.990984	0.916203	0.194442	0.767761	-0.0555081	-0.0251044
ENSMUSG00000025784	Clec3b	C-type lectin domain family 3, member b	0.328191	8.01498e-05	0.877895	0.940325	0.58972	1.1174	-0.3413	0.0620804
ENSMUSG00000020747	Tmem94	transmembrane protein 94	0.329078	0.0195402	0.898604	0.978509	-0.253667	0.275544	-0.134772	0.00924694
ENSMUSG00000073158	9030624G23Rik	RIKEN cDNA 9030624G23 gene	0.329082	2.46404e-06	0.569255	0.698513	-0.654813	-1.92325	-0.549422	-0.382285
ENSMUSG00000020956	Dtd2	D-tyrosyl-tRNA deacylase 2	0.329082	0.000810743	0.999058	0.0845176	0.362155	0.551474	-0.00550148	0.477988
ENSMUSG00000046982	Tshz1	teashirt zinc finger family member 1	0.329558	7.4194e-28	0.999058	0.750924	-0.219445	-1.18052	-0.011676	-0.0873871
ENSMUSG00000021131	Erh	ERH mRNA splicing and mitosis factor	0.329729	0.0151966	0.999058	0.987832	0.260432	0.293444	-0.00858922	-0.00517207
ENSMUSG00000042055	Wdr11	WD repeat domain 11	0.329729	9.15119e-05	0.999058	0.573344	0.218044	0.387518	0.0102379	0.120941
ENSMUSG00000020888	Dvl2	dishevelled segment polarity protein 2	0.330125	0.327098	0.999058	0.0719766	-0.21442	-0.110646	-0.0133391	-0.294803
ENSMUSG00000035864	Syt1	synaptotagmin I	0.331368	0.00197025	0.976282	0.38296	-0.248702	-0.343988	0.0889363	-0.186438
ENSMUSG00000021819	Zswim8	zinc finger SWIM-type containing 8	0.332042	1.56614e-49	0.999648	0.481475	-0.205117	1.28647	0.00132689	0.130975
ENSMUSG00000026175	Vil1	villin 1	0.332042	0.0505039	0.992848	0.320029	1.26029	1.23159	0.306251	1.13887
ENSMUSG00000049123	Catsperg2	cation channel sperm associated auxiliary subunit gamma 2	0.332042	0.00210244	0.97553	0.19391	1.23457	1.65941	-0.444763	1.26831
ENSMUSG00000061288	Taok3	TAO kinase 3	0.332325	2.69547e-16	0.971255	0.0790007	-0.186851	-0.708417	0.0707788	-0.269922
ENSMUSG00000023873	1700010I14Rik	RIKEN cDNA 1700010I14 gene	0.332649	0.0177044	0.984947	0.44097	0.87011	0.95991	0.272666	0.596608
ENSMUSG00000038564	Ift172	intraflagellar transport 172	0.332944	4.78819e-22	0.99224	0.356825	-0.319475	1.31613	-0.0834012	0.252853
ENSMUSG00000025151	Maged1	MAGE family member D1	0.332944	1.05372e-73	0.992848	0.206612	0.138557	1.062	0.0349561	0.140024
ENSMUSG00000055639	Dach1	dachshund family transcription factor 1	0.332944	6.16017e-09	0.360343	0.741703	0.644658	-1.75187	-0.707226	0.248619
ENSMUSG00000024713	Pcsk5	proprotein convertase subtilisin/kexin type 5	0.332944	8.00233e-06	0.999058	0.0350334	-0.432222	-0.878782	-0.0421407	-0.696457
ENSMUSG00000029547	Ints1	integrator complex subunit 1	0.335453	4.05192e-40	0.999058	0.00791303	-0.281714	1.58183	-0.0323712	0.513832
ENSMUSG00000024858	Grk2	G protein-coupled receptor kinase 2	0.335569	0.00995132	0.964928	0.555855	-0.438582	0.515969	0.174341	0.24272
ENSMUSG00000035984	Nme5	NME/NM23 family member 5	0.335569	0.0707035	0.897497	0.325674	0.377982	0.343191	0.20929	0.323769
ENSMUSG00000022114	Spry2	sprouty RTK signaling antagonist 2	0.335569	0.000101769	0.992848	0.376258	-0.379604	-0.667364	-0.0887905	-0.297064
ENSMUSG00000038954	Supt3	SPT3, SAGA and STAGA complex component	0.335648	0.055968	0.999058	0.24625	0.400856	0.375424	0.00596607	0.389507
ENSMUSG00000078517	Emc1	ER membrane protein complex subunit 1	0.33625	3.35122e-11	0.957512	0.509209	-0.244298	0.699529	-0.100337	0.147901
ENSMUSG00000027490	E2f1	E2F transcription factor 1	0.336819	0.021187	0.870689	0.697172	-0.506773	0.552662	0.290061	0.203502
ENSMUSG00000028980	H6pd	hexose-6-phosphate dehydrogenase (glucose 1-dehydrogenase)	0.337473	0.0201643	0.836262	0.424479	-0.34683	-0.434644	-0.212233	-0.296409
ENSMUSG00000043621	Ubxn10	UBX domain protein 10	0.337528	0.000129136	0.999058	0.322383	0.706292	1.23759	0.116969	0.624965
ENSMUSG00000056692	Ilrun	inflammation and lipid regulator with UBA-like and NBR1-like domains	0.337528	1.25513e-10	0.915488	0.909453	-0.187806	0.523532	0.0956493	-0.0263727
ENSMUSG00000019726	Lyst	lysosomal trafficking regulator	0.338171	4.8252e-24	0.0223803	0.00926816	-0.652641	-2.81151	1.14448	-1.17184
ENSMUSG00000029126	Nsg1	neuron specific gene family member 1	0.338244	5.71953e-27	0.943039	0.93366	0.161364	-0.744304	-0.0741781	0.0174674
ENSMUSG00000041423	Paqr6	progestin and adipoQ receptor family member VI	0.338614	0.000243992	0.981361	0.508599	0.470884	0.761591	-0.161707	0.285524
ENSMUSG00000027784	Ppm1l	protein phosphatase 1 (formerly 2C)-like	0.338614	2.09775e-20	0.992848	0.008211	-0.280975	-1.12256	-0.0694269	-0.518007
ENSMUSG00000042165	Adrm1b	adhesion regulating molecule 1B	0.339375	7.93603e-10	0.999058	0.839024	0.544611	1.42651	-0.106178	-0.122425
ENSMUSG00000037493	Cib2	calcium and integrin binding family member 2	0.33986	0.0154116	0.968082	0.173402	0.417813	0.467658	0.164708	0.447977
ENSMUSG00000023911	Flywch2	FLYWCH family member 2	0.340789	0.0155916	0.917094	0.377729	0.395163	0.444583	-0.201029	0.304119
ENSMUSG00000001507	Itga3	integrin alpha 3	0.340789	0.022036	0.777369	0.456997	0.339676	0.370459	-0.240743	0.23691
ENSMUSG00000110358	A730009L09Rik	RIKEN cDNA A730009L09 gene	0.341242	0.000663942	0.999058	0.956426	-2.49794	-4.01509	-0.121876	0.191155
ENSMUSG00000107383	Gm4366	eukaryotic translation elongation factor 1 gamma pseudogene	0.341306	2.00907e-92	0.894138	0.00640961	0.320646	-7.38047	0.176695	-5.48374
ENSMUSG00000021613	Hapln1	hyaluronan and proteoglycan link protein 1	0.342866	5.4503e-17	0.992848	0.567283	-0.470619	-1.7425	-0.114489	-0.263967
ENSMUSG00000030683	Sez6l2	seizure related 6 homolog like 2	0.343004	4.68988e-43	0.939537	0.150353	0.164279	0.970739	0.076635	-0.186117
ENSMUSG00000034832	Tet3	tet methylcytosine dioxygenase 3	0.343069	8.0607e-28	0.999058	0.0103891	-0.260051	-1.28287	0.0124428	-0.495685
ENSMUSG00000049728	Zfp668	zinc finger protein 668	0.343919	4.88411e-05	0.999058	0.697172	-0.359094	0.674602	0.0428266	0.149889
ENSMUSG00000040167	Ikzf5	IKAROS family zinc finger 5	0.344048	5.02367e-11	0.979878	0.187648	-0.476397	-1.38077	-0.168623	-0.509476
ENSMUSG00000005893	Nr2c2	nuclear receptor subfamily 2, group C, member 2	0.344306	1.66369e-92	0.999058	0.088488	-0.250534	-2.59591	-0.0138431	0.393733
ENSMUSG00000025409	Mbd6	methyl-CpG binding domain protein 6	0.344487	3.5023e-55	0.999058	0.0486975	0.230351	1.54683	-0.0101369	0.334203
ENSMUSG00000029436	Mmp17	matrix metallopeptidase 17	0.344487	0.000165823	0.48675	0.215196	-0.302796	-0.510616	0.29755	-0.302484
ENSMUSG00000074802	Gas2l3	growth arrest-specific 2 like 3	0.344627	0.0696639	0.101211	0.591697	1.42515	-1.30074	-2.05891	-0.771639
ENSMUSG00000111497	Gm38431	NA	0.344627	3.16089e-46	0.542414	0.583143	-0.633278	3.69063	0.596141	0.307042
ENSMUSG00000019256	Ahr	aryl-hydrocarbon receptor	0.345261	3.41762e-07	0.999058	0.164235	-0.535303	-1.30243	-0.0622064	-0.638529
ENSMUSG00000027744	Stoml3	stomatin (Epb7.2)-like 3	0.345261	0.0276554	0.779983	0.323088	1.20363	1.30136	-0.875625	1.03345
ENSMUSG00000087610	Gm16253	predicted gene 16253	0.345261	0.367377	0.999058	0.0474701	0.714706	-0.379738	0.104959	-1.33348
ENSMUSG00000026080	Chst10	carbohydrate sulfotransferase 10	0.345614	1.37204e-11	0.687688	0.708726	0.206888	0.617297	-0.163702	0.0824292
ENSMUSG00000019888	Mgat4c	MGAT4 family, member C	0.345614	0.000197838	0.832005	0.551501	0.522029	-0.944307	-0.337617	0.327134
ENSMUSG00000026037	Orc2	origin recognition complex, subunit 2	0.345727	6.74731e-11	0.999058	0.433317	-0.240306	0.703309	-0.039187	0.173521
ENSMUSG00000058709	Egln2	egl-9 family hypoxia-inducible factor 2	0.346292	1.59726e-07	0.957803	0.729999	-0.164656	0.392876	0.0680642	0.0620509
ENSMUSG00000022097	Sftpc	surfactant associated protein C	0.346783	0.0138121	0.999058	0.941989	-1.06721	1.19188	-0.17269	-0.0953805
ENSMUSG00000018126	Baiap2l2	BAI1-associated protein 2-like 2	0.346822	0.0101782	0.207182	0.70417	-1.41488	1.67292	1.77245	0.551558
ENSMUSG00000024969	Mark2	MAP/microtubule affinity regulating kinase 2	0.348349	3.76936e-09	0.987631	0.816338	-0.353019	-0.917271	0.108866	0.0931266
ENSMUSG00000039834	Zfp335	zinc finger protein 335	0.348349	9.21225e-20	0.999058	0.633305	-0.156447	0.660914	0.0203259	-0.079645
ENSMUSG00000036036	Zfp57	zinc finger protein 57	0.348698	5.98199e-06	0.999269	0.534695	0.434399	0.890338	-0.00343248	0.260132
ENSMUSG00000064284	Cdpf1	cysteine rich, DPF motif domain containing 1	0.349402	1.64788e-05	0.977138	0.852607	0.392862	0.753184	-0.140043	0.0831015
ENSMUSG00000044134	Pheta1	PH domain containing endocytic trafficking adaptor 1	0.349402	2.80003e-20	0.986951	0.0212063	-0.418833	1.67125	-0.130542	0.680835
ENSMUSG00000057440	Mpp7	membrane protein, palmitoylated 7 (MAGUK p55 subfamily member 7)	0.349402	8.76031e-05	0.862895	0.849813	0.620606	-1.14744	-0.372873	0.1487
ENSMUSG00000020261	Slc36a1	solute carrier family 36 (proton/amino acid symporter), member 1	0.349402	1.05618e-07	0.774461	0.189581	-0.321448	-0.768734	0.2302	-0.348248
ENSMUSG00000029314	Gpat3	glycerol-3-phosphate acyltransferase 3	0.349402	0.030628	0.999058	0.495176	-0.794661	-0.834416	0.0345818	-0.530885
ENSMUSG00000026393	Nek7	NIMA (never in mitosis gene a)-related expressed kinase 7	0.349402	0.000268558	0.735086	0.432126	0.388409	-0.647466	-0.294741	0.277741
ENSMUSG00000074625	Arhgap40	Rho GTPase activating protein 40	0.349402	0.0311851	0.999058	NA	-2.1567	1.75735	0.284309	NA
ENSMUSG00000029563	Foxp2	forkhead box P2	0.349402	0.98708	0.0455808	0.078151	0.760336	0.00744217	-1.23914	1.01944
ENSMUSG00000038292	Kash5	KASH domain containing 5	0.349402	2.06647e-09	0.81085	0.431073	-0.617538	1.6519	0.414234	0.434763
ENSMUSG00000041771	Slc24a4	solute carrier family 24 (sodium/potassium/calcium exchanger), member 4	0.349474	3.99266e-10	0.857903	0.427277	-0.383127	-1.12448	0.229842	0.294515
ENSMUSG00000023018	Smarcd1	SWI/SNF related, matrix associated, actin dependent regulator of chromatin, subfamily d, member 1	0.352057	0.0507292	0.992078	0.894996	-0.26605	0.25011	-0.0715269	0.0428243
ENSMUSG00000001995	Sipa1l2	signal-induced proliferation-associated 1 like 2	0.352714	0.00728048	0.984947	0.0295054	0.298972	-0.379299	-0.0960803	-0.485648
ENSMUSG00000022483	Col2a1	collagen, type II, alpha 1	0.352714	0.0223102	0.615749	0.752596	0.94247	1.00414	-0.828398	0.318992
ENSMUSG00000084845	Tmem240	transmembrane protein 240	0.352916	7.09895e-14	0.999058	0.504442	-0.345185	1.13025	0.00418845	0.213609
ENSMUSG00000035828	Pim3	proviral integration site 3	0.353597	1.42533e-05	0.680539	0.809591	-0.313944	0.616379	-0.252044	-0.0857221
ENSMUSG00000062760	Shisal1	shisa like 1	0.35361	0.0174282	0.271333	0.649763	0.473217	-0.531753	-0.567989	0.218664
ENSMUSG00000044475	Ascc1	activating signal cointegrator 1 complex subunit 1	0.353625	1.59355e-05	0.999648	0.0631321	0.346788	0.680283	-0.001883	0.490907
ENSMUSG00000009281	Rarres2	retinoic acid receptor responder (tazarotene induced) 2	0.354906	0.0106733	0.999058	0.521734	0.692988	0.833111	-0.0718518	0.420357
ENSMUSG00000026994	Galnt3	polypeptide N-acetylgalactosaminyltransferase 3	0.355347	0.041538	8.72007e-05	0.7069	0.718358	-0.732681	1.82243	-0.292804
ENSMUSG00000034145	Tmem63c	transmembrane protein 63c	0.355347	0.037743	0.771046	0.526526	-0.201541	0.21468	0.14516	0.132293
ENSMUSG00000021240	Abcd4	ATP-binding cassette, sub-family D (ALD), member 4	0.356671	4.36409e-12	0.999058	0.665129	0.225336	0.729453	0.0184438	-0.108666
ENSMUSG00000031904	Slc7a6	solute carrier family 7 (cationic amino acid transporter, y+ system), member 6	0.357248	2.20897e-13	0.884468	0.874062	-0.280709	0.913949	0.159913	0.0533211
ENSMUSG00000115637	Gm30970	NA	0.357683	4.9456e-15	0.984947	0.970696	-0.369411	-9.60423	0.115342	0.198854
ENSMUSG00000057132	Rpgrip1	retinitis pigmentosa GTPase regulator interacting protein 1	0.359623	7.53004e-13	0.992848	0.78491	1.65414	5.09426	-0.437705	0.478592
ENSMUSG00000058625	Gm17383	tubulin, alpha 1B pseudogene	0.360943	0.00963259	0.999058	NA	3.49491	-5.04471	0.514969	NA
ENSMUSG00000032855	Pkd1	polycystin 1, transient receptor potential channel interacting	0.361298	0.829923	0.854059	0.0571335	-0.337039	0.0433352	-0.207171	-0.479759
ENSMUSG00000051615	Rap2a	RAS related protein 2a	0.361298	0.0108771	0.999058	0.0391613	-0.185053	-0.231198	0.0158355	-0.294499
ENSMUSG00000032815	Fanca	Fanconi anemia, complementation group A	0.361406	6.19865e-09	0.999058	0.595284	-0.736652	1.91553	-0.033169	0.384011
ENSMUSG00000038126	Mphosph9	M-phase phosphoprotein 9	0.361406	1.66894e-05	0.964928	0.144001	0.419491	-0.819338	-0.170736	-0.488503
ENSMUSG00000044317	Gpr4	G protein-coupled receptor 4	0.362029	0.0138954	0.582957	0.94252	0.625878	0.751667	-0.573208	-0.0631289
ENSMUSG00000003279	Dlgap1	DLG associated protein 1	0.362929	0.00661023	0.992848	0.80552	-0.306199	-0.387613	0.0808019	-0.084714
ENSMUSG00000027956	Tmem144	transmembrane protein 144	0.363835	1.70102e-06	0.864929	0.470117	0.489569	-1.071	0.29461	-0.335635
ENSMUSG00000060279	Ap2a1	adaptor-related protein complex 2, alpha 1 subunit	0.364212	0.000546641	0.999058	0.684349	-0.297812	0.472146	-0.0188292	-0.126117
ENSMUSG00000051579	Tceal8	transcription elongation factor A (SII)-like 8	0.365352	5.66277e-05	0.999058	0.425682	0.210842	-0.402046	0.00909154	-0.157947
ENSMUSG00000074785	Plxnc1	plexin C1	0.365692	2.52392e-08	0.97553	0.93823	0.355082	-0.90481	0.135602	-0.0379624
ENSMUSG00000034891	Sncb	synuclein, beta	0.366063	0.00629612	0.991661	0.551851	-0.272773	-0.348321	-0.0750716	-0.15632
ENSMUSG00000033508	Asprv1	aspartic peptidase, retroviral-like 1	0.36788	2.88227e-08	0.999058	0.165336	-0.600684	1.41893	0.0909329	0.595205
ENSMUSG00000003099	Ppp5c	protein phosphatase 5, catalytic subunit	0.36788	4.18034e-05	0.999058	0.820038	-0.20067	-0.379213	0.0170254	-0.0530699
ENSMUSG00000028832	Stmn1	stathmin 1	0.36788	0.00630563	0.938371	0.949169	-0.307407	0.392238	-0.147799	-0.0254171
ENSMUSG00000064080	Fbln2	fibulin 2	0.36788	0.0103122	0.968082	0.727826	-0.685863	0.833944	0.274328	0.260611
ENSMUSG00000018567	Gabarap	gamma-aminobutyric acid receptor associated protein	0.368918	8.6185e-16	0.926435	0.997408	0.144387	0.517593	0.0730744	0.000704807
ENSMUSG00000042700	Sipa1l1	signal-induced proliferation-associated 1 like 1	0.368918	1.80844e-06	0.952838	0.299976	-0.342622	-0.736915	0.152302	-0.305208
ENSMUSG00000078917	Gm11281	predicted gene 11281	0.369238	4.89435e-10	0.999058	0.161606	0.86542	1.96695	-0.134376	0.741815
ENSMUSG00000029026	Trp73	transformation related protein 73	0.36925	0.000395056	0.999058	0.959528	0.621202	1.04046	0.0575731	0.0449687
ENSMUSG00000001260	Gabrg1	gamma-aminobutyric acid (GABA) A receptor, subunit gamma 1	0.36925	0.0322252	0.880733	0.335761	0.466568	-0.485214	-0.272792	0.404512
ENSMUSG00000029430	Ran	RAN, member RAS oncogene family	0.369493	6.93069e-15	0.999058	0.0399834	0.170239	0.587037	0.0134166	0.260054
ENSMUSG00000026295	Spp2	secreted phosphoprotein 2	0.369493	0.0649013	0.644196	NA	2.60141	2.28796	-2.25391	NA
ENSMUSG00000046516	Cox17	cytochrome c oxidase assembly protein 17, copper chaperone	0.369493	2.16662e-61	0.999058	0.141255	0.220236	1.55204	-0.0472352	0.247003
ENSMUSG00000036817	Sun1	Sad1 and UNC84 domain containing 1	0.369493	2.27394e-05	0.999058	0.560566	-0.26397	-0.513871	0.04876	-0.15203
ENSMUSG00000081137	BC022960	cDNA sequence BC022960	0.370418	2.5275e-07	0.698239	0.728443	0.410088	0.955482	-0.327948	0.157637
ENSMUSG00000058056	Palld	palladin, cytoskeletal associated protein	0.370622	0.0104284	0.904355	0.0959227	0.386527	-0.52539	-0.213689	-0.579965
ENSMUSG00000022235	Cmbl	carboxymethylenebutenolidase-like (Pseudomonas)	0.370947	0.0534234	0.907243	0.0270238	0.296113	0.291439	0.158562	0.534092
ENSMUSG00000096014	Sox1	SRY (sex determining region Y)-box 1	0.370947	0.000793703	0.999058	0.185252	0.466197	0.723041	0.066681	0.502793
ENSMUSG00000032308	Ulk3	unc-51-like kinase 3	0.371182	3.77654e-23	0.999058	9.95432e-06	-0.305792	-1.4045	0.0229316	-0.958013
ENSMUSG00000022217	Emc9	ER membrane protein complex subunit 9	0.371182	2.56944e-31	0.999058	0.310295	0.323441	1.64357	0.0108192	0.282039
ENSMUSG00000040276	Pacsin1	protein kinase C and casein kinase substrate in neurons 1	0.371182	4.4461e-05	0.999058	0.733009	-0.344958	-0.642598	0.0323305	-0.128197
ENSMUSG00000001986	Gria3	glutamate receptor, ionotropic, AMPA3 (alpha 3)	0.371183	1.59355e-05	0.986951	0.0927702	-0.36597	-0.718108	0.11596	-0.478719
ENSMUSG00000031860	Pbx4	pre B cell leukemia homeobox 4	0.371244	0.00013544	0.999058	0.886068	0.672771	1.18136	0.147898	0.118
ENSMUSG00000028849	Map7d1	MAP7 domain containing 1	0.371244	6.33499e-10	0.988692	0.0478279	-0.15722	0.436828	0.0490034	-0.234549
ENSMUSG00000055676	Gm5069	predicted pseudogene 5069	0.372414	8.36535e-07	0.999058	0.799707	0.429312	0.960462	0.0587702	0.121481
ENSMUSG00000079598	Clec2l	C-type lectin domain family 2, member L	0.373288	0.000240483	0.931533	0.916464	-0.204052	0.355179	-0.100482	0.0281422
ENSMUSG00000062190	Lancl2	LanC (bacterial lantibiotic synthetase component C)-like 2	0.373288	0.8404	0.994111	0.0889766	-0.255903	0.0322922	0.0610021	0.348072
ENSMUSG00000054720	Lrrc8c	leucine rich repeat containing 8 family, member C	0.373404	2.22458e-05	0.802843	0.233444	-0.354103	-0.716615	0.247353	-0.377227
ENSMUSG00000024530	Prelid3a	PRELI domain containing 3A	0.373461	4.56334e-08	0.983078	0.00145529	-0.288241	-0.768279	-0.0986386	-0.693179
ENSMUSG00000026107	Nabp1	nucleic acid binding protein 1	0.373461	3.7918e-09	0.818608	0.633629	-0.514324	-1.4065	0.349741	-0.259227
ENSMUSG00000036197	Gxylt1	glucoside xylosyltransferase 1	0.374171	0.00605292	0.661586	0.971634	-0.231499	-0.31617	-0.19498	-0.0118959
ENSMUSG00000076612	Ighg2c	immunoglobulin heavy constant gamma 2C	0.374171	0.746877	0.0994032	NA	-2.49741	0.4192	5.67789	NA
ENSMUSG00000004952	Rasa4	RAS p21 protein activator 4	0.375443	0.00241206	0.715396	0.786214	0.750384	1.06249	-0.595825	0.229714
ENSMUSG00000094597	Gm4810	SNW domain containing 1 pseudogene	0.375579	0.044597	0.969931	NA	-2.21254	1.78711	0.706537	NA
ENSMUSG00000027238	Frmd5	FERM domain containing 5	0.37728	0.0722841	0.0519195	0.463875	-0.227592	-0.214481	-0.37022	-0.167624
ENSMUSG00000052353	Cemip	cell migration inducing protein, hyaluronan binding	0.377611	0.017759	0.999648	0.0848698	-0.466695	-0.540222	0.00159158	-0.639776
ENSMUSG00000027360	Hdc	histidine decarboxylase	0.377672	0.00159406	0.992848	0.713496	1.16251	1.73004	-0.301264	0.470055
ENSMUSG00000012123	Crybg2	crystallin beta-gamma domain containing 2	0.378237	0.0620285	0.786531	0.380316	-1.40941	1.28772	1.00113	1.10671
ENSMUSG00000063488	Zkscan7	zinc finger with KRAB and SCAN domains 7	0.378237	0.0115574	0.999058	0.826148	0.67711	0.857346	0.0702234	0.186673
ENSMUSG00000041997	Tlk1	tousled-like kinase 1	0.379061	2.07843e-06	0.999058	0.319413	-0.309682	-0.678095	0.0512796	-0.274749
ENSMUSG00000048349	Pou4f1	POU domain, class 4, transcription factor 1	0.379061	0.329148	0.0420175	0.740204	3.21246	-1.65902	-5.70574	1.17492
ENSMUSG00000053647	Gper1	G protein-coupled estrogen receptor 1	0.379095	0.0710483	0.999058	0.437	-0.49637	0.484039	-0.0894129	0.401778
ENSMUSG00000001833	Septin7	septin 7	0.380941	6.64627e-16	0.999058	0.377793	-0.225667	-0.816035	-0.0184782	-0.179635
ENSMUSG00000059895	Ptp4a3	protein tyrosine phosphatase 4a3	0.381493	1.99276e-14	0.710034	0.77237	-0.21571	0.765243	0.172213	0.0717388
ENSMUSG00000006576	Slc4a3	solute carrier family 4 (anion exchanger), member 3	0.381493	1.66997e-08	0.991529	0.407663	-0.234501	0.59781	-0.0662143	0.177291
ENSMUSG00000075271	Ttc30a1	tetratricopeptide repeat domain 30A1	0.381493	0.00209392	0.999058	0.674332	0.492854	-0.798842	-0.0672256	-0.253084
ENSMUSG00000031901	Dus2	dihydrouridine synthase 2	0.382293	8.88195e-21	0.57093	0.223193	0.216703	0.92253	-0.199603	0.225088
ENSMUSG00000048600	Gm5763	predicted pseudogene 5763	0.383154	1.21053e-12	0.990984	0.970696	0.660429	-8.91077	-0.206005	0.198863
ENSMUSG00000024095	Hnrnpll	heterogeneous nuclear ribonucleoprotein L-like	0.383382	1.62249e-12	0.955533	0.844195	-0.174656	-0.59221	0.0771276	-0.044066
ENSMUSG00000116594	Gm49601	NA	0.38349	8.52605e-07	0.999058	0.00221635	-0.489936	-1.13677	-0.0682226	-1.09794
ENSMUSG00000031143	Ccdc22	coiled-coil domain containing 22	0.38432	2.91257e-35	0.999058	0.47367	-0.249341	1.37419	-0.0330984	0.167917
ENSMUSG00000053687	Dpep2	dipeptidase 2	0.38432	0.0188536	0.989776	NA	1.1796	1.65357	-0.375726	NA
ENSMUSG00000030432	Rpl28	ribosomal protein L28	0.384956	1.93923e-38	0.999058	0.00141841	0.232829	1.32892	0.0427453	0.511318
ENSMUSG00000003872	Lin7b	lin-7 homolog B, crumbs cell polarity complex component	0.385513	6.34287e-35	0.946672	0.320047	-0.220653	1.20019	0.104724	0.189334
ENSMUSG00000006154	Eps8l1	EPS8-like 1	0.385513	7.73704e-05	0.931533	0.9058	-1.43645	-2.77522	0.713018	0.237085
ENSMUSG00000028464	Tpm2	tropomyosin 2, beta	0.385513	0.0890816	0.906933	0.745105	0.746286	-0.639031	-0.411345	-0.269505
ENSMUSG00000032038	St3gal4	ST3 beta-galactoside alpha-2,3-sialyltransferase 4	0.385738	0.0600306	0.522977	0.575825	0.257364	-0.255242	-0.253237	-0.160138
ENSMUSG00000001763	Tspan33	tetraspanin 33	0.385769	2.69437e-15	0.827891	0.0345415	0.387589	1.37848	0.262284	0.616205
ENSMUSG00000001334	Fndc5	fibronectin type III domain containing 5	0.386393	0.00374598	0.981121	0.844716	0.274173	0.378737	-0.100293	0.0639676
ENSMUSG00000024811	Tnks2	tankyrase, TRF1-interacting ankyrin-related ADP-ribose polymerase 2	0.386393	2.07374e-33	0.999058	0.00640203	-0.249857	-1.36016	0.0242552	-0.498405
ENSMUSG00000042675	Ypel3	yippee like 3	0.387011	5.30708e-11	0.999058	0.809843	-0.183033	0.545005	0.0164012	-0.0509973
ENSMUSG00000037736	Limch1	LIM and calponin homology domains 1	0.387053	4.59626e-23	0.999058	0.376456	-0.271448	-1.21846	-0.054592	-0.221943
ENSMUSG00000051980	Casr	calcium-sensing receptor	0.387182	0.442684	0.0342772	0.116938	-0.913671	-0.827768	-1.52941	3.9296
ENSMUSG00000038286	Bphl	biphenyl hydrolase-like (serine hydrolase, breast epithelial mucin-associated antigen)	0.387182	8.55105e-27	0.996987	0.228288	0.212078	1.04866	0.0500987	0.2227
ENSMUSG00000040441	Slc26a10	solute carrier family 26, member 10	0.387182	8.27543e-28	0.984947	0.477758	0.443656	2.14839	0.148353	0.294096
ENSMUSG00000040690	Col16a1	collagen, type XVI, alpha 1	0.387182	1.472e-15	0.458597	0.188206	0.506201	1.81253	-0.53243	0.554634
ENSMUSG00000020580	Rock2	Rho-associated coiled-coil containing protein kinase 2	0.387182	1.87114e-14	0.984554	0.119121	-0.275062	-0.954414	0.0927516	-0.346098
ENSMUSG00000020323	Prss57	protease, serine 57	0.387182	0.000471456	0.999058	0.730781	-1.56441	2.59065	0.284734	0.579581
ENSMUSG00000027500	Stmn2	stathmin-like 2	0.387182	8.41878e-72	0.280381	0.195956	0.214632	1.70731	0.264093	0.231981
ENSMUSG00000059995	Atxn7l3	ataxin 7-like 3	0.387182	0.0509308	0.911508	0.901323	-0.168771	0.166517	0.091346	-0.0273683
ENSMUSG00000020736	Nt5c	5',3'-nucleotidase, cytosolic	0.387182	1.99816e-23	0.999058	0.820524	0.238544	1.06834	-0.00408283	0.0623307
ENSMUSG00000030731	Syt3	synaptotagmin III	0.387182	0.00808553	0.986951	0.309136	0.216076	0.278611	0.069401	0.196163
ENSMUSG00000030590	Fam98c	family with sequence similarity 98, member C	0.387182	2.53064e-09	0.999058	0.687424	-0.332701	0.903086	-0.0754528	-0.142704
ENSMUSG00000028337	Coro2a	coronin, actin binding protein 2A	0.387182	4.40472e-07	0.999058	0.873754	-0.289296	-0.719782	0.0479639	-0.0610784
ENSMUSG00000042761	Mrap2	melanocortin 2 receptor accessory protein 2	0.387644	0.00209526	0.999058	0.0810497	0.959534	1.39248	-0.0502238	1.32263
ENSMUSG00000009927	Rps25	ribosomal protein S25	0.38918	3.01559e-48	0.999058	0.145968	0.157224	1.01162	0.0208033	0.182231
ENSMUSG00000028974	Dffa	DNA fragmentation factor, alpha subunit	0.391013	0.000389222	0.779368	0.642507	-0.226606	-0.400487	0.166011	-0.117126
ENSMUSG00000090777	Ccdc188	coiled-coil domain containing 188	0.391822	0.00299189	0.990984	0.592352	-0.79643	-2.58828	0.237175	-0.806322
ENSMUSG00000032508	Myd88	myeloid differentiation primary response gene 88	0.391822	0.00153211	0.999058	0.572929	0.565741	0.871499	0.110915	-0.331336
ENSMUSG00000055371	Stam2	signal transducing adaptor molecule (SH3 domain and ITAM motif) 2	0.391822	4.25745e-21	0.940005	0.066205	-0.277637	-1.30023	-0.135005	-0.445052
ENSMUSG00000023072	Cep89	centrosomal protein 89	0.392021	1.14922e-20	0.365964	0.460405	-0.423349	1.79218	0.48565	0.295221
ENSMUSG00000067713	Prkag1	protein kinase, AMP-activated, gamma 1 non-catalytic subunit	0.392021	0.00296729	0.856868	0.898255	-0.272155	0.388892	-0.17052	-0.0445092
ENSMUSG00000032615	Nt5m	5',3'-nucleotidase, mitochondrial	0.392146	3.03402e-09	0.779368	0.933745	0.205809	0.569353	0.151734	0.023453
ENSMUSG00000036196	Slc26a8	solute carrier family 26, member 8	0.392146	5.92514e-05	0.836262	0.34513	-0.632065	1.20371	0.408476	0.537655
ENSMUSG00000025290	Rps24	ribosomal protein S24	0.392146	1.39901e-44	0.999058	0.124172	0.185926	1.15448	-0.0430794	0.227389
ENSMUSG00000067594	Krt77	keratin 77	0.392146	6.94868e-05	0.97553	0.0682731	-0.695998	1.28097	0.271006	0.978458
ENSMUSG00000041720	Pi4ka	phosphatidylinositol 4-kinase alpha	0.392146	7.50901e-37	0.833183	0.195491	-0.189212	1.08181	0.126275	0.207522
ENSMUSG00000095276	Gfy	golgi-associated olfactory signaling regulator	0.392201	0.000186117	0.747404	0.204748	1.09459	1.91391	-0.831251	1.08299
ENSMUSG00000028837	Psmb2	proteasome (prosome, macropain) subunit, beta type 2	0.392201	0.00562518	0.979829	0.621106	0.151572	0.210998	-0.0559372	-0.0797088
ENSMUSG00000057101	Zfp180	zinc finger protein 180	0.392201	0.513676	0.948823	0.047218	-0.223833	-0.0848817	0.106009	-0.352509
ENSMUSG00000066721	Zfp575	zinc finger protein 575	0.392201	0.0226605	0.991529	0.609278	-0.423291	0.492278	-0.120704	0.224405
ENSMUSG00000031360	Ctps2	cytidine 5'-triphosphate synthase 2	0.392201	0.0044664	0.36298	0.760279	-0.402668	0.552457	-0.46346	-0.138739
ENSMUSG00000028755	Cda	cytidine deaminase	0.392513	0.000231105	0.838632	0.673684	0.876937	1.42581	-0.565758	0.377205
ENSMUSG00000032112	Trappc4	trafficking protein particle complex 4	0.392541	0.0543396	0.889748	0.821578	0.224177	0.221841	-0.131047	-0.0618968
ENSMUSG00000004070	Hmox2	heme oxygenase 2	0.392553	3.6113e-15	0.81085	0.491208	-0.244332	-0.894318	0.171379	-0.16659
ENSMUSG00000037503	Fam168b	family with sequence similarity 168, member B	0.392553	2.50541e-10	0.999058	0.31958	-0.207487	-0.602783	-0.0237958	-0.185404
ENSMUSG00000004366	Sst	somatostatin	0.392605	2.36109e-10	0.914573	0.498891	-0.368129	1.05875	0.199596	0.237606
ENSMUSG00000033510	Otud7a	OTU domain containing 7A	0.392715	0.00308976	0.991661	0.0725142	-0.258345	-0.398439	0.0726617	-0.398296
ENSMUSG00000028522	Mier1	MEIR1 treanscription regulator	0.393182	0.000172715	0.631056	0.790339	-0.544827	-0.966692	-0.487032	0.167073
ENSMUSG00000014599	Csf1	colony stimulating factor 1 (macrophage)	0.3934	2.47561e-07	0.833742	0.670155	0.279777	0.69282	-0.186665	0.13266
ENSMUSG00000020491	2810021J22Rik	RIKEN cDNA 2810021J22 gene	0.394253	0.0478424	0.984947	0.752699	0.357516	-0.372236	-0.120197	-0.13583
ENSMUSG00000089715	Cbx6	chromobox 6	0.394821	2.95622e-07	0.909194	0.00556096	-0.239366	0.564776	0.131686	0.477431
ENSMUSG00000029206	Nsun7	NOL1/NOP2/Sun domain family, member 7	0.394821	1.49284e-18	0.999058	0.808217	0.357337	1.41608	0.067082	0.100731
ENSMUSG00000026750	Psmb7	proteasome (prosome, macropain) subunit, beta type 7	0.394821	7.48975e-18	0.999058	0.0279635	0.152781	-0.620277	-0.016832	-0.263104
ENSMUSG00000028607	Cpt2	carnitine palmitoyltransferase 2	0.394821	0.00233468	0.999058	0.923489	0.709729	1.05482	-0.142669	0.0936613
ENSMUSG00000021464	Ror2	receptor tyrosine kinase-like orphan receptor 2	0.395536	0.452068	0.0343969	0.753758	0.925753	0.43189	-1.71924	0.423097
ENSMUSG00000030880	Polr3e	polymerase (RNA) III (DNA directed) polypeptide E	0.396822	0.19293	0.909194	0.0537821	-0.203392	-0.148073	-0.111711	-0.329094
ENSMUSG00000117779	Gm19209	NA	0.397005	0.0370549	0.957055	NA	2.38694	2.58076	1.05983	NA
ENSMUSG00000083902	Gm15975	predicted gene 15975	0.397005	0.0632657	0.451403	NA	-2.1246	-2.23166	2.30944	NA
ENSMUSG00000034612	Chst11	carbohydrate sulfotransferase 11	0.397005	0.000907342	0.762453	0.931922	0.27382	-0.441614	0.20954	0.0326448
ENSMUSG00000029725	Ppp1r35	protein phosphatase 1, regulatory subunit 35	0.39722	8.86563e-38	0.984947	0.947292	0.277442	1.5808	0.0954904	-0.0237072
ENSMUSG00000043252	Tmem64	transmembrane protein 64	0.397279	4.31645e-10	0.959215	0.720582	-0.279072	-0.837433	0.12091	-0.116786
ENSMUSG00000027965	Olfm3	olfactomedin 3	0.397782	5.53374e-06	0.0237704	0.797702	0.307179	-0.671151	-0.56604	-0.0962534
ENSMUSG00000022332	Khdrbs3	KH domain containing, RNA binding, signal transduction associated 3	0.397782	0.0930913	0.791415	0.501644	-0.297869	0.254504	0.216272	-0.193521
ENSMUSG00000040540	Ctdsp2	NA	0.398146	6.65696e-05	0.780734	0.276884	-1.49239	-3.14471	1.11635	-1.6316
ENSMUSG00000030499	Kctd15	potassium channel tetramerisation domain containing 15	0.398457	0.0783525	0.981121	0.514152	1.09695	-0.977032	-0.4082	0.696898
ENSMUSG00000062762	Ei24	etoposide induced 2.4 mRNA	0.398798	7.39101e-05	0.886707	0.887878	-0.1578	-0.302538	0.0932577	-0.0287989
ENSMUSG00000011154	Cfap161	cilia and flagella associated protein 161	0.398821	0.000714438	0.81085	0.330107	1.28011	2.08667	-0.926107	1.12409
ENSMUSG00000029614	Rpl6	ribosomal protein L6	0.399303	1.36611e-51	0.955533	0.606381	0.149258	1.01281	-0.0674449	0.07853
ENSMUSG00000034109	Golim4	golgi integral membrane protein 4	0.399303	3.70901e-05	0.999058	0.326232	-0.460102	-0.921148	-0.100033	-0.423603
ENSMUSG00000030199	Etv6	ets variant 6	0.399303	2.33076e-10	0.999058	0.215145	-0.455004	-1.44439	0.0378486	-0.51899
ENSMUSG00000032826	Ank2	ankyrin 2, brain	0.399822	0.0394798	0.999058	0.677763	-0.465025	-0.476649	0.0840466	-0.20677
ENSMUSG00000001018	Snapin	SNAP-associated protein	0.399822	6.56512e-07	0.910051	0.152324	0.142336	0.337942	-0.0780161	0.173101
ENSMUSG00000039488	Cntn5	contactin 5	0.400508	5.42009e-12	0.999058	0.371835	-0.447963	-1.97474	-0.020031	-0.573192
ENSMUSG00000000957	Mmp14	matrix metallopeptidase 14 (membrane-inserted)	0.402128	0.00154287	0.604241	0.968572	0.385173	-0.648614	-0.355502	-0.0252539
ENSMUSG00000039497	Dse	dermatan sulfate epimerase	0.403238	0.000512653	0.984947	0.264848	0.591243	-1.02506	0.201502	-0.61858
ENSMUSG00000020181	Nav3	neuron navigator 3	0.403634	1.03478e-15	0.81085	0.163256	-0.365919	-1.36876	0.258616	-0.43576
ENSMUSG00000025551	Fgf14	fibroblast growth factor 14	0.403967	9.05669e-11	0.999058	0.147856	-0.18695	-0.647311	0.0187064	0.265012
ENSMUSG00000044433	Camsap3	calmodulin regulated spectrin-associated protein family, member 3	0.403967	9.75783e-29	0.807792	0.399033	0.276262	1.45102	0.197056	0.228404
ENSMUSG00000024431	Nr3c1	nuclear receptor subfamily 3, group C, member 1	0.404039	1.38565e-28	0.89483	0.0993339	-0.320011	-1.6357	-0.187302	-0.433565
ENSMUSG00000038936	Sccpdh	saccharopine dehydrogenase (putative)	0.404039	0.0529897	0.664158	0.677763	0.224893	-0.226185	-0.19528	0.10439
ENSMUSG00000026959	Grin1	glutamate receptor, ionotropic, NMDA1 (zeta 1)	0.404039	1.37632e-05	0.999058	0.649353	-0.240394	0.490826	0.0270273	0.115622
ENSMUSG00000080921	Rpl38	NA	0.404039	4.39878e-11	0.506026	0.0546287	0.785885	2.29859	0.805202	1.11134
ENSMUSG00000046338	Gpat2	glycerol-3-phosphate acyltransferase 2, mitochondrial	0.404039	0.000372501	0.968082	0.451276	1.40651	2.39677	-0.600553	1.05509
ENSMUSG00000041700	Lhfpl1	lipoma HMGIC fusion partner-like 1	0.404039	0.0561205	0.896739	0.166162	1.04394	1.05131	0.619204	1.28685
ENSMUSG00000030678	Maz	MYC-associated zinc finger protein (purine-binding transcription factor)	0.404039	4.68708e-08	0.957234	0.0181449	-0.133939	0.34612	0.0593989	-0.239791
ENSMUSG00000061322	Dnai1	dynein axonemal intermediate chain 1	0.404039	1.02864e-07	0.999058	0.178048	0.351849	0.950422	0.0234164	0.431193
ENSMUSG00000082465	Rps6-ps3	ribosomal protein S6, pseudogene 3	0.404039	9.77795e-06	0.568357	NA	3.18224	4.21405	2.13054	NA
ENSMUSG00000054408	Spcs3	signal peptidase complex subunit 3 homolog (S. cerevisiae)	0.404039	0.0316816	0.969475	0.423915	-0.282006	-0.30707	0.11595	-0.215727
ENSMUSG00000020878	Lrrc46	leucine rich repeat containing 46	0.404984	0.0329684	0.999058	0.559424	0.910876	1.04764	0.0916458	0.589188
ENSMUSG00000001416	Cct3	chaperonin containing Tcp1, subunit 3 (gamma)	0.404984	3.54147e-55	0.9955	0.887227	0.175252	1.26685	0.0428932	-0.0321118
ENSMUSG00000073876	Il11ra2	interleukin 11 receptor, alpha chain 2	0.404984	3.35761e-17	0.94141	0.298368	-0.50831	1.95607	0.250424	0.462778
ENSMUSG00000020868	Xylt2	xylosyltransferase II	0.404984	1.33649e-16	0.999058	0.0204064	0.237778	0.915803	-0.0140118	0.421746
ENSMUSG00000007867	Ift43	intraflagellar transport 43	0.404984	1.43932e-15	0.992848	0.276152	0.32107	1.18369	-0.082398	0.303351
ENSMUSG00000116972	Gm6278	ribosomal protein, large, P0 pseudogene	0.404984	1.70685e-33	0.928399	0.101016	0.268246	1.46731	0.140482	0.344514
ENSMUSG00000047502	Mroh7	maestro heat-like repeat family member 7	0.404984	8.32444e-05	0.984333	0.236855	-0.857736	1.59549	0.298705	0.87619
ENSMUSG00000051343	Rab11fip5	RAB11 family interacting protein 5 (class I)	0.404984	0.0757988	0.990984	0.807776	-0.208649	-0.194283	-0.0652467	-0.0622597
ENSMUSG00000040363	Bcor	BCL6 interacting corepressor	0.405839	0.0113761	0.999058	0.751726	-0.33782	-0.448865	-0.0116038	-0.131875
ENSMUSG00000027286	Lrrc57	leucine rich repeat containing 57	0.406443	6.13244e-06	0.999058	0.797452	-0.306574	-0.683405	-0.0161442	0.0951161
ENSMUSG00000031343	Gabra3	gamma-aminobutyric acid (GABA) A receptor, subunit alpha 3	0.406891	4.56982e-08	0.925182	0.938247	-0.357014	-0.923277	-0.189303	0.0389375
ENSMUSG00000024220	Zfp523	zinc finger protein 523	0.407135	2.02784e-10	0.991529	0.391625	-0.234259	0.692394	0.0685365	0.187599
ENSMUSG00000039294	Cybc1	cytochrome b 245 chaperone 1	0.407231	0.00456074	0.999058	0.872007	-0.264064	0.373561	0.0384618	-0.0543567
ENSMUSG00000025962	Fastkd2	FAST kinase domains 2	0.407479	3.52126e-12	0.990971	0.498855	0.456869	1.49352	0.14675	0.310225
ENSMUSG00000078794	Dact3	dishevelled-binding antagonist of beta-catenin 3	0.407572	3.13041e-11	0.922408	0.674231	-0.250741	0.772796	0.134972	0.114156
ENSMUSG00000062647	Rpl7a	ribosomal protein L7A	0.407867	1.4928e-50	0.992848	0.399819	0.159316	1.07771	-0.0415219	0.124907
ENSMUSG00000021255	Esrrb	estrogen related receptor, beta	0.407867	0.0142465	0.183254	0.928306	0.725176	-0.976371	-1.0136	0.106401
ENSMUSG00000058298	Mcm9	minichromosome maintenance 9 homologous recombination repair factor	0.408076	0.0729095	0.920646	0.876812	-0.748165	-0.703268	-0.405025	0.150504
ENSMUSG00000035245	Eogt	EGF domain-specific O-linked N-acetylglucosamine (GlcNAc) transferase	0.408135	0.00217372	0.631355	0.244538	-0.224667	-0.349752	-0.202183	-0.242928
ENSMUSG00000032807	Alox12b	arachidonate 12-lipoxygenase, 12R type	0.408625	0.605852	0.0884641	0.607621	-0.739046	0.229345	1.17947	-0.399302
ENSMUSG00000028542	Slc6a9	solute carrier family 6 (neurotransmitter transporter, glycine), member 9	0.408931	7.03474e-05	0.0922413	0.0908208	0.315291	-0.611822	-0.498089	-0.45238
ENSMUSG00000062753	Smim29	small integral membrane protein 29	0.408992	1.12561e-05	0.837078	0.390667	-0.221435	0.466426	0.146345	-0.178466
ENSMUSG00000039391	Ccdc81	coiled-coil domain containing 81	0.408992	4.49985e-08	0.999058	0.900695	0.543446	1.44455	0.0709449	-0.0910381
ENSMUSG00000050875	Minar2	membrane integral NOTCH2 associated receptor 2	0.408992	0.0740381	0.999058	0.143152	0.543781	0.497556	0.0572179	0.667768
ENSMUSG00000046861	Hectd3	HECT domain E3 ubiquitin protein ligase 3	0.40902	0.000134104	0.999058	0.537144	-0.250145	-0.465107	-0.0312906	-0.158683
ENSMUSG00000005204	Senp3	SUMO/sentrin specific peptidase 3	0.40902	5.08001e-09	0.866871	0.0934826	-0.356111	-0.974576	0.224114	-0.485855
ENSMUSG00000098274	Rpl24	ribosomal protein L24	0.40902	2.09217e-54	0.955533	0.00135386	0.213973	1.50058	-0.0979777	0.485326
ENSMUSG00000036503	Rnf13	ring finger protein 13	0.40902	4.08194e-39	0.955533	0.367247	-0.221666	-1.35305	-0.101745	0.189525
ENSMUSG00000022186	Oxct1	3-oxoacid CoA transferase 1	0.40902	0.00128813	0.991661	0.647578	-0.166997	0.262343	0.0484714	0.0822161
ENSMUSG00000046432	Bex3	brain expressed X-linked 3	0.40918	1.08479e-14	0.999058	0.82139	0.201046	0.716223	0.00535225	0.0541271
ENSMUSG00000037353	Letmd1	LETM1 domain containing 1	0.409183	0.0815115	0.334321	0.970696	-0.178609	0.167576	0.214924	0.0101749
ENSMUSG00000025156	Gps1	G protein pathway suppressor 1	0.409194	1.74004e-09	0.999058	0.393068	0.11818	0.34418	0.012192	0.0987747
ENSMUSG00000029388	Eif2b1	eukaryotic translation initiation factor 2B, subunit 1 (alpha)	0.409958	2.2379e-10	0.754682	0.982511	0.288716	-0.889866	0.227643	0.00961695
ENSMUSG00000062797	Hikeshi	heat shock protein nuclear import factor	0.409958	1.79403e-05	0.999058	0.979842	0.190027	-0.407965	-0.0138315	0.00736644
ENSMUSG00000020459	Mtif2	mitochondrial translational initiation factor 2	0.409958	2.90824e-12	0.999058	0.249743	-0.361533	-1.20508	0.0767781	-0.375808
ENSMUSG00000057914	Cacnb2	calcium channel, voltage-dependent, beta 2 subunit	0.410138	1.29095e-14	0.999058	0.0311664	0.199784	-0.752315	-0.0253922	-0.360455
ENSMUSG00000001946	Esam	endothelial cell-specific adhesion molecule	0.412955	0.000415613	0.999058	0.81811	-0.270757	0.488458	-0.0192582	-0.0815089
ENSMUSG00000063409	Lrrc43	leucine rich repeat containing 43	0.412955	0.0827015	0.994675	0.11931	0.966211	0.939466	0.249473	1.45909
ENSMUSG00000019906	Lin7a	lin-7 homolog A, crumbs cell polarity complex component	0.413015	8.8228e-07	0.992848	0.461451	-0.400293	-1.09166	-0.108398	0.330857
ENSMUSG00000029207	Apbb2	amyloid beta (A4) precursor protein-binding, family B, member 2	0.413125	0.0900912	0.887072	0.653258	-0.402124	-0.356885	0.242406	0.197217
ENSMUSG00000073753	Gm10571	predicted gene 10571	0.413125	0.011011	NA	NA	-1.5965	-3.77449	NA	NA
ENSMUSG00000037172	Dennd11	DENN domain containing 11	0.413351	2.71782e-16	0.984947	0.789969	-0.26143	-1.01335	0.090139	0.0831515
ENSMUSG00000015597	Zfp318	zinc finger protein 318	0.413351	5.97255e-27	0.990984	0.0204064	-0.249886	-1.28162	0.0798829	-0.46353
ENSMUSG00000078671	Chd2	chromodomain helicase DNA binding protein 2	0.413351	0.000976322	0.999058	0.0720261	-0.369633	-0.598752	-0.00859859	-0.544192
ENSMUSG00000028163	Nfkb1	nuclear factor of kappa light polypeptide gene enhancer in B cells 1, p105	0.413561	7.40345e-06	0.999058	0.599521	0.221688	0.519901	-0.0191823	-0.136973
ENSMUSG00000028996	Rbp7	retinol binding protein 7, cellular	0.413561	0.0365934	0.990939	NA	1.585	1.54357	-0.52873	NA
ENSMUSG00000038250	Usp38	ubiquitin specific peptidase 38	0.413673	0.0121408	0.999058	0.773562	-0.155739	-0.217859	0.00802724	-0.0596122
ENSMUSG00000054134	Umodl1	uromodulin-like 1	0.414182	1.21607e-09	0.859794	0.678703	0.732489	2.18697	0.472265	-0.35181
ENSMUSG00000030036	Mogs	mannosyl-oligosaccharide glucosidase	0.414586	0.0924001	0.896255	0.736332	-0.211359	0.195584	0.124959	0.0866663
ENSMUSG00000022299	Slc25a32	solute carrier family 25, member 32	0.414905	3.88775e-11	0.951608	0.511	-0.245262	-0.856956	-0.117734	-0.1854
ENSMUSG00000034055	Phka1	phosphorylase kinase alpha 1	0.415065	0.012109	0.983078	0.0726773	0.186139	0.244679	-0.067643	-0.293483
ENSMUSG00000056078	Lipm	lipase, family member M	0.415065	0.0252448	0.958735	NA	-1.42636	-1.93921	-0.510532	NA
ENSMUSG00000039483	Asb6	ankyrin repeat and SOCS box-containing 6	0.415931	0.00155853	0.991529	0.383267	-0.202459	0.322105	0.0615333	0.170863
ENSMUSG00000020044	Timp3	tissue inhibitor of metalloproteinase 3	0.416653	3.47007e-07	0.57093	0.486699	0.334132	-0.816488	-0.325564	-0.233791
ENSMUSG00000031842	Pde4c	phosphodiesterase 4C, cAMP specific	0.418269	0.000854433	0.999058	0.330364	-0.602567	1.01572	0.011568	-0.593092
ENSMUSG00000032766	Gng11	guanine nucleotide binding protein (G protein), gamma 11	0.418269	0.0320024	0.797306	0.771967	0.373133	0.407651	-0.275549	0.125612
ENSMUSG00000020307	Cdc34	cell division cycle 34	0.418407	3.46355e-08	0.834161	0.915825	-0.236081	0.622462	0.161172	0.0340951
ENSMUSG00000073062	Zxdb	zinc finger, X-linked, duplicated B	0.418422	5.78592e-60	0.999058	0.0189097	-0.232048	-2.06562	0.0209954	-0.500305
ENSMUSG00000056215	Lrguk	leucine-rich repeats and guanylate kinase domain containing	0.418422	0.0451557	0.999058	0.00938805	0.498522	0.566587	-0.0497954	1.13631
ENSMUSG00000024134	Six2	sine oculis-related homeobox 2	0.418762	0.0731513	0.999058	NA	-1.45962	1.46339	0.0983904	NA
ENSMUSG00000004567	Mcoln1	mucolipin 1	0.418833	3.10715e-13	0.999648	0.738931	-0.202418	0.704347	0.000433207	0.0793653
ENSMUSG00000027346	Gpcpd1	glycerophosphocholine phosphodiesterase 1	0.419772	0.00999917	0.881353	0.393852	-0.300718	-0.389101	-0.184887	-0.245846
ENSMUSG00000067597	Dgat2l6	diacylglycerol O-acyltransferase 2-like 6	0.419772	0.0292723	0.959542	0.566101	-1.16354	1.24296	0.501193	0.657375
ENSMUSG00000118052	Gm50432	cytochrome c oxidase subunit VIa polypeptide 1 pseudogene	0.420153	0.0644888	0.999058	0.983962	0.733071	0.661449	-0.105961	-0.0199789
ENSMUSG00000032549	Rab6b	RAB6B, member RAS oncogene family	0.420153	0.000268243	0.872479	0.219854	-0.204917	-0.362402	0.128779	-0.22003
ENSMUSG00000047181	Samd14	sterile alpha motif domain containing 14	0.420153	4.45385e-08	0.984333	0.207002	0.463981	1.20431	-0.164155	0.51113
ENSMUSG00000039883	Lrrc17	leucine rich repeat containing 17	0.420153	1.42039e-21	0.740585	0.0111541	0.919116	4.0583	0.746181	1.74882
ENSMUSG00000038729	Pakap	paralemmin A kinase anchor protein	0.420153	0.00654221	0.999058	0.20962	0.384003	-0.523676	0.0257987	-0.426506
ENSMUSG00000048481	Mypop	Myb-related transcription factor, partner of profilin	0.420879	0.00137745	0.930188	0.93366	-0.174572	0.290045	-0.0907791	0.0216488
ENSMUSG00000043460	Elfn2	leucine rich repeat and fibronectin type III, extracellular 2	0.421215	0.00303947	0.0553717	0.396036	-0.270357	-0.398459	0.462254	-0.2204
ENSMUSG00000029512	Ulk1	unc-51 like kinase 1	0.421359	9.81481e-15	0.999058	0.210406	-0.236737	-0.869258	0.0233383	-0.263506
ENSMUSG00000020901	Pik3r5	phosphoinositide-3-kinase regulatory subunit 5	0.421359	0.0675902	0.80378	0.115134	-0.356415	0.38422	0.254266	0.551479
ENSMUSG00000071415	Rpl23	ribosomal protein L23	0.421658	2.01633e-41	0.994111	0.0400455	0.248978	1.53958	-0.0627022	0.396811
ENSMUSG00000025402	Nab2	Ngfi-A binding protein 2	0.421691	1.93091e-09	0.984333	0.455978	-0.358136	1.02323	0.126002	0.260966
ENSMUSG00000039286	Fndc3b	fibronectin type III domain containing 3B	0.421849	1.57992e-15	0.999058	0.111902	-0.330382	-1.32007	0.00662402	-0.489294
ENSMUSG00000024854	Pold4	polymerase (DNA-directed), delta 4	0.422039	4.23233e-09	0.999058	0.895366	0.338475	0.957586	-0.0684025	0.0594008
ENSMUSG00000053166	Cdh22	cadherin 22	0.42207	0.00062583	0.992848	0.188855	-0.268195	0.466103	-0.0713988	0.319654
ENSMUSG00000073367	Gm10493	predicted gene 10493	0.42207	1.37478e-07	0.999058	0.971041	-1.14331	-7.08996	-0.0881212	0.19887
ENSMUSG00000062937	Mtap	methylthioadenosine phosphorylase	0.422394	0.000856398	0.834691	0.999207	0.365633	-0.637551	-0.252843	-0.000622674
ENSMUSG00000039879	Heca	hdc homolog, cell cycle regulator	0.423182	4.375e-17	0.986951	0.29036	-0.282843	-1.15743	0.0950292	-0.28224
ENSMUSG00000062866	Phactr2	phosphatase and actin regulator 2	0.423583	9.4788e-06	0.999058	0.184114	0.432751	-0.944143	-0.0108123	0.514843
ENSMUSG00000028521	Slc35d1	solute carrier family 35 (UDP-glucuronic acid/UDP-N-acetylgalactosamine dual transporter), member D1	0.424329	0.0273498	0.999058	0.0929783	-0.216622	-0.27828	-0.0289224	-0.351466
ENSMUSG00000032109	Nlrx1	NLR family member X1	0.424974	1.59892e-07	0.992848	0.481552	-0.389173	1.00068	-0.10127	0.276487
ENSMUSG00000021770	Samd8	sterile alpha motif domain containing 8	0.424974	2.54498e-21	0.999058	0.140513	-0.265644	-1.20495	-0.0421431	-0.338676
ENSMUSG00000036111	Lmo1	LIM domain only 1	0.424974	0.00319282	0.999058	0.749695	0.439781	0.641421	0.0597892	-0.161526
ENSMUSG00000044674	Fzd1	frizzled class receptor 1	0.424974	4.69489e-06	0.84223	0.582165	0.507901	-1.19931	-0.342812	-0.319206
ENSMUSG00000005846	Rsl1d1	ribosomal L1 domain containing 1	0.425043	0.034258	0.8925	0.425261	-0.185381	0.206816	-0.111691	0.146059
ENSMUSG00000029182	Fam166c	family with sequence similarity 166, member C	0.425077	0.0547811	0.999058	0.466741	1.37905	1.44353	-0.151673	1.0329
ENSMUSG00000048546	Tob2	transducer of ERBB2, 2	0.425683	0.0395669	0.846338	0.471748	-0.353951	-0.39258	-0.235802	-0.263164
ENSMUSG00000026779	Mastl	microtubule associated serine/threonine kinase-like	0.426429	0.0882194	0.615749	0.424547	0.72485	-0.816052	-0.658011	0.754261
ENSMUSG00000046637	Ttc34	tetratricopeptide repeat domain 34	0.426429	0.077045	0.990984	0.56402	0.490906	0.49693	0.162136	0.324246
ENSMUSG00000026147	Col9a1	collagen, type IX, alpha 1	0.426936	0.000134356	0.999058	0.684349	0.879391	1.70644	-0.134033	0.418297
ENSMUSG00000036273	Lrrk2	leucine-rich repeat kinase 2	0.427279	0.00144666	0.9684	0.673141	-0.552513	-0.90296	0.236384	-0.268686
ENSMUSG00000026343	Gpr39	G protein-coupled receptor 39	0.427496	0.000613857	0.999058	0.837797	-3.42498	5.30952	0.149602	0.80185
ENSMUSG00000030056	Isy1	ISY1 splicing factor homolog	0.42802	0.00072312	0.999058	0.0177148	0.547042	-0.912837	0.103057	-1.00313
ENSMUSG00000046947	Adck2	aarF domain containing kinase 2	0.428367	2.84388e-06	0.999058	9.35517e-06	0.475088	-1.09958	0.0668227	-1.50363
ENSMUSG00000060445	Sycp2	synaptonemal complex protein 2	0.428367	0.00850418	0.112361	0.00257492	1.02056	1.35179	1.58859	2.31153
ENSMUSG00000108596	Gm49368	NA	0.428367	0.0890009	0.999058	NA	-3.15051	2.83873	0.599389	NA
ENSMUSG00000031972	Acta1	actin alpha 1, skeletal muscle	0.428367	0.00011964	0.256082	0.262929	-0.473718	0.897308	0.620019	0.479066
ENSMUSG00000081603	Gm14681	predicted gene 14681	0.428367	5.42633e-06	0.999058	0.105154	1.24201	-2.74621	-0.0841976	-1.6839
ENSMUSG00000035045	Zc3h12b	zinc finger CCCH-type containing 12B	0.428367	1.71226e-17	0.999058	0.317403	-0.333619	-1.42189	0.0706002	-0.333767
ENSMUSG00000089951	Zfp968-ps	zinc finger protein 968, pseudogene	0.428367	1.74304e-06	0.951608	0.206738	0.618669	-1.63301	0.297783	0.906404
ENSMUSG00000038069	Cdkn2aip	CDKN2A interacting protein	0.428367	9.36339e-34	0.999058	0.169556	-0.216634	-1.49054	-0.0362149	-0.302917
ENSMUSG00000042197	Zfp451	zinc finger protein 451	0.428859	0.000342136	0.984947	0.31454	-0.372048	-0.660669	0.127416	-0.351509
ENSMUSG00000052914	Cyp2j6	cytochrome P450, family 2, subfamily j, polypeptide 6	0.428958	0.0679156	0.712872	0.384466	0.281765	0.277312	-0.236953	0.245374
ENSMUSG00000041957	Pkp2	plakophilin 2	0.430716	0.000267262	0.114525	0.912961	0.427027	0.766509	0.667631	0.0637346
ENSMUSG00000040483	Xaf1	XIAP associated factor 1	0.431345	0.0260979	0.969475	0.0710397	-0.455234	-0.538913	-0.190936	-0.708419
ENSMUSG00000024827	Gldc	glycine decarboxylase	0.431345	0.00954394	0.999058	0.829094	-0.301086	-0.418464	0.063436	-0.0853876
ENSMUSG00000032737	Inppl1	inositol polyphosphate phosphatase-like 1	0.431345	1.34517e-06	0.955533	0.95298	-0.215115	0.530216	-0.10061	-0.0193205
ENSMUSG00000036334	Igsf10	immunoglobulin superfamily, member 10	0.431345	0.0560428	0.837141	0.2246	0.627454	0.628254	-0.431685	0.697137
ENSMUSG00000035773	Kiss1r	KISS1 receptor	0.431345	0.0516934	0.999058	0.198923	0.516608	0.555965	0.0996187	0.631337
ENSMUSG00000020950	Foxg1	forkhead box G1	0.431345	0.0636518	0.915488	0.315574	-0.351922	-0.34312	0.197897	-0.328251
ENSMUSG00000000325	Arvcf	armadillo repeat gene deleted in velocardiofacial syndrome	0.431345	0.000657897	0.952838	0.880352	0.293411	0.501624	0.140051	-0.057836
ENSMUSG00000095258	Gm10593	predicted gene 10593	0.431505	2.07391e-05	0.938424	0.872506	-0.768394	1.58626	0.395705	-0.157108
ENSMUSG00000025825	Iscu	iron-sulfur cluster assembly enzyme	0.431524	3.52407e-17	0.895535	0.221146	0.228663	0.905153	-0.138075	0.246373
ENSMUSG00000024687	Osbp	oxysterol binding protein	0.433087	0.00195286	0.999058	0.00612918	-0.108505	-0.191491	-0.0226613	-0.265319
ENSMUSG00000045179	Sox3	SRY (sex determining region Y)-box 3	0.434146	1.81513e-06	0.987817	0.442659	0.739743	1.70389	-0.242648	0.563435
ENSMUSG00000039840	Epg5	ectopic P-granules autophagy protein 5 homolog (C. elegans)	0.434593	8.68656e-18	0.969475	0.413048	-0.45947	-1.89103	0.196061	-0.372135
ENSMUSG00000020189	Osbpl8	oxysterol binding protein-like 8	0.436334	6.59209e-21	0.999648	0.577874	-0.308019	-1.38966	-0.0019092	-0.185748
ENSMUSG00000101122	Gm17971	ribosomal protein S2 pseudogene	0.437417	0.0154258	0.455432	NA	-0.912309	-1.79796	-0.930715	NA
ENSMUSG00000022450	Ndufa6	NADH:ubiquinone oxidoreductase subunit A6	0.437608	1.7325e-37	0.523818	0.912083	0.121397	0.718838	-0.125258	0.0177806
ENSMUSG00000012396	Nanog	Nanog homeobox	0.437608	0.0134682	0.999058	NA	1.14174	1.51625	-0.0891288	NA
ENSMUSG00000109324	Prmt1	protein arginine N-methyltransferase 1	0.437608	0.322217	0.999058	0.00806411	0.200514	-0.114592	-0.0361391	-0.415042
ENSMUSG00000003810	Mast2	microtubule associated serine/threonine kinase 2	0.437608	0.00549457	0.969082	0.61089	-0.22414	-0.316393	0.0968234	-0.123391
ENSMUSG00000039257	Vstm2b	V-set and transmembrane domain containing 2B	0.437608	4.76644e-09	0.999058	0.120143	0.255065	0.724727	-0.0320643	0.334778
ENSMUSG00000031951	Tmem231	transmembrane protein 231	0.437723	7.36988e-06	0.999058	0.869572	0.209323	0.519913	0.00737159	0.0501173
ENSMUSG00000021725	Parp8	poly (ADP-ribose) polymerase family, member 8	0.437723	0.000920169	0.999058	0.532966	0.426421	0.705103	0.00972166	0.276588
ENSMUSG00000055003	Lrtm2	leucine-rich repeats and transmembrane domains 2	0.437723	1.27396e-05	0.620468	0.869319	0.251447	0.543784	-0.239342	0.0543861
ENSMUSG00000030287	Itpr2	inositol 1,4,5-triphosphate receptor 2	0.438614	0.000310895	0.999058	0.772316	-0.468025	-0.848534	-0.0843655	-0.165832
ENSMUSG00000017679	Ttpal	tocopherol (alpha) transfer protein-like	0.438787	0.00140594	0.661586	0.86773	-0.225449	-0.367807	-0.204116	-0.0493655
ENSMUSG00000029343	Crybb1	crystallin, beta B1	0.438787	6.4974e-07	0.508189	0.681733	0.484439	1.24003	0.529226	0.219869
ENSMUSG00000020564	Atxn7l1	ataxin 7-like 1	0.438787	1.6332e-06	0.999058	0.875114	-0.227321	-0.592606	-0.0315731	0.052946
ENSMUSG00000038034	Igsf8	immunoglobulin superfamily, member 8	0.438787	9.20756e-82	0.991529	0.277075	-0.162336	1.4748	-0.0512143	0.163548
ENSMUSG00000034818	Celf5	CUGBP, Elav-like family member 5	0.439263	0.0216423	0.999058	0.133733	-0.249091	-0.296441	0.051951	-0.320473
ENSMUSG00000042354	Gnl3	guanine nucleotide binding protein-like 3 (nucleolar)	0.441768	0.00558813	0.644196	0.709948	-0.285613	0.412571	0.264718	0.126083
ENSMUSG00000024805	Pcgf5	polycomb group ring finger 5	0.441768	6.48229e-08	0.32582	0.504405	-0.381847	-1.03729	-0.477255	0.273644
ENSMUSG00000039201	Tbc1d25	TBC1 domain family, member 25	0.44178	0.00107702	0.833183	0.902009	-0.231725	-0.456647	0.163184	-0.0465133
ENSMUSG00000037868	Egr2	early growth response 2	0.441925	0.0256192	0.999058	0.764347	-1.74162	-2.18682	0.129838	0.645065
ENSMUSG00000024392	Bag6	BCL2-associated athanogene 6	0.441929	7.05013e-37	0.999058	0.310912	-0.186832	1.12853	-0.0238126	0.178455
ENSMUSG00000063687	Pcdhb5	protocadherin beta 5	0.442039	0.0279605	0.955533	0.0959227	-0.412838	-0.547077	-0.194352	-0.741172
ENSMUSG00000023192	Grm2	glutamate receptor, metabotropic 2	0.442039	0.00259316	0.999058	0.40144	-0.37204	0.565179	-0.0298518	-0.305106
ENSMUSG00000041633	Kctd12b	potassium channel tetramerisation domain containing 12b	0.442039	0.000626918	0.709973	0.669104	0.429577	-0.854108	-0.368361	0.25253
ENSMUSG00000001065	Zfp276	zinc finger protein (C2H2 type) 276	0.442039	0.00491054	0.263882	0.81811	-0.24489	0.361674	-0.325344	-0.0722494
ENSMUSG00000041734	Kirrel	kirre like nephrin family adhesion molecule 1	0.442039	6.81769e-05	0.99471	0.162376	0.370947	-0.804284	-0.09571	-0.540619
ENSMUSG00000021916	Glt8d1	glycosyltransferase 8 domain containing 1	0.442039	8.10388e-10	0.881353	0.947242	0.28002	0.833218	0.177174	0.0266215
ENSMUSG00000056972	Magel2	MAGE family member L2	0.442115	0.00250499	0.999058	0.59545	1.37666	2.08488	0.0876003	0.787217
ENSMUSG00000001666	Ddt	D-dopachrome tautomerase	0.442288	0.000116262	0.898604	0.915838	0.252939	0.482914	-0.151859	0.0369314
ENSMUSG00000079283	2310009B15Rik	RIKEN cDNA 2310009B15 gene	0.442288	0.0941109	0.999058	0.743761	0.31419	0.289277	-0.0242811	-0.121181
ENSMUSG00000025491	Ifitm1	interferon induced transmembrane protein 1	0.442288	0.0451172	0.844648	0.552886	-0.737631	-0.922453	-0.506336	-0.519699
ENSMUSG00000022389	Tef	thyrotroph embryonic factor	0.442934	0.0443905	0.984947	0.768894	-0.281666	-0.297052	0.100082	-0.0983649
ENSMUSG00000024011	Pi16	peptidase inhibitor 16	0.442934	1.25483e-11	0.925549	0.367405	0.776554	2.52169	-0.430585	0.685317
ENSMUSG00000034593	Myo5a	myosin VA	0.443081	1.3906e-43	0.999058	0.0220784	-0.279437	-1.83254	-0.0524012	-0.504704
ENSMUSG00000050567	Maml1	mastermind like transcriptional coactivator 1	0.443591	9.16466e-07	0.999058	0.0580677	-0.230828	-0.694607	0.017285	-0.455282
ENSMUSG00000002731	Prkra	protein kinase, interferon inducible double stranded RNA dependent activator	0.444133	0.00891498	0.964928	0.347316	0.272618	0.375741	-0.121644	0.256977
ENSMUSG00000029776	Hibadh	3-hydroxyisobutyrate dehydrogenase	0.444133	0.394176	0.999058	0.0110229	0.139194	0.0726689	-0.0249347	0.295456
ENSMUSG00000108231	Gm4045	predicted gene 4045	0.444805	0.0320268	0.999058	0.504442	1.06432	1.18335	0.172011	-0.700903
ENSMUSG00000021939	Ctsb	cathepsin B	0.445639	1.08657e-110	0.999058	0.771692	-0.128394	-1.36384	-0.0154201	-0.0450897
ENSMUSG00000001105	Ift20	intraflagellar transport 20	0.446586	4.13277e-05	0.999058	0.0135866	-0.163339	-0.339619	-0.0377636	-0.320907
ENSMUSG00000035946	Gsx2	GS homeobox 2	0.448042	0.0176845	0.569255	NA	-1.52182	1.77838	1.68614	NA
ENSMUSG00000046378	Asphd1	aspartate beta-hydroxylase domain containing 1	0.448042	1.30358e-20	0.991529	0.226091	-0.259894	1.17936	-0.0793031	0.285155
ENSMUSG00000040771	Oard1	O-acyl-ADP-ribose deacylase 1	0.448042	3.71598e-11	0.999058	0.47315	0.263793	0.834287	-0.0309529	0.188145
ENSMUSG00000025776	Crispld1	cysteine-rich secretory protein LCCL domain containing 1	0.448042	2.08354e-06	0.466452	0.54842	0.417883	-1.16278	0.469959	0.327668
ENSMUSG00000027400	Pdyn	prodynorphin	0.448042	7.08667e-08	0.999058	0.0919863	-0.454126	1.18247	0.0246953	0.639865
ENSMUSG00000022099	Dmtn	dematin actin binding protein	0.448042	1.49088e-13	0.981361	0.665209	-0.253716	-0.905013	0.097144	-0.123937
ENSMUSG00000020273	Papolg	poly(A) polymerase gamma	0.448042	3.82114e-10	0.999058	0.595487	-0.270031	-0.912429	0.0109068	-0.177696
ENSMUSG00000013663	Pten	phosphatase and tensin homolog	0.448403	6.00121e-18	0.999058	0.0447919	-0.303733	-1.26222	0.0754753	-0.496466
ENSMUSG00000028701	Lurap1	leucine rich adaptor protein 1	0.448403	2.40742e-08	0.954565	0.970696	-0.36568	-1.04174	-0.174478	-0.0208514
ENSMUSG00000031230	Fgf16	fibroblast growth factor 16	0.448403	0.0165964	0.999058	0.59736	0.950933	1.25495	-0.121972	-0.589054
ENSMUSG00000049916	2610318N02Rik	RIKEN cDNA 2610318N02 gene	0.448403	0.00355096	0.999058	0.852607	0.95827	1.38337	0.240941	0.22594
ENSMUSG00000020275	Rel	reticuloendotheliosis oncogene	0.449588	2.60845e-14	0.99048	0.0253646	-0.363202	-1.67261	-0.121108	-0.872373
ENSMUSG00000019822	Smpd2	sphingomyelin phosphodiesterase 2, neutral	0.449588	1.43563e-15	0.760171	0.137128	0.279404	1.08281	-0.22706	0.360161
ENSMUSG00000020212	Mdm1	transformed mouse 3T3 cell double minute 1	0.450528	0.0112761	0.790347	0.78906	0.465954	0.626	-0.359637	-0.157048
ENSMUSG00000051124	Gimap9	GTPase, IMAP family member 9	0.450789	0.00126376	0.999058	NA	1.05029	1.93487	0.0278924	NA
ENSMUSG00000092192	Dnaaf4	dynein axonemal assembly factor 4	0.451141	6.2819e-10	0.999058	0.0477312	0.509541	1.54528	0.00924208	0.815118
ENSMUSG00000062040	Zfp27	zinc finger protein 27	0.451219	0.00220007	0.879933	0.96917	-0.20918	0.351225	-0.133043	0.0134187
ENSMUSG00000030551	Nr2f2	nuclear receptor subfamily 2, group F, member 2	0.451219	0.476235	0.999058	0.00520572	0.526169	-0.222369	0.00944547	1.14069
ENSMUSG00000003762	Coq8b	coenzyme Q8B	0.451442	1.99046e-27	0.779983	0.0989677	0.302325	1.57571	0.239086	0.424624
ENSMUSG00000005354	Txn2	thioredoxin 2	0.452032	9.2997e-46	0.999058	0.16754	0.255308	1.73029	-0.0142671	0.309658
ENSMUSG00000031578	Mak16	MAK16 homolog	0.452516	0.000147764	0.825579	0.163869	0.198456	0.401491	0.14279	0.257878
ENSMUSG00000027244	Atg13	autophagy related 13	0.452516	0.000332573	0.972037	0.820038	-0.136409	-0.254904	0.0583437	-0.0402015
ENSMUSG00000030265	Kras	Kirsten rat sarcoma viral oncogene homolog	0.452856	9.44537e-15	0.993759	0.473632	-0.202851	-0.774008	0.0528601	-0.150681
ENSMUSG00000071550	Cfap44	cilia and flagella associated protein 44	0.453214	0.00128807	0.999058	0.608435	0.718665	1.18575	0.041494	0.408616
ENSMUSG00000033615	Cplx1	complexin 1	0.45342	6.38609e-26	0.999058	0.150677	-0.161173	-0.820531	-0.0345625	-0.204231
ENSMUSG00000028811	Yars	tyrosyl-tRNA synthetase	0.453648	1.04922e-09	0.999058	0.59916	-0.215699	-0.652762	-0.0441269	-0.125541
ENSMUSG00000070564	Ntn5	netrin 5	0.453655	0.0965105	0.583858	0.675815	-1.14925	1.03471	1.14873	0.546869
ENSMUSG00000112241	Gm49325	NA	0.453655	2.12087e-07	0.991661	0.970847	0.97753	-6.85415	0.294555	0.198878
ENSMUSG00000000365	Rnf17	ring finger protein 17	0.453655	9.28542e-05	0.925182	0.174412	-1.51136	3.14843	0.884827	1.95525
ENSMUSG00000033287	Kctd17	potassium channel tetramerisation domain containing 17	0.453655	0.00484201	0.992078	0.429562	-0.186107	0.270172	0.0558415	0.147235
ENSMUSG00000066800	Rnasel	ribonuclease L (2', 5'-oligoisoadenylate synthetase-dependent)	0.454331	0.000418319	0.785245	0.577414	-0.370006	-0.724843	0.287746	-0.245582
ENSMUSG00000031932	Gpr83	G protein-coupled receptor 83	0.454331	0.0378874	0.999058	0.648712	-0.464377	0.511465	0.0911454	0.238012
ENSMUSG00000047773	Ankfn1	ankyrin-repeat and fibronectin type III domain containing 1	0.454331	0.00126704	0.980327	0.367247	1.01612	-2.25707	-0.409096	1.24551
ENSMUSG00000079323	Gm20661	predicted gene 20661	0.454541	0.0239471	0.999058	0.139549	1.06261	-1.63781	-0.195663	-2.16715
ENSMUSG00000036257	Pnpla8	patatin-like phospholipase domain containing 8	0.454759	4.87005e-08	0.999648	0.812181	-0.191711	-0.531135	0.00066814	-0.059203
ENSMUSG00000028653	Trit1	tRNA isopentenyltransferase 1	0.454759	8.82201e-23	0.989776	0.155601	0.306714	1.45716	0.104002	0.380852
ENSMUSG00000057156	Homez	homeodomain leucine zipper-encoding gene	0.454999	1.07556e-08	0.934249	0.42228	-0.31025	-0.922514	-0.166827	-0.265258
ENSMUSG00000049649	Gpr3	G-protein coupled receptor 3	0.454999	0.0187841	0.984333	0.591426	-0.620471	-0.813543	0.228313	-0.384347
ENSMUSG00000029253	Cenpc1	centromere protein C1	0.455489	3.19671e-09	0.999058	0.139944	0.243414	-0.817633	0.0344098	-0.369794
ENSMUSG00000085042	Abhd11os	abhydrolase domain containing 11, opposite strand	0.455943	1.49326e-19	0.693262	4.7882e-07	0.79941	3.3908	0.720718	2.71037
ENSMUSG00000034467	Dynlrb2	dynein light chain roadblock-type 2	0.457728	0.0193935	0.999058	0.600049	1.21621	1.51	-0.180313	0.696079
ENSMUSG00000050697	Prkaa1	protein kinase, AMP-activated, alpha 1 catalytic subunit	0.457827	5.7799e-15	0.949774	0.624592	0.187964	-0.773872	-0.0956018	-0.113597
ENSMUSG00000067786	Nnat	neuronatin	0.457901	8.83367e-10	0.671074	0.0394789	0.460102	1.37825	0.420311	0.771026
ENSMUSG00000079685	Ulbp1	UL16 binding protein 1	0.457923	0.0590659	0.95146	NA	-1.46678	-1.68276	-0.713881	NA
ENSMUSG00000005501	Usp40	ubiquitin specific peptidase 40	0.457923	2.09076e-08	0.999058	0.266419	0.175871	0.516048	0.0101056	-0.197625
ENSMUSG00000021376	Tpmt	thiopurine methyltransferase	0.457923	6.29954e-08	0.856868	0.462197	0.365722	-1.07979	-0.246489	-0.31066
ENSMUSG00000064090	Vrk2	vaccinia related kinase 2	0.457923	0.0786921	0.955533	0.995279	-0.765053	0.737447	0.363581	-0.0064924
ENSMUSG00000030301	Ccdc91	coiled-coil domain containing 91	0.458162	1.04773e-06	0.418349	0.699469	0.812554	-1.96822	-0.959931	0.365261
ENSMUSG00000032360	Hcrtr2	hypocretin (orexin) receptor 2	0.45856	6.07645e-06	0.85064	0.42228	0.491139	-1.35262	-0.331033	-0.532146
ENSMUSG00000041911	Dlx1	distal-less homeobox 1	0.45856	0.000310486	0.287816	0.933745	-0.352004	0.646339	0.465366	-0.0426761
ENSMUSG00000097392	Thoc2l	THO complex subunit 2-like	0.458603	0.00151953	0.94825	0.0208781	-0.491486	-0.804844	-0.251579	-0.915422
ENSMUSG00000019731	Slc35e1	solute carrier family 35, member E1	0.459791	2.17973e-13	0.999058	0.494607	-0.229911	-0.87501	-0.0479003	-0.174555
ENSMUSG00000040350	Trim7	tripartite motif-containing 7	0.459827	4.76655e-05	0.957069	0.151745	0.527159	1.07445	-0.248733	0.653579
ENSMUSG00000038425	Poli	polymerase (DNA directed), iota	0.459835	5.02076e-20	0.999058	0.923591	0.360784	1.61255	0.0515198	0.0493818
ENSMUSG00000079550	Mpp4	membrane protein, palmitoylated 4 (MAGUK p55 subfamily member 4)	0.460494	2.92613e-21	0.836262	0.674332	0.614274	2.81493	-0.439495	0.287825
ENSMUSG00000025348	Itga7	integrin alpha 7	0.460563	2.25195e-24	0.999058	0.444582	0.373793	1.84944	0.0263245	0.290087
ENSMUSG00000098332	Pigbos1	Pigb opposite strand 1	0.461007	7.35864e-08	0.999058	0.714036	0.350774	0.940079	-0.0109578	0.14893
ENSMUSG00000040302	Rbm48	RNA binding motif protein 48	0.461007	0.00630179	0.991529	0.593065	0.422623	0.600748	0.130624	0.244482
ENSMUSG00000035576	L3mbtl1	L3MBTL1 histone methyl-lysine binding protein	0.461007	1.78939e-05	0.356908	0.419408	-0.435594	-0.993086	-0.542209	-0.382394
ENSMUSG00000010755	Cars	cysteinyl-tRNA synthetase	0.4614	2.44518e-09	0.846338	0.917042	-0.291295	0.862299	-0.201277	0.0433078
ENSMUSG00000042734	Ttc9	tetratricopeptide repeat domain 9	0.461632	6.51716e-22	0.954677	0.196428	-0.268233	-1.3422	-0.130071	-0.340807
ENSMUSG00000060073	Psma3	proteasome subunit alpha 3	0.461632	1.225e-07	0.999058	0.25515	0.286464	0.753867	-0.0109839	0.303607
ENSMUSG00000026617	Bpnt1	3'(2'), 5'-bisphosphate nucleotidase 1	0.461828	2.90517e-22	0.999648	0.882557	-0.147162	-0.768833	-0.000571395	0.0324231
ENSMUSG00000047446	Arl4a	ADP-ribosylation factor-like 4A	0.461828	0.00019254	0.999058	0.520471	-0.187295	-0.382761	0.0263769	-0.13398
ENSMUSG00000082474	Gm8213	predicted pseudogene 8213	0.461828	5.14979e-05	0.907202	0.741703	-1.05255	1.80689	0.636174	-0.302262
ENSMUSG00000022013	Dnajc15	DnaJ heat shock protein family (Hsp40) member C15	0.461953	1.26188e-05	0.993578	0.752876	0.272427	0.604175	-0.0726799	0.105473
ENSMUSG00000032171	Pin1	peptidyl-prolyl cis/trans isomerase, NIMA-interacting 1	0.461968	3.20548e-18	0.850689	0.124172	-0.174353	0.75859	0.119889	0.237383
ENSMUSG00000047414	Flrt2	fibronectin leucine rich transmembrane protein 2	0.462617	2.00833e-12	0.999058	0.302978	-0.373412	-1.31433	0.0242039	-0.37274
ENSMUSG00000029761	Cald1	caldesmon 1	0.463232	0.00273552	0.999058	0.244567	0.45918	-0.718217	-0.0747568	-0.502068
ENSMUSG00000029059	Prxl2b	peroxiredoxin like 2B	0.463238	2.93362e-38	0.968082	0.0024119	-0.176331	1.09071	0.0784895	0.400488
ENSMUSG00000001436	Slc19a1	solute carrier family 19 (folate transporter), member 1	0.463382	8.26323e-15	0.647955	0.767384	-0.240276	-1.10171	-0.226695	0.108355
ENSMUSG00000014769	Psmb1	proteasome (prosome, macropain) subunit, beta type 1	0.463382	3.57883e-24	0.999058	0.0506949	0.11623	0.580465	-0.00881114	0.189857
ENSMUSG00000029605	Oas1b	2'-5' oligoadenylate synthetase 1B	0.463649	0.00284217	0.999058	0.660459	0.74949	1.16928	-0.0475696	-0.440277
ENSMUSG00000026546	Cfap45	cilia and flagella associated protein 45	0.464072	0.0795874	0.983078	0.946284	0.777676	0.76781	-0.301109	0.0809991
ENSMUSG00000036845	Lin37	lin-37 DREAM MuvB core complex component	0.464072	7.37976e-36	0.999058	0.023259	0.255708	1.54294	-0.0220496	0.456014
ENSMUSG00000050157	Gm867	predicted gene 867	0.464088	0.000468472	0.991529	0.594217	1.062	1.89499	-0.354033	0.613018
ENSMUSG00000091898	Tnnc1	troponin C, cardiac/slow skeletal	0.464886	0.0044664	0.782754	0.961095	-0.742554	1.13864	0.594524	0.0569608
ENSMUSG00000023118	Sympk	symplekin	0.465096	1.16114e-29	0.999058	0.755797	-0.219079	1.21509	0.030294	0.0835654
ENSMUSG00000033706	Smyd5	SET and MYND domain containing 5	0.465723	4.60867e-08	0.0829288	0.0648832	-0.191166	0.527213	0.32654	0.302769
ENSMUSG00000062202	Btbd9	BTB (POZ) domain containing 9	0.468601	0.010342	0.957069	0.851967	-0.40153	0.5411	-0.19269	0.0977796
ENSMUSG00000021509	Slc25a48	solute carrier family 25, member 48	0.468601	0.000391919	0.999058	0.846374	1.11973	1.83998	0.256814	0.26362
ENSMUSG00000021340	Gpld1	glycosylphosphatidylinositol specific phospholipase D1	0.468601	0.0169264	0.615749	0.825859	0.444713	-0.56657	-0.438079	-0.128166
ENSMUSG00000071073	Lrrc73	leucine rich repeat containing 73	0.469418	2.68803e-16	0.999058	0.947292	-0.230454	0.939083	0.0315209	-0.0222486
ENSMUSG00000040564	Apoc1	apolipoprotein C-I	0.469418	0.000391957	0.922408	0.839975	0.850023	1.5392	-0.509374	0.225288
ENSMUSG00000051149	Adnp	activity-dependent neuroprotective protein	0.469418	2.44901e-18	0.984947	0.677371	-0.758494	-4.36811	-0.270474	-0.629294
ENSMUSG00000039917	Rhbdd2	rhomboid domain containing 2	0.469418	1.64869e-14	0.999058	0.460405	-0.187008	-0.721258	0.0388353	0.145971
ENSMUSG00000098123	Gm4518	predicted gene 4518	0.469418	0.0398251	0.804715	NA	-1.25366	-1.48276	0.939367	NA
ENSMUSG00000039449	Prpf18	pre-mRNA processing factor 18	0.469492	2.47337e-10	0.56634	0.0103727	-0.184186	-0.611877	0.190434	-0.403277
ENSMUSG00000038930	Rccd1	RCC1 domain containing 1	0.469676	9.37686e-09	0.67948	0.474534	0.593437	1.69568	-0.54195	0.437889
ENSMUSG00000036890	Gtdc1	glycosyltransferase-like domain containing 1	0.469728	1.53427e-19	0.931533	0.884042	-0.32893	-1.49038	0.181311	0.0656845
ENSMUSG00000074405	Zfp865	zinc finger protein 865	0.469763	7.16797e-08	0.999058	0.851167	-0.168654	0.483525	0.0138495	0.0442237
ENSMUSG00000070532	Ccdc190	coiled-coil domain containing 190	0.469763	1.45172e-05	0.999058	0.921648	0.286855	-0.675526	-0.0679124	0.04429
ENSMUSG00000024544	Ldlrad4	low density lipoprotein receptor class A domain containing 4	0.469763	0.00358499	0.999058	0.961441	-0.361193	-0.581487	-0.0325798	-0.0286239
ENSMUSG00000043323	Fbrsl1	fibrosin-like 1	0.469763	0.0389187	0.999058	0.109463	-0.282528	0.318232	0.0571516	-0.400133
ENSMUSG00000040364	Sec1	secretory blood group 1	0.469763	3.12139e-11	0.828166	0.24559	-0.725773	2.34214	0.532226	0.768009
ENSMUSG00000080268	Brms1	breast cancer metastasis-suppressor 1	0.469763	5.97675e-31	0.909045	0.892559	-0.352164	-3.64234	0.209068	-0.150987
ENSMUSG00000029017	Pmpcb	peptidase (mitochondrial processing) beta	0.469763	2.0959e-08	0.999058	0.523773	0.287503	0.827916	-0.0340027	0.20083
ENSMUSG00000036104	Rab3gap1	RAB3 GTPase activating protein subunit 1	0.469763	0.108825	0.972881	0.0346029	0.149544	0.135663	-0.0647799	-0.269011
ENSMUSG00000033029	1700088E04Rik	RIKEN cDNA 1700088E04 gene	0.469763	0.0038065	0.992848	0.544275	0.53997	0.825194	0.156628	-0.35514
ENSMUSG00000022386	Trmu	tRNA 5-methylaminomethyl-2-thiouridylate methyltransferase	0.47027	1.1557e-17	0.999058	0.264788	0.320522	1.3517	0.0226354	0.335531
ENSMUSG00000021514	Zfp369	zinc finger protein 369	0.47027	2.29036e-06	0.956233	0.93877	0.271765	0.658942	-0.131211	-0.0313141
ENSMUSG00000040003	Magi2	membrane associated guanylate kinase, WW and PDZ domain containing 2	0.47027	1.54424e-18	0.917094	0.20993	-0.349864	-1.52798	0.204102	-0.408324
ENSMUSG00000038042	Ptpdc1	protein tyrosine phosphatase domain containing 1	0.47027	0.00672882	0.778247	0.948655	0.284111	0.409661	-0.230425	0.0270244
ENSMUSG00000044364	Tmem74b	transmembrane protein 74B	0.47027	0.0169941	0.991661	0.987832	-0.526881	0.662192	-0.155643	0.0124515
ENSMUSG00000058966	Tlcd3b	TLC domain containing 3B	0.470317	6.11335e-37	0.951608	0.0136376	-0.188798	1.17899	-0.0956334	0.373476
ENSMUSG00000028700	Pomgnt1	protein O-linked mannose beta 1,2-N-acetylglucosaminyltransferase	0.470345	0.00114432	0.976282	0.372258	-0.224895	-0.386832	0.093982	-0.205133
ENSMUSG00000033335	Dnm2	dynamin 2	0.471173	5.57626e-14	0.999058	0.295554	-0.179218	0.68255	0.0403862	0.184841
ENSMUSG00000039860	Srrm3	serine/arginine repetitive matrix 3	0.471405	6.68289e-20	0.992848	0.689352	-0.156071	0.708936	-0.0434169	0.0734185
ENSMUSG00000072789	Gm10420	predicted gene 10420	0.471723	0.063574	0.959966	NA	1.32681	1.31914	-0.632131	NA
ENSMUSG00000038736	Nudcd1	NudC domain containing 1	0.471723	9.66881e-09	0.540636	0.59916	0.2253	-0.687438	0.238257	0.139914
ENSMUSG00000042807	Hecw2	HECT, C2 and WW domain containing E3 ubiquitin protein ligase 2	0.471723	1.49393e-18	0.999058	0.49626	-0.440345	-1.95721	-0.0792301	-0.324091
ENSMUSG00000020340	Cyfip2	cytoplasmic FMR1 interacting protein 2	0.471723	4.93461e-25	0.999058	0.00217362	-0.271789	-1.37773	0.0089918	-0.645444
ENSMUSG00000018765	Fxr2	FMR1 autosomal homolog 2	0.471723	0.0190062	0.587502	0.64039	-0.137085	-0.175403	0.139621	-0.0748233
ENSMUSG00000058254	Tspan7	tetraspanin 7	0.471723	9.70961e-08	0.991529	0.149048	-0.205646	0.548807	0.0664024	0.264018
ENSMUSG00000033730	Egr3	early growth response 3	0.472021	0.00321644	0.991529	0.866939	-0.79721	-1.22649	0.253042	-0.178315
ENSMUSG00000037221	Mospd3	motile sperm domain containing 3	0.473062	3.02499e-15	0.415023	0.536014	0.297814	1.17968	0.36574	0.199981
ENSMUSG00000000594	Gm2a	GM2 ganglioside activator protein	0.473267	0.0331144	0.999058	0.0250683	0.12044	0.148911	0.0128923	0.240664
ENSMUSG00000024742	Fen1	flap structure specific endonuclease 1	0.473267	2.49442e-10	0.983078	0.30446	-0.240414	0.795996	0.0924836	0.247275
ENSMUSG00000032316	Clk3	CDC-like kinase 3	0.473412	1.7527e-08	0.999058	0.816338	-0.189356	0.538469	0.0113335	-0.0566436
ENSMUSG00000022419	Deptor	DEP domain containing MTOR-interacting protein	0.473412	1.65867e-16	0.731936	0.173772	-0.304545	-1.34194	-0.263952	-0.419895
ENSMUSG00000006095	Tbcb	tubulin folding cofactor B	0.47343	2.43804e-68	0.839476	0.389012	0.24039	2.04642	-0.170921	0.206685
ENSMUSG00000006412	Pfdn2	prefoldin 2	0.474235	1.54047e-29	0.916162	0.586555	0.191532	1.05176	-0.112401	0.113168
ENSMUSG00000033701	Acbd6	acyl-Coenzyme A binding domain containing 6	0.474235	7.6826e-07	0.907202	0.929481	-0.16393	0.415961	0.0987446	-0.0213488
ENSMUSG00000087687	Pet100	PET100 homolog	0.474235	1.97909e-09	0.999058	0.475256	0.267112	0.80302	-0.0172405	0.194706
ENSMUSG00000005103	Wdr1	WD repeat domain 1	0.474235	6.07671e-09	0.985918	0.8059	0.153948	0.45574	0.0551849	0.0490225
ENSMUSG00000031216	Stard8	START domain containing 8	0.474235	0.00755185	0.999058	0.86359	-0.623501	-0.89499	0.0777452	-0.146213
ENSMUSG00000050627	Gpd1l	glycerol-3-phosphate dehydrogenase 1-like	0.474235	0.00230619	0.980532	0.442149	-0.213293	-0.348139	0.0867375	-0.173734
ENSMUSG00000051329	Nup160	nucleoporin 160	0.47424	0.0658436	0.823532	0.21778	0.634549	-0.656278	-0.476053	-0.74893
ENSMUSG00000064068	Mtx1	metaxin 1	0.47424	4.68972e-08	0.983078	0.631186	-0.181279	0.51311	0.0699538	0.101384
ENSMUSG00000037196	Pacrg	PARK2 co-regulated	0.474766	0.0919727	0.981361	0.580113	0.676724	-0.636014	-0.268248	-0.417401
ENSMUSG00000018340	Anxa6	annexin A6	0.475536	0.0071273	0.788254	0.172815	0.179927	0.26298	0.143975	0.23042
ENSMUSG00000049755	Zfp672	zinc finger protein 672	0.475903	0.000344321	0.981361	0.93877	-0.214289	0.406528	0.08521	0.0253128
ENSMUSG00000094747	Or4f14b	olfactory receptor family 4 subfamily F member 14B	0.476687	3.30764e-11	0.856868	0.645942	-0.453487	-1.80628	0.307072	-0.296953
ENSMUSG00000022574	Naprt	nicotinate phosphoribosyltransferase	0.477004	3.60626e-19	0.984947	0.598599	0.390172	1.74076	-0.14217	0.226006
ENSMUSG00000068040	Tm9sf4	transmembrane 9 superfamily member 4	0.477095	2.91729e-12	0.991529	0.828412	-0.184165	-0.669203	-0.0606566	-0.0548993
ENSMUSG00000032940	Rbm11	RNA binding motif protein 11	0.477095	0.0242224	0.981463	0.208625	0.322979	-0.414964	-0.126667	0.402886
ENSMUSG00000027273	Snap25	synaptosomal-associated protein 25	0.477608	9.81229e-12	0.752382	0.554374	-0.191045	-0.649053	0.163217	-0.123277
ENSMUSG00000031545	Gpat4	glycerol-3-phosphate acyltransferase 4	0.477608	1.43049e-35	0.999058	0.346278	-0.130655	-0.83386	-0.0196697	-0.127825
ENSMUSG00000040433	Zbtb38	zinc finger and BTB domain containing 38	0.477807	5.92354e-11	0.903108	0.34693	0.595532	-1.96398	0.369409	-0.559605
ENSMUSG00000026094	Stk17b	serine/threonine kinase 17b (apoptosis-inducing)	0.47788	0.00203736	0.723301	0.99691	-0.561331	-0.973391	-0.490789	-0.00387314
ENSMUSG00000079317	Trappc2	trafficking protein particle complex 2	0.478287	3.70008e-07	0.999058	0.88057	0.161333	-0.437693	0.0277594	-0.035044
ENSMUSG00000001323	Srr	serine racemase	0.479052	1.676e-05	0.992848	0.609278	-0.259169	-0.582369	0.0778219	0.151935
ENSMUSG00000025997	Ikzf2	IKAROS family zinc finger 2	0.480188	2.55426e-06	0.999058	0.84322	-0.407003	-1.08302	0.0823466	0.129841
ENSMUSG00000057469	E2f6	E2F transcription factor 6	0.480533	0.000386731	0.999058	0.966203	-0.152369	-0.31699	-0.020847	-0.0120251
ENSMUSG00000018378	2210416O15Rik	RIKEN cDNA 2210416O15 gene	0.480533	3.48077e-14	0.774874	0.122764	0.366293	1.38399	-0.301853	0.500269
ENSMUSG00000067818	Myl9	myosin, light polypeptide 9, regulatory	0.480533	5.90036e-17	0.00539783	0.284647	-0.244463	1.09232	-0.544899	0.264137
ENSMUSG00000025794	Rpl14	ribosomal protein L14	0.480533	3.21601e-23	0.999058	0.0181381	0.305857	1.49524	-0.0578963	0.584182
ENSMUSG00000054499	Dedd2	death effector domain-containing DNA binding protein 2	0.480533	2.30758e-10	0.768823	0.180448	-0.211869	0.706614	0.177075	0.271623
ENSMUSG00000011751	Sptbn4	spectrin beta, non-erythrocytic 4	0.480533	8.37103e-25	0.898604	0.669847	-0.176621	0.902615	0.110792	0.0884668
ENSMUSG00000027506	Tpd52	tumor protein D52	0.480533	5.00494e-06	0.999648	0.677763	-0.233451	-0.555788	0.000896091	0.115898
ENSMUSG00000052504	Epha3	Eph receptor A3	0.480533	6.53887e-10	0.769671	0.343415	0.301161	-1.08736	0.252518	-0.341557
ENSMUSG00000006262	Mob1b	MOB kinase activator 1B	0.480533	2.62999e-28	0.999058	0.109614	-0.234463	-1.36479	-0.0249501	-0.357089
ENSMUSG00000073795	Spef1l	sperm flagellar 1 like	0.480533	0.00282491	0.991529	0.124018	0.665103	1.03475	-0.217054	0.907495
ENSMUSG00000048915	Efna5	ephrin A5	0.480533	3.79474e-06	0.999058	0.949287	-0.621776	-1.55732	0.0372568	0.0644502
ENSMUSG00000020654	Adcy3	adenylate cyclase 3	0.481433	0.00184081	0.992848	0.711789	-0.259657	-0.441845	0.0774279	-0.122797
ENSMUSG00000037095	Lrg1	leucine-rich alpha-2-glycoprotein 1	0.481622	0.0953431	0.999058	0.572929	-0.900298	0.852456	-0.0638111	-0.53964
ENSMUSG00000050840	Cdh20	cadherin 20	0.482147	0.00248328	0.382278	0.000812543	-0.233482	-0.408748	-0.286694	-0.688818
ENSMUSG00000007659	Bcl2l1	BCL2-like 1	0.482715	0.0181976	0.953086	0.480663	-0.196319	0.253731	0.0983933	0.148323
ENSMUSG00000021773	Comtd1	catechol-O-methyltransferase domain containing 1	0.48273	2.75259e-13	0.991529	0.193782	0.311483	1.1408	-0.0995306	0.37182
ENSMUSG00000003644	Rps6ka1	ribosomal protein S6 kinase polypeptide 1	0.482891	0.0398673	0.918244	0.248183	0.320772	0.37281	-0.188883	0.368717
ENSMUSG00000057497	Fam136a	family with sequence similarity 136, member A	0.483954	1.46031e-09	0.999058	0.924243	0.188592	0.60759	0.045156	0.0277084
ENSMUSG00000031626	Sorbs2	sorbin and SH3 domain containing 2	0.484172	0.0660345	0.967066	0.527903	-0.280996	0.288259	0.129856	0.193114
ENSMUSG00000044573	Acp1	acid phosphatase 1, soluble	0.484941	3.17185e-29	0.877895	0.605131	0.186644	-1.06191	0.124707	-0.110536
ENSMUSG00000037936	Scarb1	scavenger receptor class B, member 1	0.485447	0.0885977	0.97553	0.734996	-0.306336	-0.302128	0.132284	-0.135302
ENSMUSG00000049940	Pgrmc2	progesterone receptor membrane component 2	0.485889	4.31153e-10	0.81085	0.229495	0.139778	0.457189	0.109072	0.164435
ENSMUSG00000054920	Klhl5	kelch-like 5	0.485889	0.0123806	0.561101	0.853591	0.144838	-0.214028	-0.153858	-0.0392956
ENSMUSG00000020894	Vamp2	vesicle-associated membrane protein 2	0.486617	0.0753551	0.648749	0.770011	-0.131594	0.130653	0.127708	-0.0481529
ENSMUSG00000045312	Lhfpl2	lipoma HMGIC fusion partner-like 2	0.486617	9.26388e-05	0.964928	0.192096	0.313355	-0.668787	-0.147512	-0.404839
ENSMUSG00000020882	Cacnb1	calcium channel, voltage-dependent, beta 1 subunit	0.48674	5.3171e-08	0.825317	0.421033	-0.265503	0.739759	0.200896	0.221852
ENSMUSG00000031285	Dcx	doublecortin	0.48674	1.52248e-16	0.999058	0.0594438	-0.321112	-1.40717	-0.0652084	-0.561058
ENSMUSG00000005089	Slc1a2	solute carrier family 1 (glial high affinity glutamate transporter), member 2	0.487077	3.59808e-40	0.993759	0.00118807	-0.355536	-2.33886	0.0967143	-0.896438
ENSMUSG00000031246	Sh3bgrl	SH3-binding domain glutamic acid-rich protein like	0.487619	0.000372944	0.956233	0.151945	0.162452	-0.309108	0.0802788	0.21457
ENSMUSG00000053950	Adnp2	ADNP homeobox 2	0.487944	0.670257	0.999058	0.0157153	-0.141597	-0.0450497	-0.0266343	-0.331315
ENSMUSG00000030083	Abtb1	ankyrin repeat and BTB (POZ) domain containing 1	0.487944	1.86973e-10	0.999058	0.0909356	-0.290896	0.941914	-0.0622968	0.434257
ENSMUSG00000103567	Pcdhga5	protocadherin gamma subfamily A, 5	0.487944	3.59841e-08	0.999058	0.233571	-0.554599	-2.16797	0.0654135	-1.03639
ENSMUSG00000049154	Fam183b	family with sequence similarity 183, member B	0.487944	1.17582e-05	0.999058	0.601071	0.728827	1.68716	0.175435	0.431452
ENSMUSG00000022270	Retreg1	reticulophagy regulator 1	0.487944	0.0354608	0.869321	0.852305	0.149796	-0.186662	-0.101684	-0.0416179
ENSMUSG00000031995	St14	suppression of tumorigenicity 14 (colon carcinoma)	0.487944	0.00186226	0.974235	0.991284	0.842566	1.40393	-0.373528	0.0134617
ENSMUSG00000037487	Ubr5	ubiquitin protein ligase E3 component n-recognin 5	0.487944	4.36178e-12	0.734951	0.00417965	0.140405	-0.510196	0.123731	-0.337336
ENSMUSG00000033781	Asb13	ankyrin repeat and SOCS box-containing 13	0.487944	1.30274e-10	0.984947	0.93777	-0.307549	-1.00893	-0.113088	-0.0367289
ENSMUSG00000027438	Napb	N-ethylmaleimide sensitive fusion protein attachment protein beta	0.487944	0.000338667	0.879927	0.343545	0.133226	-0.252985	0.089227	0.128211
ENSMUSG00000033871	Ppargc1b	peroxisome proliferative activated receptor, gamma, coactivator 1 beta	0.488238	1.7949e-08	0.999648	0.885366	-0.467435	-1.68034	-0.00230822	0.128632
ENSMUSG00000006024	Napa	N-ethylmaleimide sensitive fusion protein attachment protein alpha	0.488238	0.00256821	0.983078	0.744999	-0.162514	0.261034	-0.0644628	0.0657234
ENSMUSG00000096188	Cmtm4	CKLF-like MARVEL transmembrane domain containing 4	0.488238	8.99986e-24	0.999058	0.0783129	-0.267813	-1.37784	0.0345382	-0.424754
ENSMUSG00000039050	Osbpl2	oxysterol binding protein-like 2	0.488731	0.419547	0.999058	0.0434761	0.123534	0.0660823	-0.0319539	0.233978
ENSMUSG00000043461	Sptssb	serine palmitoyltransferase, small subunit B	0.48896	0.00134551	0.437563	0.49626	0.701567	-1.213	-0.843585	0.534329
ENSMUSG00000031537	Ikbkb	inhibitor of kappaB kinase beta	0.490171	0.0114258	0.983078	0.274489	-0.219571	0.307241	0.0857079	-0.239912
ENSMUSG00000028443	Nudt2	nudix hydrolase 2	0.490171	1.10601e-10	0.999058	0.275564	0.224248	0.754109	0.036513	0.237869
ENSMUSG00000051586	Mical3	microtubule associated monooxygenase, calponin and LIM domain containing 3	0.490517	0.000150403	0.923103	0.785071	-0.262464	0.523079	0.154502	0.091819
ENSMUSG00000059409	Ppp2r5d	protein phosphatase 2, regulatory subunit B', delta	0.490517	9.38249e-46	0.984947	0.0130586	0.159661	1.16082	-0.0595368	0.334262
ENSMUSG00000063838	Cdc42ep5	CDC42 effector protein (Rho GTPase binding) 5	0.490517	0.0161805	0.955533	0.520607	-0.996174	1.32197	-0.480342	0.650677
ENSMUSG00000032554	Trf	transferrin	0.49077	0.000140826	0.836262	0.00157051	0.340635	-0.678617	-0.250472	-0.848696
ENSMUSG00000032849	Abcc4	ATP-binding cassette, sub-family C (CFTR/MRP), member 4	0.49077	4.62559e-07	0.993659	0.234443	-0.34984	-0.978575	-0.0959422	-0.44034
ENSMUSG00000050022	Amz1	archaelysin family metallopeptidase 1	0.49077	0.00103242	0.897801	0.0131439	0.525737	0.929957	0.337512	1.09213
ENSMUSG00000032624	Eml4	echinoderm microtubule associated protein like 4	0.49077	6.21349e-12	0.524273	0.654025	-0.138802	0.525958	0.15241	-0.0809636
ENSMUSG00000027210	Meis2	Meis homeobox 2	0.49077	0.0232443	0.821792	0.975714	-0.608571	-0.756817	0.467671	-0.0288666
ENSMUSG00000078429	Ctdsp2	CTD (carboxy-terminal domain, RNA polymerase II, polypeptide A) small phosphatase 2	0.491701	0.0524476	0.893334	0.672436	0.24306	0.264545	-0.157798	-0.123146
ENSMUSG00000066196	Spag8	sperm associated antigen 8	0.493437	8.43381e-10	0.993578	0.182243	0.641889	2.07309	0.182959	0.809494
ENSMUSG00000080180	Gm17235	annexin A2 pseudogene	0.493437	0.027927	0.999058	NA	-1.22038	-2.82952	0.0227031	NA
ENSMUSG00000004562	Arhgef40	Rho guanine nucleotide exchange factor (GEF) 40	0.493437	8.48385e-16	0.824783	0.473929	0.304722	1.26361	-0.232329	0.241942
ENSMUSG00000098022	Zfp82	zinc finger protein 82	0.494151	0.0667404	0.999058	0.98134	-0.829676	0.851837	0.132508	0.030858
ENSMUSG00000028851	Nudc	nudC nuclear distribution protein	0.495261	0.488353	0.999058	0.0318198	0.118979	0.0521534	0.0237956	-0.21752
ENSMUSG00000035048	Anapc13	anaphase promoting complex subunit 13	0.495261	0.00014888	0.999058	0.760279	0.21346	0.432895	0.0297216	0.081922
ENSMUSG00000045107	Saysd1	SAYSVFN motif domain containing 1	0.495374	0.0322273	0.438233	0.751726	-0.518791	0.61554	0.628271	0.205677
ENSMUSG00000020431	Adcy1	adenylate cyclase 1	0.495816	2.28754e-23	0.999058	0.00112302	-0.413827	-2.07563	0.0473196	-1.05932
ENSMUSG00000015747	Vps45	vacuolar protein sorting 45	0.495897	0.0194495	0.997117	0.403075	0.436086	0.562766	-0.115883	0.380897
ENSMUSG00000054716	Zfp771	zinc finger protein 771	0.495897	0.00263189	0.999058	0.738931	-0.443844	0.718012	0.0867088	-0.184822
ENSMUSG00000031831	Dnaaf1	dynein, axonemal assembly factor 1	0.498491	0.00188334	0.999058	0.112093	0.828984	1.52629	0.104843	1.30115
ENSMUSG00000058446	Znrf2	zinc and ring finger 2	0.498598	0.000162037	0.999058	0.660459	0.240691	-0.509296	0.0371076	0.133901
ENSMUSG00000026510	Trp53bp2	transformation related protein 53 binding protein 2	0.498859	0.000137481	0.999058	0.193782	-0.238915	-0.502681	-0.0279828	-0.307873
ENSMUSG00000042671	Rgs8	regulator of G-protein signaling 8	0.498859	4.13516e-13	0.999058	0.388231	0.315343	-1.17897	0.0790342	-0.285134
ENSMUSG00000032181	Scg3	secretogranin III	0.499736	1.23562e-23	0.957438	0.628254	-0.197785	-1.02063	-0.0974848	-0.113868
ENSMUSG00000024072	Yipf4	Yip1 domain family, member 4	0.49989	0.00346389	0.693262	0.14778	-1.1	-1.72897	-1.02253	-1.46072
ENSMUSG00000056131	Pgm3	phosphoglucomutase 3	0.49989	1.58127e-05	0.999058	0.2336	0.28015	-0.698796	0.0146673	0.358633
ENSMUSG00000022231	Sema5a	sema domain, seven thrombospondin repeats (type 1 and type 1-like), transmembrane domain (TM) and short cytoplasmic domain, (semaphorin) 5A	0.501198	2.15283e-17	0.991529	0.0131509	0.383555	-1.66986	-0.130128	-0.79452
ENSMUSG00000004929	Thop1	thimet oligopeptidase 1	0.501198	0.0130444	0.895252	0.115134	-0.192009	0.269197	0.124853	0.28106
ENSMUSG00000029168	Dpysl5	dihydropyrimidinase-like 5	0.501198	0.0305444	0.984239	0.734165	0.327731	-0.400321	-0.127738	-0.144841
ENSMUSG00000037326	Capn15	calpain 15	0.502471	0.000976322	0.976282	0.396761	-0.172706	0.312199	0.0746806	-0.157116
ENSMUSG00000032409	Atr	ataxia telangiectasia and Rad3 related	0.502767	2.3123e-05	0.904355	0.00118303	-0.300241	-0.693115	-0.190156	-0.810642
ENSMUSG00000028618	Tmem59	transmembrane protein 59	0.502767	1.57926e-80	0.999058	0.990555	0.0916323	-0.930044	0.00569903	0.00198439
ENSMUSG00000000538	Tom1l2	target of myb1-like 2 (chicken)	0.503352	0.00231159	0.992848	0.644379	-0.139783	0.232107	-0.0411128	-0.0775046
ENSMUSG00000041660	Bbox1	butyrobetaine (gamma), 2-oxoglutarate dioxygenase 1 (gamma-butyrobetaine hydroxylase)	0.503809	0.0753606	0.999058	0.375967	1.17804	-1.21062	-0.0563668	1.12721
ENSMUSG00000032531	Amotl2	angiomotin-like 2	0.504195	0.000104969	0.316754	0.412445	0.42905	-0.905152	-0.581501	-0.382361
ENSMUSG00000021991	Cacna2d3	calcium channel, voltage-dependent, alpha2/delta subunit 3	0.504537	0.00013521	0.915488	0.336633	-0.274771	-0.566261	0.166985	-0.274093
ENSMUSG00000062604	Srpk2	serine/arginine-rich protein specific kinase 2	0.504568	5.57848e-11	0.992848	0.743078	-0.185174	-0.630236	0.0539717	-0.0772595
ENSMUSG00000033061	Resp18	regulated endocrine-specific protein 18	0.504568	0.00231502	0.999058	0.400688	0.587762	0.9626	-0.120568	0.517158
ENSMUSG00000031991	Spata19	spermatogenesis associated 19	0.504936	0.0193644	0.996315	NA	-1.69174	2.05867	-0.45182	NA
ENSMUSG00000072501	Phf20l1	PHD finger protein 20-like 1	0.504936	3.58769e-15	0.999058	0.0510497	-0.270005	-1.09523	0.0434326	-0.462505
ENSMUSG00000027206	Cops2	COP9 signalosome subunit 2	0.504936	0.000168345	0.999058	0.993181	0.12796	-0.262361	0.00990941	-0.00193254
ENSMUSG00000061723	Tnnt3	troponin T3, skeletal, fast	0.505852	0.065241	0.835377	NA	1.40093	1.5838	1.10764	NA
ENSMUSG00000034910	Pygo1	pygopus 1	0.505855	2.5078e-12	0.999058	0.103536	0.242382	-0.891998	0.0133221	-0.367188
ENSMUSG00000071658	Gng3	guanine nucleotide binding protein (G protein), gamma 3	0.505855	1.32669e-39	0.999058	0.00417506	0.182003	1.21595	0.00393405	0.42164
ENSMUSG00000018287	Spag7	sperm associated antigen 7	0.505855	2.84711e-14	0.999058	0.841049	0.188654	0.741827	-0.026341	0.0518123
ENSMUSG00000020889	Nr1d1	nuclear receptor subfamily 1, group D, member 1	0.506326	7.79759e-10	0.985776	0.572202	-0.251454	-0.819949	-0.0933053	-0.165916
ENSMUSG00000054843	Atrnl1	attractin like 1	0.506667	7.26271e-29	0.999058	0.10791	-0.256505	-1.49589	0.0213051	-0.387049
ENSMUSG00000063849	Ppcdc	phosphopantothenoylcysteine decarboxylase	0.506673	0.000795768	0.774874	0.013217	0.23307	0.425671	-0.19511	0.487137
ENSMUSG00000030138	Bms1	BMS1, ribosome biogenesis factor	0.506705	0.00161828	0.862895	0.31099	0.183275	0.325536	0.12922	-0.197264
ENSMUSG00000003863	Ppfia3	protein tyrosine phosphatase, receptor type, f polypeptide (PTPRF), interacting protein (liprin), alpha 3	0.506705	6.4543e-69	0.631355	0.224699	-0.206047	1.84108	0.208615	0.242481
ENSMUSG00000037029	Zfp146	zinc finger protein 146	0.50684	1.472e-17	0.839022	0.00415966	-0.185055	-0.947405	-0.136738	-0.503228
ENSMUSG00000026646	Suv39h2	suppressor of variegation 3-9 2	0.50684	0.0516893	0.999058	0.24293	-0.316176	-0.400063	-0.0150734	0.414003
ENSMUSG00000031993	Snx19	sorting nexin 19	0.50684	2.38908e-08	0.999058	0.382377	0.167532	0.497164	0.00273972	0.156146
ENSMUSG00000025130	P4hb	prolyl 4-hydroxylase, beta polypeptide	0.50685	1.42904e-25	0.991529	0.963409	0.145931	0.804552	-0.0484365	0.0112837
ENSMUSG00000071648	Rom1	rod outer segment membrane protein 1	0.507093	0.0738895	0.957069	0.81834	0.408014	0.42404	-0.205312	0.125643
ENSMUSG00000015016	Acsf3	acyl-CoA synthetase family member 3	0.507093	1.28867e-07	0.991529	0.129212	0.223328	0.642018	-0.072237	0.330747
ENSMUSG00000024831	Ighmbp2	immunoglobulin mu DNA binding protein 2	0.507093	1.09352e-08	0.953086	0.418779	-0.180159	0.603168	-0.0908495	0.182355
ENSMUSG00000017007	Rbpjl	recombination signal binding protein for immunoglobulin kappa J region-like	0.507093	7.01419e-06	0.991529	0.717779	-0.312731	0.791302	-0.102047	0.15433
ENSMUSG00000027296	Itpka	inositol 1,4,5-trisphosphate 3-kinase A	0.507093	0.000656649	0.680062	0.76769	-0.350473	0.640634	0.334418	0.132303
ENSMUSG00000006930	Hap1	huntingtin-associated protein 1	0.507093	0.000159039	0.991529	0.355426	0.551024	1.1049	0.183757	0.522015
ENSMUSG00000028284	Map3k7	mitogen-activated protein kinase kinase kinase 7	0.507093	0.000128195	0.946549	0.66747	-0.295709	-0.612395	-0.162192	-0.156111
ENSMUSG00000011158	Brf1	BRF1, RNA polymerase III transcription initiation factor 90 kDa subunit	0.507093	1.21688e-05	0.999058	0.456997	-0.207669	0.494136	-0.00582478	0.172547
ENSMUSG00000045777	Ifitm10	interferon induced transmembrane protein 10	0.507151	0.0133196	0.958444	0.980202	0.282857	0.394769	-0.13816	0.0118162
ENSMUSG00000030780	Rusf1	RUS family member 1	0.507155	4.92865e-09	0.999058	0.137331	0.270968	0.832396	0.0423549	0.376368
ENSMUSG00000025485	Ric8a	RIC8 guanine nucleotide exchange factor A	0.507155	1.19378e-05	0.999058	0.516744	-0.194063	-0.457338	0.0478651	-0.141519
ENSMUSG00000039680	Mrps6	mitochondrial ribosomal protein S6	0.507155	1.26851e-17	0.207182	0.247142	0.199107	0.895021	0.308594	0.226431
ENSMUSG00000054252	Fgfr3	fibroblast growth factor receptor 3	0.507155	6.13624e-32	0.999058	0.153699	-0.276459	-1.67811	0.0659012	-0.374871
ENSMUSG00000074637	Sox2	SRY (sex determining region Y)-box 2	0.507481	0.0418804	0.936491	0.342848	0.205536	0.240431	-0.117245	0.202178
ENSMUSG00000036362	P2ry13	purinergic receptor P2Y, G-protein coupled 13	0.507542	0.0302537	0.999058	0.744745	0.33889	-0.436493	-0.0620689	0.150945
ENSMUSG00000047613	A430005L14Rik	RIKEN cDNA A430005L14 gene	0.508091	4.34073e-06	0.999058	0.983546	0.266272	0.656607	0.0104514	0.00877006
ENSMUSG00000024175	Tekt4	tektin 4	0.508091	0.00222526	0.999058	0.848265	1.14706	1.9634	0.129355	0.311022
ENSMUSG00000039278	Pcsk1n	proprotein convertase subtilisin/kexin type 1 inhibitor	0.508091	3.8664e-14	0.886518	0.225236	0.281064	1.0928	-0.189022	0.32827
ENSMUSG00000066842	Hmcn1	hemicentin 1	0.508091	0.308336	0.999058	0.00420743	-1.0062	-0.647822	-0.177024	-2.6207
ENSMUSG00000072476	Gm9008	ring finger protein 26 pseudogene	0.510429	0.00208187	0.999058	NA	2.5227	3.95428	0.119413	NA
ENSMUSG00000020723	Cacng4	calcium channel, voltage-dependent, gamma subunit 4	0.510429	3.09661e-09	0.785275	0.142968	0.45641	1.41137	-0.381019	0.62224
ENSMUSG00000024855	Pacs1	phosphofurin acidic cluster sorting protein 1	0.511321	0.0463526	0.97553	0.745461	-0.230095	-0.265727	0.102329	-0.097566
ENSMUSG00000052415	Tchh	trichohyalin	0.511321	0.00287973	0.999058	0.632311	0.331944	-0.574161	0.0652239	-0.211347
ENSMUSG00000029094	Afap1	actin filament associated protein 1	0.51133	2.69638e-31	0.752382	0.00236625	-0.280478	-1.80425	-0.247873	-0.772927
ENSMUSG00000098093	Gm8707	glyceraldehyde-3-phosphate dehydrogenase pseudogene	0.51133	5.36269e-06	0.992848	0.917468	-0.735603	-3.12941	0.217216	-0.187089
ENSMUSG00000029319	Coq2	coenzyme Q2 4-hydroxybenzoate polyprenyltransferase	0.511405	4.6438e-05	0.953922	0.113135	-0.330816	0.716687	0.170965	0.479161
ENSMUSG00000020594	Pum2	pumilio RNA-binding family member 2	0.511405	6.04621e-10	0.999269	0.523226	-0.265559	-0.861154	-0.00265235	-0.190154
ENSMUSG00000039405	Prss23	protease, serine 23	0.511405	0.0021126	0.587749	0.863622	-0.408569	-0.696223	0.434638	0.100734
ENSMUSG00000040006	Ginm1	glycoprotein integral membrane 1	0.511405	1.0036e-05	0.283507	0.468744	0.194164	0.491923	-0.273689	0.16428
ENSMUSG00000024212	Mllt1	myeloid/lymphoid or mixed-lineage leukemia; translocated to, 1	0.511405	8.81796e-05	0.148553	0.47533	-0.167271	-0.370371	0.272767	0.136627
ENSMUSG00000029161	Cgref1	cell growth regulator with EF hand domain 1	0.511405	0.000457961	0.999058	0.11433	0.354284	0.673104	-0.0251549	0.52161
ENSMUSG00000024590	Lmnb1	lamin B1	0.511405	9.18831e-06	0.488644	0.0896361	-0.327818	-0.87984	-0.382916	-0.589341
ENSMUSG00000032625	Thsd7a	thrombospondin, type I, domain containing 7A	0.511405	1.14534e-16	0.486132	0.324153	0.428321	-1.8743	-0.505591	-0.444998
ENSMUSG00000010154	Spire2	spire type actin nucleation factor 2	0.511502	0.00499891	0.719066	0.375678	0.310038	0.494447	-0.285331	0.300561
ENSMUSG00000071341	Egr4	early growth response 4	0.511912	0.00841928	0.978546	0.684349	-0.589637	0.87483	0.253135	0.29495
ENSMUSG00000022883	Robo1	roundabout guidance receptor 1	0.511912	1.25229e-16	0.992078	0.936389	0.351574	-1.5607	0.112013	-0.0459224
ENSMUSG00000040365	Trim41	tripartite motif-containing 41	0.513016	0.000109523	0.978546	0.976906	-0.204926	-0.434908	-0.0879292	0.00967076
ENSMUSG00000032089	Il10ra	interleukin 10 receptor, alpha	0.513016	1.51157e-08	0.999058	0.655805	-0.285323	0.930275	0.0297301	0.169999
ENSMUSG00000037593	Rskr	ribosomal protein S6 kinase related	0.513016	0.000906787	0.833742	0.958826	-0.680512	-1.25282	0.518802	0.0589061
ENSMUSG00000048721	Fndc9	fibronectin type III domain containing 9	0.513016	0.00371953	0.984947	0.0664893	0.861494	1.38475	-0.329906	1.45044
ENSMUSG00000036613	Eipr1	EARP complex and GARP complex interacting protein 1	0.513016	0.0474415	0.97553	0.681527	-0.242959	-0.282943	0.106517	-0.12561
ENSMUSG00000040345	Arhgap9	Rho GTPase activating protein 9	0.513016	0.00503067	0.990984	0.647755	0.747467	1.22495	-0.263511	-0.443468
ENSMUSG00000028373	Astn2	astrotactin 2	0.513394	1.14836e-08	0.524102	0.930478	-0.278844	-0.886091	-0.314275	-0.0405782
ENSMUSG00000036885	Arhgef26	Rho guanine nucleotide exchange factor (GEF) 26	0.513414	3.42079e-28	0.26434	0.174412	0.264305	-1.55728	0.381961	-0.355873
ENSMUSG00000051504	Siglech	sialic acid binding Ig-like lectin H	0.513414	6.4974e-07	0.856868	0.580787	0.266036	-0.786608	0.189797	0.190171
ENSMUSG00000028702	Rad54l	RAD54 like (S. cerevisiae)	0.513414	0.0216797	0.999058	0.892592	-0.976903	1.25711	-0.0735628	0.187699
ENSMUSG00000017760	Ctsa	cathepsin A	0.513751	0.0144706	0.753336	0.784872	-0.213488	0.292257	-0.189611	0.0764279
ENSMUSG00000069806	Cacng7	calcium channel, voltage-dependent, gamma subunit 7	0.514078	2.44055e-28	0.897801	0.00720059	-0.204697	-1.20309	-0.134265	-0.476039
ENSMUSG00000066647	Gm5113	predicted gene 5113	0.514139	0.0205688	0.999058	0.548952	-0.179518	-0.251356	0.00429371	-0.134326
ENSMUSG00000038013	Wipf2	WAS/WASL interacting protein family, member 2	0.514846	0.0214569	0.898604	0.0231553	-0.12834	-0.174005	0.0835721	-0.263473
ENSMUSG00000020052	Ascl1	achaete-scute family bHLH transcription factor 1	0.515448	0.00607126	0.984333	0.263224	-0.378498	-0.650761	-0.146004	-0.47195
ENSMUSG00000034098	Fstl5	follistatin-like 5	0.515448	0.0110012	0.524102	0.64039	0.407737	-0.586476	-0.464343	0.234037
ENSMUSG00000089756	Zfp966	zinc finger protein 966	0.515754	1.21478e-05	0.968082	0.764884	0.667883	-1.71566	0.316552	0.306129
ENSMUSG00000028478	Clta	clathrin, light polypeptide (Lca)	0.515764	0.0813773	0.97553	0.00103641	0.106042	-0.110654	0.0469161	-0.289465
ENSMUSG00000034412	Tbc1d10a	TBC1 domain family, member 10a	0.515897	7.76922e-07	0.991661	0.927981	-0.177651	0.494365	-0.0575111	-0.0263688
ENSMUSG00000031458	Coprs	coordinator of PRMT5, differentiation stimulator	0.516651	1.67438e-08	0.999058	0.707727	0.312334	0.922844	-0.070029	0.146223
ENSMUSG00000019774	Mtrf1l	mitochondrial translational release factor 1-like	0.516651	0.0255518	0.964928	0.942612	0.356022	0.462152	-0.173064	-0.0413093
ENSMUSG00000006014	Prg4	proteoglycan 4 (megakaryocyte stimulating factor, articular superficial zone protein)	0.517282	0.06863	0.999058	0.916414	-0.789523	0.795248	-0.127273	0.121136
ENSMUSG00000021969	Zdhhc20	zinc finger, DHHC domain containing 20	0.517282	0.00121345	0.990984	0.492799	0.221437	-0.392861	-0.0789957	0.169006
ENSMUSG00000041577	Prelp	proline arginine-rich end leucine-rich repeat	0.51741	0.0225575	0.999058	0.878821	0.33416	-0.452374	0.0234632	0.0775142
ENSMUSG00000033063	Cntnap3	contactin associated protein-like 3	0.517423	0.00830536	0.74117	0.967234	-1.01601	-1.52248	-0.913521	-0.0696921
ENSMUSG00000048520	Fbxl13	F-box and leucine-rich repeat protein 13	0.517423	0.0166513	0.983078	0.390877	1.04502	1.46322	-0.441522	1.00665
ENSMUSG00000001120	Pcbp3	poly(rC) binding protein 3	0.517423	0.914411	0.983078	0.017346	0.172597	-0.014265	0.0692794	0.36141
ENSMUSG00000019139	Isyna1	myo-inositol 1-phosphate synthase A1	0.517423	0.000706645	0.999058	0.23904	-0.30023	0.560376	0.0115032	0.352786
ENSMUSG00000024661	Fth1	ferritin heavy polypeptide 1	0.517423	8.77056e-18	0.991529	0.609933	0.171714	0.763535	0.0573702	0.10246
ENSMUSG00000026307	Scly	selenocysteine lyase	0.517423	0.0366565	0.999058	0.901978	0.256968	0.317807	0.0385172	-0.0496011
ENSMUSG00000024978	Gpam	glycerol-3-phosphate acyltransferase, mitochondrial	0.518251	1.32847e-26	0.992848	0.137211	-0.168064	-0.976524	-0.0524957	-0.250785
ENSMUSG00000022956	Atp5o	ATP synthase, H+ transporting, mitochondrial F1 complex, O subunit	0.518768	5.65876e-05	0.999058	0.795814	0.152149	0.332003	-0.0294237	-0.0524585
ENSMUSG00000038248	Sobp	sine oculis binding protein	0.518768	0.00219904	0.951608	0.254718	-0.265757	-0.456449	0.142009	-0.307377
ENSMUSG00000015749	Anp32e	acidic (leucine-rich) nuclear phosphoprotein 32 family, member E	0.518768	0.0492286	0.365229	0.73088	-0.209849	-0.239694	-0.278012	0.0935863
ENSMUSG00000016150	Tenm1	teneurin transmembrane protein 1	0.518768	3.52504e-10	0.999058	0.0174287	0.536495	-1.84383	-0.143497	1.15199
ENSMUSG00000010095	Slc3a2	solute carrier family 3 (activators of dibasic and neutral amino acid transport), member 2	0.518768	1.94978e-05	0.984947	0.401683	-0.250302	-0.581908	-0.0962171	-0.227599
ENSMUSG00000021706	Zfyve16	zinc finger, FYVE domain containing 16	0.518768	1.06795e-07	0.733414	0.363256	0.221224	-0.694515	-0.202461	-0.245561
ENSMUSG00000021496	Pcbd2	pterin 4 alpha carbinolamine dehydratase/dimerization cofactor of hepatocyte nuclear factor 1 alpha (TCF1) 2	0.518768	0.0191199	0.999058	0.835565	0.316939	0.423083	0.0813928	-0.0899118
ENSMUSG00000054452	Tle5	TLE family member 5, transcriptional modulator	0.518768	0.0355558	0.999058	0.928413	-0.276363	-0.330107	0.060597	-0.037968
ENSMUSG00000073096	Lrrc61	leucine rich repeat containing 61	0.518896	4.73679e-05	0.999058	0.560751	0.350352	-0.778992	-0.075231	0.24037
ENSMUSG00000027845	Dclre1b	DNA cross-link repair 1B	0.518896	9.53949e-09	0.991529	0.0968407	-0.462527	-1.49583	0.156435	-0.768346
ENSMUSG00000030718	Ppme1	protein phosphatase methylesterase 1	0.51932	1.40758e-33	0.971038	0.00784444	-0.28487	-1.79338	0.13336	-0.639222
ENSMUSG00000035399	Oser1	oxidative stress responsive serine rich 1	0.51932	9.5215e-08	0.710034	0.287241	0.193402	0.581207	-0.180315	0.217666
ENSMUSG00000037386	Rims2	regulating synaptic membrane exocytosis 2	0.519944	1.12696e-05	0.983331	0.842202	-0.180231	-0.437195	-0.0722075	0.0516719
ENSMUSG00000032194	Kank2	KN motif and ankyrin repeat domains 2	0.520401	0.0386345	0.999058	0.834735	-0.184631	-0.268348	-0.0382254	-0.0680502
ENSMUSG00000015605	Srf	serum response factor	0.520806	1.57062e-46	0.999058	0.00178055	-0.214155	-1.76573	0.0352455	-0.615501
ENSMUSG00000016833	Mrps18c	mitochondrial ribosomal protein S18C	0.520806	9.07616e-14	0.999058	0.304382	0.276527	1.08158	0.071131	0.285038
ENSMUSG00000055302	Mrfap1	Morf4 family associated protein 1	0.521058	5.10392e-19	0.964118	0.355841	0.186106	0.863358	0.0914384	0.179192
ENSMUSG00000061544	Zfp229	zinc finger protein 229	0.521058	0.000333274	0.947036	0.00427267	0.514669	-1.11238	-0.286454	1.40933
ENSMUSG00000040964	Arhgef10l	Rho guanine nucleotide exchange factor (GEF) 10-like	0.521058	2.74978e-07	0.609068	0.867622	-0.269264	0.749535	-0.283417	-0.0651654
ENSMUSG00000022865	Cxadr	coxsackie virus and adenovirus receptor	0.521058	5.64993e-08	0.952838	0.570062	-0.306623	-0.912856	-0.163904	-0.209953
ENSMUSG00000038172	Ttc39b	tetratricopeptide repeat domain 39B	0.521058	5.11815e-19	0.999058	0.0874526	-0.298904	-1.41547	0.0339475	-0.481003
ENSMUSG00000056394	Lig1	ligase I, DNA, ATP-dependent	0.521058	1.22284e-16	0.752011	0.515601	0.45211	1.96395	-0.406417	0.336272
ENSMUSG00000023805	Synj2	synaptojanin 2	0.521404	1.54321e-14	0.833183	0.623248	-0.309316	-1.27278	0.239339	-0.185395
ENSMUSG00000068758	Il3ra	interleukin 3 receptor, alpha chain	0.521538	6.81866e-29	0.991529	0.328698	0.463718	2.61001	0.158222	0.445114
ENSMUSG00000021754	Map3k1	mitogen-activated protein kinase kinase kinase 1	0.521642	1.59061e-11	0.941452	0.12231	0.488084	-1.82763	-0.276083	-0.76656
ENSMUSG00000094286	Gm12424	predicted gene 12424	0.521642	0.0189682	0.999058	NA	-1.08306	-2.5493	0.0599034	NA
ENSMUSG00000073403	Gm10499	predicted gene 10499	0.521642	5.0599e-12	0.968082	0.0131004	0.813759	2.86483	0.391621	1.64753
ENSMUSG00000034101	Ctnnd1	catenin (cadherin associated protein), delta 1	0.521763	6.58314e-10	0.992848	0.0684411	-0.219645	-0.749113	-0.0676986	-0.382708
ENSMUSG00000118458	Gm10599	predicted pseudogene 10599	0.522436	0.0478774	0.999058	0.117284	-6.01312	6.2535	-0.992001	8.60271
ENSMUSG00000109658	Gm45660	predicted gene 45660	0.522436	0.000613331	0.999058	0.533469	-1.07494	1.93182	-0.0702073	0.723482
ENSMUSG00000003269	Cyth2	cytohesin 2	0.522743	7.00461e-11	0.9153	0.484028	-0.19427	0.678772	0.121125	-0.150863
ENSMUSG00000051111	Sv2c	synaptic vesicle glycoprotein 2c	0.522849	1.64422e-08	0.717335	0.797452	-0.479642	-1.45042	-0.44767	-0.165901
ENSMUSG00000032067	Pts	6-pyruvoyl-tetrahydropterin synthase	0.522857	7.29557e-06	0.999058	0.10791	0.226651	0.552287	0.0120632	0.340465
ENSMUSG00000001313	Rnd2	Rho family GTPase 2	0.522908	0.0378516	0.97402	0.166506	0.33011	0.392961	-0.152172	0.436395
ENSMUSG00000071715	Ncf4	neutrophil cytosolic factor 4	0.522908	0.0151788	0.999058	0.964692	-0.876896	1.2205	0.0403101	0.0658485
ENSMUSG00000036073	Galt	galactose-1-phosphate uridyl transferase	0.522908	1.6571e-18	0.866871	0.315177	-0.21175	0.976629	0.150086	0.215848
ENSMUSG00000035642	Aamdc	adipogenesis associated Mth938 domain containing	0.522908	4.36015e-16	0.972881	0.904594	0.208611	0.902101	0.0960458	0.038035
ENSMUSG00000096356	Or8b40	olfactory receptor family 8 subfamily B member 40	0.522908	0.00278033	0.957069	NA	0.830972	1.42164	0.432693	NA
ENSMUSG00000031442	Mcf2l	mcf.2 transforming sequence-like	0.522908	0.00246563	0.831115	0.0833279	-0.221019	-0.374506	0.173284	-0.35538
ENSMUSG00000067787	Blcap	bladder cancer associated protein	0.522908	0.000545918	0.999058	0.412579	0.197674	0.376893	0.00360498	0.1763
ENSMUSG00000031256	Cstf2	cleavage stimulation factor, 3' pre-RNA subunit 2	0.522908	1.37803e-18	0.993759	0.048814	-0.292044	-1.3567	-0.0828818	-0.518292
ENSMUSG00000036208	Nepro	nucleolus and neural progenitor protein	0.522908	1.71866e-05	0.779368	0.0848698	-0.241554	0.621764	0.208252	0.430375
ENSMUSG00000048794	Cfap100	cilia and flagella associated protein 100	0.522908	1.12035e-16	0.486132	0.38296	0.574318	2.50352	0.690508	0.528832
ENSMUSG00000034118	Tpst1	protein-tyrosine sulfotransferase 1	0.522908	0.0027062	0.992848	0.69665	0.139577	0.253784	-0.0403575	-0.0758485
ENSMUSG00000030741	Spns1	SPNS lysolipid transporter 1, lysophospholipid	0.522908	2.84149e-05	0.999058	0.263473	-0.313129	0.711362	-0.0621608	0.352338
ENSMUSG00000068740	Celsr2	cadherin, EGF LAG seven-pass G-type receptor 2	0.522908	1.73021e-23	0.81085	6.89552e-05	-0.285504	-1.49631	0.233624	-0.903748
ENSMUSG00000060429	Sntb1	syntrophin, basic 1	0.522908	0.0476108	0.46272	0.944805	0.462009	-0.577713	-0.56452	0.0592335
ENSMUSG00000003153	Slc2a3	solute carrier family 2 (facilitated glucose transporter), member 3	0.522908	0.00511531	0.363995	0.463391	-0.172937	-0.277113	0.231311	-0.143739
ENSMUSG00000035000	Dpp4	dipeptidylpeptidase 4	0.522908	0.0827431	0.999058	0.84679	-1.08905	-1.12316	-0.0653362	-0.299737
ENSMUSG00000044712	Slc38a6	solute carrier family 38, member 6	0.522908	2.15951e-15	0.999058	0.878971	0.225911	0.943267	0.00312866	0.0492673
ENSMUSG00000078348	Sf3b5	splicing factor 3b, subunit 5	0.523386	1.12909e-37	0.999058	0.143467	-0.210141	1.40671	0.0425934	0.284507
ENSMUSG00000050428	Fbxo46	F-box protein 46	0.524093	0.00133606	0.991529	0.834241	-0.224003	0.42026	0.0748025	-0.0679286
ENSMUSG00000025034	Trim8	tripartite motif-containing 8	0.524093	3.75253e-16	0.999058	0.483298	-0.105105	0.479569	-0.00158685	0.0854066
ENSMUSG00000099689	Zfp383	zinc finger protein 383	0.524093	3.40106e-06	0.731936	0.0603373	0.171725	-0.497619	-0.157759	-0.369188
ENSMUSG00000025533	Asl	argininosuccinate lyase	0.524093	2.90917e-05	0.993578	0.110387	-0.315085	0.715672	-0.0905444	0.471173
ENSMUSG00000059645	Gm7361	predicted gene 7361	0.524093	2.82155e-06	0.999058	0.00421462	0.594587	1.50884	0.0156513	1.45643
ENSMUSG00000021196	Pfkp	phosphofructokinase, platelet	0.524093	0.000553325	0.969082	0.0141724	-0.294375	-0.559243	0.141099	-0.618638
ENSMUSG00000018293	Pfn1	profilin 1	0.524093	5.76176e-21	0.856868	0.406951	0.173204	0.853607	0.126939	-0.154452
ENSMUSG00000064330	Pde6h	phosphodiesterase 6H, cGMP-specific, cone, gamma	0.524093	0.0249801	0.999058	0.691825	4.30705	-5.63503	-0.299261	-2.10656
ENSMUSG00000045302	Preb	prolactin regulatory element binding	0.524485	0.000563141	0.828166	0.992277	-0.132726	0.256362	0.104778	0.00221745
ENSMUSG00000035621	Midn	midnolin	0.524485	0.0108645	0.999058	0.464864	-0.329613	-0.48543	-0.0493312	-0.273233
ENSMUSG00000027387	Zc3h8	zinc finger CCCH type containing 8	0.524647	9.09742e-08	0.999058	0.377729	-0.35845	1.05234	0.0551107	0.337137
ENSMUSG00000084411	Gm11510	predicted gene 11510	0.524977	0.00108728	NA	NA	2.86207	3.94303	NA	NA
ENSMUSG00000098488	Pla2g4b	phospholipase A2, group IVB (cytosolic)	0.524977	2.03626e-15	0.999058	0.22304	0.697802	2.98028	-0.03775	0.837727
ENSMUSG00000000787	Ddx3x	DEAD box helicase 3, X-linked	0.524977	3.05205e-35	0.999058	0.48136	-0.19081	-1.24746	-0.0363428	-0.15261
ENSMUSG00000048385	Scrt1	scratch family zinc finger 1	0.524977	1.91871e-06	0.503042	0.0931125	-0.171173	-0.459315	-0.203103	-0.280628
ENSMUSG00000028138	Adh5	alcohol dehydrogenase 5 (class III), chi polypeptide	0.524977	0.000562654	0.952838	0.873741	-0.161629	-0.324648	-0.0867145	0.038601
ENSMUSG00000010914	Pdhx	pyruvate dehydrogenase complex, component X	0.524977	5.74152e-06	0.999058	0.818104	-0.209069	-0.539971	-0.00828195	0.0698023
ENSMUSG00000020758	Itgb4	integrin beta 4	0.524977	0.0243091	0.839476	0.945012	0.380119	-0.502536	-0.288387	0.0429782
ENSMUSG00000038982	Bloc1s5	biogenesis of lysosomal organelles complex-1, subunit 5, muted	0.524977	1.82061e-11	0.451403	0.854842	0.317137	-1.15533	-0.395317	0.0837571
ENSMUSG00000019970	Sgk1	serum/glucocorticoid regulated kinase 1	0.524977	0.000112003	0.339354	0.26013	-0.528386	-1.12258	0.728161	-0.603188
ENSMUSG00000025189	Cnnm1	cyclin M1	0.524977	2.83508e-08	0.955936	0.152843	-0.272489	-0.813425	0.142261	-0.37437
ENSMUSG00000021339	Mrs2	MRS2 magnesium transporter	0.524977	0.00029964	0.951608	0.570295	0.81171	-1.60815	-0.44029	-0.538214
ENSMUSG00000110332	Gm19935	predicted gene, 19935	0.524977	0.0446162	0.984333	0.771967	0.594476	0.707858	-0.239806	0.230693
ENSMUSG00000042388	Dlgap3	DLG associated protein 3	0.524977	0.0283994	0.723301	0.480477	-0.248516	0.315282	0.232473	0.196511
ENSMUSG00000000934	Top1mt	DNA topoisomerase 1, mitochondrial	0.524977	1.83957e-09	0.999058	0.227702	0.293403	0.958157	0.0279727	0.358794
ENSMUSG00000043648	Pld6	phospholipase D family, member 6	0.524977	0.0157998	0.999058	0.554374	1.06058	1.43441	-0.227131	0.729461
ENSMUSG00000016995	Matn4	matrilin 4	0.524977	1.01758e-06	0.999058	0.857769	-0.464319	1.23684	-0.104957	0.119866
ENSMUSG00000036309	Skp1	S-phase kinase-associated protein 1	0.524977	0.0161892	0.999058	0.498855	0.144	-0.197512	-0.0374362	0.109422
ENSMUSG00000044734	Serpinb1a	serine (or cysteine) peptidase inhibitor, clade B, member 1a	0.525804	6.00348e-11	0.263398	0.790339	0.444538	-1.58143	-0.656698	0.161193
ENSMUSG00000029392	Rilpl1	Rab interacting lysosomal protein-like 1	0.52641	5.53814e-06	0.931533	0.83944	-0.263481	0.649571	0.156622	0.07483
ENSMUSG00000030881	Arfip2	ADP-ribosylation factor interacting protein 2	0.526486	6.07711e-15	0.880509	0.866391	-0.15935	-0.675155	0.111714	-0.0393981
ENSMUSG00000044772	Sntn	sentan, cilia apical structure protein	0.526486	0.0559208	0.99334	0.560896	1.154	1.3993	-0.348803	0.801312
ENSMUSG00000067889	Sptbn2	spectrin beta, non-erythrocytic 2	0.526486	4.84324e-06	0.951608	0.0931401	-0.275025	-0.680428	0.150254	-0.428591
ENSMUSG00000091264	Smim13	small integral membrane protein 13	0.527092	7.22504e-06	0.974519	0.476514	-0.164145	-0.404968	0.0758509	-0.132293
ENSMUSG00000032262	Elovl4	elongation of very long chain fatty acids (FEN1/Elo2, SUR4/Elo3, yeast)-like 4	0.527242	5.41977e-14	0.999058	0.17681	-0.146378	-0.632676	0.0194445	-0.211152
ENSMUSG00000020661	Dnmt3a	DNA methyltransferase 3A	0.527557	6.38111e-09	0.999058	0.84322	-0.187589	0.595487	-0.00317298	0.0536979
ENSMUSG00000063904	Dpp3	dipeptidylpeptidase 3	0.527557	0.000152126	0.99975	0.973567	-0.208658	0.444199	0.000205439	0.0116847
ENSMUSG00000029334	Prkg2	protein kinase, cGMP-dependent, type II	0.527557	0.0874931	0.640691	0.269905	0.554781	-0.582431	-0.58075	0.662272
ENSMUSG00000027239	Mdk	midkine	0.527557	1.83643e-09	0.964928	0.32056	0.250395	0.812976	-0.124153	0.262674
ENSMUSG00000040722	Scamp5	secretory carrier membrane protein 5	0.527557	3.51884e-08	0.999058	0.901323	-0.0999426	-0.302858	-0.0272037	-0.0191069
ENSMUSG00000051401	Kctd16	potassium channel tetramerisation domain containing 16	0.527557	4.9419e-14	0.703891	0.969431	-0.554356	-2.44926	0.527539	-0.0396458
ENSMUSG00000028683	Eif2b3	eukaryotic translation initiation factor 2B, subunit 3	0.527887	6.57015e-09	0.992848	0.151551	0.252184	0.836251	0.0805379	0.370396
ENSMUSG00000087075	Lbhd2	LBH domain containing 2	0.527992	0.00523239	0.999058	0.507274	1.50173	2.34184	0.0994669	1.11747
ENSMUSG00000046229	Scand1	SCAN domain-containing 1	0.527996	5.55346e-18	0.983078	0.887227	0.312626	1.40704	-0.128524	0.0614212
ENSMUSG00000052605	Isoc2b	isochorismatase domain containing 2b	0.528107	0.0275356	0.999058	0.59767	0.559547	0.72015	-0.139139	-0.357525
ENSMUSG00000060477	Irak2	interleukin-1 receptor-associated kinase 2	0.528566	0.0842947	0.999058	0.432404	-0.21406	-0.236916	0.0231226	-0.205696
ENSMUSG00000003435	Supt5	suppressor of Ty 5, DSIF elongation factor subunit	0.528573	1.64243e-51	0.896567	0.0497728	-0.136373	1.09399	0.0920903	0.244154
ENSMUSG00000047976	Kcna1	potassium voltage-gated channel, shaker-related subfamily, member 1	0.528917	2.84744e-48	0.999058	0.289465	-0.33977	-3.09037	-0.0556235	-0.446855
ENSMUSG00000003341	Atp8b3	ATPase, class I, type 8B, member 3	0.529033	0.00103109	0.938424	0.368055	0.921308	1.72692	0.553022	0.989735
ENSMUSG00000083672	Kpna2-ps	Kpna2 retrotransposed pseudogene	0.529033	0.0536333	0.999058	NA	-5.90876	-6.54233	-0.236112	NA
ENSMUSG00000031428	Zcchc18	zinc finger, CCHC domain containing 18	0.529033	5.19914e-08	0.999058	0.21647	0.137856	0.406803	-0.0126009	0.170527
ENSMUSG00000025464	Paox	polyamine oxidase (exo-N4-amino)	0.529033	0.0437998	0.999058	0.543828	0.348791	0.428891	-0.0259268	0.257973
ENSMUSG00000058492	Scp2-ps2	sterol carrier protein 2, pseudogene 2	0.529033	6.42685e-10	0.969475	0.111126	0.421273	1.35756	-0.205531	0.607065
ENSMUSG00000053477	Tcf4	transcription factor 4	0.529137	2.38922e-10	0.999058	0.75786	-0.320317	-1.08638	0.0561703	-0.129894
ENSMUSG00000090336	Cfap97d2	CFAP97 domain containing 2	0.529137	0.278574	0.999058	0.0333321	0.719661	0.522314	-0.118599	1.55171
ENSMUSG00000021737	Psmd6	proteasome (prosome, macropain) 26S subunit, non-ATPase, 6	0.529629	2.64913e-28	0.999058	0.0158343	0.181318	-1.10891	-0.0288377	-0.401067
ENSMUSG00000021647	Cartpt	CART prepropeptide	0.529629	0.000725911	0.959531	0.24918	1.67676	3.09806	-0.853308	1.93487
ENSMUSG00000031217	Efnb1	ephrin B1	0.529803	3.02748e-07	0.252873	0.0818201	-0.275144	0.839007	0.420523	0.495821
ENSMUSG00000028975	Pex14	peroxisomal biogenesis factor 14	0.529803	2.12432e-05	0.999058	0.891143	-0.165753	0.406765	-0.0253246	0.0355848
ENSMUSG00000031897	Psmb10	proteasome (prosome, macropain) subunit, beta type 10	0.529803	2.02103e-33	0.999058	0.012848	-0.237516	1.48304	-0.00402068	0.495226
[truncated: 9,934 more rows]

## Sheet: cho23
ENSEMBL	SYMBOL	GENENAME	FDR_Male_3wo_exon5Del	FDR_Male_4mo_exon5Del	log2FoldChange_Male_3wo_exon5Del	log2FoldChange_Male_4mo_exon5Del
ENSMUSG00000020241	Col6a2	collagen, type VI, alpha 2	3.35409e-19	5.83392e-17	1.17555	1.09071
ENSMUSG00000102742	Pcdhga11	protocadherin gamma subfamily A, 11	1.1435e-14	5.14639e-22	0.638836	0.751606
ENSMUSG00000084350	Znf41	NA	2.54151e-10	3.76872e-06	1.24507	1.00905
ENSMUSG00000051617	Krt9	keratin 9	9.03654e-10	8.39196e-07	0.857872	0.64851
ENSMUSG00000002324	Rec8	REC8 meiotic recombination protein	1.04757e-08	0.00179518	1.68156	1
ENSMUSG00000033633	Clec18a	C-type lectin domain family 18, member A	2.36384e-07	0.392702	1.47472	0.432788
ENSMUSG00000103332	Pcdhga2	protocadherin gamma subfamily A, 2	9.46351e-07	6.17748e-15	0.660508	0.848138
ENSMUSG00000060445	Sycp2	synaptonemal complex protein 2	1.04393e-06	0.0748027	2.76192	1.35594
ENSMUSG00000031937	Vstm5	V-set and transmembrane domain containing 5	4.81067e-06	0.0112991	0.730711	0.449731
ENSMUSG00000029119	Man2b2	mannosidase 2, alpha B2	8.5709e-06	0.84114	0.660553	0.103213
ENSMUSG00000068762	Gstm6	glutathione S-transferase, mu 6	8.5709e-06	0.00187994	0.859868	0.599016
ENSMUSG00000020891	Alox8	arachidonate 8-lipoxygenase	1.55963e-05	0.620156	0.945762	0.234978
ENSMUSG00000078901	Gm14440	predicted gene 14440	2.47051e-05	0.956517	-23.477	1.70155
ENSMUSG00000033170	Card10	caspase recruitment domain family, member 10	3.31183e-05	1.60116e-08	0.687273	0.768529
ENSMUSG00000048070	Pirt	phosphoinositide-interacting regulator of transient receptor potential channels	4.5483e-05	2.15171e-13	1.00215	1.56162
ENSMUSG00000024114	Prss41	protease, serine 41	6.22741e-05	1.00764e-13	4.73484	3.4217
ENSMUSG00000046805	Mpeg1	macrophage expressed gene 1	6.22741e-05	0.463726	-0.418824	-0.148555
ENSMUSG00000020917	Acly	ATP citrate lyase	6.22741e-05	1.27059e-15	0.259492	0.429833
ENSMUSG00000044719	E230025N22Rik	Riken cDNA E230025N22 gene	7.86201e-05	3.08227e-11	5.10575	4.924
ENSMUSG00000061414	Cracr2a	calcium release activated channel regulator 2A	9.98327e-05	0.0382074	1.04555	0.59174
ENSMUSG00000044349	Snhg11	small nucleolar RNA host gene 11	0.000126245	0.203807	0.175587	0.0892432
ENSMUSG00000026062	Slc9a2	solute carrier family 9 (sodium/hydrogen exchanger), member 2	0.000265131	0.0382074	-0.36076	-0.23372
ENSMUSG00000030226	Lmo3	LIM domain only 3	0.000265131	0.590199	-0.194853	-0.0628593
ENSMUSG00000052613	Pcdh15	protocadherin 15	0.000284778	0.0580609	-0.453138	-0.302499
ENSMUSG00000044361	BC024139	cDNA sequence BC024139	0.000331317	0.02971	1.24127	0.936961
ENSMUSG00000056656	Apol8	apolipoprotein L 8	0.00038614	0.0809384	0.887629	0.521958
ENSMUSG00000060591	Ifitm2	interferon induced transmembrane protein 2	0.000389149	0.538255	0.813389	0.27346
ENSMUSG00000063171	Rps4l	ribosomal protein S4-like	0.000478524	0.00321113	0.521607	0.453413
ENSMUSG00000049928	Glp2r	glucagon-like peptide 2 receptor	0.000720998	3.30127e-05	0.628482	0.707225
ENSMUSG00000018965	Ywhah	tyrosine 3-monooxygenase/tryptophan 5-monooxygenase activation protein, eta polypeptide	0.000720998	9.97712e-05	0.13367	0.142996
ENSMUSG00000025429	Pstpip2	proline-serine-threonine phosphatase-interacting protein 2	0.000731969	0.0015942	0.48755	0.443583
ENSMUSG00000100153	Ppp1ccb	protein phosphatase 1 catalytic subunit gamma B	0.000747475	0.976106	3.82065	-0.216351
ENSMUSG00000038775	Vill	villin-like	0.000944251	0.749448	1.82155	-0.443162
ENSMUSG00000102748	Pcdhgb2	protocadherin gamma subfamily B, 2	0.000948359	1.23359e-12	-0.451261	-0.703447
ENSMUSG00000004347	Pde1c	phosphodiesterase 1C	0.00203469	1.10442e-07	0.586052	0.773793
ENSMUSG00000006576	Slc4a3	solute carrier family 4 (anion exchanger), member 3	0.00204487	0.0135608	-0.242426	-0.200856
ENSMUSG00000001829	Clpb	ClpB caseinolytic peptidase B	0.00215916	0.72962	-0.568792	-0.161374
ENSMUSG00000026991	Pkp4	plakophilin 4	0.00215916	0.884361	-0.156852	0.0260762
ENSMUSG00000102252	Snrpn	small nuclear ribonucleoprotein N	0.002405	0.00195363	0.136188	0.133681
ENSMUSG00000090486	BC035947	cDNA sequence BC035947	0.00253804	0.0747783	2.07092	0.932441
ENSMUSG00000085042	Abhd11os	abhydrolase domain containing 11, opposite strand	0.00253804	0.0457698	2.19778	1.57338
ENSMUSG00000051678	Pcdhb6	protocadherin beta 6	0.00253804	0.45621	-1.10779	-0.460873
ENSMUSG00000049630	C1ql3	C1q-like 3	0.00270726	0.881	-0.182561	-0.0302759
ENSMUSG00000070564	Ntn5	netrin 5	0.00282271	0.68066	1.00171	0.283559
ENSMUSG00000025485	Ric8a	RIC8 guanine nucleotide exchange factor A	0.00282271	0.715278	-0.294205	-0.0886578
ENSMUSG00000004626	Stxbp2	syntaxin binding protein 2	0.00318532	0.978658	0.297456	-0.0166356
ENSMUSG00000023064	Sncg	synuclein, gamma	0.00318532	0.775576	1.14533	0.283476
ENSMUSG00000022587	Ly6e	lymphocyte antigen 6 complex, locus E	0.00343094	0.199693	0.185343	0.107432
ENSMUSG00000103472	Pcdhga7	protocadherin gamma subfamily A, 7	0.00360345	0.147243	-0.523625	-0.330962
ENSMUSG00000039579	Grin3a	glutamate receptor ionotropic, NMDA3A	0.00380721	0.00434346	-0.385121	-0.37374
ENSMUSG00000090061	Nwd2	NACHT and WD repeat domain containing 2	0.00391786	0.490477	0.436496	-0.192162
ENSMUSG00000018819	Lsp1	lymphocyte specific 1	0.00391786	0.0192819	1.22637	0.977806
ENSMUSG00000055675	Kbtbd11	kelch repeat and BTB (POZ) domain containing 11	0.00395381	0.335141	-0.233449	0.123106
ENSMUSG00000015852	Fcrl2	Fc receptor like 2	0.00395381	0.626368	-0.447763	-0.165939
ENSMUSG00000032572	Col6a4	collagen, type VI, alpha 4	0.00441561	0.113497	2.20767	1.52304
ENSMUSG00000020846	Rflnb	refilin B	0.00492543	0.264983	-0.539746	-0.312418
ENSMUSG00000070605	Zfp992	zinc finger protein 992	0.00536977	0.299853	1.08006	0.637585
ENSMUSG00000102206	Pcdha11	protocadherin alpha 11	0.00595634	0.0809384	-0.93331	-0.695382
ENSMUSG00000070047	Fat1	FAT atypical cadherin 1	0.00600607	0.0942141	-0.365966	-0.263858
ENSMUSG00000072653	Zfp783	zinc finger protein 783	0.00642361	0.00195363	0.41558	0.399328
ENSMUSG00000102222	Pcdhga10	protocadherin gamma subfamily A, 10	0.00650617	0.01591	-0.505707	-0.439948
ENSMUSG00000063415	Cyp26b1	cytochrome P450, family 26, subfamily b, polypeptide 1	0.00693085	0.150099	-0.390358	-0.268759
ENSMUSG00000025176	Hoga1	4-hydroxy-2-oxoglutarate aldolase 1	0.00693085	0.10765	1.21217	0.806227
ENSMUSG00000033585	Ndn	necdin, MAGE family member	0.00714591	0.000800515	0.236264	0.264962
ENSMUSG00000070695	Cntnap5a	contactin associated protein-like 5A	0.00780652	0.0716169	-0.362763	-0.279228
ENSMUSG00000048546	Tob2	transducer of ERBB2, 2	0.0081335	0.910512	-0.323774	-0.046464
ENSMUSG00000052544	St6galnac3	ST6 (alpha-N-acetyl-neuraminyl-2,3-beta-galactosyl-1,3)-N-acetylgalactosaminide alpha-2,6-sialyltransferase 3	0.00960658	0.399071	-0.635761	-0.331421
ENSMUSG00000074364	Ehd2	EH-domain containing 2	0.00962334	0.00935896	0.500561	0.463177
ENSMUSG00000030946	Lhpp	phospholysine phosphohistidine inorganic pyrophosphate phosphatase	0.0120023	0.173593	0.360869	0.249316
ENSMUSG00000031993	Snx19	sorting nexin 19	0.0126709	0.0398996	0.210745	0.176253
ENSMUSG00000033352	Map2k4	mitogen-activated protein kinase kinase 4	0.0129459	0.53526	0.146036	0.0652701
ENSMUSG00000032548	Slco2a1	solute carrier organic anion transporter family, member 2a1	0.0141554	0.00195363	0.509515	0.546281
ENSMUSG00000021116	Eif2s1	eukaryotic translation initiation factor 2, subunit 1 alpha	0.0141636	0.108476	0.359994	0.274541
ENSMUSG00000041762	Gpr155	G protein-coupled receptor 155	0.0143626	0.426038	0.19256	0.0976499
ENSMUSG00000029055	Plch2	phospholipase C, eta 2	0.0198357	0.00258096	0.2333	0.257442
ENSMUSG00000053646	Plxnb1	plexin B1	0.0222493	0.963744	-0.272916	0.0264182
ENSMUSG00000034810	Scn7a	sodium channel, voltage-gated, type VII, alpha	0.0223396	0.000973179	0.720062	0.792125
ENSMUSG00000076617	Ighm	immunoglobulin heavy constant mu	0.0244999	0.1087	-0.6311	-0.477491
ENSMUSG00000034330	Plcg2	phospholipase C, gamma 2	0.0250133	2.3582e-07	0.434477	0.678099
ENSMUSG00000000805	Car4	carbonic anhydrase 4	0.0254665	0.00509095	0.307449	0.327356
ENSMUSG00000023809	Rps6ka2	ribosomal protein S6 kinase, polypeptide 2	0.026004	0.68066	-0.186954	-0.0665591
ENSMUSG00000027520	Zdbf2	zinc finger, DBF-type containing 2	0.0264822	0.649408	-0.395003	-0.159044
ENSMUSG00000056222	Spock1	sparc/osteonectin, cwcv and kazal-like domains proteoglycan 1	0.0272223	0.881	0.207567	0.0424235
ENSMUSG00000090137	Uba52	ubiquitin A-52 residue ribosomal protein fusion product 1	0.0281466	0.964292	-0.206237	0.0198587
ENSMUSG00000028602	Tnfrsf8	tumor necrosis factor receptor superfamily, member 8	0.0281466	0.00738873	1.18213	1.12957
ENSMUSG00000037086	Prr32	proline rich 32	0.0326712	0.876803	-5.53998	-0.921471
ENSMUSG00000027495	Fam210b	family with sequence similarity 210, member B	0.0326712	0.000826746	0.212685	0.255614
ENSMUSG00000072214	Septin5	septin 5	0.0331721	0.571009	-0.174764	-0.0794888
ENSMUSG00000107677	Or2ak4	olfactory receptor family 2 subfamily AK member 4	0.0339595	0.0481079	1.44094	1.10758
ENSMUSG00000039156	Stim2	stromal interaction molecule 2	0.0367759	0.567456	0.237048	0.107079
ENSMUSG00000090394	4930523C07Rik	RIKEN cDNA 4930523C07 gene	0.0378671	0.300596	1.75709	-1.13482
ENSMUSG00000018659	Pnpo	pyridoxine 5'-phosphate oxidase	0.0388486	0.567456	0.245746	0.109099
ENSMUSG00000042770	Hebp1	heme binding protein 1	0.0388486	0.206973	0.266289	0.176536
ENSMUSG00000032281	Acsbg1	acyl-CoA synthetase bubblegum family member 1	0.0388486	0.932771	-0.187941	-0.0282487
ENSMUSG00000001119	Col6a1	collagen, type VI, alpha 1	0.0388486	0.105267	0.759801	0.629098
ENSMUSG00000060314	Zfp941	zinc finger protein 941	0.0388486	0.881	0.339455	0.0692903
ENSMUSG00000041215	Yeats2	YEATS domain containing 2	0.0388486	0.525653	-0.286431	-0.141868
ENSMUSG00000032705	Exd2	exonuclease 3'-5' domain containing 2	0.040375	0.807241	-0.300729	-0.0897665
ENSMUSG00000035653	Lrfn5	leucine rich repeat and fibronectin type III domain containing 5	0.040375	0.832948	-0.172934	-0.0467153
ENSMUSG00000035504	Reep6	receptor accessory protein 6	0.040375	0.323666	0.484778	0.281087
ENSMUSG00000016257	Prelid3b	PRELI domain containing 3B	0.0427004	0.40459	-0.223947	-0.125562
ENSMUSG00000063760	Rnf217	ring finger protein 217	0.0433527	0.469934	-0.253439	-0.125849
ENSMUSG00000029772	Ahcyl2	S-adenosylhomocysteine hydrolase-like 2	0.0433527	0.323666	-0.269695	-0.173545
ENSMUSG00000103088	Pcdhgb6	protocadherin gamma subfamily B, 6	0.0433527	0.0156869	0.368182	0.365673
ENSMUSG00000118623	AL935121	NA	0.0433527	0.836341	-5.19625	1.15528
ENSMUSG00000067028	Cntnap5b	contactin associated protein-like 5B	0.0448701	0.517656	-0.439945	-0.223828
ENSMUSG00000044678	Ly6k	lymphocyte antigen 6 complex, locus K	0.0481371	0.00208808	3.94554	4.72268
ENSMUSG00000029999	Tgfa	transforming growth factor alpha	0.0481371	0.335141	-0.201752	-0.132979
ENSMUSG00000052087	Rgs14	regulator of G-protein signaling 14	0.0481371	1.3495e-05	0.181395	0.270657
ENSMUSG00000024847	Aip	aryl-hydrocarbon receptor-interacting protein	0.0481371	0.988877	-0.223623	-0.00971868
ENSMUSG00000010175	Prox1	prospero homeobox 1	0.0512624	0.696699	-0.223365	0.0878499
ENSMUSG00000018042	Cyb5r3	cytochrome b5 reductase 3	0.0512624	0.187141	0.216387	0.15836
ENSMUSG00000096795	Zfp433	zinc finger protein 433	0.0541822	0.717009	-0.628258	-0.228513
ENSMUSG00000004035	Gstm7	glutathione S-transferase, mu 7	0.0543332	0.0462134	0.343303	0.300412
ENSMUSG00000027878	Notch2	notch 2	0.054381	0.704003	-0.369712	-0.139592
ENSMUSG00000016763	Scube1	signal peptide, CUB domain, EGF-like 1	0.054381	0.986794	-0.344025	0.0178787
ENSMUSG00000015709	Arnt2	aryl hydrocarbon receptor nuclear translocator 2	0.054381	0.552449	-0.143527	-0.0708704
ENSMUSG00000002603	Tgfb1	transforming growth factor, beta 1	0.054381	0.843607	0.589172	0.142335
ENSMUSG00000067916	Zfp991	zinc finger protein 991	0.0560913	0.164887	0.889641	0.718514
ENSMUSG00000020950	Foxg1	forkhead box G1	0.0560913	0.651694	0.148406	0.0618952
ENSMUSG00000034820	Cpsf7	cleavage and polyadenylation specific factor 7	0.0560913	0.257597	-0.14795	-0.101139
ENSMUSG00000030231	Plekha5	pleckstrin homology domain containing, family A member 5	0.0560913	0.792338	-0.257251	-0.0834063
ENSMUSG00000051000	Fhip1a	FHF complex subunit HOOK interacting protein 1A	0.0560913	0.998353	-0.426547	-0.00309215
ENSMUSG00000059674	Cdh24	cadherin-like 24	0.0560913	0.475883	-0.345261	-0.185646
ENSMUSG00000029869	Ephb6	Eph receptor B6	0.0567301	0.000314654	0.166528	0.220959
ENSMUSG00000028487	Bnc2	basonuclin 2	0.0567301	0.861779	-2.80443	0.64835
ENSMUSG00000052446	Zfp961	zinc finger protein 961	0.0567301	0.554707	-0.419364	-0.201557
ENSMUSG00000028801	Stpg1	sperm tail PG rich repeat containing 1	0.0567301	0.000148657	0.786796	1.1234
ENSMUSG00000020883	Fbxl20	F-box and leucine-rich repeat protein 20	0.0567301	0.365366	0.147382	0.0917587
ENSMUSG00000049550	Clip1	CAP-GLY domain containing linker protein 1	0.0567301	0.992639	0.221507	0.006803
ENSMUSG00000030220	Arhgdib	Rho, GDP dissociation inhibitor (GDI) beta	0.0567301	0.298735	0.474165	0.317882
ENSMUSG00000035211	Xrra1	X-ray radiation resistance associated 1	0.0567301	0.456549	1.36886	0.731898
ENSMUSG00000067713	Prkag1	protein kinase, AMP-activated, gamma 1 non-catalytic subunit	0.0567301	0.315968	-0.265135	-0.176482
ENSMUSG00000044055	Otos	otospiralin	0.0567301	0.933787	-1.77974	0.266594
ENSMUSG00000016487	Ppfibp1	PTPRF interacting protein, binding protein 1 (liprin beta 1)	0.0567301	0.550536	-0.280582	-0.14508
ENSMUSG00000065954	Tacc1	transforming, acidic coiled-coil containing protein 1	0.0567301	0.957795	-0.233637	-0.0268254
ENSMUSG00000025579	Gaa	glucosidase, alpha, acid	0.0588501	0.00411472	0.159647	0.190166
ENSMUSG00000020297	Nsg2	neuron specific gene family member 2	0.0590935	0.747329	0.133339	0.048276
ENSMUSG00000102440	Pcdhga9	protocadherin gamma subfamily A, 9	0.0590935	0.000601558	-0.482204	-0.607114
ENSMUSG00000025793	Hgs	HGF-regulated tyrosine kinase substrate	0.0604158	0.0766942	0.147104	0.126298
ENSMUSG00000038375	Trp53inp2	transformation related protein 53 inducible nuclear protein 2	0.0604158	0.243999	0.122183	0.0906129
ENSMUSG00000034951	Cog7	component of oligomeric golgi complex 7	0.0617199	0.110411	-0.197128	-0.165166
ENSMUSG00000015869	Prpsap1	phosphoribosyl pyrophosphate synthetase-associated protein 1	0.0635406	0.998923	0.241868	0.00160384
ENSMUSG00000023019	Gpd1	glycerol-3-phosphate dehydrogenase 1 (soluble)	0.0635406	0.999468	-0.179519	0.000250381
ENSMUSG00000044244	Il20rb	interleukin 20 receptor beta	0.0645944	0.993265	-0.692228	-0.0167248
ENSMUSG00000037984	Neurod6	neurogenic differentiation 6	0.0645944	0.0452143	0.158863	0.158386
ENSMUSG00000031379	Pir	pirin	0.0650341	0.663786	0.626495	0.246232
ENSMUSG00000028004	Npy2r	neuropeptide Y receptor Y2	0.0650341	0.000923669	0.244029	0.326907
ENSMUSG00000023036	Pcdhgc4	protocadherin gamma subfamily C, 4	0.0671564	0.87517	0.811346	0.192031
ENSMUSG00000030672	Mylpf	myosin light chain, phosphorylatable, fast skeletal muscle	0.0671564	0.749448	1.96555	0.68533
ENSMUSG00000041000	Trim62	tripartite motif-containing 62	0.0671564	0.0933016	0.242419	0.208523
ENSMUSG00000090691	Gm3667	predicted gene 3667	0.0696018	0.823603	-0.718844	-0.211711
ENSMUSG00000034245	Hdac11	histone deacetylase 11	0.0696018	0.776376	0.129148	0.0436216
ENSMUSG00000072663	Spef2	sperm flagellar 2	0.069713	0.529496	0.6991	0.351949
ENSMUSG00000023873	1700010I14Rik	RIKEN cDNA 1700010I14 gene	0.0713935	0.349411	1.10292	0.713866
ENSMUSG00000025213	Kazald1	Kazal-type serine peptidase inhibitor domain 1	0.0805419	0.946239	1.02672	0.125758
ENSMUSG00000078716	Tmem8b	transmembrane protein 8B	0.0809016	0.0187658	0.148649	0.158276
ENSMUSG00000044393	Dsg2	desmoglein 2	0.0877311	0.15047	-0.615108	-0.462879
ENSMUSG00000039410	Prdm16	PR domain containing 16	0.0884306	0.132362	0.624934	0.536637
ENSMUSG00000021798	Ldb3	LIM domain binding 3	0.0884306	0.478338	0.406427	0.218049
ENSMUSG00000000731	Aire	autoimmune regulator (autoimmune polyendocrinopathy candidiasis ectodermal dystrophy)	0.0885846	0.999468	1.74968	0.00291846
ENSMUSG00000115338	Pnp	purine-nucleoside phosphorylase	0.0887623	0.979129	-0.352045	-0.0263359
ENSMUSG00000014633	Cmc2	COX assembly mitochondrial protein 2	0.088951	0.801295	0.448294	0.151529
ENSMUSG00000030400	Ercc2	excision repair cross-complementing rodent repair deficiency, complementation group 2	0.089979	0.812879	0.284997	-0.0901134
ENSMUSG00000009350	Mpo	myeloperoxidase	0.0903993	0.767268	3.50727	0.890479
ENSMUSG00000067924	Rtl8b	retrotransposon Gag like 8B	0.0906568	0.869263	0.169259	0.0417685
ENSMUSG00000071068	Treml2	triggering receptor expressed on myeloid cells-like 2	0.0910573	0.64777	1.86773	0.867036
ENSMUSG00000011589	Fsd1	fibronectin type 3 and SPRY domain-containing protein	0.0910573	0.946239	-0.205138	-0.0291357
ENSMUSG00000038023	Atp6v0a2	ATPase, H+ transporting, lysosomal V0 subunit A2	0.0910573	0.884791	-0.15125	-0.0348116
ENSMUSG00000019027	Dnah1	dynein, axonemal, heavy chain 1	0.0933765	0.0870579	0.466033	0.41075
ENSMUSG00000103749	Pcdhgb5	protocadherin gamma subfamily B, 5	0.0939755	0.299853	-0.504041	-0.353681
ENSMUSG00000030862	Cpxm2	carboxypeptidase X 2 (M14 family)	0.095079	0.894576	1.06625	0.227774
ENSMUSG00000068264	Ap5s1	adaptor-related protein 5 complex, sigma 1 subunit	0.0980165	0.958634	0.338345	-0.039261
ENSMUSG00000048240	Gng7	guanine nucleotide binding protein (G protein), gamma 7	0.0980165	0.81931	-0.118193	0.0375826
ENSMUSG00000039706	Ldb2	LIM domain binding 2	0.0980165	0.836341	-0.429574	-0.129438
ENSMUSG00000022494	Shisa9	shisa family member 9	0.0980165	0.478764	-0.186518	-0.10552
ENSMUSG00000022390	Zc3h7b	zinc finger CCCH type containing 7B	0.098201	0.883675	-0.106106	-0.0246886
ENSMUSG00000022652	Morc1	microrchidia 1	0.098516	0.10765	3.37052	2.57112
ENSMUSG00000026554	Dcaf8	DDB1 and CUL4 associated factor 8	0.098516	0.846817	-0.150425	0.042182
ENSMUSG00000029231	Pdgfra	platelet derived growth factor receptor, alpha polypeptide	0.098516	0.612713	-0.22474	-0.113826
ENSMUSG00000024411	Aqp4	aquaporin 4	0.098516	0.862546	-0.239978	-0.0644219
ENSMUSG00000061397	Krt79	keratin 79	0.107827	0.0107568	1.51638	2.00023
ENSMUSG00000018451	6330403K07Rik	RIKEN cDNA 6330403K07 gene	0.110474	0.0698597	0.181902	0.175927
ENSMUSG00000046387	Pcdhb17	protocadherin beta 17	0.110474	0.037114	0.276756	0.282141
ENSMUSG00000044288	Cnr1	cannabinoid receptor 1 (brain)	0.110474	0.0844986	0.19013	0.187399
ENSMUSG00000053093	Myh7	myosin, heavy polypeptide 7, cardiac muscle, beta	0.140592	0.0106655	0.565583	0.716628
ENSMUSG00000025400	Tac2	tachykinin 2	0.155913	0.00540245	0.588289	0.846615
ENSMUSG00000048752	Prss50	protease, serine 50	0.163399	0.000193398	1.96145	2.75662
ENSMUSG00000029544	Cabp1	calcium binding protein 1	0.165458	0.0883552	0.148713	0.144814
ENSMUSG00000055202	Zfp811	zinc finger protein 811	0.167296	0.00226968	0.321776	0.469197
ENSMUSG00000103677	Pcdhga4	protocadherin gamma subfamily A, 4	0.174709	0.0965598	-0.433699	-0.43246
ENSMUSG00000034612	Chst11	carbohydrate sulfotransferase 11	0.192556	9.97712e-05	0.133086	0.230306
ENSMUSG00000037843	Vstm2l	V-set and transmembrane domain containing 2-like	0.195778	8.157e-06	0.187049	0.349769
ENSMUSG00000052374	Actn2	actinin alpha 2	0.199676	0.0319509	0.261932	0.312055
ENSMUSG00000063873	Slc24a3	solute carrier family 24 (sodium/potassium/calcium exchanger), member 3	0.20315	0.00169383	0.127302	0.195819
ENSMUSG00000032479	Map4	microtubule-associated protein 4	0.232675	0.00971211	0.0856037	0.117836
ENSMUSG00000003352	Cacnb3	calcium channel, voltage-dependent, beta 3 subunit	0.255303	0.0174089	0.106633	0.138732
ENSMUSG00000091722	Siah3	siah E3 ubiquitin protein ligase family member 3	0.255303	0.0742845	0.245411	0.281094
ENSMUSG00000027009	Itga4	integrin alpha 4	0.256323	0.0173813	0.238233	0.310985
ENSMUSG00000024661	Fth1	ferritin heavy polypeptide 1	0.267237	0.0416166	0.134787	0.168022
ENSMUSG00000028906	Epb41	erythrocyte membrane protein band 4.1	0.270403	0.00045819	-0.237306	-0.407849
ENSMUSG00000022212	Cpne6	copine VI	0.270403	0.0107568	0.123563	0.175869
ENSMUSG00000058741	Prr19	proline rich 19	0.270403	0.0263983	2.3401	3.01349
ENSMUSG00000031862	Atp13a1	ATPase type 13A1	0.278875	0.0569727	-0.162174	0.195149
ENSMUSG00000024736	Tmem132a	transmembrane protein 132A	0.298905	0.00649786	-0.126654	-0.196795
ENSMUSG00000030224	Strap	serine/threonine kinase receptor associated protein	0.302887	5.90171e-05	0.112392	-0.222175
ENSMUSG00000054013	Tmem179	transmembrane protein 179	0.309184	0.0481079	0.110913	0.141849
ENSMUSG00000044043	Pcdhb14	protocadherin beta 14	0.316176	0.000831713	0.25559	0.425487
ENSMUSG00000020475	Pgam2	phosphoglycerate mutase 2	0.316176	3.33855e-05	0.41038	0.82894
ENSMUSG00000014592	Camta1	calmodulin binding transcription activator 1	0.317523	0.056939	0.112465	0.139975
ENSMUSG00000029122	Evc	EvC ciliary complex subunit 1	0.331847	0.0493713	0.303336	0.366863
ENSMUSG00000083962	Gm15707	predicted gene 15707	0.348821	0.0616955	1.81142	2.3339
ENSMUSG00000028785	Hpca	hippocalcin	0.361124	5.45077e-09	0.0998367	0.273129
ENSMUSG00000024027	Glp1r	glucagon-like peptide 1 receptor	0.365729	0.0135608	0.779634	1.15596
ENSMUSG00000028013	Ppa2	pyrophosphatase (inorganic) 2	0.393758	0.00323402	0.147537	0.251306
ENSMUSG00000026342	Slc35f5	solute carrier family 35, member F5	0.4152	0.0012642	-0.199193	-0.382797
ENSMUSG00000038552	Fndc4	fibronectin type III domain containing 4	0.439721	0.0255882	-0.17025	-0.255489
ENSMUSG00000031972	Acta1	actin alpha 1, skeletal muscle	0.455436	0.000580163	0.312713	0.652101
ENSMUSG00000040473	Cfap69	cilia and flagella associated protein 69	0.456526	0.01779	-0.325105	-0.498134
ENSMUSG00000044933	Sstr3	somatostatin receptor 3	0.463728	0.0515124	0.16509	0.235915
ENSMUSG00000000739	Sult5a1	sulfotransferase family 5A, member 1	0.463728	0.0168338	0.704715	1.15188
ENSMUSG00000078612	Fyb2	FYN binding protein 2	0.463728	0.00768174	-0.374304	-0.655887
ENSMUSG00000021303	Gng4	guanine nucleotide binding protein (G protein), gamma 4	0.470633	0.0063846	-0.332943	-0.591372
ENSMUSG00000027544	Nfatc2	nuclear factor of activated T cells, cytoplasmic, calcineurin dependent 2	0.474307	0.00145909	0.232768	0.436457
ENSMUSG00000040563	Plppr2	phospholipid phosphatase related 2	0.474307	0.00166728	0.0842584	0.1615
ENSMUSG00000044528	Tram1l1	translocation associated membrane protein 1-like 1	0.479905	0.0770442	0.156969	0.221432
ENSMUSG00000029765	Plxna4	plexin A4	0.508615	0.0210951	-0.0921023	0.149602
ENSMUSG00000055639	Dach1	dachshund family transcription factor 1	0.511897	0.0579405	-0.366943	-0.505727
ENSMUSG00000036949	Slc39a12	solute carrier family 39 (zinc transporter), member 12	0.534951	0.0322887	-0.139728	-0.222129
ENSMUSG00000104063	Pcdhgb7	protocadherin gamma subfamily B, 7	0.539252	0.0698597	0.214057	0.291987
ENSMUSG00000039483	Asb6	ankyrin repeat and SOCS box-containing 6	0.553777	0.00705009	0.159112	0.284391
ENSMUSG00000040797	Iqsec3	IQ motif and Sec7 domain 3	0.57047	0.0197136	0.06536	0.109406
ENSMUSG00000038260	Trpm4	transient receptor potential cation channel, subfamily M, member 4	0.577864	0.0147495	0.310314	0.557631
ENSMUSG00000022636	Alcam	activated leukocyte cell adhesion molecule	0.591795	0.000973179	-0.102691	-0.227322
ENSMUSG00000048251	Bcl11b	B cell leukemia/lymphoma 11B	0.591795	0.0346993	-0.0913324	0.151773
ENSMUSG00000097789	Ctxnd1	cortexin domain containing 1	0.594665	1.3257e-05	0.129697	0.354513
ENSMUSG00000032936	Camkv	CaM kinase-like vesicle-associated	0.60199	0.000185975	0.0594343	0.144818
ENSMUSG00000023915	Tnfrsf21	tumor necrosis factor receptor superfamily, member 21	0.606347	0.0514405	0.0946306	0.151821
ENSMUSG00000036275	9530068E07Rik	RIKEN cDNA 9530068E07 gene	0.619784	0.0416166	-0.0787092	-0.13407
ENSMUSG00000079037	Prnp	prion protein	0.641198	0.0707594	0.0634129	0.103567
ENSMUSG00000061353	Cxcl12	chemokine (C-X-C motif) ligand 12	0.650339	0.00179518	-0.149582	-0.349546
ENSMUSG00000030854	Ptpn5	protein tyrosine phosphatase, non-receptor type 5	0.650339	0.00152423	0.0769933	0.172648
ENSMUSG00000034390	Cmip	c-Maf inducing protein	0.660426	0.0366222	0.06682	0.122339
ENSMUSG00000072720	Myo18b	myosin XVIIIb	0.666192	0.0870145	0.4042	0.674491
ENSMUSG00000039735	Fnbp1l	formin binding protein 1-like	0.669328	1.65752e-07	-0.0905428	-0.309218
ENSMUSG00000021098	4930447C04Rik	RIKEN cDNA 4930447C04 gene	0.677563	0.00258096	0.239687	0.50142
ENSMUSG00000028234	Rps20	ribosomal protein S20	0.68612	0.0343913	0.119709	-0.222872
ENSMUSG00000026163	Sphkap	SPHK1 interactor, AKAP domain containing	0.688368	0.0514405	-0.109124	0.200312
ENSMUSG00000022419	Deptor	DEP domain containing MTOR-interacting protein	0.688368	0.00971211	-0.170899	-0.345648
ENSMUSG00000024112	Cacna1h	calcium channel, voltage-dependent, T type, alpha 1H subunit	0.688368	0.0190831	-0.124598	0.251545
ENSMUSG00000021803	Cdhr1	cadherin-related family member 1	0.691263	0.0549527	0.186137	0.376987
ENSMUSG00000000365	Rnf17	ring finger protein 17	0.692228	0.00795453	0.96814	2.07184
ENSMUSG00000031673	Cdh11	cadherin 11	0.697399	0.0580609	0.108537	0.200255
ENSMUSG00000048732	Klhl11	kelch-like 11	0.699802	0.0965287	-0.133349	0.222319
ENSMUSG00000016995	Matn4	matrilin 4	0.704156	0.0783197	-0.147743	-0.281809
ENSMUSG00000021219	Rgs6	regulator of G-protein signaling 6	0.704964	0.0747783	-0.26253	-0.4789
ENSMUSG00000026470	Stx6	syntaxin 6	0.718766	0.0455343	-0.125164	0.240951
ENSMUSG00000063952	Brpf3	bromodomain and PHD finger containing, 3	0.756204	0.00384355	-0.15407	-0.377146
ENSMUSG00000071064	Zfp827	zinc finger protein 827	0.758813	0.0965287	0.0858349	0.151427
ENSMUSG00000053819	Camk2d	calcium/calmodulin-dependent protein kinase II, delta	0.762168	0.0322887	-0.265462	-0.560297
ENSMUSG00000047342	Zfp286	zinc finger protein 286	0.762168	0.00849876	0.154724	-0.36757
ENSMUSG00000040035	Disp2	dispatched RND tramsporter family member 2	0.764404	0.0613608	0.0603435	0.117224
ENSMUSG00000028833	Ncdn	neurochondrin	0.764579	7.88867e-05	-0.0446629	0.139655
ENSMUSG00000032261	Sh3bgrl2	SH3 domain binding glutamic acid-rich protein like 2	0.76475	0.00179518	-0.129357	-0.336137
ENSMUSG00000028756	Pink1	PTEN induced putative kinase 1	0.765757	0.056939	0.0683819	0.134176
ENSMUSG00000024903	Lao1	L-amino acid oxidase 1	0.765757	0.0921802	-0.756544	-1.6783
ENSMUSG00000038793	Lefty1	left right determination factor 1	0.765757	0.0514405	0.205454	0.421404
ENSMUSG00000028700	Pomgnt1	protein O-linked mannose beta 1,2-N-acetylglucosaminyltransferase	0.768114	0.00556387	-0.105989	-0.258821
ENSMUSG00000053310	Nrgn	neurogranin	0.768114	0.0271322	0.070777	0.154874
ENSMUSG00000094910	D430019H16Rik	RIKEN cDNA D430019H16 gene	0.769322	0.00308627	0.0581347	0.153601
ENSMUSG00000074577	Ripor3	RIPOR family member 3	0.772649	0.0698597	-0.977618	-2.0349
ENSMUSG00000002957	Ap2a2	adaptor-related protein complex 2, alpha 2 subunit	0.782645	0.0538211	0.0592899	0.123964
ENSMUSG00000019960	Dusp6	dual specificity phosphatase 6	0.784381	0.00604816	0.165594	0.425473
ENSMUSG00000045555	Mettl24	methyltransferase like 24	0.793429	0.0235331	0.57008	1.10888
ENSMUSG00000030898	Cckbr	cholecystokinin B receptor	0.79417	0.049112	-0.269917	-0.5912
ENSMUSG00000020886	Dlg4	discs large MAGUK scaffold protein 4	0.800888	3.17293e-05	-0.0322944	0.113889
ENSMUSG00000031789	Cngb1	cyclic nucleotide gated channel beta 1	0.80353	0.0465381	-0.681782	1.46313
ENSMUSG00000025020	Slit1	slit guidance ligand 1	0.80353	0.00724025	-0.0639394	0.166913
ENSMUSG00000024737	Slc15a3	solute carrier family 15, member 3	0.805464	0.0732323	-0.0888335	-0.189932
ENSMUSG00000028096	Gpr89	G protein-coupled receptor 89	0.80847	0.00355039	-0.139454	0.391548
ENSMUSG00000038290	Smg6	SMG6 nonsense mediated mRNA decay factor	0.80847	0.01779	-0.115014	0.280657
ENSMUSG00000030376	Slc8a2	solute carrier family 8 (sodium/calcium exchanger), member 2	0.825436	0.0788915	-0.0564992	0.122087
ENSMUSG00000025915	Sgk3	serum/glucocorticoid regulated kinase 3	0.826101	0.0937775	-0.198396	-0.389054
ENSMUSG00000026123	Plekhb2	pleckstrin homology domain containing, family B (evectins) member 2	0.826492	0.085052	-0.0475539	-0.0977952
ENSMUSG00000051391	Ywhag	tyrosine 3-monooxygenase/tryptophan 5-monooxygenase activation protein, gamma polypeptide	0.829372	0.0409545	0.0388539	0.0933917
ENSMUSG00000032356	Rasgrf1	RAS protein-specific guanine nucleotide-releasing factor 1	0.830053	0.0309014	0.0514375	0.126567
ENSMUSG00000039145	Camk1d	calcium/calmodulin-dependent protein kinase ID	0.83076	0.0430139	0.0621553	0.147924
ENSMUSG00000019370	Calm3	calmodulin 3	0.83076	0.0669738	0.0404962	0.0923927
ENSMUSG00000027296	Itpka	inositol 1,4,5-trisphosphate 3-kinase A	0.83076	0.0193745	0.0622892	0.161888
ENSMUSG00000050965	Prkca	protein kinase C, alpha	0.833481	0.0116094	0.0596446	0.162834
ENSMUSG00000023046	Igfbp6	insulin-like growth factor binding protein 6	0.833481	0.0367663	-0.332941	-0.78077
ENSMUSG00000051853	Arf3	ADP-ribosylation factor 3	0.838057	0.019327	0.0385117	0.103034
ENSMUSG00000044221	Grsf1	G-rich RNA sequence binding factor 1	0.844975	0.0698597	-0.0671622	-0.156871
ENSMUSG00000023805	Synj2	synaptojanin 2	0.846944	0.004874	0.0745842	0.22272
ENSMUSG00000033350	Chst2	carbohydrate sulfotransferase 2	0.853371	0.0766942	-0.049119	0.118338
ENSMUSG00000039747	Orai2	ORAI calcium release-activated calcium modulator 2	0.857864	0.0122999	-0.0608912	0.179688
ENSMUSG00000048330	Ric3	RIC3 acetylcholine receptor chaperone	0.857864	0.00477484	0.0732763	0.230973
ENSMUSG00000001741	Il16	interleukin 16	0.857864	0.00825578	0.141567	0.430192
ENSMUSG00000046834	Krt1	keratin 1	0.857864	0.0549527	-0.300074	0.775346
ENSMUSG00000071636	Rimbp3	RIMS binding protein 3	0.858957	0.000125097	0.197507	0.711361
ENSMUSG00000036022	Pabir2	PABIR family member 2	0.858957	0.0589321	-0.193838	-0.429013
ENSMUSG00000091311	Spata31d1b	spermatogenesis associated 31 subfamily D, member 1B	0.858957	0.0549527	0.8588	2.9084
ENSMUSG00000031916	Cog8	component of oligomeric golgi complex 8	0.864284	0.0245969	-0.0988521	0.273672
ENSMUSG00000024940	Ltbp3	latent transforming growth factor beta binding protein 3	0.873245	0.0809384	0.143679	-0.354748
ENSMUSG00000032773	Chrm1	cholinergic receptor, muscarinic 1, CNS	0.873271	0.0167922	0.0566712	0.170227
ENSMUSG00000038244	Mical2	microtubule associated monooxygenase, calponin and LIM domain containing 2	0.87751	0.0402666	-0.0400612	0.112063
ENSMUSG00000019966	Kitl	kit ligand	0.88393	0.0101395	-0.0990923	-0.333501
ENSMUSG00000048076	Arf1	ADP-ribosylation factor 1	0.88393	0.099813	0.0317858	0.0821958
ENSMUSG00000090356	Teddm3	transmembrane epididymal family member 3	0.88393	0.0525392	0.444752	1.41197
ENSMUSG00000052373	Mpp3	membrane protein, palmitoylated 3 (MAGUK p55 subfamily member 3)	0.886069	0.0921802	0.0832787	0.217462
ENSMUSG00000027221	Chst1	carbohydrate sulfotransferase 1	0.886646	7.88867e-05	0.0441344	0.190782
ENSMUSG00000026605	Cenpf	centromere protein F	0.887798	0.0556411	-0.442668	1.33846
ENSMUSG00000024617	Camk2a	calcium/calmodulin-dependent protein kinase II alpha	0.887798	0.000367018	-0.041975	0.175969
ENSMUSG00000042589	Cux2	cut-like homeobox 2	0.897686	0.0241135	-0.182127	-0.575229
ENSMUSG00000004071	Cdip1	cell death inducing Trp53 target 1	0.897736	0.0561594	0.0376461	0.105672
ENSMUSG00000029924	Slc37a3	solute carrier family 37 (glycerol-3-phosphate transporter), member 3	0.900985	0.0963849	0.057814	0.156918
ENSMUSG00000019865	Nmbr	neuromedin B receptor	0.905131	0.0689401	-0.247861	-0.72908
ENSMUSG00000032777	Gtf3c1	general transcription factor III C 1	0.907025	0.0625869	0.0378257	0.107555
ENSMUSG00000033316	Galnt9	polypeptide N-acetylgalactosaminyltransferase 9	0.907025	0.0468391	-0.0492127	0.149479
ENSMUSG00000045394	Epcam	epithelial cell adhesion molecule	0.909487	0.0322887	0.39184	1.47849
ENSMUSG00000034220	Gpc1	glypican 1	0.91441	0.0168338	0.0508889	0.17051
ENSMUSG00000074305	Peak1	pseudopodium-enriched atypical kinase 1	0.91441	0.0716169	0.0773465	0.221373
ENSMUSG00000054134	Umodl1	uromodulin-like 1	0.917228	0.0515124	0.311106	0.956073
ENSMUSG00000029580	Actb	actin, beta	0.919189	0.00146452	0.0276738	0.117047
ENSMUSG00000058672	Tubb2a	tubulin, beta 2A class IIA	0.919246	0.0649425	0.0537008	0.164748
ENSMUSG00000014164	Klhl3	kelch-like 3	0.920895	0.0566086	0.0517153	0.161162
ENSMUSG00000021203	Otub2	OTU domain, ubiquitin aldehyde binding 2	0.920895	0.0264498	0.0907227	0.310595
ENSMUSG00000026074	Map4k4	mitogen-activated protein kinase kinase kinase kinase 4	0.920895	0.0875822	-0.0637898	0.193524
ENSMUSG00000032224	Fam81a	family with sequence similarity 81, member A	0.920895	0.00203887	-0.0495152	-0.205798
ENSMUSG00000057897	Camk2b	calcium/calmodulin-dependent protein kinase II, beta	0.920895	0.00113694	-0.0281012	0.124185
ENSMUSG00000036815	Dpp10	dipeptidylpeptidase 10	0.922895	0.0870145	0.0959077	-0.291847
ENSMUSG00000040536	Necab1	N-terminal EF-hand calcium binding protein 1	0.926395	0.0306536	-0.138732	-0.49029
ENSMUSG00000009075	Cabp7	calcium binding protein 7	0.926395	0.000676571	0.0480889	0.22269
ENSMUSG00000040907	Atp1a3	ATPase, Na+/K+ transporting, alpha 3 polypeptide	0.926395	0.021012	0.0360003	0.132347
ENSMUSG00000071547	Nt5dc2	5'-nucleotidase domain containing 2	0.926753	0.0746123	0.117898	0.383815
ENSMUSG00000020277	Pfkl	phosphofructokinase, liver, B-type	0.930103	1.48255e-05	0.0471725	0.271385
ENSMUSG00000005204	Senp3	SUMO/sentrin specific peptidase 3	0.931478	0.0797801	-0.0900053	0.294386
ENSMUSG00000051375	Pcdh1	protocadherin 1	0.932641	3.30127e-05	0.0358277	0.2003
ENSMUSG00000001525	Tubb5	tubulin, beta 5 class I	0.934235	0.0382074	0.0301501	0.111996
ENSMUSG00000031078	Cttn	cortactin	0.934822	0.0107568	0.0374031	0.157556
ENSMUSG00000029436	Mmp17	matrix metallopeptidase 17	0.934822	0.0468391	0.0382483	0.137933
ENSMUSG00000027366	Sppl2a	signal peptide peptidase like 2A	0.934822	0.0319509	-0.0465568	-0.175062
ENSMUSG00000025272	Tro	trophinin	0.93504	0.0731178	0.0327199	0.113344
ENSMUSG00000018126	Baiap2l2	BAI1-associated protein 2-like 2	0.935817	0.0173527	-0.479093	-1.90168
ENSMUSG00000066406	Akap13	A kinase (PRKA) anchor protein 13	0.93847	0.00226968	0.0835188	0.401214
ENSMUSG00000026975	Dph7	diphthamine biosynethesis 7	0.938662	0.0942141	0.0940287	0.318409
ENSMUSG00000090291	Lrrc10b	leucine rich repeat containing 10B	0.938674	0.00226968	0.0564203	0.268216
ENSMUSG00000026117	Zap70	zeta-chain (TCR) associated protein kinase	0.93888	0.0748106	0.168168	0.577149
ENSMUSG00000018411	Mapt	microtubule-associated protein tau	0.940198	0.000503138	0.0247193	0.1305
ENSMUSG00000052698	Tln2	talin 2	0.941548	0.0396271	-0.0578333	0.227483
ENSMUSG00000040007	Bahd1	bromo adjacent homology domain containing 1	0.941548	0.0554464	0.0475864	0.164879
ENSMUSG00000068735	Trp53i11	transformation related protein 53 inducible protein 11	0.941548	0.0492753	0.0595045	0.221165
ENSMUSG00000000282	Mnt	max binding protein	0.94185	0.0849316	-0.0699989	0.239847
ENSMUSG00000031565	Fgfr1	fibroblast growth factor receptor 1	0.944253	0.00384355	0.0393505	0.190659
ENSMUSG00000022456	Septin3	septin 3	0.946201	1.68914e-05	-0.02007	0.127129
ENSMUSG00000026443	Lrrn2	leucine rich repeat protein 2, neuronal	0.946201	0.0384684	0.0392691	0.156533
ENSMUSG00000030536	Iqgap1	IQ motif containing GTPase activating protein 1	0.946201	0.073341	-0.122296	-0.455102
ENSMUSG00000093752	Gm20716	predicted gene 20716	0.947677	2.10682e-07	-0.0699375	-0.537431
ENSMUSG00000090369	4933411K16Rik	RIKEN cDNA 4933411K16 gene	0.947677	0.00762762	0.519024	3.86145
ENSMUSG00000034432	Cops8	COP9 signalosome subunit 8	0.947677	0.0163576	-0.0462022	-0.205891
ENSMUSG00000032172	Olfm2	olfactomedin 2	0.948073	0.0595911	-0.110855	-0.445604
ENSMUSG00000058454	Dhcr7	7-dehydrocholesterol reductase	0.948879	0.0712161	-0.0674803	0.26912
ENSMUSG00000031374	Zfp92	zinc finger protein 92	0.954972	0.0321799	0.140541	0.602241
ENSMUSG00000021892	Sh3bp5	SH3-domain binding protein 5 (BTK-associated)	0.957154	0.0584197	-0.0384704	0.163216
ENSMUSG00000006333	Rps9	ribosomal protein S9	0.957154	7.25244e-05	0.0708475	-0.477222
ENSMUSG00000025867	Cplx2	complexin 2	0.958932	0.0107568	0.0228249	0.122294
ENSMUSG00000051136	Ghsr	growth hormone secretagogue receptor	0.960614	0.0210951	-0.196697	1.02204
ENSMUSG00000083012	Fam220a	family with sequence similarity 220, member A	0.960699	0.05209	-0.932278	-4.44041
ENSMUSG00000025066	Sfr1	SWI5 dependent recombination repair 1	0.960699	0.0908315	0.0318476	0.134676
ENSMUSG00000032968	Inha	inhibin alpha	0.961012	0.0490507	0.0599247	-0.258977
ENSMUSG00000050530	Fam171a1	family with sequence similarity 171, member A1	0.963035	0.0809384	0.0288885	0.125917
ENSMUSG00000029577	Ube3b	ubiquitin protein ligase E3B	0.964779	0.00195363	-0.0727822	-0.461933
ENSMUSG00000024621	Csf1r	colony stimulating factor 1 receptor	0.966869	1.04586e-19	-0.0299611	0.427314
ENSMUSG00000038463	Olfml2b	olfactomedin-like 2B	0.967497	0.0869158	0.0568798	0.253183
ENSMUSG00000063430	Wscd2	WSC domain containing 2	0.968142	0.0319509	0.0373371	0.192196
ENSMUSG00000019831	Wasf1	WASP family, member 1	0.968553	0.0937699	0.0269658	0.125379
ENSMUSG00000032564	Cpne4	copine IV	0.968553	0.00120677	0.0299532	0.208653
ENSMUSG00000050963	Kcns2	K+ voltage-gated channel, subfamily S, 2	0.968553	0.0106829	0.0404072	0.243478
ENSMUSG00000016409	Nkap	NFKB activating protein	0.968553	0.0219744	-0.062525	0.362683
ENSMUSG00000040938	Slc16a11	solute carrier family 16 (monocarboxylic acid transporters), member 11	0.968553	0.0292417	-0.0567538	-0.271156
ENSMUSG00000061603	Akap6	A kinase (PRKA) anchor protein 6	0.968553	0.064029	0.0239905	0.125409
ENSMUSG00000069072	Slc7a14	solute carrier family 7 (cationic amino acid transporter, y+ system), member 14	0.968553	0.00509095	0.023179	0.151861
ENSMUSG00000050786	Ccdc126	coiled-coil domain containing 126	0.968553	0.0698597	-0.0747489	-0.382205
ENSMUSG00000009894	Snap47	synaptosomal-associated protein, 47	0.968553	0.0329295	0.0191689	0.108884
ENSMUSG00000030838	Ush1c	USH1 protein network component harmonin	0.968553	0.0542743	0.623406	3.08707
ENSMUSG00000034875	Nudt19	nudix hydrolase 19	0.968553	0.0947237	-0.0361327	-0.18088
ENSMUSG00000067578	Cbln4	cerebellin 4 precursor protein	0.968553	0.0515124	0.11826	-0.655736
ENSMUSG00000021091	Serpina3n	serine (or cysteine) peptidase inhibitor, clade A, member 3N	0.970805	0.0937699	-0.0390749	0.200838
ENSMUSG00000027356	Fermt1	fermitin family member 1	0.970805	0.00344621	-0.243529	-1.5587
ENSMUSG00000037679	Inf2	inverted formin, FH2 and WH2 domain containing	0.970857	0.00146452	-0.0297049	0.23909
ENSMUSG00000022551	Cyc1	cytochrome c-1	0.976647	1.3495e-05	-0.0430318	-0.457357
ENSMUSG00000059456	Ptk2b	PTK2 protein tyrosine kinase 2 beta	0.977595	0.00568889	0.0205373	0.162535
ENSMUSG00000018537	Pcgf2	polycomb group ring finger 2	0.97807	0.0913595	-0.0516036	-0.292044
ENSMUSG00000067071	Hes6	hairy and enhancer of split 6	0.97807	0.0319509	-0.0555296	-0.365858
ENSMUSG00000042350	Arel1	apoptosis resistant E3 ubiquitin protein ligase 1	0.97807	0.0343913	0.0233447	0.165455
ENSMUSG00000042506	Usp22	ubiquitin specific peptidase 22	0.97807	0.0301182	0.0190355	0.141567
ENSMUSG00000018171	Vmp1	vacuole membrane protein 1	0.978141	0.01779	-0.0306633	-0.241556
ENSMUSG00000022557	Bop1	block of proliferation 1	0.978141	0.0452143	-0.0202449	0.141322
ENSMUSG00000044791	Setd2	SET domain containing 2	0.978563	0.05209	0.0237112	-0.1686
ENSMUSG00000034574	Daam1	dishevelled associated activator of morphogenesis 1	0.979299	0.0558765	0.0164428	0.119279
ENSMUSG00000028011	Tdo2	tryptophan 2,3-dioxygenase	0.979299	0.021012	0.0745178	0.599478
ENSMUSG00000026109	Tmeff2	transmembrane protein with EGF-like and two follistatin-like domains 2	0.979299	0.0258964	-0.020851	0.168692
ENSMUSG00000047910	Pcdhb16	protocadherin beta 16	0.981783	0.000973179	-0.0483351	0.470098
ENSMUSG00000054986	Sec14l3	SEC14-like lipid binding 3	0.983227	0.0937699	-0.152968	-1.11639
ENSMUSG00000008658	Rbfox1	RNA binding protein, fox-1 homolog (C. elegans) 1	0.983227	0.020161	-0.0125323	0.109024
ENSMUSG00000083246	Gm11839	poly A binding protein, cytoplasmic 4 pseudogene	0.983227	0.0171893	0.0958486	-0.862544
ENSMUSG00000053395	Cacng8	calcium channel, voltage-dependent, gamma subunit 8	0.983227	0.0235331	0.0233454	0.20339
ENSMUSG00000041120	Nbl1	NBL1, DAN family BMP antagonist	0.983227	0.0611203	-0.0238049	0.18244
ENSMUSG00000028560	Usp1	ubiquitin specific peptidase 1	0.983227	0.0570685	-0.0388131	-0.311944
ENSMUSG00000038412	Higd1a	HIG1 domain family, member 1A	0.983227	0.0708972	0.0253851	0.205598
ENSMUSG00000038764	Ptpn3	protein tyrosine phosphatase, non-receptor type 3	0.983931	0.021012	-0.0269478	0.248133
ENSMUSG00000031827	Cotl1	coactosin-like 1 (Dictyostelium)	0.983931	1.29459e-06	0.0186352	0.267301
ENSMUSG00000006476	Nsmf	NMDA receptor synaptonuclear signaling and neuronal migration factor	0.984211	0.0173813	0.0155139	0.15345
ENSMUSG00000049728	Zfp668	zinc finger protein 668	0.984211	0.0343913	-0.0462933	0.421889
ENSMUSG00000027312	Atrn	attractin	0.98498	0.0515124	0.0127706	0.114214
ENSMUSG00000010021	Kif19a	kinesin family member 19A	0.98498	0.0898893	0.0599211	0.563538
ENSMUSG00000030410	Dmwd	dystrophia myotonica-containing WD repeat motif	0.985163	0.0497354	-0.0129497	0.113363
ENSMUSG00000026202	Tuba4a	tubulin, alpha 4A	0.986093	0.00198861	0.0148476	0.179315
ENSMUSG00000006676	Usp19	ubiquitin specific peptidase 19	0.986093	0.0014143	0.0238195	-0.299388
ENSMUSG00000030127	Cops7a	COP9 signalosome subunit 7A	0.986093	0.00489296	0.0139756	0.155094
ENSMUSG00000019590	Cyb561	cytochrome b-561	0.986198	0.0937699	-0.0308512	-0.260533
ENSMUSG00000026854	Usp20	ubiquitin specific peptidase 20	0.987572	0.0747783	0.0185466	0.175371
ENSMUSG00000079225	Gm9531	predicted gene 9531	0.9883	0.013246	-0.0601851	-0.797082
ENSMUSG00000037827	Gm5884	predicted pseudogene 5884	0.989467	0.0197136	-0.456008	6.77067
ENSMUSG00000078919	Dpm1	dolichol-phosphate (beta-D) mannosyltransferase 1	0.989467	0.0382074	0.0419913	0.505822
ENSMUSG00000028656	Cap1	CAP, adenylate cyclase-associated protein 1 (yeast)	0.990713	0.0870579	-0.00943691	0.105544
ENSMUSG00000035258	Abi3bp	ABI family member 3 binding protein	0.99118	0.0689677	-0.0730912	-0.880778
ENSMUSG00000033618	Map3k13	mitogen-activated protein kinase kinase kinase 13	0.99118	0.0571989	-0.0131554	0.167081
ENSMUSG00000110358	A730009L09Rik	RIKEN cDNA A730009L09 gene	0.99118	0.0229431	0.159197	-2.59897
ENSMUSG00000042429	Adora1	adenosine A1 receptor	0.992062	0.0462134	0.00858943	0.125702
ENSMUSG00000038740	Mvb12b	multivesicular body subunit 12B	0.992104	0.0239407	0.007686	0.118601
ENSMUSG00000079224	Gm6565	predicted gene 6565	0.992104	8.46928e-05	-0.838337	20.6472
ENSMUSG00000033769	Exoc6b	exocyst complex component 6B	0.992234	0.0728148	0.0120799	0.186075
ENSMUSG00000018334	Ksr1	kinase suppressor of ras 1	0.992234	0.00556387	0.0094191	0.193075
ENSMUSG00000041205	Map6d1	MAP6 domain containing 1	0.992234	0.0573595	-0.0100893	0.166503
ENSMUSG00000060260	Pwwp2b	PWWP domain containing 2B	0.992234	0.0546473	-0.0131747	0.21557
ENSMUSG00000026278	Bok	BCL2-related ovarian killer	0.992234	0.000868675	0.0103766	0.244785
ENSMUSG00000054863	Tafa5	TAFA chemokine like family member 5	0.992678	0.0659373	-0.00693182	0.122413
ENSMUSG00000032558	Nphp3	nephronophthisis 3 (adolescent)	0.993353	0.0402666	0.0339403	0.68036
ENSMUSG00000022594	Lynx1	Ly6/neurotoxin 1	0.994053	0.00995845	0.00494067	0.117912
ENSMUSG00000020524	Gria1	glutamate receptor, ionotropic, AMPA1 (alpha 1)	0.994274	0.00764612	-0.00447957	0.115866
ENSMUSG00000027457	Snph	syntaphilin	0.994274	0.0119046	0.00479236	0.119082
ENSMUSG00000026028	Trak2	trafficking protein, kinesin binding 2	0.994609	0.0640888	0.00528443	0.12501
ENSMUSG00000029335	Bmp3	bone morphogenetic protein 3	0.994609	0.0514405	-0.0289082	-0.702084
ENSMUSG00000030583	Sipa1l3	signal-induced proliferation-associated 1 like 3	0.994609	0.0542743	-0.0089305	0.217107
ENSMUSG00000028931	Kcnab2	potassium voltage-gated channel, shaker-related subfamily, beta member 2	0.994905	0.0167922	0.0068452	0.196909
ENSMUSG00000048126	Col6a3	collagen, type VI, alpha 3	0.995067	0.0783197	0.032973	0.803489
ENSMUSG00000025422	Agap2	ArfGAP with GTPase domain, ankyrin repeat and PH domain 2	0.995493	0.015311	-0.00436369	0.129467
ENSMUSG00000008682	Rpl10	ribosomal protein L10	0.995705	0.0942141	0.0256592	0.637433
ENSMUSG00000064280	Ccdc146	coiled-coil domain containing 146	0.997148	0.00783862	-0.0393067	-1.16509
ENSMUSG00000045328	Cenpe	centromere protein E	0.997701	0.0748027	-0.0377529	1.12857
ENSMUSG00000033966	Cdkl4	cyclin-dependent kinase-like 4	0.997701	0.0942141	0.00996792	-0.301342
ENSMUSG00000051504	Siglech	sialic acid binding Ig-like lectin H	0.997701	0.0515124	-0.0120857	0.414352
ENSMUSG00000037509	Arhgef4	Rho guanine nucleotide exchange factor (GEF) 4	0.997701	0.0065652	0.00333458	0.144062
ENSMUSG00000051339	2900026A02Rik	RIKEN cDNA 2900026A02 gene	0.997701	8.46928e-05	0.00387501	0.236498
ENSMUSG00000102627	Snurf	SNRPN upstream reading frame	0.997701	0.0981644	0.00963954	0.422155
ENSMUSG00000041773	Enc1	ectodermal-neural cortex 1	0.997701	0.046722	0.00259546	0.11942
ENSMUSG00000078898	Zfp968	zinc finger protein 968	0.997701	0.0168338	-0.0144368	0.785627
ENSMUSG00000022564	Grina	glutamate receptor, ionotropic, N-methyl D-aspartate-associated protein 1 (glutamate binding)	0.997701	0.013246	-0.00199953	0.111267
ENSMUSG00000090066	1110002E22Rik	RIKEN cDNA 1110002E22 gene	0.997701	0.00179099	-0.0125381	0.850975
ENSMUSG00000063659	Zbtb18	zinc finger and BTB domain containing 18	0.997701	0.0942453	0.00272521	0.130839
ENSMUSG00000031255	Sytl4	synaptotagmin-like 4	0.997701	0.084426	0.0157256	0.773749
ENSMUSG00000068457	Uty	ubiquitously transcribed tetratricopeptide repeat containing, Y-linked	0.997701	0.0747783	0.0054412	-0.295216
ENSMUSG00000031095	Cul4b	cullin 4B	0.997701	0.0730825	0.00537942	-0.309847
ENSMUSG00000108815	Gm49388	NA	0.99805	3.82185e-07	-0.156661	-21.3355
ENSMUSG00000008348	Ubc	ubiquitin C	0.99805	0.0937699	-0.00251728	0.17602
ENSMUSG00000022454	Nell2	NEL-like 2	0.99805	0.00365436	-0.00141629	0.137417
ENSMUSG00000026904	Slc4a10	solute carrier family 4, sodium bicarbonate cotransporter-like, member 10	0.99805	0.0556411	-0.0033543	-0.269338
ENSMUSG00000033948	Zswim5	zinc finger SWIM-type containing 5	0.99805	0.0121344	0.00242938	0.2314
ENSMUSG00000021200	Asb2	ankyrin repeat and SOCS box-containing 2	0.999323	0.015311	0.00281958	0.718792
ENSMUSG00000025728	Pigq	phosphatidylinositol glycan anchor biosynthesis, class Q	0.999449	0.0162379	0.000542124	-0.172521
ENSMUSG00000025318	Jph3	junctophilin 3	0.999936	0.0384684	0.000260027	0.140002
ENSMUSG00000025328	Padi3	peptidyl arginine deiminase, type III	NA	0.00187994	NA	4.74028
