# Supplementary material for: ADNP is essential for sex-dependent hippocampal neurogenesis, through male unfolded protein response and female mitochondrial gene regulation
Source: Mol Psychiatry. 2024 Dec 23;30(6):2696–706. doi: 10.1038/s41380-024-02879-w (PMC12092271; doi:10.1038/s41380-024-02879-w)
Supplement: Supplementary file 3 — Table S2 [file 41380_2024_2879_MOESM3_ESM.xlsx]

## Sheet: shapira24
ENSEMBL	TXNAME	SYMBOL	GENENAME	FDR_Female_TYR	FDR_Female_NAP	FDR_Male_TYR	FDR_Male_NAP	log2FoldChange_Female_TYR	log2FoldChange_Female_NAP	log2FoldChange_Male_TYR	log2FoldChange_Male_NAP
ENSMUSG00000048960	ENSMUST00000027056	Prex2	phosphatidylinositol-3,4,5-trisphosphate-dependent Rac exchange factor 2	0.92984	0.937502	0.000434783	0.2475	0.148037	-0.0669685	-0.212269	-0.192739
ENSMUSG00000026452	ENSMUST00000121990	Syt2	synaptotagmin II	0.000232558	0.867366	0.829054	0.79063	0.548209	0.21953	-0.42901	-0.276185
ENSMUSG00000026473	ENSMUST00000086199	Glul	glutamate-ammonia ligase (glutamine synthetase)	0.92984	0.985209	0.000434783	0.246061	0.143457	0.00538571	-0.179521	-0.170042
ENSMUSG00000044708	ENSMUST00000056136	Kcnj10	potassium inwardly-rectifying channel, subfamily J, member 10	0.953155	0.770282	0.000434783	0.927944	0.13	0.257211	-0.289746	0.00763622
ENSMUSG00000100862	ENSMUST00000189941	Gm10925	ATP synthase F0 subunit 6 pseudogene	0.949259	0.939178	0.000434783	0.00166667	0.0993904	0.042507	-0.145492	-0.13485
ENSMUSG00000042807	ENSMUST00000120904	Hecw2	HECT, C2 and WW domain containing E3 ubiquitin protein ligase 2	0.000232558	0.974743	0.750131	0.649029	1.85141	0.36812	-1.36776	-1.63296
ENSMUSG00000047496	ENSMUST00000172299	Rnf152	ring finger protein 152	0.000232558	0.851814	0.908424	0.986752	1.96648	1.02442	-0.489375	0.0564076
ENSMUSG00000056708	ENSMUST00000055322	Ier5	immediate early response 5	0.000232558	0.97946	0.739695	0.560613	0.482521	-0.00621447	-0.268059	-0.341046
ENSMUSG00000038733	ENSMUST00000237749	Wdr26	WD repeat domain 26	0.000232558	0.578125	0.984257	0.795776	-3.68582	-3.21458	-0.258374	-0.978714
ENSMUSG00000026864	ENSMUST00000100171	Hspa5	heat shock protein 5	0.92984	0.858467	0.000434783	0.342053	0.242343	0.155348	-0.563764	-0.507213
ENSMUSG00000027253	ENSMUST00000028689	Lrp4	low density lipoprotein receptor-related protein 4	0.969245	0.820249	0.000434783	0.246061	-0.0463888	-0.13576	-0.323082	-0.254348
ENSMUSG00000014361	ENSMUST00000014505	Mertk	MER proto-oncogene tyrosine kinase	0.980225	0.929396	0.478742	0.00166667	0.0548602	-0.107745	-0.269043	-0.49948
ENSMUSG00000044349	ENSMUST00000137320	Snhg11	small nucleolar RNA host gene 11	0.000232558	0.766341	0.778774	0.862852	-0.650371	-0.428459	0.211625	0.190757
ENSMUSG00000027495	ENSMUST00000028995	Fam210b	family with sequence similarity 210, member B	0.980225	0.820249	0.809462	0.00166667	0.021237	0.180615	0.129308	0.352657
ENSMUSG00000049630	ENSMUST00000061545	C1ql3	C1q-like 3	0.959264	0.937502	0.000434783	0.88796	-0.0708078	-0.0855936	0.321867	0.0604723
ENSMUSG00000015090	ENSMUST00000114259	Ptgds	prostaglandin D2 synthase (brain)	0.92984	0.00111111	0.875026	0.880429	0.56455	1.0976	-0.195253	-0.11164
ENSMUSG00000005802	ENSMUST00000005952	Slc30a4	solute carrier family 30 (zinc transporter), member 4	0.000232558	0.903626	0.838301	0.639123	0.35539	0.135568	-0.155591	-0.240488
ENSMUSG00000040164	ENSMUST00000045196	Kcns1	K+ voltage-gated channel, subfamily S, 1	0.000232558	0.767125	0.745155	0.919789	0.87731	0.476507	0.324778	0.10632
ENSMUSG00000027677	ENSMUST00000099153	Ttc14	tetratricopeptide repeat domain 14	0.000232558	0.856288	0.670053	0.792115	-0.28007	-0.219163	0.276158	0.217231
ENSMUSG00000023087	ENSMUST00000144826	Noct	nocturnin	0.000232558	0.702809	0.982858	0.781707	0.284547	0.201809	-0.0143171	0.130896
ENSMUSG00000033161	ENSMUST00000036493	Atp1a1	ATPase, Na+/K+ transporting, alpha 1 polypeptide	0.000232558	0.946761	0.841208	0.929252	0.194058	0.0367056	0.202995	-0.0322084
ENSMUSG00000035649	ENSMUST00000147272	Zcchc7	zinc finger, CCHC domain containing 7	0.000232558	0.858467	0.699101	0.85142	-0.384707	-0.288922	0.176514	0.128841
ENSMUSG00000055373	ENSMUST00000084770	Fut9	fucosyltransferase 9	0.000232558	0.989657	0.70695	0.491459	0.505475	0.0203733	-0.305567	-0.466081
ENSMUSG00000028719	ENSMUST00000030491	Cmpk1	cytidine monophosphate (UMP-CMP) kinase 1	0.000232558	0.767125	0.927776	0.728471	0.249208	0.131749	-0.0442646	-0.0798707
ENSMUSG00000028684	ENSMUST00000030446	Urod	uroporphyrinogen decarboxylase	0.000232558	0.673617	0.896656	0.96769	0.300269	0.322896	-0.0508096	0.0212375
ENSMUSG00000042453	ENSMUST00000161356	Reln	reelin	0.000232558	0.95945	0.957861	0.638899	-0.406484	-0.049427	-0.0317107	-0.189074
ENSMUSG00000029328	ENSMUST00000128187	Hnrnpdl	heterogeneous nuclear ribonucleoprotein D-like	0.979971	0.858467	0.000434783	0.2475	-0.0109731	0.200173	0.380085	0.366966
ENSMUSG00000029798	ENSMUST00000031817	Herc6	hect domain and RLD 6	0.000232558	0.909585	0.914072	0.88796	0.542356	-0.0536144	0.150409	-0.206928
ENSMUSG00000072704	ENSMUST00000100864	Smim10l1	small integral membrane protein 10 like 1	0.000232558	0.65619	0.91101	0.94757	0.208715	0.196331	-0.0338485	-0.0140777
ENSMUSG00000030275	ENSMUST00000203341	Etnk1	ethanolamine kinase 1	0.92984	0.00111111	0.979764	0.96621	-0.188318	-0.472668	0.0604931	0.0704789
ENSMUSG00000048022	ENSMUST00000127247	Tmem229a	transmembrane protein 229A	0.938808	0.977439	0.000434783	0.692927	0.105369	0.026852	-0.321092	-0.155343
ENSMUSG00000029817	ENSMUST00000204013	Tra2a	transformer 2 alpha	0.969153	0.00111111	0.853719	0.968801	-0.15228	-0.792125	-0.22724	0.00990654
ENSMUSG00000030302	ENSMUST00000101045	Atp2b2	ATPase, Ca++ transporting, plasma membrane 2	0.000232558	0.937502	0.894455	0.816081	0.456747	0.121127	-0.155815	-0.179374
ENSMUSG00000042129	ENSMUST00000035842	Rassf4	Ras association (RalGDS/AF-6) domain family member 4	0.000232558	0.856288	0.644031	0.80858	0.63409	0.36479	-0.445704	-0.0567344
ENSMUSG00000042353	ENSMUST00000039695	Frem3	Fras1 related extracellular matrix protein 3	0.000232558	0.949372	0.875026	0.654118	-1.07079	-0.186981	0.408543	0.722272
ENSMUSG00000031837	ENSMUST00000098363	Necab2	N-terminal EF-hand calcium binding protein 2	0.000232558	0.923918	0.975725	0.976786	-0.690953	0.138215	0.00557448	0.0112947
ENSMUSG00000003814	ENSMUST00000003912	Calr	calreticulin	0.92984	0.85732	0.000434783	0.2475	0.179762	0.136789	-0.330627	-0.231642
ENSMUSG00000031963	ENSMUST00000071982	Bmper	BMP-binding endothelial regulator	0.000232558	0.853201	0.905602	0.845615	0.746854	0.371282	-0.227905	-0.293593
ENSMUSG00000032224	ENSMUST00000034749	Fam81a	family with sequence similarity 81, member A	0.000232558	0.981471	0.834725	0.342053	0.307948	0.0200397	-0.163259	-0.339629
ENSMUSG00000019874	ENSMUST00000020024	Fabp7	fatty acid binding protein 7, brain	0.92984	0.00111111	0.708654	0.611436	0.327625	0.887549	0.290554	0.385638
ENSMUSG00000045193	ENSMUST00000105365	Cirbp	cold inducible RNA binding protein	0.939884	0.938073	0.000434783	0.424702	-0.260702	0.11399	0.586612	0.547613
ENSMUSG00000064065	ENSMUST00000105617	Ipcef1	interaction protein for cytohesin exchange factors 1	0.000232558	0.809596	0.947598	0.728471	0.406931	-0.294646	0.132502	-0.379134
ENSMUSG00000020241	ENSMUST00000001181	Col6a2	collagen, type VI, alpha 2	0.000232558	0.673617	0.544203	0.273649	-1.26479	-1.06774	-0.379096	-0.801388
ENSMUSG00000069516	ENSMUST00000092163	Lyz2	lysozyme 2	0.92984	0.00111111	0.901372	0.933399	0.306218	0.720497	-0.126456	-0.0495869
ENSMUSG00000018379	ENSMUST00000171976	Srsf1	serine and arginine-rich splicing factor 1	0.000232558	0.89519	0.82029	0.886843	-1.13228	-0.25725	0.336518	0.113396
ENSMUSG00000020321	ENSMUST00000239073	Mdh1	malate dehydrogenase 1, NAD (soluble)	0.000232558	0.767125	0.881471	0.569179	0.220389	0.154143	-0.0779821	-0.153692
ENSMUSG00000010803	ENSMUST00000205546	Gabra1	gamma-aminobutyric acid (GABA) A receptor, subunit alpha 1	0.000232558	0.837773	0.903126	0.658608	0.401844	0.194476	-0.124288	-0.224205
ENSMUSG00000002812	ENSMUST00000002889	Flii	flightless I actin binding protein	0.93883	0.882836	0.000434783	0.603429	0.041343	0.120464	-0.275944	-0.196954
ENSMUSG00000017400	ENSMUST00000017544	Stac2	SH3 and cysteine rich domain 2	0.000232558	0.867254	0.910149	0.839213	0.567241	0.272076	-0.151202	-0.11067
ENSMUSG00000018800	ENSMUST00000043961	Abca5	ATP-binding cassette, sub-family A (ABC1), member 5	0.000232558	0.910649	0.937852	0.987144	0.24483	0.0591061	0.0545792	-0.0109235
ENSMUSG00000005583	ENSMUST00000197146	Mef2c	myocyte enhancer factor 2C	0.000232558	0.967533	0.976877	0.50218	0.536135	0.00098534	0.0860764	-0.524914
ENSMUSG00000021196	ENSMUST00000138703	Pfkp	phosphofructokinase, platelet	0.000232558	0.858467	0.939409	0.616869	0.24064	0.134106	0.00654786	-0.129284
ENSMUSG00000002324	ENSMUST00000002395	Rec8	REC8 meiotic recombination protein	0.92984	0.00111111	0.000434783	0.246061	0.994172	1.25283	1.24398	1.2661
ENSMUSG00000022026	ENSMUST00000228749	Olfm4	olfactomedin 4	0.979971	0.97946	0.000434783	0.342901	-0.166945	0.0494587	1.03247	0.755553
ENSMUSG00000021750	ENSMUST00000036070	Fam107a	family with sequence similarity 107, member A	0.938666	0.987158	0.666487	0.00166667	0.21342	0.0817643	-0.237591	-0.406478
ENSMUSG00000046352	ENSMUST00000055698	Gjb2	gap junction protein, beta 2	0.92984	0.00111111	0.894455	0.748337	0.650253	1.04027	0.226439	0.266473
ENSMUSG00000023046	ENSMUST00000023807	Igfbp6	insulin-like growth factor binding protein 6	0.000232558	0.858467	0.975725	0.757438	0.992848	0.446081	0.103364	-0.406281
ENSMUSG00000062373	ENSMUST00000072113	Tmem65	transmembrane protein 65	0.000232558	0.837773	0.925716	0.883122	0.268842	0.107047	-0.0718422	-0.112787
ENSMUSG00000052917	ENSMUST00000089362	Senp7	SUMO1/sentrin specific peptidase 7	0.000232558	0.880716	0.91101	0.988414	0.663934	0.214731	0.120631	-0.000443989
ENSMUSG00000054604	ENSMUST00000067744	Cggbp1	CGG triplet repeat binding protein 1	0.000232558	0.973372	0.481453	0.514316	0.243936	0.0271217	-0.176898	-0.134425
ENSMUSG00000005580	ENSMUST00000005719	Adcy9	adenylate cyclase 9	0.000232558	0.922955	0.791374	0.975161	1.77021	-0.883043	1.55087	0.917261
ENSMUSG00000022769	ENSMUST00000023453	Sdf2l1	stromal cell-derived factor 2-like 1	0.971457	0.949372	0.000434783	0.246061	0.139264	0.116351	-0.725528	-0.576544
ENSMUSG00000034413	ENSMUST00000053020	Neurl1b	neuralized E3 ubiquitin protein ligase 1B	0.972896	0.770282	0.478742	0.00166667	0.0484099	-0.221427	-0.233644	-0.454453
ENSMUSG00000067212	ENSMUST00000102678	H2-T23	histocompatibility 2, T region locus 23	0.000232558	0.929396	0.949107	0.924073	0.550749	0.368776	-0.0547376	-0.120572
ENSMUSG00000019579	ENSMUST00000019723	Mydgf	myeloid derived growth factor	0.000232558	0.766341	0.96984	0.901797	0.350299	0.220917	-0.00146588	0.0593306
ENSMUSG00000048915	ENSMUST00000076840	Efna5	ephrin A5	0.000232558	0.988905	0.947598	0.929252	0.879435	0.050668	0.0898332	-0.18963
ENSMUSG00000103037	ENSMUST00000192931	Pcdhgb1	protocadherin gamma subfamily B, 1	0.92984	0.00111111	0.500692	0.616869	-0.833694	-0.85792	-0.67541	-0.479252
ENSMUSG00000102742	ENSMUST00000061279	Pcdhga11	protocadherin gamma subfamily A, 11	0.000232558	0.00111111	0.000434783	0.00166667	0.717747	0.73632	0.648177	0.742009
ENSMUSG00000102543	ENSMUST00000055935	Pcdhgc5	protocadherin gamma subfamily C, 5	0.980914	0.986171	0.000434783	0.823221	0.00656007	0.0143583	0.26331	0.101282
ENSMUSG00000052229	ENSMUST00000064016	Gpr17	G protein-coupled receptor 17	0.977566	0.770282	0.000434783	0.658608	0.0228433	-0.1872	-0.467681	-0.24213
ENSMUSG00000024780	ENSMUST00000050148	Cdc37l1	cell division cycle 37-like 1	0.958178	0.867254	0.000434783	0.358475	0.0841985	-0.191043	-0.319825	-0.275736
ENSMUSG00000024966	ENSMUST00000025918	Stip1	stress-induced phosphoprotein 1	0.971457	0.939178	0.000434783	0.491459	0.0716254	0.0543435	-0.27807	-0.213815
ENSMUSG00000031167	ENSMUST00000115621	Rbm3	RNA binding motif (RNP1, RRM) protein 3	0.960415	0.970008	0.000434783	0.845615	-0.139866	-0.113464	0.798705	0.451688
ENSMUSG00000064345	ENSMUST00000082396	ND2	NADH dehydrogenase subunit 2	0.979506	0.977376	0.000434783	0.558103	-0.00164125	0.0340596	-0.198068	-0.135217
ENSMUSG00000064357	ENSMUST00000082408	ATP6	ATP synthase F0 subunit 6	0.000232558	0.974222	0.91101	0.987144	-1.39513	-0.125233	0.140039	0.248543
ENSMUSG00000095041	ENSMUST00000178343	AC149090		0.980225	0.938073	0.000434783	0.658608	0.0392601	0.176041	0.661845	0.345325

## Sheet: amram16
ENSEMBL	tx_name	SYMBOL	GENENAME	FDR_Female_1mo_KO	FDR_Female_5mo_KO	FDR_Male_1mo_KO	FDR_Male_5mo_KO	log2FoldChange_Female_1mo_KO	log2FoldChange_Female_5mo_KO	log2FoldChange_Male_1mo_KO	log2FoldChange_Male_5mo_KO
ENSMUSG00000076498	ENSMUST00000103299	Trbc2	T cell receptor beta, constant 2	7.16332e-06	0.986456	0.976141	0.845692	-2.23904	0.310887	0.328908	-0.0847483
ENSMUSG00000076617	ENSMUST00000103426	Ighm	immunoglobulin heavy constant mu	7.16332e-06	0.642538	0.938676	1.0334e-05	-1.11716	-0.392842	1.08198	-0.738044
ENSMUSG00000094576	ENSMUST00000179935	AC087559	NA	7.16332e-06	5.45286e-07	0.946498	0.745069	-1.01605	-4.43772	0.365327	-0.576623
ENSMUSG00000031245	ENSMUST00000033597	Hmgn5	high-mobility group nucleosome binding domain 5	7.16332e-06	5.45286e-07	0.653647	0.893796	0.250212	0.946148	0.353145	0.184134
ENSMUSG00000040276	ENSMUST00000231854	Pacsin1	protein kinase C and casein kinase substrate in neurons 1	7.16332e-06	0.756625	0.975014	0.516062	-0.475506	0.167598	-0.0967552	-0.572637
ENSMUSG00000027187	ENSMUST00000028610	Cat	catalase	7.16332e-06	5.45286e-07	0.967913	1.0334e-05	0.289007	0.921945	-0.104005	0.789455
ENSMUSG00000022556	ENSMUST00000072838	Hsf1	heat shock factor 1	7.16332e-06	0.527002	0.973969	0.92074	2.90809	0.561034	1.16131	-0.316748
ENSMUSG00000000708	ENSMUST00000000724	Kat2b	K(lysine) acetyltransferase 2B	7.16332e-06	0.254526	0.914533	0.824358	0.157435	0.353143	-0.111436	0.247876
ENSMUSG00000031927	ENSMUST00000060330	1700012B09Rik	RIKEN cDNA 1700012B09 gene	7.16332e-06	0.120479	0.979121	0.453411	1.39425	2.2766	-0.0753161	1.56506
ENSMUSG00000020848	ENSMUST00000021209	Doc2b	double C2, beta	7.16332e-06	0.147794	0.946498	0.92074	0.370992	0.414595	-0.0835198	-0.248846
ENSMUSG00000045128	ENSMUST00000054220	Rpl18a	ribosomal protein L18A	7.16332e-06	5.45286e-07	0.962637	1.0334e-05	0.487891	2.05086	0.165132	0.695823
ENSMUSG00000087075	ENSMUST00000150384	Lbhd2	LBH domain containing 2	7.16332e-06	5.45286e-07	0.979121	0.53746	1.34763	2.89631	0.0748648	1.42979
ENSMUSG00000042631	ENSMUST00000037235	Xkr7	X-linked Kx blood group related 7	7.16332e-06	0.170252	0.917879	0.745069	-0.726258	-0.632814	-0.346654	0.569353
ENSMUSG00000021779	ENSMUST00000022304	Thrb	thyroid hormone receptor beta	7.16332e-06	0.779827	0.976141	0.856043	-0.736109	-0.213772	0.12265	-0.0724678
ENSMUSG00000028070	ENSMUST00000029708	Naxe	NAD(P)HX epimerase	7.16332e-06	5.45286e-07	0.629305	0.845692	0.258357	0.786259	-0.150296	0.108037
ENSMUSG00000037703	ENSMUST00000045761	Lzts3	leucine zipper, putative tumor suppressor family member 3	7.16332e-06	5.45286e-07	0.967913	0.634144	-0.322505	-2.35456	0.122744	-0.85419
ENSMUSG00000040659	ENSMUST00000036854	Efhd2	EF hand domain containing 2	7.16332e-06	5.45286e-07	0.988643	0.967457	-0.795005	0.397888	-0.0347332	-0.0883125
ENSMUSG00000034932	ENSMUST00000046114	Mrpl54	mitochondrial ribosomal protein L54	7.16332e-06	5.45286e-07	0.966608	1.0334e-05	0.37156	1.6494	-0.144694	0.49973
ENSMUSG00000029819	ENSMUST00000031843	Npy	neuropeptide Y	7.16332e-06	0.121867	0.890556	0.733172	-0.51908	0.997798	0.431705	0.197149
ENSMUSG00000025743	ENSMUST00000070478	Sdc3	syndecan 3	7.16332e-06	5.45286e-07	0.977498	0.679989	0.164195	0.347161	0.00261103	0.157745
ENSMUSG00000039621	ENSMUST00000036719	Prex1	phosphatidylinositol-3,4,5-trisphosphate-dependent Rac exchange factor 1	7.16332e-06	5.45286e-07	0.966608	1.0334e-05	-0.252532	0.618821	-0.127482	0.396293
ENSMUSG00000036104	ENSMUST00000186865	Rab3gap1	RAB3 GTPase activating protein subunit 1	7.16332e-06	5.45286e-07	0.946498	0.92074	0.435171	1.33577	-0.121339	0.0657412
ENSMUSG00000038679	ENSMUST00000165201	Trps1	transcriptional repressor GATA binding 1	7.16332e-06	5.45286e-07	0.979121	0.92074	0.418778	-0.897393	0.0643625	0.0298692
ENSMUSG00000065954	ENSMUST00000084512	Tacc1	transforming, acidic coiled-coil containing protein 1	7.16332e-06	5.45286e-07	0.976141	0.865504	-0.436197	0.602555	0.104197	0.0299063
ENSMUSG00000065954	ENSMUST00000084030	Tacc1	transforming, acidic coiled-coil containing protein 1	7.16332e-06	5.45286e-07	0.979121	0.856043	-0.523353	-3.03499	0.132503	0.219753
ENSMUSG00000025477	ENSMUST00000106098	Inpp5a	inositol polyphosphate-5-phosphatase A	7.16332e-06	0.123325	0.870691	0.911192	0.535377	0.888881	-0.37901	0.203531
ENSMUSG00000059713	ENSMUST00000030606	Rcan3	regulator of calcineurin 3	7.16332e-06	0.23937	0.946498	0.733172	0.577815	0.404093	-0.321571	0.276339
ENSMUSG00000033066	ENSMUST00000108682	Gas7	growth arrest specific 7	7.16332e-06	0.500161	0.95643	1.0334e-05	-0.404545	0.0911343	0.195002	-0.177721
ENSMUSG00000025935	ENSMUST00000027068	Tram1	translocating chain-associating membrane protein 1	7.16332e-06	0.18208	0.979121	0.656352	0.272732	0.217613	-0.0241781	0.239235
ENSMUSG00000015766	ENSMUST00000100841	Eps8	epidermal growth factor receptor pathway substrate 8	7.16332e-06	0.123893	0.975014	0.755764	0.811936	-1.88692	-0.264844	-2.67033
ENSMUSG00000048794	ENSMUST00000165673	Cfap100	cilia and flagella associated protein 100	7.16332e-06	0.873604	0.716563	0.647074	0.565411	0.0856642	0.47737	-1.03619
ENSMUSG00000049928	ENSMUST00000051765	Glp2r	glucagon-like peptide 2 receptor	7.16332e-06	0.756625	0.959702	0.580421	-1.09637	-0.115149	0.326743	-0.619781
ENSMUSG00000027893	ENSMUST00000138091	Ahcyl1	S-adenosylhomocysteine hydrolase-like 1	7.16332e-06	5.45286e-07	0.977498	0.92074	0.962686	2.39438	-0.175021	0.131302
ENSMUSG00000024601	ENSMUST00000025503	Isoc1	isochorismatase domain containing 1	7.16332e-06	5.45286e-07	0.959702	0.53746	0.449584	0.708172	-0.221135	0.44534
ENSMUSG00000027298	ENSMUST00000028763	Tyro3	TYRO3 protein tyrosine kinase 3	7.16332e-06	0.225499	0.975014	0.893796	-0.533408	-0.338879	0.151542	0.124573
ENSMUSG00000027298	ENSMUST00000147761	Tyro3	TYRO3 protein tyrosine kinase 3	7.16332e-06	5.45286e-07	0.979121	1.0334e-05	-0.768975	4.10974	-0.0735217	0.80826
ENSMUSG00000033430	ENSMUST00000052138	Terf2ip	telomeric repeat binding factor 2, interacting protein	7.16332e-06	5.45286e-07	0.979121	0.669453	0.230177	0.936831	0.0136883	0.313467
ENSMUSG00000008658	ENSMUST00000231194	Rbfox1	RNA binding protein, fox-1 homolog (C. elegans) 1	7.16332e-06	0.12245	0.977498	0.938349	-2.77294	-1.45355	-0.222695	0.0569378
ENSMUSG00000090841	ENSMUST00000218127	Myl6	myosin, light polypeptide 6, alkali, smooth muscle and non-muscle	7.16332e-06	5.45286e-07	0.966383	0.634144	0.401192	2.15288	-0.198429	0.496687
ENSMUSG00000023034	ENSMUST00000023779	Nr4a1	nuclear receptor subfamily 4, group A, member 1	7.16332e-06	0.119727	0.962637	0.719417	-1.68769	1.44196	-0.500056	0.198958
ENSMUSG00000030898	ENSMUST00000033189	Cckbr	cholecystokinin B receptor	7.16332e-06	0.896152	0.988643	0.440095	-2.11918	0.294787	-0.0317323	0.257216
ENSMUSG00000038872	ENSMUST00000043896	Zfhx3	zinc finger homeobox 3	7.16332e-06	0.153189	0.979073	0.733172	1.67816	-0.831804	-1.28278	0.650945
ENSMUSG00000022607	ENSMUST00000226988	Ptk2	PTK2 protein tyrosine kinase 2	7.16332e-06	0.323352	0.979121	0.856043	-0.545686	-0.308972	0.0711431	-0.199609
ENSMUSG00000007207	ENSMUST00000005509	Stx1a	syntaxin 1A (brain)	7.16332e-06	0.225499	0.95643	0.884816	-1.02616	0.552545	0.292254	0.284105
ENSMUSG00000009013	ENSMUST00000123292	Dynll1	dynein light chain LC8-type 1	7.16332e-06	5.45286e-07	0.928404	0.600566	0.244345	2.31918	0.211728	0.427114
ENSMUSG00000037185	ENSMUST00000230909	Krt80	keratin 80	7.16332e-06	0.33388	0.796988	0.946967	-3.2809	-0.629559	1.00323	0.131653
ENSMUSG00000046818	ENSMUST00000053855	Ddit4l	DNA-damage-inducible transcript 4-like	7.16332e-06	0.274808	0.988643	0.421598	-1.00315	0.476869	0.244397	0.567795
ENSMUSG00000037706	ENSMUST00000037941	Cd81	CD81 antigen	7.16332e-06	0.126913	0.870691	0.53746	0.209293	0.323178	-0.113562	0.197305
ENSMUSG00000024073	ENSMUST00000182944	Birc6	baculoviral IAP repeat-containing 6	7.16332e-06	5.45286e-07	0.673774	0.801928	-4.02423	-4.065	1.58161	-0.718882
ENSMUSG00000024073	ENSMUST00000182597	Birc6	baculoviral IAP repeat-containing 6	7.16332e-06	0.116543	0.973969	0.580421	2.1147	-3.64208	-0.244167	-1.85366
ENSMUSG00000096014	ENSMUST00000180353	Sox1	SRY (sex determining region Y)-box 1	7.16332e-06	5.45286e-07	0.988643	1.0334e-05	0.477001	1.43612	0.101365	0.776154
ENSMUSG00000091896	ENSMUST00000170693	Ube2d2a	ubiquitin-conjugating enzyme E2D 2A	7.16332e-06	5.45286e-07	0.973969	0.394368	0.168076	0.690021	0.0445792	0.313038
ENSMUSG00000034993	ENSMUST00000040430	Vat1	vesicle amine transport 1	7.16332e-06	5.45286e-07	0.977498	1.0334e-05	0.739589	1.70822	-0.360145	0.793218
ENSMUSG00000004035	ENSMUST00000004137	Gstm7	glutathione S-transferase, mu 7	7.16332e-06	5.45286e-07	0.979121	0.647074	0.6175	1.05292	0.0414476	0.245786
ENSMUSG00000049571	ENSMUST00000129990	Cfap46	cilia and flagella associated protein 46	7.16332e-06	0.12245	0.979121	0.929103	0.598495	0.76557	-0.102636	0.0861425
ENSMUSG00000061080	ENSMUST00000187695	Lsamp	limbic system-associated membrane protein	7.16332e-06	5.45286e-07	0.966608	1.0334e-05	-0.485427	1.95358	-0.277651	3.36285
ENSMUSG00000061080	ENSMUST00000099761	Lsamp	limbic system-associated membrane protein	7.16332e-06	5.45286e-07	0.966608	1.0334e-05	0.260307	-0.876534	-0.0557945	-0.314473
ENSMUSG00000030270	ENSMUST00000041203	Cpne9	copine family member IX	7.16332e-06	5.45286e-07	0.962637	1.0334e-05	2.03676	2.29045	-1.92579	2.35895
ENSMUSG00000030270	ENSMUST00000130191	Cpne9	copine family member IX	7.16332e-06	5.45286e-07	0.977498	0.516062	1.09735	1.15287	-0.79396	0.821799
ENSMUSG00000030270	ENSMUST00000204050	Cpne9	copine family member IX	7.16332e-06	0.116543	0.979121	0.834017	0.601174	-1.67281	-0.515143	0.166781
ENSMUSG00000030270	ENSMUST00000134523	Cpne9	copine family member IX	7.16332e-06	0.136043	0.976141	0.580421	0.885911	-0.627355	-0.464995	-0.798452
ENSMUSG00000028339	ENSMUST00000102917	Col15a1	collagen, type XV, alpha 1	7.16332e-06	0.213136	0.927035	0.903077	0.987942	-0.902226	-0.654899	-0.187307
ENSMUSG00000001833	ENSMUST00000165594	Septin7	septin 7	7.16332e-06	5.45286e-07	0.979121	0.824358	-0.219325	-3.04678	-0.001058	-0.381691
ENSMUSG00000040997	ENSMUST00000239403	Abhd4	abhydrolase domain containing 4	7.16332e-06	5.45286e-07	0.975014	0.421598	0.260775	1.03949	-0.129832	0.396729
ENSMUSG00000027199	ENSMUST00000028624	Gatm	glycine amidinotransferase (L-arginine:glycine amidinotransferase)	7.16332e-06	0.191513	0.857348	0.580421	0.183153	0.451975	-0.137254	0.380637
ENSMUSG00000038370	ENSMUST00000111332	Pcp4l1	Purkinje cell protein 4-like 1	7.16332e-06	0.137484	0.928404	1.0334e-05	0.587077	0.413634	-0.330236	0.565595
ENSMUSG00000022212	ENSMUST00000163767	Cpne6	copine VI	7.16332e-06	5.45286e-07	2.55102e-05	1.0334e-05	0.487984	2.76605	0.60857	0.856832
ENSMUSG00000003934	ENSMUST00000004036	Efnb3	ephrin B3	7.16332e-06	5.45286e-07	0.979121	0.669453	0.23025	1.34895	-0.0895516	0.311719
ENSMUSG00000054199	ENSMUST00000107498	Gon4l	gon-4-like (C.elegans)	7.16332e-06	5.45286e-07	0.979121	0.824358	0.609248	-2.92906	-0.0557456	-0.551668
ENSMUSG00000055409	ENSMUST00000107603	Nell1	NEL-like 1	7.16332e-06	0.527002	0.979121	0.351004	0.530687	0.170522	-0.100985	0.454584
ENSMUSG00000027828	ENSMUST00000029414	Ssr3	signal sequence receptor, gamma	7.16332e-06	5.45286e-07	0.979605	0.453411	0.116293	0.595298	-0.00517017	0.269711
ENSMUSG00000025422	ENSMUST00000039259	Agap2	ArfGAP with GTPase domain, ankyrin repeat and PH domain 2	7.16332e-06	5.45286e-07	0.763831	0.679989	-0.318738	-7.04177	0.340837	1.30192
ENSMUSG00000062760	ENSMUST00000080751	Shisal1	shisa like 1	7.16332e-06	0.119051	0.946498	0.440095	0.97817	0.402479	-0.714322	0.403448
ENSMUSG00000010825	ENSMUST00000120825	Grid2ip	glutamate receptor, ionotropic, delta 2 (Grid2) interacting protein 1	7.16332e-06	0.137484	0.979121	0.856043	1.81407	1.04762	-0.903675	0.269798
ENSMUSG00000075324	ENSMUST00000131615	Fign	fidgetin	7.16332e-06	0.110895	0.698947	0.81137	0.929447	-1.00034	-0.83211	0.2628
ENSMUSG00000028266	ENSMUST00000121796	Lmo4	LIM domain only 4	7.16332e-06	0.254526	0.976141	1.0334e-05	-0.72349	-1.06223	0.159285	-2.05409
ENSMUSG00000028266	ENSMUST00000121112	Lmo4	LIM domain only 4	7.16332e-06	0.110895	0.940821	0.421598	-1.05779	-1.44305	0.482973	-1.12654
ENSMUSG00000058152	ENSMUST00000080721	Chsy3	chondroitin sulfate synthase 3	7.16332e-06	5.45286e-07	0.977498	0.767324	-1.21343	-1.71426	-0.138134	0.376418
ENSMUSG00000052572	ENSMUST00000107196	Dlg2	discs large MAGUK scaffold protein 2	7.16332e-06	5.45286e-07	0.911761	0.876309	-0.323311	-0.990619	0.299259	0.0270671
ENSMUSG00000042032	ENSMUST00000040167	Mat2b	methionine adenosyltransferase II, beta	7.16332e-06	0.377234	0.977498	0.938349	-0.358263	0.174927	0.0463442	-0.0834734
ENSMUSG00000032308	ENSMUST00000217100	Ulk3	unc-51-like kinase 3	7.16332e-06	0.12126	0.959702	0.526731	-0.738009	-1.44996	-0.241929	-1.19315
ENSMUSG00000074892	ENSMUST00000099497	B3galt5	UDP-Gal:betaGlcNAc beta 1,3-galactosyltransferase, polypeptide 5	7.16332e-06	0.219165	0.979121	0.92074	0.261043	0.193193	0.0426825	-0.0270195
ENSMUSG00000078866	ENSMUST00000099002	Zfp970	zinc finger protein 970	7.16332e-06	0.928266	0.976141	0.92074	0.700009	0.00602107	0.202649	0.0674634
ENSMUSG00000053819	ENSMUST00000106402	Camk2d	calcium/calmodulin-dependent protein kinase II, delta	7.16332e-06	5.45286e-07	0.977498	0.92074	1.03944	-3.44204	0.0781411	0.141858
ENSMUSG00000043384	ENSMUST00000166554	Gprasp1	G protein-coupled receptor associated sorting protein 1	7.16332e-06	5.45286e-07	0.977498	0.745069	0.368186	0.940461	-0.0894052	0.21521
ENSMUSG00000090223	ENSMUST00000061739	Pcp4	Purkinje cell protein 4	7.16332e-06	5.45286e-07	0.979121	1.0334e-05	0.788867	1.81221	-0.410917	0.895576
ENSMUSG00000057375	ENSMUST00000075693	Yipf1	Yip1 domain family, member 1	7.16332e-06	0.136043	0.966383	0.557335	0.186169	0.225575	0.0573364	-0.384308
ENSMUSG00000046500	ENSMUST00000089295	Tafa4	TAFA chemokine like family member 4	7.16332e-06	0.42392	0.959702	0.733172	1.66568	0.423698	-1.74665	0.555435
ENSMUSG00000003279	ENSMUST00000133717	Dlgap1	DLG associated protein 1	7.16332e-06	5.45286e-07	0.979121	0.824358	-0.908577	-2.50902	0.000456309	0.0152449
ENSMUSG00000003279	ENSMUST00000097288	Dlgap1	DLG associated protein 1	7.16332e-06	0.133211	0.979121	0.580421	-2.40365	-1.58458	-0.277922	0.887003
ENSMUSG00000053716	ENSMUST00000172306	Dusp7	dual specificity phosphatase 7	7.16332e-06	0.628922	0.979121	0.610412	-0.292628	0.0953965	-0.0391294	-0.157235
ENSMUSG00000036611	ENSMUST00000040677	Eepd1	endonuclease/exonuclease/phosphatase family domain containing 1	7.16332e-06	0.116543	0.979121	0.394368	-0.364181	1.09409	-0.0243921	0.450686
ENSMUSG00000025511	ENSMUST00000239217	Tspan4	tetraspanin 4	7.16332e-06	0.177966	0.979121	0.733172	1.08636	-1.43852	0.0860784	0.521425
ENSMUSG00000021587	ENSMUST00000022075	Pcsk1	proprotein convertase subtilisin/kexin type 1	7.16332e-06	0.134364	0.959698	0.610412	-0.618594	-0.359106	0.263041	0.20729
ENSMUSG00000046834	ENSMUST00000023790	Krt1	keratin 1	7.16332e-06	5.45286e-07	0.973969	1.0334e-05	0.804969	2.26711	0.29366	1.17583
ENSMUSG00000005802	ENSMUST00000005952	Slc30a4	solute carrier family 30 (zinc transporter), member 4	7.16332e-06	5.45286e-07	0.979605	0.526731	-0.417696	-0.520547	-0.00283404	-0.174932
ENSMUSG00000070934	ENSMUST00000091064	Rraga	Ras-related GTP binding A	7.16332e-06	5.45286e-07	0.979973	1.0334e-05	0.176441	0.79266	-7.11445e-05	0.475004
ENSMUSG00000034009	ENSMUST00000078527	Rxfp1	relaxin/insulin-like family peptide receptor 1	7.16332e-06	0.254526	0.988643	1.0334e-05	-1.62563	-0.527833	0.11166	-0.94754
ENSMUSG00000034009	ENSMUST00000182491	Rxfp1	relaxin/insulin-like family peptide receptor 1	7.16332e-06	5.45286e-07	0.988643	0.767324	-1.53924	-3.55117	0.026417	-1.72766
ENSMUSG00000091387	ENSMUST00000171324	Gcnt4	glucosaminyl (N-acetyl) transferase 4, core 2 (beta-1,6-N-acetylglucosaminyltransferase)	7.16332e-06	5.45286e-07	0.979605	0.600566	-1.55989	-1.02063	-0.170195	-0.401659
ENSMUSG00000032303	ENSMUST00000238862	Chrna3	cholinergic receptor, nicotinic, alpha polypeptide 3	7.16332e-06	0.163075	0.946498	0.557335	3.06791	1.68086	-4.79864	2.86825
ENSMUSG00000004562	ENSMUST00000182905	Arhgef40	Rho guanine nucleotide exchange factor (GEF) 40	7.16332e-06	0.377234	0.946498	0.911192	1.99103	-0.637741	-0.529564	0.0353427
ENSMUSG00000004562	ENSMUST00000183167	Arhgef40	Rho guanine nucleotide exchange factor (GEF) 40	7.16332e-06	0.153189	0.828034	1.0334e-05	0.731664	-0.815816	-0.500135	-1.51494
ENSMUSG00000060969	ENSMUST00000077337	Irx1	Iroquois homeobox 1	7.16332e-06	0.588064	0.973969	0.568226	2.26816	0.361394	-2.28205	0.745334
ENSMUSG00000060969	ENSMUST00000223460	Irx1	Iroquois homeobox 1	7.16332e-06	0.121867	0.946498	0.929103	1.67493	-1.24245	-0.839289	0.117312
ENSMUSG00000066129	ENSMUST00000156941	Kndc1	kinase non-catalytic C-lobe domain (KIND) containing 1	7.16332e-06	5.45286e-07	0.976141	0.704849	0.373687	2.07392	-0.152495	0.111723
ENSMUSG00000027525	ENSMUST00000103066	Phactr3	phosphatase and actin regulator 3	7.16332e-06	5.45286e-07	0.759988	0.634144	-0.258278	0.612579	0.186911	0.215388
ENSMUSG00000026193	ENSMUST00000186129	Fn1	fibronectin 1	7.16332e-06	0.153189	0.975014	0.946967	-1.66709	-2.43398	-0.313547	0.020148
ENSMUSG00000001542	ENSMUST00000001583	Ell2	elongation factor for RNA polymerase II 2	7.16332e-06	0.779827	0.979605	0.876309	-0.375386	-0.0620283	-0.00907328	-0.174018
ENSMUSG00000048040	ENSMUST00000058119	Arxes2	adipocyte-related X-chromosome expressed sequence 2	7.16332e-06	0.186608	0.979121	0.790109	0.350207	-0.127293	-0.0371588	0.0861717
ENSMUSG00000053199	ENSMUST00000065496	Arhgap20	Rho GTPase activating protein 20	7.16332e-06	0.119727	0.979605	0.568226	-0.450632	-0.34948	-0.0438533	-0.177268
ENSMUSG00000048355	ENSMUST00000057625	Arxes1	adipocyte-related X-chromosome expressed sequence 1	7.16332e-06	5.45286e-07	0.970905	0.421598	0.413844	0.906325	-0.104677	0.377801
ENSMUSG00000015599	ENSMUST00000047034	Ttbk1	tau tubulin kinase 1	7.16332e-06	0.110895	0.959702	0.647074	-0.228905	0.327068	0.163846	0.220055
ENSMUSG00000015599	ENSMUST00000225808	Ttbk1	tau tubulin kinase 1	7.16332e-06	5.45286e-07	0.975014	0.824358	-0.229405	-0.322795	0.0515507	0.0364518
ENSMUSG00000034361	ENSMUST00000048653	Cpne2	copine II	7.16332e-06	5.45286e-07	0.977498	1.0334e-05	0.520311	1.48792	0.203586	1.35014
ENSMUSG00000042750	ENSMUST00000049130	Bex2	brain expressed X-linked 2	7.16332e-06	5.45286e-07	0.979605	0.679989	0.26459	1.51398	0.0185056	0.163967
ENSMUSG00000015002	ENSMUST00000015146	Efr3a	EFR3 homolog A	7.16332e-06	5.45286e-07	0.977498	0.453411	-0.444673	-0.613893	0.0296503	-0.18321
ENSMUSG00000047181	ENSMUST00000055947	Samd14	sterile alpha motif domain containing 14	7.16332e-06	5.45286e-07	0.976141	1.0334e-05	0.520445	1.96455	-0.137597	0.792673
ENSMUSG00000029123	ENSMUST00000094836	Stk32b	serine/threonine kinase 32B	7.16332e-06	0.136043	0.979973	0.600566	1.00101	0.799101	0.0108788	0.529562
ENSMUSG00000021948	ENSMUST00000112210	Prkcd	protein kinase C, delta	7.16332e-06	0.313309	0.988643	0.421598	1.62177	-0.458194	-1.15269	0.921314
ENSMUSG00000021948	ENSMUST00000140701	Prkcd	protein kinase C, delta	7.16332e-06	0.825612	0.973969	0.704849	1.37159	0.0348279	-0.972245	-0.211025
ENSMUSG00000021948	ENSMUST00000145806	Prkcd	protein kinase C, delta	7.16332e-06	0.114794	0.979121	0.453411	1.32687	-1.59032	-0.571071	-1.17028
ENSMUSG00000031391	ENSMUST00000114430	L1cam	L1 cell adhesion molecule	7.16332e-06	5.45286e-07	0.977498	1.0334e-05	0.386227	1.32633	-0.0925511	0.595829
ENSMUSG00000027438	ENSMUST00000028926	Napb	N-ethylmaleimide sensitive fusion protein attachment protein beta	7.16332e-06	5.45286e-07	0.481748	0.546049	0.153046	-2.77698	0.105869	0.673113
ENSMUSG00000007656	ENSMUST00000164467	Arpp19	cAMP-regulated phosphoprotein 19	7.16332e-06	0.191513	0.976141	0.767324	-0.933674	0.565361	0.196954	0.120042
ENSMUSG00000007656	ENSMUST00000007800	Arpp19	cAMP-regulated phosphoprotein 19	7.16332e-06	0.436089	0.877343	0.845692	-0.981637	-0.398863	0.695764	0.202572
ENSMUSG00000007656	ENSMUST00000170310	Arpp19	cAMP-regulated phosphoprotein 19	7.16332e-06	5.45286e-07	0.975014	0.623067	-1.1169	-3.7696	0.285517	-2.93702
ENSMUSG00000007656	ENSMUST00000166549	Arpp19	cAMP-regulated phosphoprotein 19	7.16332e-06	0.303561	0.977498	1.0334e-05	-3.27855	0.945767	0.372822	1.43025
ENSMUSG00000041329	ENSMUST00000047889	Atp1b2	ATPase, Na+/K+ transporting, beta 2 polypeptide	7.16332e-06	5.45286e-07	0.946498	0.929103	0.407413	0.500089	-0.205867	0.0100815
ENSMUSG00000039103	ENSMUST00000046045	Nexn	nexilin	7.16332e-06	0.756625	0.836102	0.440095	2.28517	0.344783	-1.59992	1.75535
ENSMUSG00000016541	ENSMUST00000163242	Atxn10	ataxin 10	7.16332e-06	5.45286e-07	0.716563	1.0334e-05	0.19946	0.545697	0.0643043	0.402563
ENSMUSG00000022025	ENSMUST00000022603	Cnmd	chondromodulin	7.16332e-06	0.825612	0.977498	0.656352	1.49537	-0.167487	-0.401084	0.632917
ENSMUSG00000043556	ENSMUST00000059204	Fbxl7	F-box and leucine-rich repeat protein 7	7.16332e-06	0.159506	0.977498	0.92074	0.722734	0.484679	-0.0254422	0.0517665
ENSMUSG00000036273	ENSMUST00000060642	Lrrk2	leucine-rich repeat kinase 2	7.16332e-06	5.45286e-07	0.976141	0.745069	-0.920153	-3.35814	0.261364	-0.310047
ENSMUSG00000013089	ENSMUST00000079601	Etv5	ets variant 5	7.16332e-06	0.813997	0.977498	0.497952	-0.932796	0.251168	0.24697	0.9548
ENSMUSG00000047485	ENSMUST00000087157	Klhl34	kelch-like 34	7.16332e-06	5.45286e-07	0.932812	0.351004	-0.396623	-3.1867	0.203032	-1.35758
ENSMUSG00000042109	ENSMUST00000038757	Csdc2	cold shock domain containing C2, RNA binding	7.16332e-06	5.45286e-07	0.946498	1.0334e-05	0.313195	0.91787	-0.180028	0.349591
ENSMUSG00000021665	ENSMUST00000022169	Hexb	hexosaminidase B	7.16332e-06	0.150204	0.970905	0.421598	0.184356	0.232415	0.0685989	0.377963
ENSMUSG00000001504	ENSMUST00000074372	Irx2	Iroquois homeobox 2	7.16332e-06	0.559619	0.727808	1.0334e-05	2.83288	0.528103	-3.70912	1.77331
ENSMUSG00000034593	ENSMUST00000123128	Myo5a	myosin VA	7.16332e-06	5.45286e-07	0.977498	1.0334e-05	-0.251351	-0.864146	-0.0360959	-0.186201
ENSMUSG00000008153	ENSMUST00000112523	Clstn3	calsyntenin 3	7.16332e-06	0.219165	0.962637	0.745069	1.77443	0.432127	1.35801	0.128982
ENSMUSG00000008153	ENSMUST00000238807	Clstn3	calsyntenin 3	7.16332e-06	0.110895	0.979121	0.483772	-0.93952	-1.39486	-0.105746	-1.50887
ENSMUSG00000071415	ENSMUST00000151118	Rpl23	ribosomal protein L23	7.16332e-06	5.45286e-07	0.975849	1.0334e-05	0.291894	2.31665	-0.0488742	0.60865
ENSMUSG00000079323	ENSMUST00000176382	Gm20661	predicted gene 20661	7.16332e-06	0.791624	0.979605	0.497952	0.900668	-0.194925	0.0233993	-0.975367
ENSMUSG00000056211	ENSMUST00000187900	R3hdm1	R3H domain containing 1	7.16332e-06	5.45286e-07	0.977498	0.516062	-0.779677	-4.82573	-0.0732735	-1.76343
ENSMUSG00000056211	ENSMUST00000036288	R3hdm1	R3H domain containing 1	7.16332e-06	0.174067	0.979121	0.351004	-0.713272	-0.460425	-0.0293556	-0.541868
ENSMUSG00000056211	ENSMUST00000187023	R3hdm1	R3H domain containing 1	7.16332e-06	0.110895	0.979121	0.704849	-1.36585	-2.04968	-0.165066	0.501131
ENSMUSG00000056211	ENSMUST00000190288	R3hdm1	R3H domain containing 1	7.16332e-06	5.45286e-07	0.988643	0.394368	-0.675909	-2.04961	0.044872	-1.96161
ENSMUSG00000056211	ENSMUST00000188570	R3hdm1	R3H domain containing 1	7.16332e-06	5.45286e-07	0.976141	0.351004	-0.615173	2.9051	0.139558	0.594151
ENSMUSG00000055044	ENSMUST00000068439	Pdlim1	PDZ and LIM domain 1 (elfin)	7.16332e-06	0.119051	0.977498	0.778829	-0.835348	0.888861	0.275374	0.207884
ENSMUSG00000064284	ENSMUST00000071876	Cdpf1	cysteine rich, DPF motif domain containing 1	7.16332e-06	5.45286e-07	0.975014	0.568226	0.555865	2.08321	-0.147465	0.513192
ENSMUSG00000038879	ENSMUST00000040791	Nipal2	NIPA-like domain containing 2	7.16332e-06	0.128845	0.814491	0.351004	0.593841	0.456692	-0.713988	0.621953
ENSMUSG00000048349	ENSMUST00000053016	Pou4f1	POU domain, class 4, transcription factor 1	7.16332e-06	0.574024	0.969916	0.394368	2.78233	0.564973	-4.01562	1.38286
ENSMUSG00000048349	ENSMUST00000139505	Pou4f1	POU domain, class 4, transcription factor 1	7.16332e-06	0.29369	0.943003	0.967457	2.25211	-1.46788	-1.89128	-0.193373
ENSMUSG00000075217	ENSMUST00000099923	Fads2b	fatty acid desaturase 2B	7.16332e-06	0.114794	0.979973	1.0334e-05	1.76848	1.25309	-0.380263	1.84301
ENSMUSG00000027508	ENSMUST00000161949	Pag1	phosphoprotein associated with glycosphingolipid microdomains 1	7.16332e-06	5.45286e-07	0.979121	0.679989	0.226158	-0.541845	0.0327522	-0.219067
ENSMUSG00000074923	ENSMUST00000099557	Pak6	p21 (RAC1) activated kinase 6	7.16332e-06	5.45286e-07	0.979605	0.656352	-0.760246	-1.16312	0.0154689	0.406684
ENSMUSG00000026830	ENSMUST00000090940	Ermn	ermin, ERM-like protein	7.16332e-06	0.34403	0.857348	0.623067	0.142591	0.348132	-0.202913	0.306129
ENSMUSG00000033590	ENSMUST00000215620	Myo5c	myosin VC	7.16332e-06	0.29369	0.979121	0.755764	-0.92535	0.652996	-0.130934	-0.20705
ENSMUSG00000015605	ENSMUST00000015749	Srf	serum response factor	7.16332e-06	0.196321	0.932226	0.745069	-0.206401	0.203947	0.130553	0.179263
ENSMUSG00000084845	ENSMUST00000176526	Tmem240	transmembrane protein 240	7.16332e-06	0.114794	0.977498	0.526731	-0.427423	0.637014	0.0320602	-0.446478
ENSMUSG00000061731	ENSMUST00000077273	Ext1	exostosin glycosyltransferase 1	7.16332e-06	5.45286e-07	0.988643	0.755764	-0.455099	-0.889096	0.0109113	-0.180088
ENSMUSG00000042487	ENSMUST00000213767	Leo1	Leo1, Paf1/RNA polymerase II complex component	7.16332e-06	0.12126	0.979121	0.834017	1.06404	1.34326	0.0938784	-0.23741
ENSMUSG00000027254	ENSMUST00000110639	Map1a	microtubule-associated protein 1 A	7.16332e-06	5.45286e-07	0.988643	1.0334e-05	-0.205136	-2.7911	0.0299765	-1.29793
ENSMUSG00000058587	ENSMUST00000215821	Tmod3	tropomodulin 3	7.16332e-06	5.45286e-07	0.481748	0.526731	0.527559	1.07984	0.608525	0.33958
ENSMUSG00000032589	ENSMUST00000035208	Bsn	bassoon	7.16332e-06	5.45286e-07	0.966608	0.967457	-0.443991	-3.58357	0.282852	0.0201914
ENSMUSG00000029126	ENSMUST00000031009	Nsg1	neuron specific gene family member 1	7.16332e-06	5.45286e-07	0.979121	0.546049	0.254333	1.09688	-0.0275421	0.339364
ENSMUSG00000034463	ENSMUST00000042046	Scara3	scavenger receptor class A, member 3	7.16332e-06	5.45286e-07	0.988643	0.967457	-0.565072	0.877265	-0.000918739	0.00511607
ENSMUSG00000038112	ENSMUST00000119722	AW551984	expressed sequence AW551984	7.16332e-06	0.23225	0.973969	0.516062	2.22897	1.49522	-0.928607	2.1199
ENSMUSG00000032336	ENSMUST00000177292	Nptn	neuroplastin	7.16332e-06	5.45286e-07	0.917879	0.946967	-0.39442	-4.27678	0.191469	-0.345557
ENSMUSG00000004317	ENSMUST00000004428	Clcn5	chloride channel, voltage-sensitive 5	7.16332e-06	0.150204	0.943003	0.81137	0.435196	-0.486407	-0.247743	0.0968289
ENSMUSG00000032595	ENSMUST00000177173	Cdhr4	cadherin-related family member 4	7.16332e-06	0.117916	0.988643	0.834017	1.11608	1.28803	-0.462914	0.33637
ENSMUSG00000036578	ENSMUST00000073892	Fxyd7	FXYD domain-containing ion transport regulator 7	7.16332e-06	5.45286e-07	0.934267	0.351004	-0.383672	1.64844	0.148671	0.649432
ENSMUSG00000039155	ENSMUST00000042092	Cdh26	cadherin-like 26	7.16332e-06	0.127986	0.979121	0.669453	2.09646	1.74612	-0.991557	0.648018
ENSMUSG00000055523	ENSMUST00000069183	Gucy2g	guanylate cyclase 2g	7.16332e-06	0.896152	0.977498	0.824358	-1.63488	-0.0329317	0.125559	-0.25376
ENSMUSG00000025037	ENSMUST00000026013	Maoa	monoamine oxidase A	7.16332e-06	0.400052	0.653647	1.0334e-05	0.347937	0.120673	-0.278128	0.434138
ENSMUSG00000030089	ENSMUST00000044019	Slc41a3	solute carrier family 41, member 3	7.16332e-06	0.957971	0.970905	0.440095	0.882555	0.0900305	-0.640077	1.33766
ENSMUSG00000040147	ENSMUST00000040820	Maob	monoamine oxidase B	7.16332e-06	5.45286e-07	0.932812	1.0334e-05	0.597944	0.680623	-0.359172	0.879512
ENSMUSG00000029088	ENSMUST00000176978	Kcnip4	Kv channel interacting protein 4	7.16332e-06	0.191513	0.966608	0.623067	1.61187	-1.14762	-0.673416	0.769583
ENSMUSG00000068015	ENSMUST00000088970	Lrch1	leucine-rich repeats and calponin homology (CH) domain containing 1	7.16332e-06	0.174067	0.988643	0.946967	0.531656	-0.144888	0.0330748	-0.0432101
ENSMUSG00000026495	ENSMUST00000027775	Efcab2	EF-hand calcium binding domain 2	7.16332e-06	5.45286e-07	0.973969	1.0334e-05	0.356522	0.857877	-0.0870831	0.617282
ENSMUSG00000026494	ENSMUST00000161017	Kif26b	kinesin family member 26B	7.16332e-06	0.132185	0.979973	1.0334e-05	0.37266	-0.47314	-0.0509166	-0.344112
ENSMUSG00000024981	ENSMUST00000043150	Acsl5	acyl-CoA synthetase long-chain family member 5	7.16332e-06	0.150204	0.977498	0.938349	-0.443256	0.292425	0.0933398	-0.0227554
ENSMUSG00000032172	ENSMUST00000217198	Olfm2	olfactomedin 2	7.16332e-06	5.45286e-07	0.979121	0.911192	-1.15365	-2.38781	0.0849149	0.0887788
ENSMUSG00000056429	ENSMUST00000070524	Tgoln1	trans-golgi network protein	7.16332e-06	0.110895	0.979121	0.505623	0.114307	-0.169061	0.0306136	0.254688
ENSMUSG00000058897	ENSMUST00000183368	Col25a1	collagen, type XXV, alpha 1	7.16332e-06	5.45286e-07	0.908071	1.0334e-05	0.500748	-1.96411	0.213801	1.57889
ENSMUSG00000058897	ENSMUST00000106353	Col25a1	collagen, type XXV, alpha 1	7.16332e-06	0.938313	0.976141	0.483772	0.49164	0.0410243	0.126749	0.271047
ENSMUSG00000034486	ENSMUST00000036954	Gbx2	gastrulation brain homeobox 2	7.16332e-06	0.707024	0.934267	1.0334e-05	3.04771	1.11321	-2.82488	2.58593
ENSMUSG00000027523	ENSMUST00000109083	Gnas	GNAS (guanine nucleotide binding protein, alpha stimulating) complex locus	7.16332e-06	0.129765	0.727808	0.394368	0.490319	0.32701	-0.247631	0.499392
ENSMUSG00000027523	ENSMUST00000238267	Gnas	GNAS (guanine nucleotide binding protein, alpha stimulating) complex locus	7.16332e-06	5.45286e-07	0.979973	1.0334e-05	0.300954	1.4354	-0.0252654	0.323654
ENSMUSG00000032338	ENSMUST00000034889	Hcn4	hyperpolarization-activated, cyclic nucleotide-gated K+ 4	7.16332e-06	0.527002	0.970905	0.394368	1.49559	0.415164	-1.03499	1.15175
ENSMUSG00000108841	ENSMUST00000208577	Frmpd2	FERM and PDZ domain containing 2	7.16332e-06	0.474244	0.979973	0.679989	0.974035	0.440286	-0.24103	0.654089
ENSMUSG00000032402	ENSMUST00000034973	Smad3	SMAD family member 3	7.16332e-06	0.119051	0.934267	0.929103	-0.317887	0.563543	0.183705	0.081665
ENSMUSG00000028584	ENSMUST00000052458	Lrrc38	leucine rich repeat containing 38	7.16332e-06	0.20154	0.976141	0.679989	-0.839426	-0.485914	-0.0993126	-0.336753
ENSMUSG00000038366	ENSMUST00000043843	Lasp1	LIM and SH3 protein 1	7.16332e-06	5.45286e-07	0.977498	0.834017	-0.396271	0.742064	0.0111768	0.102446
ENSMUSG00000027833	ENSMUST00000162098	Shox2	short stature homeobox 2	7.16332e-06	0.802618	0.861074	1.0334e-05	3.40102	-0.208833	-3.69719	1.46964
ENSMUSG00000027833	ENSMUST00000029422	Shox2	short stature homeobox 2	7.16332e-06	0.500161	0.90513	0.483772	2.64427	-0.303087	-2.6354	1.67677
ENSMUSG00000046434	ENSMUST00000036004	Hnrnpa1	heterogeneous nuclear ribonucleoprotein A1	7.16332e-06	0.628922	0.943003	0.834017	2.88287	-0.31658	1.23648	0.438379
ENSMUSG00000051985	ENSMUST00000140703	Igfn1	immunoglobulin-like and fibronectin type III domain containing 1	7.16332e-06	0.123893	0.977498	1.0334e-05	-0.977857	3.14415	0.310212	1.7307
ENSMUSG00000051985	ENSMUST00000166193	Igfn1	immunoglobulin-like and fibronectin type III domain containing 1	7.16332e-06	0.110895	0.979973	0.92074	-2.2475	-2.73146	0.0487753	-0.168429
ENSMUSG00000021556	ENSMUST00000095739	Golm1	golgi membrane protein 1	7.16332e-06	0.779827	2.55102e-05	0.505623	0.325722	-0.0945092	0.817772	-0.661001
ENSMUSG00000029471	ENSMUST00000111668	Camkk2	calcium/calmodulin-dependent protein kinase kinase 2, beta	7.16332e-06	0.254526	0.976141	0.745069	-0.535739	0.303791	0.134871	0.182163
ENSMUSG00000029471	ENSMUST00000198029	Camkk2	calcium/calmodulin-dependent protein kinase kinase 2, beta	7.16332e-06	5.45286e-07	0.979605	0.516062	-0.658573	-4.05246	0.0656074	-1.30117
ENSMUSG00000028152	ENSMUST00000142890	Tspan5	tetraspanin 5	7.16332e-06	5.45286e-07	0.934267	0.967457	-0.144198	1.13889	0.165006	0.160845
ENSMUSG00000022426	ENSMUST00000023061	Josd1	Josephin domain containing 1	7.16332e-06	0.110895	0.946498	0.884816	-0.245998	0.432227	0.100176	-0.0990828
ENSMUSG00000019232	ENSMUST00000072271	Etnppl	ethanolamine phosphate phospholyase	7.16332e-06	0.400052	0.967913	0.884816	1.87533	0.337026	-1.64083	-0.0604002
ENSMUSG00000019232	ENSMUST00000163620	Etnppl	ethanolamine phosphate phospholyase	7.16332e-06	5.45286e-07	0.973969	0.845692	2.09876	-2.42158	-1.42109	0.199092
ENSMUSG00000032355	ENSMUST00000183636	Mlip	muscular LMNA-interacting protein	7.16332e-06	0.117916	0.979121	0.92074	-1.2957	1.45639	-0.351232	0.220409
ENSMUSG00000073680	ENSMUST00000097742	Tmem88b	transmembrane protein 88B	7.16332e-06	5.45286e-07	0.481748	0.394368	0.222304	1.02955	-0.330778	0.420965
ENSMUSG00000054027	ENSMUST00000099396	Nt5dc3	5'-nucleotidase domain containing 3	7.16332e-06	5.45286e-07	2.55102e-05	0.92074	0.94014	0.327035	1.11157	-0.101554
ENSMUSG00000031285	ENSMUST00000033642	Dcx	doublecortin	7.16332e-06	5.45286e-07	0.988643	0.733172	-0.288891	-0.636155	-0.0393435	-0.252748
ENSMUSG00000020723	ENSMUST00000021066	Cacng4	calcium channel, voltage-dependent, gamma subunit 4	7.16332e-06	5.45286e-07	0.932812	1.0334e-05	0.539475	2.13075	-0.369886	0.884773
ENSMUSG00000043716	ENSMUST00000149566	Rpl7	ribosomal protein L7	7.16332e-06	0.825612	0.979121	0.421598	0.155833	-0.168339	0.0223973	-0.511105
ENSMUSG00000034156	ENSMUST00000039627	Tspoap1	TSPO associated protein 1	7.16332e-06	5.45286e-07	0.673774	0.679989	-0.168831	-2.26246	0.168512	-0.801029
ENSMUSG00000024479	ENSMUST00000025356	Mal2	mal, T cell differentiation protein 2	7.16332e-06	5.45286e-07	0.988643	0.679989	-0.31015	0.847003	-0.0180357	0.32119
ENSMUSG00000037032	ENSMUST00000188726	Apbb1	amyloid beta (A4) precursor protein-binding, family B, member 1	7.16332e-06	5.45286e-07	0.979605	0.704849	-0.510069	-3.479	0.00275975	-0.671233
ENSMUSG00000037362	ENSMUST00000050027	Ccn3	cellular communication network factor 3	7.16332e-06	0.779827	0.976141	0.911192	-0.815185	-0.0839952	0.228677	-0.0123129
ENSMUSG00000022114	ENSMUST00000022709	Spry2	sprouty RTK signaling antagonist 2	7.16332e-06	0.628922	0.979121	0.884816	-0.362267	0.0677538	-0.0614884	-0.021951
ENSMUSG00000031197	ENSMUST00000033540	Vbp1	von Hippel-Lindau binding protein 1	7.16332e-06	5.45286e-07	0.979121	1.0334e-05	0.263937	0.897543	-0.000467044	0.389218
ENSMUSG00000075478	ENSMUST00000100322	Slitrk1	SLIT and NTRK-like family, member 1	7.16332e-06	0.126913	0.973969	0.893796	-0.430737	-0.232913	-0.121514	-0.0132366
ENSMUSG00000045871	ENSMUST00000078386	Slitrk6	SLIT and NTRK-like family, member 6	7.16332e-06	0.601382	0.95643	0.546049	2.3563	0.161684	-1.76612	0.581986
ENSMUSG00000057182	ENSMUST00000100069	Scn3a	sodium channel, voltage-gated, type III, alpha	7.16332e-06	5.45286e-07	0.975849	0.469577	0.362698	-0.761547	-0.0742274	-0.331008
ENSMUSG00000026383	ENSMUST00000052404	Epb41l5	erythrocyte membrane protein band 4.1 like 5	7.16332e-06	0.83672	0.973969	0.600566	0.37251	0.0448868	-0.187684	0.193472
ENSMUSG00000022454	ENSMUST00000075275	Nell2	NEL-like 2	7.16332e-06	5.45286e-07	0.959702	0.679989	-1.25535	-4.14975	0.386749	-0.522372
ENSMUSG00000032349	ENSMUST00000034904	Elovl5	ELOVL family member 5, elongation of long chain fatty acids (yeast)	7.16332e-06	0.884883	0.698947	0.483772	0.161308	0.00237504	-0.217609	0.26291
ENSMUSG00000066687	ENSMUST00000093852	Zbtb16	zinc finger and BTB domain containing 16	7.16332e-06	5.45286e-07	0.943003	1.0334e-05	-0.417887	-2.33029	0.31099	-1.34623
ENSMUSG00000022365	ENSMUST00000022993	Derl1	Der1-like domain family, member 1	7.16332e-06	5.45286e-07	0.977498	0.81137	0.217458	0.768602	0.0419237	0.16245
ENSMUSG00000027985	ENSMUST00000098611	Lef1	lymphoid enhancer binding factor 1	7.16332e-06	0.33388	0.95643	0.946967	1.65168	0.554686	-1.95789	-0.085856
ENSMUSG00000070336	ENSMUST00000125403	Fbxo47	F-box protein 47	7.16332e-06	0.303561	0.975849	0.704849	-1.57026	-0.54508	-0.237006	-0.727371
ENSMUSG00000068747	ENSMUST00000135636	Sort1	sortilin 1	7.16332e-06	5.45286e-07	0.979073	0.53746	-0.6035	-4.97092	0.0170313	-1.23099
ENSMUSG00000034023	ENSMUST00000036340	Fancd2	Fanconi anemia, complementation group D2	7.16332e-06	0.12126	0.962637	0.53746	-0.954935	0.825477	0.290806	0.650043
ENSMUSG00000057963	ENSMUST00000046518	Itpk1	inositol 1,3,4-triphosphate 5/6 kinase	7.16332e-06	5.45286e-07	0.857348	0.546049	0.244373	1.25835	0.279915	0.449213
ENSMUSG00000000489	ENSMUST00000000500	Pdgfb	platelet derived growth factor, B polypeptide	7.16332e-06	5.45286e-07	0.716563	0.483772	-0.333197	1.58928	0.252099	0.53589
ENSMUSG00000038264	ENSMUST00000043059	Sema7a	sema domain, immunoglobulin domain (Ig), and GPI membrane anchor, (semaphorin) 7A	7.16332e-06	0.110895	0.979605	0.938349	-0.469184	0.517162	0.0307958	0.0283815
ENSMUSG00000035277	ENSMUST00000046565	Arx	aristaless related homeobox	7.16332e-06	0.18208	0.959698	0.845692	-0.580369	0.530004	0.232109	0.0661707
ENSMUSG00000032348	ENSMUST00000034903	Gsta4	glutathione S-transferase, alpha 4	7.16332e-06	0.110895	0.932812	1.0334e-05	0.428604	0.506939	0.162327	0.447626
ENSMUSG00000035226	ENSMUST00000044734	Rims4	regulating synaptic membrane exocytosis 4	7.16332e-06	5.45286e-07	0.976141	0.568226	-0.694487	0.670488	0.118929	0.195196
ENSMUSG00000060126	ENSMUST00000134040	Tpt1	tumor protein, translationally-controlled 1	7.16332e-06	5.45286e-07	0.977498	1.0334e-05	0.196417	1.61918	0.0427884	0.491486
ENSMUSG00000045314	ENSMUST00000061328	Sowahb	sosondowah ankyrin repeat domain family member B	7.16332e-06	0.116543	0.979121	0.568226	-2.038	-1.04939	0.00437756	-0.503125
ENSMUSG00000028977	ENSMUST00000239035	Casz1	castor zinc finger 1	7.16332e-06	5.45286e-07	0.882563	0.497952	-1.03927	0.859865	-0.43	-0.39033
ENSMUSG00000017417	ENSMUST00000017561	Plxdc1	plexin domain containing 1	7.16332e-06	0.355094	0.975014	0.733172	-0.816296	0.513316	-0.3669	0.16379
ENSMUSG00000037742	ENSMUST00000042235	Eef1a1	eukaryotic translation elongation factor 1 alpha 1	7.16332e-06	5.45286e-07	0.970905	1.0334e-05	0.249073	1.5899	0.0833467	0.542273
ENSMUSG00000037742	ENSMUST00000129380	Eef1a1	eukaryotic translation elongation factor 1 alpha 1	7.16332e-06	5.45286e-07	0.979605	0.351004	-0.439929	-3.54513	0.0104284	-3.78071
ENSMUSG00000058013	ENSMUST00000074733	Septin11	septin 11	7.16332e-06	5.45286e-07	0.979605	1.0334e-05	-0.440925	-0.975213	-0.00834689	-0.441142
ENSMUSG00000058013	ENSMUST00000201700	Septin11	septin 11	7.16332e-06	0.147794	0.976141	0.600566	-0.659563	-0.374101	0.0999512	0.233602
ENSMUSG00000058013	ENSMUST00000201421	Septin11	septin 11	7.16332e-06	0.130948	0.940821	0.590711	-0.664753	0.749583	0.245724	0.213968
ENSMUSG00000060657	ENSMUST00000090300	Marf1	meiosis regulator and mRNA stability 1	7.16332e-06	5.45286e-07	0.979605	0.938349	-0.150118	0.236229	0.0113095	-0.0131888
ENSMUSG00000025006	ENSMUST00000224667	Sorbs1	sorbin and SH3 domain containing 1	7.16332e-06	5.45286e-07	0.979121	0.351004	-0.445586	-1.80238	0.0379551	-1.28337
ENSMUSG00000028677	ENSMUST00000030439	Rnf220	ring finger protein 220	7.16332e-06	0.23937	0.759988	0.893796	0.765647	0.545408	-0.866674	0.0625302
ENSMUSG00000050625	ENSMUST00000058825	Ccdc121rt1	coiled-coil domain containing 121, retrogene 1	7.16332e-06	5.45286e-07	0.979605	1.0334e-05	0.982848	1.35192	-0.171212	0.975652
ENSMUSG00000040373	ENSMUST00000106742	Cacng5	calcium channel, voltage-dependent, gamma subunit 5	7.16332e-06	5.45286e-07	0.828034	0.865504	1.73464	1.43378	-0.917233	0.338452
ENSMUSG00000050556	ENSMUST00000207917	Kcnb1	potassium voltage gated channel, Shab-related subfamily, member 1	7.16332e-06	0.110895	0.979605	1.0334e-05	-0.641335	-0.433125	0.117605	-0.432041
ENSMUSG00000059401	ENSMUST00000082088	Mamld1	mastermind-like domain containing 1	7.16332e-06	5.45286e-07	0.940821	0.824358	-0.246793	0.754566	0.155273	0.16792
ENSMUSG00000074657	ENSMUST00000099172	Kif5a	kinesin family member 5A	7.16332e-06	5.45286e-07	0.966608	0.81137	-0.437381	-0.647879	0.118385	0.0480262
ENSMUSG00000028195	ENSMUST00000029846	Ccn1	cellular communication network factor 1	7.16332e-06	0.213136	0.419489	0.884816	-1.26221	0.81449	-0.808319	0.0746122
ENSMUSG00000028194	ENSMUST00000029845	Ddah1	dimethylarginine dimethylaminohydrolase 1	7.16332e-06	5.45286e-07	0.836102	0.351004	0.295225	0.635755	-0.24796	0.369616
ENSMUSG00000034936	ENSMUST00000039388	Arl4d	ADP-ribosylation factor-like 4D	7.16332e-06	5.45286e-07	0.979121	0.767324	-0.959712	1.34546	0.143267	0.160465
ENSMUSG00000027568	ENSMUST00000029084	Ntsr1	neurotensin receptor 1	7.16332e-06	5.45286e-07	0.977498	0.351004	-0.766932	1.58475	0.0910622	0.544065
ENSMUSG00000046791	ENSMUST00000053744	Riox1	ribosomal oxygenase 1	7.16332e-06	5.45286e-07	0.975014	0.516062	-0.31911	1.18502	0.110016	0.352255
ENSMUSG00000038805	ENSMUST00000175898	Six3	sine oculis-related homeobox 3	7.16332e-06	0.948317	0.979605	0.778829	1.89998	-0.0204007	-1.41523	2.07868
ENSMUSG00000041534	ENSMUST00000035695	Rbp3	retinol binding protein 3, interstitial	7.16332e-06	0.977105	0.979605	0.656352	1.93969	0.353514	-1.13042	0.479503
ENSMUSG00000004187	ENSMUST00000004294	Kifc2	kinesin family member C2	7.16332e-06	0.986456	0.975014	0.845692	-0.38323	0.00452124	0.10063	-0.0872091
ENSMUSG00000036466	ENSMUST00000068967	Megf11	multiple EGF-like-domains 11	7.16332e-06	5.45286e-07	0.95643	0.679989	0.853129	-1.51068	-0.378488	-0.676353
ENSMUSG00000050211	ENSMUST00000136845	Pla2g4e	phospholipase A2, group IVE	7.16332e-06	5.45286e-07	0.973969	0.845692	-0.725845	2.45002	-0.124169	0.145422
ENSMUSG00000013033	ENSMUST00000139575	Adgrl1	adhesion G protein-coupled receptor L1	7.16332e-06	0.142239	0.979605	0.767324	-1.64108	-1.09601	0.0158105	0.279808
ENSMUSG00000060036	ENSMUST00000081650	Rpl3	ribosomal protein L3	7.16332e-06	5.45286e-07	0.988643	1.0334e-05	0.179322	1.29035	0.0021808	0.352112
ENSMUSG00000074622	ENSMUST00000099126	Mafb	MAF bZIP transcription factor B	7.16332e-06	0.163075	0.979121	0.755764	-0.703657	0.307141	0.0479831	-0.0877764
ENSMUSG00000026384	ENSMUST00000064091	Ptpn4	protein tyrosine phosphatase, non-receptor type 4	7.16332e-06	5.45286e-07	0.861074	0.778829	0.347767	-1.31141	-0.249534	-0.0801696
ENSMUSG00000040249	ENSMUST00000049149	Lrp1	low density lipoprotein receptor-related protein 1	7.16332e-06	0.474244	0.988643	0.967457	-0.194426	0.0526924	0.00890645	-0.038791
ENSMUSG00000042589	ENSMUST00000086317	Cux2	cut-like homeobox 2	7.16332e-06	0.323352	0.979121	0.911192	-2.37131	-0.551366	0.266869	-0.21033
ENSMUSG00000046182	ENSMUST00000073935	Gsg1l	GSG1-like	7.16332e-06	0.12245	0.95643	0.483772	-0.588029	0.836212	0.115042	0.19651
ENSMUSG00000031778	ENSMUST00000150307	Cx3cl1	chemokine (C-X3-C motif) ligand 1	7.16332e-06	5.45286e-07	0.979121	0.679989	-1.13877	-3.80543	0.20268	0.589297
ENSMUSG00000040164	ENSMUST00000045196	Kcns1	K+ voltage-gated channel, subfamily S, 1	7.16332e-06	0.274808	0.959698	0.856043	-1.29122	-0.37787	-0.390662	-0.20516
ENSMUSG00000053641	ENSMUST00000038890	Dennd4a	DENN domain containing 4A	7.16332e-06	5.45286e-07	0.979121	0.876309	-0.194207	-1.69361	-0.0495018	-0.115102
ENSMUSG00000034275	ENSMUST00000214357	Igsf9b	immunoglobulin superfamily, member 9B	7.16332e-06	5.45286e-07	0.976141	1.0334e-05	-0.671837	-1.06213	-0.0588036	-0.565737
ENSMUSG00000027332	ENSMUST00000028807	Ivd	isovaleryl coenzyme A dehydrogenase	7.16332e-06	5.45286e-07	0.870691	0.719417	0.232127	1.48283	0.0841073	0.282819
ENSMUSG00000050222	ENSMUST00000089494	Il17d	interleukin 17D	7.16332e-06	5.45286e-07	0.977498	0.440095	-0.405881	1.07042	0.0508268	0.306289
ENSMUSG00000022995	ENSMUST00000193703	Enah	ENAH actin regulator	7.16332e-06	0.134364	0.95643	0.634144	0.219472	-0.16946	-0.0523022	-0.103242
ENSMUSG00000066357	ENSMUST00000068700	Wdr6	WD repeat domain 6	7.16332e-06	5.45286e-07	0.988643	1.0334e-05	0.510399	1.17547	-0.0380721	0.824445
ENSMUSG00000070867	ENSMUST00000094894	Trabd2b	TraB domain containing 2B	7.16332e-06	0.254526	0.977498	0.856043	-1.30685	0.679016	-0.0343089	-0.067966
ENSMUSG00000031980	ENSMUST00000238882	Agt	angiotensinogen (serpin peptidase inhibitor, clade A, member 8)	7.16332e-06	5.45286e-07	0.979605	1.0334e-05	1.66756	1.34118	-1.1686	1.28112
ENSMUSG00000021730	ENSMUST00000006991	Hcn1	hyperpolarization activated cyclic nucleotide gated potassium channel 1	7.16332e-06	5.45286e-07	0.979605	1.0334e-05	-0.462067	-1.28208	0.0366648	-0.408707
ENSMUSG00000022139	ENSMUST00000088419	Mbnl2	muscleblind like splicing factor 2	7.16332e-06	5.45286e-07	0.967913	0.719417	-0.35042	-2.09974	-0.073399	0.24374
ENSMUSG00000054934	ENSMUST00000068233	Kcnmb4	potassium large conductance calcium-activated channel, subfamily M, beta member 4	7.16332e-06	5.45286e-07	0.419489	0.453411	-0.36673	1.45642	0.209441	0.396679
ENSMUSG00000032602	ENSMUST00000035222	Slc25a20	solute carrier family 25 (mitochondrial carnitine/acylcarnitine translocase), member 20	7.16332e-06	5.45286e-07	0.977498	1.0334e-05	0.489248	1.56073	0.0608533	0.591991
ENSMUSG00000038949	ENSMUST00000040706	Cnst	consortin, connexin sorting protein	7.16332e-06	0.117916	0.977498	0.497952	0.181589	0.284194	-0.0260888	0.269013
ENSMUSG00000028974	ENSMUST00000103216	Dffa	DNA fragmentation factor, alpha subunit	7.16332e-06	5.45286e-07	0.977498	0.884816	-0.378133	-1.87506	0.0397246	-0.0166078
ENSMUSG00000027624	ENSMUST00000029155	Epb41l1	erythrocyte membrane protein band 4.1 like 1	7.16332e-06	5.45286e-07	0.9727	0.53746	-0.687045	-3.16399	0.326226	-1.41535
ENSMUSG00000027624	ENSMUST00000144013	Epb41l1	erythrocyte membrane protein band 4.1 like 1	7.16332e-06	5.45286e-07	0.95643	0.929103	-0.747309	-4.55027	0.246652	0.10701
ENSMUSG00000027624	ENSMUST00000137067	Epb41l1	erythrocyte membrane protein band 4.1 like 1	7.16332e-06	5.45286e-07	0.979073	0.679989	-0.337666	-2.31965	0.0599229	-1.15907
ENSMUSG00000031983	ENSMUST00000034464	2310022B05Rik	RIKEN cDNA 2310022B05 gene	7.16332e-06	5.45286e-07	0.927035	1.0334e-05	0.235247	1.32268	-0.210194	0.624249
ENSMUSG00000020882	ENSMUST00000017552	Cacnb1	calcium channel, voltage-dependent, beta 1 subunit	7.16332e-06	5.45286e-07	0.727808	0.497952	-0.200251	1.57685	0.27483	0.432653
ENSMUSG00000021743	ENSMUST00000022262	Fezf2	Fez family zinc finger 2	7.16332e-06	0.23937	0.977498	0.903077	-1.11646	0.831906	0.325839	-0.128897
ENSMUSG00000002897	ENSMUST00000002976	Il17ra	interleukin 17 receptor A	7.16332e-06	0.719481	0.979121	0.834017	-1.17626	0.227879	0.180938	-0.15939
ENSMUSG00000002897	ENSMUST00000204239	Il17ra	interleukin 17 receptor A	7.16332e-06	5.45286e-07	0.979605	0.679989	-0.821644	1.34721	-0.0150683	0.404607
ENSMUSG00000094626	ENSMUST00000178687	Tmem121b	transmembrane protein 121B	7.16332e-06	0.156244	0.940821	0.719417	-0.546778	0.482585	0.354472	0.133534
ENSMUSG00000047030	ENSMUST00000057627	Spata2	spermatogenesis associated 2	7.16332e-06	5.45286e-07	0.962637	0.903077	-0.133485	0.564404	0.0345326	0.136126
ENSMUSG00000028833	ENSMUST00000030637	Ncdn	neurochondrin	7.16332e-06	5.45286e-07	2.55102e-05	0.967457	0.202718	1.11866	0.220338	0.102393
ENSMUSG00000028833	ENSMUST00000127079	Ncdn	neurochondrin	7.16332e-06	5.45286e-07	0.973969	0.453411	-0.427208	-5.7347	0.0982605	0.83117
ENSMUSG00000024143	ENSMUST00000024956	Rhoq	ras homolog family member Q	7.16332e-06	5.45286e-07	0.818961	0.351004	0.218087	0.306174	-0.225167	0.300596
ENSMUSG00000090356	ENSMUST00000170665	Teddm3	transmembrane epididymal family member 3	7.16332e-06	0.802618	0.979073	0.600566	-1.63774	0.023638	0.168209	-0.678243
ENSMUSG00000036304	ENSMUST00000231700	Zdhhc23	zinc finger, DHHC domain containing 23	7.16332e-06	5.45286e-07	0.946498	0.967457	-0.211614	1.17706	0.33668	0.0436141
ENSMUSG00000033063	ENSMUST00000091554	Cntnap3	contactin associated protein-like 3	7.16332e-06	0.486967	0.966383	0.719417	-0.81647	-0.384555	-0.216797	0.336834
ENSMUSG00000025647	ENSMUST00000154184	Shisa5	shisa family member 5	7.16332e-06	5.45286e-07	0.977498	0.790109	-0.642538	-3.42565	0.0803664	-1.41255
ENSMUSG00000026869	ENSMUST00000028225	Psmd5	proteasome (prosome, macropain) 26S subunit, non-ATPase, 5	7.16332e-06	5.45286e-07	0.979121	0.394368	0.238999	0.773296	0.0178751	0.366888
ENSMUSG00000071531	ENSMUST00000226613	Gprin2	G protein regulated inducer of neurite outgrowth 2	7.16332e-06	0.707024	0.975849	0.610412	0.935656	-0.192765	-0.558764	0.233977
ENSMUSG00000006494	ENSMUST00000006669	Pdk1	pyruvate dehydrogenase kinase, isoenzyme 1	7.16332e-06	0.96761	0.979121	0.679989	-0.548566	0.0351144	0.013685	0.196742
ENSMUSG00000024985	ENSMUST00000111656	Tcf7l2	transcription factor 7 like 2, T cell specific, HMG box	7.16332e-06	0.150204	0.959698	1.0334e-05	2.73564	0.822189	-3.03169	1.33236
ENSMUSG00000024985	ENSMUST00000111646	Tcf7l2	transcription factor 7 like 2, T cell specific, HMG box	7.16332e-06	0.177966	0.847873	0.790109	2.99654	-1.69532	-2.58893	0.00268415
ENSMUSG00000038936	ENSMUST00000040538	Sccpdh	saccharopine dehydrogenase (putative)	7.16332e-06	0.114794	0.975849	0.893796	0.284702	-1.46492	-0.0814046	0.0639958
ENSMUSG00000017400	ENSMUST00000017544	Stac2	SH3 and cysteine rich domain 2	7.16332e-06	5.45286e-07	0.977498	0.824358	-0.728256	0.531544	0.0369265	0.143752
ENSMUSG00000038717	ENSMUST00000043675	Atp5l	ATP synthase, H+ transporting, mitochondrial F0 complex, subunit G	7.16332e-06	5.45286e-07	0.979121	0.704849	0.222576	1.471	0.01169	0.206986
ENSMUSG00000041642	ENSMUST00000130864	Kif21b	kinesin family member 21B	7.16332e-06	5.45286e-07	0.979121	0.505623	-0.545953	-1.24787	-0.0110854	-1.00073
ENSMUSG00000068740	ENSMUST00000090558	Celsr2	cadherin, EGF LAG seven-pass G-type receptor 2	7.16332e-06	0.768757	0.861074	0.755764	-0.203189	0.0199492	0.181886	-0.1288
ENSMUSG00000021959	ENSMUST00000022531	Lats2	large tumor suppressor 2	7.16332e-06	5.45286e-07	0.673774	0.755764	0.279787	-0.325992	0.358012	-0.113318
ENSMUSG00000048965	ENSMUST00000054048	Mrgpre	MAS-related GPR, member E	7.16332e-06	5.45286e-07	0.973969	1.0334e-05	0.620202	1.06908	-0.234565	0.686492
ENSMUSG00000032261	ENSMUST00000113215	Sh3bgrl2	SH3 domain binding glutamic acid-rich protein like 2	7.16332e-06	0.136043	0.790975	0.719417	0.495452	-0.251283	-0.40052	0.150932
ENSMUSG00000052459	ENSMUST00000063661	Atp6v1a	ATPase, H+ transporting, lysosomal V1 subunit A	7.16332e-06	5.45286e-07	0.890556	0.656352	-0.562035	-5.44164	0.440053	0.783226
ENSMUSG00000054320	ENSMUST00000067305	Lrrc36	leucine rich repeat containing 36	7.16332e-06	0.744664	0.975849	0.929103	1.32842	0.25036	0.283893	0.17899
ENSMUSG00000110332	ENSMUST00000209208	Gm19935	predicted gene, 19935	7.16332e-06	5.45286e-07	0.979121	0.778829	0.588903	1.38555	-0.209612	0.476739
ENSMUSG00000033713	ENSMUST00000046859	Foxn3	forkhead box N3	7.16332e-06	0.601382	0.419489	1.0334e-05	0.135292	0.0706296	-0.246259	0.331099
ENSMUSG00000074872	ENSMUST00000238754	Ctxn2	cortexin 2	7.16332e-06	5.45286e-07	0.977498	0.704849	0.718521	1.47479	0.214223	0.138155
ENSMUSG00000032479	ENSMUST00000164930	Map4	microtubule-associated protein 4	7.16332e-06	5.45286e-07	0.962637	0.967457	0.353626	1.28665	0.0922327	-0.0244848
ENSMUSG00000032479	ENSMUST00000199498	Map4	microtubule-associated protein 4	7.16332e-06	0.42392	0.946498	0.938349	-3.81637	-0.852536	-0.943885	0.181156
ENSMUSG00000001435	ENSMUST00000081654	Col18a1	collagen, type XVIII, alpha 1	7.16332e-06	5.45286e-07	0.979121	0.421598	0.82072	2.36697	-0.169312	1.14234
ENSMUSG00000022075	ENSMUST00000223603	Rhobtb2	Rho-related BTB domain containing 2	7.16332e-06	5.45286e-07	0.975849	0.755764	-0.725557	-2.36116	-0.114703	-0.277158
ENSMUSG00000032418	ENSMUST00000034989	Me1	malic enzyme 1, NADP(+)-dependent, cytosolic	7.16332e-06	5.45286e-07	0.977498	1.0334e-05	0.293547	1.33218	0.038896	0.777368
ENSMUSG00000014846	ENSMUST00000014990	Tppp3	tubulin polymerization-promoting protein family member 3	7.16332e-06	5.45286e-07	0.979121	0.704849	0.408545	1.75819	0.0680283	0.286674
ENSMUSG00000021732	ENSMUST00000022246	Fgf10	fibroblast growth factor 10	7.16332e-06	0.166576	0.857348	0.967457	0.731963	0.654938	0.398534	0.0280414
ENSMUSG00000022199	ENSMUST00000050772	Slc22a17	solute carrier family 22 (organic cation transporter), member 17	7.16332e-06	0.116543	0.828034	0.546049	0.212153	-0.648389	0.141291	0.393489
ENSMUSG00000007617	ENSMUST00000102752	Homer1	homer scaffolding protein 1	7.16332e-06	0.873604	0.959698	0.967457	-0.690163	-0.365319	0.819633	-0.0650804
ENSMUSG00000007617	ENSMUST00000109492	Homer1	homer scaffolding protein 1	7.16332e-06	0.153189	0.977498	0.893796	-1.99075	1.06685	1.17468	-0.108591
ENSMUSG00000007617	ENSMUST00000079086	Homer1	homer scaffolding protein 1	7.16332e-06	0.20154	0.946498	0.647074	-0.443716	0.479044	0.429086	0.204962
ENSMUSG00000050138	ENSMUST00000055221	Kcnk12	potassium channel, subfamily K, member 12	7.16332e-06	0.120479	0.977498	1.0334e-05	-0.534761	0.640711	-0.134978	0.656318
ENSMUSG00000022416	ENSMUST00000160424	Cacna1i	calcium channel, voltage-dependent, alpha 1I subunit	7.16332e-06	0.150204	0.976141	0.876309	-0.451627	0.25044	0.0917486	-0.0293039
ENSMUSG00000030313	ENSMUST00000111557	Dennd5b	DENN domain containing 5B	7.16332e-06	5.45286e-07	0.979121	0.845692	-0.259182	-0.478687	-0.0318383	-0.102956
ENSMUSG00000032482	ENSMUST00000197850	Cspg5	chondroitin sulfate proteoglycan 5	7.16332e-06	0.129765	0.979121	0.600566	-0.466367	-0.377288	-0.0558284	-0.180388
ENSMUSG00000032482	ENSMUST00000199736	Cspg5	chondroitin sulfate proteoglycan 5	7.16332e-06	5.45286e-07	0.976141	0.745069	-0.345571	0.689404	0.0559248	0.117253
ENSMUSG00000030268	ENSMUST00000111742	Bcat1	branched chain aminotransferase 1, cytosolic	7.16332e-06	0.313309	0.979121	0.679989	0.265166	0.16445	0.00567645	0.216146
ENSMUSG00000039735	ENSMUST00000162409	Fnbp1l	formin binding protein 1-like	7.16332e-06	5.45286e-07	0.966383	0.767324	-0.595325	-3.65617	0.107707	-1.29959
ENSMUSG00000039735	ENSMUST00000197342	Fnbp1l	formin binding protein 1-like	7.16332e-06	5.45286e-07	0.95643	0.526731	-0.586783	-3.63479	0.338767	-1.17036
ENSMUSG00000028173	ENSMUST00000068952	Wls	wntless WNT ligand secretion mediator	7.16332e-06	0.219165	0.790975	1.0334e-05	0.487602	0.182787	-0.516853	0.512354
ENSMUSG00000030302	ENSMUST00000101045	Atp2b2	ATPase, Ca++ transporting, plasma membrane 2	7.16332e-06	0.9068	0.977498	1.0334e-05	-0.399519	0.0210412	-0.0167083	-0.369996
ENSMUSG00000030302	ENSMUST00000089003	Atp2b2	ATPase, Ca++ transporting, plasma membrane 2	7.16332e-06	5.45286e-07	0.979605	1.0334e-05	-0.577048	0.870597	0.123544	0.807312
ENSMUSG00000031340	ENSMUST00000064780	Gabre	gamma-aminobutyric acid (GABA) A receptor, subunit epsilon	7.16332e-06	0.110895	0.977498	0.669453	1.17713	2.38126	-0.482041	1.35108
ENSMUSG00000038970	ENSMUST00000041804	Lmtk2	lemur tyrosine kinase 2	7.16332e-06	5.45286e-07	0.976141	1.0334e-05	-0.51312	-0.617031	0.0468493	-0.311543
ENSMUSG00000005034	ENSMUST00000106137	Prkacb	protein kinase, cAMP dependent, catalytic, beta	7.16332e-06	5.45286e-07	0.977498	0.351004	-0.869708	-3.81165	0.071535	1.5757
ENSMUSG00000048175	ENSMUST00000143400	Asb8	ankyrin repeat and SOCS box-containing 8	7.16332e-06	5.45286e-07	0.966608	0.733172	0.213146	0.981086	0.058662	0.164634
ENSMUSG00000028542	ENSMUST00000063857	Slc6a9	solute carrier family 6 (neurotransmitter transporter, glycine), member 9	7.16332e-06	0.121867	0.698947	0.469577	0.654611	0.506702	-0.541865	-0.299259
ENSMUSG00000018378	ENSMUST00000018522	2210416O15Rik	RIKEN cDNA 2210416O15 gene	7.16332e-06	5.45286e-07	0.975014	1.0334e-05	0.36427	2.06137	-0.195746	1.92095
ENSMUSG00000025400	ENSMUST00000026466	Tac2	tachykinin 2	7.16332e-06	5.45286e-07	0.977498	1.0334e-05	1.54244	2.73167	-0.843636	2.07105
ENSMUSG00000063077	ENSMUST00000139123	Kif1b	kinesin family member 1B	7.16332e-06	5.45286e-07	0.979973	0.903077	-0.798143	-6.1299	0.0199802	0.120715
ENSMUSG00000049555	ENSMUST00000050958	Tmie	transmembrane inner ear	7.16332e-06	5.45286e-07	0.975014	1.0334e-05	1.18658	1.56133	-0.596492	0.905067
ENSMUSG00000000915	ENSMUST00000000939	Hip1r	huntingtin interacting protein 1 related	7.16332e-06	5.45286e-07	0.928404	0.440095	-0.26447	1.55353	-0.107793	0.265737
ENSMUSG00000024164	ENSMUST00000024988	C3	complement component 3	7.16332e-06	0.166576	0.988643	0.876309	0.851819	0.481238	-0.0847615	0.0603131
ENSMUSG00000046785	ENSMUST00000060711	Epm2aip1	EPM2A (laforin) interacting protein 1	7.16332e-06	5.45286e-07	0.962637	0.778829	0.132783	-1.52201	-0.0616703	-0.0819369
ENSMUSG00000062296	ENSMUST00000196945	Trank1	tetratricopeptide repeat and ankyrin repeat containing 1	7.16332e-06	5.45286e-07	0.976141	0.679989	-0.326061	2.18725	0.0741306	0.0988615
ENSMUSG00000030307	ENSMUST00000032451	Slc6a11	solute carrier family 6 (neurotransmitter transporter, GABA), member 11	7.16332e-06	0.137484	0.847873	0.845692	1.01148	-0.548153	-0.750481	0.104905
ENSMUSG00000031349	ENSMUST00000033715	Nsdhl	NAD(P) dependent steroid dehydrogenase-like	7.16332e-06	5.45286e-07	0.979121	0.440095	0.201431	0.927719	-0.008932	0.558265
ENSMUSG00000061524	ENSMUST00000075888	Zic2	zinc finger protein of the cerebellum 2	7.16332e-06	0.986456	0.976141	0.845692	1.06423	-0.181871	-0.703135	0.148843
ENSMUSG00000013698	ENSMUST00000013842	Pea15a	proliferation and apoptosis adaptor protein 15A	7.16332e-06	0.791624	0.979121	0.469577	0.203018	-0.0245885	0.0535103	0.519067
ENSMUSG00000032503	ENSMUST00000162097	Arpp21	cyclic AMP-regulated phosphoprotein, 21	7.16332e-06	5.45286e-07	0.977498	0.845692	-0.662027	-1.62994	0.0762649	0.124093
ENSMUSG00000032503	ENSMUST00000035085	Arpp21	cyclic AMP-regulated phosphoprotein, 21	7.16332e-06	0.126913	0.979121	0.767324	-1.07474	-1.5781	0.0851613	-0.544575
ENSMUSG00000032503	ENSMUST00000162082	Arpp21	cyclic AMP-regulated phosphoprotein, 21	7.16332e-06	0.123325	0.977498	0.704849	-1.49464	-2.0442	0.168599	-1.56776
ENSMUSG00000032503	ENSMUST00000161467	Arpp21	cyclic AMP-regulated phosphoprotein, 21	7.16332e-06	0.694508	0.979121	0.656352	-1.66892	0.526337	0.235276	0.88738
ENSMUSG00000032503	ENSMUST00000159444	Arpp21	cyclic AMP-regulated phosphoprotein, 21	7.16332e-06	5.45286e-07	0.976141	0.755764	-1.37074	-1.88987	0.156636	-0.290536
ENSMUSG00000046287	ENSMUST00000060418	Pnma3	paraneoplastic antigen MA3	7.16332e-06	5.45286e-07	0.976141	0.590711	0.291318	1.36177	-0.0440709	0.167135
ENSMUSG00000039313	ENSMUST00000044491	Minar1	membrane integral NOTCH2 associated receptor 1	7.16332e-06	0.34403	0.932812	0.634144	1.18038	-0.477716	-1.16937	0.360268
ENSMUSG00000050315	ENSMUST00000051443	Synpo2	synaptopodin 2	7.16332e-06	0.313309	0.814491	0.884816	1.4691	0.513767	-0.689484	0.340943
ENSMUSG00000050315	ENSMUST00000198584	Synpo2	synaptopodin 2	7.16332e-06	0.186608	0.95643	0.679989	2.27487	-1.23097	-2.78355	0.931534
ENSMUSG00000041708	ENSMUST00000046168	Mpped1	metallophosphoesterase domain containing 1	7.16332e-06	0.114794	0.927035	1.0334e-05	-0.452395	-1.5698	0.413035	-1.68039
ENSMUSG00000031311	ENSMUST00000033673	Nono	non-POU-domain-containing, octamer binding protein	7.16332e-06	5.45286e-07	0.979121	0.421598	0.14155	0.857771	-0.00419764	0.285664
ENSMUSG00000026640	ENSMUST00000027952	Plxna2	plexin A2	7.16332e-06	5.45286e-07	0.967913	1.0334e-05	-0.411183	-0.706449	0.114531	-0.433151
ENSMUSG00000035284	ENSMUST00000213168	Vps13c	vacuolar protein sorting 13C	7.16332e-06	0.120479	0.979121	1.0334e-05	0.203709	-0.205275	0.0461922	-0.670867
ENSMUSG00000089715	ENSMUST00000109627	Cbx6	chromobox 6	7.16332e-06	5.45286e-07	0.938676	1.0334e-05	-0.182362	1.51695	0.123159	0.631608
ENSMUSG00000022441	ENSMUST00000156187	Efcab6	EF-hand calcium binding domain 6	7.16332e-06	0.116543	0.790975	0.911192	-1.13118	-1.7698	0.702969	-0.189917
ENSMUSG00000032238	ENSMUST00000034766	Rora	RAR-related orphan receptor alpha	7.16332e-06	5.45286e-07	0.857348	0.893796	0.394173	-1.55123	-0.41262	0.0410335
ENSMUSG00000016494	ENSMUST00000110815	Cd34	CD34 antigen	7.16332e-06	0.163075	0.977498	0.469577	-1.26476	-0.654888	0.242824	-0.895253
ENSMUSG00000035805	ENSMUST00000042594	Mlc1	megalencephalic leukoencephalopathy with subcortical cysts 1 homolog (human)	7.16332e-06	0.12126	0.946498	0.81137	0.184717	0.380378	-0.100618	0.0974765
ENSMUSG00000033966	ENSMUST00000234602	Cdkl4	cyclin-dependent kinase-like 4	7.16332e-06	0.126913	0.946498	0.893796	-1.19063	0.745307	0.423383	0.0311455
ENSMUSG00000049044	ENSMUST00000090826	Rapgef4	Rap guanine nucleotide exchange factor (GEF) 4	7.16332e-06	5.45286e-07	0.969916	0.568226	-0.416183	-3.57103	0.118613	-0.554707
ENSMUSG00000049044	ENSMUST00000102698	Rapgef4	Rap guanine nucleotide exchange factor (GEF) 4	7.16332e-06	5.45286e-07	0.932226	0.526731	-1.04402	-2.23329	0.178585	1.12923
ENSMUSG00000032224	ENSMUST00000034749	Fam81a	family with sequence similarity 81, member A	7.16332e-06	0.123325	0.977498	1.0334e-05	-0.792109	0.544935	0.210151	0.183017
ENSMUSG00000017631	ENSMUST00000072740	Abr	active BCR-related gene	7.16332e-06	5.45286e-07	0.976141	0.733172	-0.455062	-3.35836	0.0896026	0.539941
ENSMUSG00000017631	ENSMUST00000141442	Abr	active BCR-related gene	7.16332e-06	5.45286e-07	0.973969	0.679989	0.366169	-1.50325	-0.130593	-0.479636
ENSMUSG00000024245	ENSMUST00000025092	Tmem178	transmembrane protein 178	7.16332e-06	5.45286e-07	0.975014	0.967457	-0.603801	0.964609	0.223596	0.00875218
ENSMUSG00000039607	ENSMUST00000111773	Rbms3	RNA binding motif, single stranded interacting protein	7.16332e-06	0.813997	0.979605	0.505623	0.888571	-0.0546266	-0.507947	0.328686
ENSMUSG00000027978	ENSMUST00000029603	Prss12	protease, serine 12 neurotrypsin (motopsin)	7.16332e-06	0.129765	0.988643	0.938349	-1.11609	0.695478	0.018265	0.0313522
ENSMUSG00000031425	ENSMUST00000033800	Plp1	proteolipid protein (myelin) 1	7.16332e-06	5.45286e-07	0.59867	1.0334e-05	0.207215	2.02189	-0.368356	0.615057
ENSMUSG00000031425	ENSMUST00000113085	Plp1	proteolipid protein (myelin) 1	7.16332e-06	0.859693	2.55102e-05	1.0334e-05	0.148712	-0.032862	-0.379089	0.828576
ENSMUSG00000015291	ENSMUST00000015435	Gdi1	guanosine diphosphate (GDP) dissociation inhibitor 1	7.16332e-06	5.45286e-07	0.977498	1.0334e-05	0.231304	1.1219	0.0181127	0.613531
ENSMUSG00000048915	ENSMUST00000076840	Efna5	ephrin A5	7.16332e-06	0.125393	0.976141	0.656352	-0.837958	-0.652831	0.122427	0.414472
ENSMUSG00000018589	ENSMUST00000058787	Glra2	glycine receptor, alpha 2 subunit	7.16332e-06	0.114794	0.967913	0.421598	0.612469	0.683913	-0.31644	1.04081
ENSMUSG00000047409	ENSMUST00000073109	Ctdspl	CTD (carboxy-terminal domain, RNA polymerase II, polypeptide A) small phosphatase-like	7.16332e-06	5.45286e-07	0.975849	0.546049	-0.374482	1.47292	0.0987755	0.143449
ENSMUSG00000022076	ENSMUST00000022666	Klhl1	kelch-like 1	7.16332e-06	0.559619	0.828034	0.526731	1.99515	-0.694198	-1.34438	0.666336
ENSMUSG00000005148	ENSMUST00000005279	Klf5	Kruppel-like factor 5	7.16332e-06	0.486967	0.988643	0.590711	-1.69047	0.404588	-0.120518	0.220488
ENSMUSG00000049775	ENSMUST00000112172	Tmsb4x	thymosin, beta 4, X chromosome	7.16332e-06	5.45286e-07	0.803786	0.967457	0.216246	1.44495	0.218738	-0.0345743
ENSMUSG00000032517	ENSMUST00000174193	Mobp	myelin-associated oligodendrocytic basic protein	7.16332e-06	5.45286e-07	0.975849	1.0334e-05	0.224418	2.11702	-0.138664	0.700721
ENSMUSG00000006932	ENSMUST00000215573	Ctnnb1	catenin (cadherin associated protein), beta 1	7.16332e-06	5.45286e-07	0.979973	0.967457	0.300436	1.13068	0.0117374	0.027837
ENSMUSG00000047394	ENSMUST00000226267	Odf3b	outer dense fiber of sperm tails 3B	7.16332e-06	5.45286e-07	0.979121	1.0334e-05	1.00371	2.4053	0.0884664	1.22078
ENSMUSG00000034910	ENSMUST00000038489	Pygo1	pygopus 1	7.16332e-06	0.219165	0.977498	0.876309	0.272419	-0.172705	0.031887	-0.10244
ENSMUSG00000022623	ENSMUST00000238458	Shank3	SH3 and multiple ankyrin repeat domains 3	7.16332e-06	5.45286e-07	0.979121	0.421598	3.09725	3.9366	0.14371	0.39565
ENSMUSG00000033083	ENSMUST00000161304	Tbc1d4	TBC1 domain family, member 4	7.16332e-06	5.45286e-07	0.979121	0.755764	0.674509	1.44693	-0.0487195	-0.334184
ENSMUSG00000054667	ENSMUST00000067841	Irs4	insulin receptor substrate 4	7.16332e-06	0.174067	0.979121	0.656352	1.77672	2.92725	0.290195	1.84949
ENSMUSG00000047428	ENSMUST00000170271	Dlk2	delta like non-canonical Notch ligand 2	7.16332e-06	5.45286e-07	0.845736	1.0334e-05	-0.744364	3.71942	0.489627	2.71792
ENSMUSG00000023927	ENSMUST00000144331	Satb1	special AT-rich sequence binding protein 1	7.16332e-06	5.45286e-07	0.973969	0.669453	-3.19835	-2.47086	-0.410783	1.41406
ENSMUSG00000023927	ENSMUST00000152830	Satb1	special AT-rich sequence binding protein 1	7.16332e-06	5.45286e-07	0.979973	0.893796	-1.14807	-2.29917	0.0476018	0.0703929
ENSMUSG00000023927	ENSMUST00000140979	Satb1	special AT-rich sequence binding protein 1	7.16332e-06	5.45286e-07	0.979605	0.903077	-0.914668	-2.42493	-0.00155592	0.00201481
ENSMUSG00000005846	ENSMUST00000119953	Rsl1d1	ribosomal L1 domain containing 1	7.16332e-06	5.45286e-07	0.882563	1.0334e-05	0.180674	1.35452	0.126467	0.574066
ENSMUSG00000007944	ENSMUST00000008088	Ttc9b	tetratricopeptide repeat domain 9B	7.16332e-06	5.45286e-07	0.988643	1.0334e-05	-0.655677	2.36579	0.0140108	0.557504
ENSMUSG00000070337	ENSMUST00000093942	Gpr179	G protein-coupled receptor 179	7.16332e-06	0.213136	0.973969	0.546049	1.00588	1.10505	-0.459183	0.665963
ENSMUSG00000025404	ENSMUST00000105251	R3hdm2	R3H domain containing 2	7.16332e-06	0.144995	0.979121	0.453411	-2.96429	-3.09444	0.207309	-2.29798
ENSMUSG00000025404	ENSMUST00000168268	R3hdm2	R3H domain containing 2	7.16332e-06	5.45286e-07	0.973969	0.600566	-0.911972	-2.96274	0.346015	-1.20064
ENSMUSG00000038349	ENSMUST00000042986	Plcl1	phospholipase C-like 1	7.16332e-06	0.254526	0.943003	0.929103	0.294177	-0.14532	-0.222082	-0.115748
ENSMUSG00000047361	ENSMUST00000190490	Gm973	predicted gene 973	7.16332e-06	5.45286e-07	0.975849	0.505623	0.64188	1.6452	-0.249747	0.634087
ENSMUSG00000035095	ENSMUST00000121288	Fam167a	family with sequence similarity 167, member A	7.16332e-06	0.123325	0.988643	0.394368	0.747798	1.00402	-0.107165	0.882376
ENSMUSG00000031133	ENSMUST00000151768	Arhgef6	Rac/Cdc42 guanine nucleotide exchange factor (GEF) 6	7.16332e-06	5.45286e-07	0.727808	0.546049	0.744621	1.43123	0.394282	0.335827
ENSMUSG00000041879	ENSMUST00000161750	Ipo9	importin 9	7.16332e-06	0.12126	0.979121	0.610412	-1.05225	-1.19295	0.155679	-0.81701
ENSMUSG00000037990	ENSMUST00000153031	Sh3rf3	SH3 domain containing ring finger 3	7.16332e-06	5.45286e-07	2.55102e-05	0.745069	-0.486418	1.1161	0.489469	0.262204
ENSMUSG00000017421	ENSMUST00000165565	Zfp207	zinc finger protein 207	7.16332e-06	0.411955	0.979605	0.929103	0.279045	-0.508947	0.00756082	0.0219594
ENSMUSG00000024085	ENSMUST00000086723	Man2a1	mannosidase 2, alpha 1	7.16332e-06	5.45286e-07	0.988643	0.453411	-0.497034	-0.53158	-0.0603663	-0.361284
ENSMUSG00000002015	ENSMUST00000002091	Bcap31	B cell receptor associated protein 31	7.16332e-06	5.45286e-07	0.976141	0.679989	0.252762	0.823777	-0.0344831	0.13798
ENSMUSG00000111375	ENSMUST00000100951	Btbd8	BTB (POZ) domain containing 8	7.16332e-06	0.377234	0.847873	0.505623	-0.389523	-0.178335	0.261675	-0.172903
ENSMUSG00000111375	ENSMUST00000060553	Btbd8	BTB (POZ) domain containing 8	7.16332e-06	0.117916	0.975014	0.557335	-0.337979	-0.541006	0.100188	-0.225059
ENSMUSG00000036093	ENSMUST00000036541	Arl5a	ADP-ribosylation factor-like 5A	7.16332e-06	0.128845	0.975014	0.92074	0.263474	0.266225	0.0905934	-0.00756293
ENSMUSG00000058624	ENSMUST00000087600	Gda	guanine deaminase	7.16332e-06	0.896152	0.938676	0.394368	-0.581404	0.127996	0.283299	0.288566
ENSMUSG00000017412	ENSMUST00000178799	Cacnb4	calcium channel, voltage-dependent, beta 4 subunit	7.16332e-06	0.83672	0.977498	0.865504	-1.37835	0.180958	0.200109	0.099214
ENSMUSG00000051355	ENSMUST00000071068	Commd1	COMM domain containing 1	7.16332e-06	5.45286e-07	0.977498	1.0334e-05	0.617635	2.08836	-0.047608	0.623348
ENSMUSG00000001289	ENSMUST00000166658	Pfdn5	prefoldin 5	7.16332e-06	5.45286e-07	0.979605	0.421598	0.283534	2.0588	0.0248824	0.469941
ENSMUSG00000031950	ENSMUST00000034428	Gabarapl2	gamma-aminobutyric acid (GABA) A receptor-associated protein-like 2	7.16332e-06	5.45286e-07	0.977498	1.0334e-05	0.209725	1.29776	0.0367244	0.667854
ENSMUSG00000031950	ENSMUST00000133628	Gabarapl2	gamma-aminobutyric acid (GABA) A receptor-associated protein-like 2	7.16332e-06	5.45286e-07	0.975014	0.440095	0.404511	-0.928765	-0.0593468	-0.317382
ENSMUSG00000085007	ENSMUST00000124606	Smim43	small integral membrane protein 43	7.16332e-06	5.45286e-07	0.979121	0.81137	-2.88648	-3.34217	-0.0239362	0.347123
ENSMUSG00000085007	ENSMUST00000238836	Smim43	small integral membrane protein 43	7.16332e-06	0.859693	0.975849	0.767324	-2.27181	0.121791	0.42315	-0.233366
ENSMUSG00000035681	ENSMUST00000218827	Kcnc2	potassium voltage gated channel, Shaw-related subfamily, member 2	7.16332e-06	5.45286e-07	0.979121	0.497952	0.881486	1.06417	-0.24848	0.151648
ENSMUSG00000052707	ENSMUST00000094053	Tnrc6a	trinucleotide repeat containing 6a	7.16332e-06	5.45286e-07	0.790975	0.568226	0.232139	1.26888	-0.175569	0.363291
ENSMUSG00000048385	ENSMUST00000096365	Scrt1	scratch family zinc finger 1	7.16332e-06	0.153189	0.911761	0.394368	-0.325013	-0.304559	-0.171485	0.549374
ENSMUSG00000022096	ENSMUST00000022691	Hr	lysine demethylase and nuclear receptor corepressor	7.16332e-06	0.12126	0.946498	0.834017	-0.49698	-1.21422	-0.312877	-0.501566
ENSMUSG00000029135	ENSMUST00000031017	Fosl2	fos-like antigen 2	7.16332e-06	0.284449	0.975849	0.557335	-1.0755	-0.225176	0.21239	-0.36897
ENSMUSG00000026797	ENSMUST00000050000	Stxbp1	syntaxin binding protein 1	7.16332e-06	5.45286e-07	0.943003	0.824358	-0.406421	-4.80674	0.151482	1.23187
ENSMUSG00000038855	ENSMUST00000070181	Itpkb	inositol 1,4,5-trisphosphate 3-kinase B	7.16332e-06	0.20154	0.977498	0.394368	0.711931	0.313279	-0.325667	0.360131
ENSMUSG00000027560	ENSMUST00000029075	Dok5	docking protein 5	7.16332e-06	5.45286e-07	0.979121	0.469577	-0.631526	1.14338	0.0401443	0.372702
ENSMUSG00000043439	ENSMUST00000052281	Epop	elongin BC and polycomb repressive complex 2 associated protein	7.16332e-06	5.45286e-07	0.988643	0.623067	-1.40835	1.17429	0.0609136	0.353983
ENSMUSG00000045092	ENSMUST00000055676	S1pr1	sphingosine-1-phosphate receptor 1	7.16332e-06	0.802618	0.962637	0.893796	-0.272081	0.0686502	0.137162	0.00972523
ENSMUSG00000027894	ENSMUST00000169449	Slc6a17	solute carrier family 6 (neurotransmitter transporter), member 17	7.16332e-06	5.45286e-07	0.698947	1.0334e-05	-0.266436	-1.44491	0.137603	-0.691097
ENSMUSG00000004894	ENSMUST00000160737	Hapln2	hyaluronan and proteoglycan link protein 2	7.16332e-06	0.130948	0.928404	0.497952	0.351508	-0.343613	-0.288489	-0.619797
ENSMUSG00000029430	ENSMUST00000031383	Ran	RAN, member RAS oncogene family	7.16332e-06	5.45286e-07	0.979121	1.0334e-05	0.228574	1.34571	0.0278712	0.49038
ENSMUSG00000038331	ENSMUST00000042857	Satb2	special AT-rich sequence binding protein 2	7.16332e-06	5.45286e-07	0.979121	0.790109	-1.39909	-2.55761	-0.0842049	-0.403678
ENSMUSG00000038331	ENSMUST00000114415	Satb2	special AT-rich sequence binding protein 2	7.16332e-06	0.123893	0.979973	0.946967	-1.54046	-2.20422	-0.00287472	0.24278
ENSMUSG00000038331	ENSMUST00000177424	Satb2	special AT-rich sequence binding protein 2	7.16332e-06	0.116543	0.979605	0.421598	-2.20695	-0.681511	-0.0451134	-0.670241
ENSMUSG00000042608	ENSMUST00000094761	Stk40	serine/threonine kinase 40	7.16332e-06	5.45286e-07	0.9727	0.733172	-0.338686	0.844628	0.146134	0.173633
ENSMUSG00000020230	ENSMUST00000099571	Prmt2	protein arginine N-methyltransferase 2	7.16332e-06	5.45286e-07	0.977498	0.656352	0.460352	1.89398	0.101665	0.52888
ENSMUSG00000035580	ENSMUST00000039366	Kcnh8	potassium voltage-gated channel, subfamily H (eag-related), member 8	7.16332e-06	0.948317	0.836102	0.92074	1.61642	-0.119779	-1.19906	0.122906
ENSMUSG00000097929	ENSMUST00000180458	Tunar	Tcl1 upstream neural differentiation associated RNA	7.16332e-06	5.45286e-07	0.979973	0.745069	1.06737	1.45424	-0.295449	0.38514
ENSMUSG00000020849	ENSMUST00000067664	Ywhae	tyrosine 3-monooxygenase/tryptophan 5-monooxygenase activation protein, epsilon polypeptide	7.16332e-06	5.45286e-07	2.55102e-05	0.967457	0.113148	0.725897	0.123824	0.195493
ENSMUSG00000027495	ENSMUST00000028995	Fam210b	family with sequence similarity 210, member B	7.16332e-06	5.45286e-07	0.966608	1.0334e-05	0.411633	1.11764	0.0582564	0.463395
ENSMUSG00000040681	ENSMUST00000050884	Hmgn1	high mobility group nucleosomal binding domain 1	7.16332e-06	5.45286e-07	0.979121	0.421598	0.242595	1.4669	-0.0286043	0.413684
ENSMUSG00000056708	ENSMUST00000055322	Ier5	immediate early response 5	7.16332e-06	0.150204	0.976141	0.679989	-0.850132	0.553474	0.168385	-0.192521
ENSMUSG00000059742	ENSMUST00000075052	Kcnh7	potassium voltage-gated channel, subfamily H (eag-related), member 7	7.16332e-06	5.45286e-07	0.979121	1.0334e-05	-0.721522	-1.83297	0.0207407	-1.36248
ENSMUSG00000031216	ENSMUST00000036606	Stard8	START domain containing 8	7.16332e-06	0.153189	0.928404	0.623067	-0.809467	0.485702	0.256747	0.112054
ENSMUSG00000035297	ENSMUST00000045993	Cops4	COP9 signalosome subunit 4	7.16332e-06	5.45286e-07	0.975849	0.351004	0.262141	1.13574	0.0568833	0.389485
ENSMUSG00000044216	ENSMUST00000057801	Kcnj4	potassium inwardly-rectifying channel, subfamily J, member 4	7.16332e-06	0.136043	0.979121	0.421598	-1.04752	0.776511	0.0664964	0.192085
ENSMUSG00000016559	ENSMUST00000016703	H3f3b	H3.3 histone B	7.16332e-06	5.45286e-07	0.979121	1.0334e-05	0.320916	1.22401	0.0166924	0.540104
ENSMUSG00000053963	ENSMUST00000136521	Stum	mechanosensory transduction mediator	7.16332e-06	0.779827	2.55102e-05	0.755764	0.28179	-0.0542526	0.415206	0.0622287
ENSMUSG00000022053	ENSMUST00000176161	Ebf2	early B cell factor 2	7.16332e-06	0.768757	0.962637	0.938349	1.56099	-0.202138	-0.988185	0.0472786
ENSMUSG00000078771	ENSMUST00000103236	Evi2a	ecotropic viral integration site 2a	7.16332e-06	5.45286e-07	0.932812	1.0334e-05	0.348347	1.26654	-0.173509	0.658883
ENSMUSG00000021700	ENSMUST00000167824	Rab3c	RAB3C, member RAS oncogene family	7.16332e-06	0.896152	0.979973	0.590711	0.434503	-0.0726479	-0.0713527	0.272263
ENSMUSG00000067786	ENSMUST00000153739	Nnat	neuronatin	7.16332e-06	0.540857	0.803786	0.903077	0.429388	0.466355	0.708616	0.485699
ENSMUSG00000067786	ENSMUST00000109526	Nnat	neuronatin	7.16332e-06	5.45286e-07	0.976141	1.0334e-05	0.683349	2.93139	0.150677	1.41767
ENSMUSG00000066189	ENSMUST00000084615	Cacng3	calcium channel, voltage-dependent, gamma subunit 3	7.16332e-06	0.128845	0.977498	1.0334e-05	-0.585801	0.72552	0.0411991	0.426178
ENSMUSG00000025666	ENSMUST00000026760	Tmem47	transmembrane protein 47	7.16332e-06	0.33388	0.911761	0.755764	0.30045	-0.0743114	-0.266529	0.148999
ENSMUSG00000003429	ENSMUST00000003521	Rps11	ribosomal protein S11	7.16332e-06	5.45286e-07	0.977498	1.0334e-05	0.252267	1.79476	-0.00399358	0.514702
ENSMUSG00000022842	ENSMUST00000003898	Ece2	endothelin converting enzyme 2	7.16332e-06	0.174067	0.979121	0.580421	0.873605	-0.994625	-0.240386	1.50518
ENSMUSG00000022842	ENSMUST00000152246	Ece2	endothelin converting enzyme 2	7.16332e-06	0.117916	0.979605	0.801928	0.927401	-1.43287	-0.292321	-0.346033
ENSMUSG00000022842	ENSMUST00000125971	Ece2	endothelin converting enzyme 2	7.16332e-06	5.45286e-07	0.966608	0.719417	1.00942	2.35129	-0.395132	0.361299
ENSMUSG00000022842	ENSMUST00000231739	Ece2	endothelin converting enzyme 2	7.16332e-06	0.284449	0.979605	0.568226	0.748821	-0.454481	0.0579347	-0.441181
ENSMUSG00000018293	ENSMUST00000018437	Pfn1	profilin 1	7.16332e-06	5.45286e-07	0.938676	0.967457	0.287148	1.63204	0.148472	0.107886
ENSMUSG00000024462	ENSMUST00000172792	Gabbr1	gamma-aminobutyric acid (GABA) B receptor, 1	7.16332e-06	5.45286e-07	0.977498	0.647074	0.3942	0.602485	-0.0668173	0.209749
ENSMUSG00000055214	ENSMUST00000065967	Pld5	phospholipase D family, member 5	7.16332e-06	0.110895	0.962637	1.0334e-05	1.32039	1.40173	-1.21949	1.75759
ENSMUSG00000013523	ENSMUST00000154650	Bcas1	brain enriched myelin associated protein 1	7.16332e-06	5.45286e-07	0.979605	1.0334e-05	0.355441	2.12439	-0.0247046	0.815689
ENSMUSG00000066797	ENSMUST00000086195	Zfp648	zinc finger protein 648	7.16332e-06	0.719481	0.973969	0.893796	-1.00939	-0.0685018	-0.266476	-0.000246334
ENSMUSG00000031963	ENSMUST00000071982	Bmper	BMP-binding endothelial regulator	7.16332e-06	0.120479	0.914533	0.967457	-0.537306	-0.574107	-0.470846	0.0543423
ENSMUSG00000030029	ENSMUST00000101126	Lrig1	leucine-rich repeats and immunoglobulin-like domains 1	7.16332e-06	0.117916	0.896982	0.505623	0.862321	0.453802	-0.498317	0.295705
ENSMUSG00000034981	ENSMUST00000040576	Parm1	prostate androgen-regulated mucin-like protein 1	7.16332e-06	0.153189	0.988643	0.946967	-0.636398	-0.200157	0.0167381	0.0093224
ENSMUSG00000033805	ENSMUST00000049146	Ephx4	epoxide hydrolase 4	7.16332e-06	0.137484	0.977498	0.704849	-0.600935	0.422331	0.17119	-0.171084
ENSMUSG00000013076	ENSMUST00000013220	Amotl1	angiomotin-like 1	7.16332e-06	0.219165	0.9727	0.580421	1.26709	0.46566	-0.908193	0.621644
ENSMUSG00000048388	ENSMUST00000051454	Fam171b	family with sequence similarity 171, member B	7.16332e-06	5.45286e-07	0.979121	1.0334e-05	-0.149973	-0.477271	0.0551772	-0.356259
ENSMUSG00000054387	ENSMUST00000188090	Mdm4	transformed mouse 3T3 cell double minute 4	7.16332e-06	5.45286e-07	0.979121	0.938349	0.118935	0.582618	0.0136894	-0.0585916
ENSMUSG00000055407	ENSMUST00000127492	Map6	microtubule-associated protein 6	7.16332e-06	0.779827	0.975849	0.634144	-0.341729	0.0311046	0.168828	-0.128554
ENSMUSG00000019874	ENSMUST00000020024	Fabp7	fatty acid binding protein 7, brain	7.16332e-06	5.45286e-07	0.979121	1.0334e-05	0.491298	1.15157	-0.195504	1.04853
ENSMUSG00000034832	ENSMUST00000089622	Tet3	tet methylcytosine dioxygenase 3	7.16332e-06	5.45286e-07	0.977498	1.0334e-05	-0.218034	-0.715342	0.0306401	-0.406677
ENSMUSG00000070738	ENSMUST00000027517	Dgkd	diacylglycerol kinase, delta	7.16332e-06	5.45286e-07	0.975014	1.0334e-05	-0.194632	-1.6015	0.098978	-0.973468
ENSMUSG00000063253	ENSMUST00000081506	Scoc	short coiled-coil protein	7.16332e-06	5.45286e-07	0.976141	0.351004	0.588451	1.5674	-0.056646	0.516666
ENSMUSG00000050064	ENSMUST00000056096	Zfp697	zinc finger protein 697	7.16332e-06	0.513292	0.946498	0.81137	-0.437051	-0.23933	-0.169612	0.0692833
ENSMUSG00000003469	ENSMUST00000003561	Phyhip	phytanoyl-CoA hydroxylase interacting protein	7.16332e-06	5.45286e-07	2.55102e-05	0.679989	-0.158733	0.999697	0.303395	0.212924
ENSMUSG00000057421	ENSMUST00000126605	Las1l	LAS1-like (S. cerevisiae)	7.16332e-06	5.45286e-07	0.979605	0.557335	0.739469	-1.4924	0.0349274	-1.53798
ENSMUSG00000063430	ENSMUST00000181294	Wscd2	WSC domain containing 2	7.16332e-06	5.45286e-07	0.959698	0.453411	1.01423	3.35014	0.703486	0.536499
ENSMUSG00000028456	ENSMUST00000207708	Unc13b	unc-13 homolog B	7.16332e-06	5.45286e-07	0.928404	0.440095	-0.435119	-1.46627	0.154495	-1.40156
ENSMUSG00000029804	ENSMUST00000041401	Herc3	hect domain and RLD 3	7.16332e-06	5.45286e-07	0.9727	0.453411	-0.31511	-0.516856	0.155242	-0.237935
ENSMUSG00000027966	ENSMUST00000092155	Col11a1	collagen, type XI, alpha 1	7.16332e-06	0.23225	0.847873	1.0334e-05	0.677921	0.389355	0.355411	-0.844265
ENSMUSG00000020022	ENSMUST00000179990	Ndufa12	NADH:ubiquinone oxidoreductase subunit A12	7.16332e-06	0.588064	0.979121	0.580421	0.253352	-0.199962	0.0547253	-0.407954
ENSMUSG00000075334	ENSMUST00000100089	Rprm	reprimo, TP53 dependent G2 arrest mediator candidate	7.16332e-06	5.45286e-07	0.977498	0.453411	-0.873721	0.809347	0.0777676	-0.269851
ENSMUSG00000046658	ENSMUST00000051665	Zfp316	zinc finger protein 316	7.16332e-06	5.45286e-07	0.977498	0.911192	-0.642369	-4.5986	-0.0465027	0.0313496
ENSMUSG00000069372	ENSMUST00000209786	Ctxn3	cortexin 3	7.16332e-06	0.114794	0.979121	0.505623	1.02495	1.08723	-0.289554	0.557463
ENSMUSG00000024827	ENSMUST00000025778	Gldc	glycine decarboxylase	7.16332e-06	0.174067	0.979973	0.92074	-0.267439	0.323258	0.0617341	0.124283
ENSMUSG00000025369	ENSMUST00000026433	Smarcc2	SWI/SNF related, matrix associated, actin dependent regulator of chromatin, subfamily c, member 2	7.16332e-06	5.45286e-07	0.977498	1.0334e-05	0.363242	1.8376	-0.00283495	0.379863
ENSMUSG00000025369	ENSMUST00000105235	Smarcc2	SWI/SNF related, matrix associated, actin dependent regulator of chromatin, subfamily c, member 2	7.16332e-06	5.45286e-07	0.932812	0.453411	-0.380332	-1.64634	0.168776	-0.75447
ENSMUSG00000034032	ENSMUST00000048493	Rpap1	RNA polymerase II associated protein 1	7.16332e-06	0.355094	0.977498	0.946967	-2.21116	-1.02345	0.174345	-0.459527
ENSMUSG00000004558	ENSMUST00000004673	Ndrg2	N-myc downstream regulated gene 2	7.16332e-06	5.45286e-07	0.890556	1.0334e-05	0.369988	1.49957	0.0951358	0.358544
ENSMUSG00000009739	ENSMUST00000073837	Pou6f1	POU domain, class 6, transcription factor 1	7.16332e-06	5.45286e-07	0.979121	0.824358	-0.881729	-3.32007	-0.00886718	0.306551
ENSMUSG00000047907	ENSMUST00000109159	Tshz2	teashirt zinc finger family member 2	7.16332e-06	0.110895	0.979973	0.81137	-1.95992	-1.3758	-0.10817	0.331788
ENSMUSG00000047907	ENSMUST00000109157	Tshz2	teashirt zinc finger family member 2	7.16332e-06	0.128845	0.988643	0.610412	-2.09893	-0.365914	-0.0976811	-0.492513
ENSMUSG00000047907	ENSMUST00000185239	Tshz2	teashirt zinc finger family member 2	7.16332e-06	0.126913	0.973969	0.856043	-2.21402	-0.839398	-0.522788	-0.457767
ENSMUSG00000038244	ENSMUST00000050149	Mical2	microtubule associated monooxygenase, calponin and LIM domain containing 2	7.16332e-06	0.12126	0.545251	0.505623	-0.258133	0.595224	0.368258	-0.227372
ENSMUSG00000038244	ENSMUST00000106647	Mical2	microtubule associated monooxygenase, calponin and LIM domain containing 2	7.16332e-06	5.45286e-07	0.979121	0.929103	-0.652743	-5.10829	0.0961592	-0.131817
ENSMUSG00000038244	ENSMUST00000037991	Mical2	microtubule associated monooxygenase, calponin and LIM domain containing 2	7.16332e-06	0.137484	0.976141	0.421598	-0.282656	-0.411842	0.231778	-0.431332
ENSMUSG00000023046	ENSMUST00000023807	Igfbp6	insulin-like growth factor binding protein 6	7.16332e-06	0.246803	0.979121	0.967457	-1.45002	0.523521	-0.0669081	-0.115652
ENSMUSG00000049100	ENSMUST00000193252	Pcdh10	protocadherin 10	7.16332e-06	5.45286e-07	0.988643	0.903077	-0.520463	-0.972419	-0.0160379	0.0907033
ENSMUSG00000043811	ENSMUST00000059589	Rtn4r	reticulon 4 receptor	7.16332e-06	5.45286e-07	0.814491	1.0334e-05	-0.40429	1.7468	0.293208	0.616582
ENSMUSG00000051339	ENSMUST00000211733	2900026A02Rik	RIKEN cDNA 2900026A02 gene	7.16332e-06	5.45286e-07	0.818961	0.938349	-0.455654	-3.0702	0.61518	-0.173922
ENSMUSG00000051029	ENSMUST00000016951	Serpinb1b	serine (or cysteine) peptidase inhibitor, clade B, member 1b	7.16332e-06	0.388481	0.979605	0.469577	1.04578	0.403869	-0.426819	1.1612
ENSMUSG00000023192	ENSMUST00000201681	Grm2	glutamate receptor, metabotropic 2	7.16332e-06	5.45286e-07	0.966383	0.92074	-0.546688	-4.30946	-0.0795867	-0.148589
ENSMUSG00000020212	ENSMUST00000020437	Mdm1	transformed mouse 3T3 cell double minute 1	7.16332e-06	5.45286e-07	0.979973	0.647074	0.66344	1.99265	-0.0237667	0.266399
ENSMUSG00000025980	ENSMUST00000027123	Hspd1	heat shock protein 1 (chaperonin)	7.16332e-06	5.45286e-07	0.976141	0.967457	0.191567	0.598186	0.0512774	0.0900461
ENSMUSG00000026546	ENSMUST00000085894	Cfap45	cilia and flagella associated protein 45	7.16332e-06	5.45286e-07	0.973969	0.790109	0.558729	1.58295	0.188144	0.305301
ENSMUSG00000023092	ENSMUST00000023854	Fhl1	four and a half LIM domains 1	7.16332e-06	5.45286e-07	0.979121	1.0334e-05	0.321008	1.11932	0.0356573	0.819141
ENSMUSG00000031737	ENSMUST00000034184	Irx5	Iroquois homeobox 5	7.16332e-06	0.859693	0.977498	0.526731	1.96672	0.226461	-1.75636	0.79915
ENSMUSG00000024524	ENSMUST00000025402	Gnal	guanine nucleotide binding protein, alpha stimulating, olfactory type	7.16332e-06	5.45286e-07	0.988643	1.0334e-05	0.470542	0.953676	-0.0944454	0.614683
ENSMUSG00000035000	ENSMUST00000047812	Dpp4	dipeptidylpeptidase 4	7.16332e-06	0.559619	0.979605	0.856043	-1.03234	-0.206691	-0.0449997	-0.249021
ENSMUSG00000081683	ENSMUST00000117102	Fzd10	frizzled class receptor 10	7.16332e-06	0.132185	0.814491	0.546049	1.03759	-0.735823	-1.38795	0.755931
ENSMUSG00000039716	ENSMUST00000044532	Dock3	dedicator of cyto-kinesis 3	7.16332e-06	5.45286e-07	0.966383	0.623067	-0.619293	-1.82891	-0.184778	-0.206391
ENSMUSG00000036492	ENSMUST00000040498	Rnf39	ring finger protein 39	7.16332e-06	0.128845	0.946498	0.903077	-1.07388	0.794834	0.216259	-0.0482918
ENSMUSG00000042532	ENSMUST00000087123	Golga7b	golgi autoantigen, golgin subfamily a, 7B	7.16332e-06	5.45286e-07	0.938676	0.394368	-0.482572	1.04826	0.284261	0.414067
ENSMUSG00000001985	ENSMUST00000030676	Grik3	glutamate receptor, ionotropic, kainate 3	7.16332e-06	0.303561	0.977498	0.884816	-0.718116	-0.197433	0.0980295	0.0489682
ENSMUSG00000067879	ENSMUST00000088666	Vxn	vexin	7.16332e-06	0.137484	0.976141	0.884816	-0.724918	0.604092	0.286857	-0.135464
ENSMUSG00000060166	ENSMUST00000076957	Zdhhc8	zinc finger, DHHC domain containing 8	7.16332e-06	5.45286e-07	0.979121	1.0334e-05	-0.342055	1.08508	-0.0252207	0.518888
ENSMUSG00000029335	ENSMUST00000031278	Bmp3	bone morphogenetic protein 3	7.16332e-06	0.121867	0.914533	0.656352	-1.34916	-1.34207	0.650688	0.751713
ENSMUSG00000038860	ENSMUST00000102810	Garnl3	GTPase activating RANGAP domain-like 3	7.16332e-06	5.45286e-07	0.979605	1.0334e-05	-0.945099	1.43876	-0.0203843	0.236716
ENSMUSG00000038860	ENSMUST00000153717	Garnl3	GTPase activating RANGAP domain-like 3	7.16332e-06	0.125393	0.977498	0.679989	-0.973916	-0.974503	-0.173305	-0.719861
ENSMUSG00000038860	ENSMUST00000139778	Garnl3	GTPase activating RANGAP domain-like 3	7.16332e-06	5.45286e-07	0.979121	0.884816	-0.827176	-2.67809	0.116518	-0.715162
ENSMUSG00000022508	ENSMUST00000023151	Bcl6	B cell leukemia/lymphoma 6	7.16332e-06	0.461207	0.979121	0.634144	-0.411658	0.189802	0.0406766	-0.493654
ENSMUSG00000001794	ENSMUST00000207082	Capns1	calpain, small subunit 1	7.16332e-06	0.513292	0.976141	0.704849	0.352253	1.77909	-0.0594507	0.164858
ENSMUSG00000030315	ENSMUST00000152710	Vgll4	vestigial like family member 4	7.16332e-06	0.313309	0.979121	0.834017	-0.384111	-0.162326	-0.0319049	-0.0767918
ENSMUSG00000019432	ENSMUST00000068056	Ddx39b	DEAD box helicase 39b	7.16332e-06	5.45286e-07	0.977498	0.497952	0.164591	2.15968	0.064551	0.402691
ENSMUSG00000050157	ENSMUST00000059658	Gm867	predicted gene 867	7.16332e-06	5.45286e-07	0.975014	1.0334e-05	1.03947	2.14313	0.415056	1.41812
ENSMUSG00000024998	ENSMUST00000169713	Plce1	phospholipase C, epsilon 1	7.16332e-06	0.313309	0.979121	0.505623	0.679476	0.239446	-0.013452	0.911217
ENSMUSG00000021699	ENSMUST00000117420	Pde4d	phosphodiesterase 4D, cAMP specific	7.16332e-06	0.34403	0.977498	0.656352	-1.51705	-0.368096	0.0965422	0.769898
ENSMUSG00000049807	ENSMUST00000093940	Arhgap23	Rho GTPase activating protein 23	7.16332e-06	5.45286e-07	0.977498	0.946967	0.579156	2.31751	-0.135862	-0.0171056
ENSMUSG00000020067	ENSMUST00000095580	Mypn	myopalladin	7.16332e-06	0.119051	0.973969	0.81137	-1.21618	1.1958	0.1489	0.117982
ENSMUSG00000006218	ENSMUST00000006380	Fam131c	family with sequence similarity 131, member C	7.16332e-06	0.177966	0.914533	0.623067	0.866967	0.44722	-0.792966	-0.495513
ENSMUSG00000041258	ENSMUST00000171071	Zfp236	zinc finger protein 236	7.16332e-06	0.18208	0.932812	0.647074	-0.482994	-0.255697	0.17356	-0.226162
ENSMUSG00000029334	ENSMUST00000161490	Prkg2	protein kinase, cGMP-dependent, type II	7.16332e-06	0.986456	0.973969	1.0334e-05	0.648985	0.210153	-0.555397	0.895363
ENSMUSG00000020277	ENSMUST00000020522	Pfkl	phosphofructokinase, liver, B-type	7.16332e-06	5.45286e-07	2.55102e-05	1.0334e-05	0.12311	1.76134	0.412757	0.658219
ENSMUSG00000023026	ENSMUST00000100203	Dip2b	disco interacting protein 2 homolog B	7.16332e-06	0.303561	0.966608	1.0334e-05	-0.251893	-0.0619867	-0.0558543	-0.271399
ENSMUSG00000036242	ENSMUST00000036972	Armh4	armadillo-like helical domain containing 4	7.16332e-06	0.119727	0.979973	0.865504	0.414062	-0.502993	-0.131879	0.174809
ENSMUSG00000036242	ENSMUST00000118129	Armh4	armadillo-like helical domain containing 4	7.16332e-06	5.45286e-07	0.946498	0.610412	0.546805	0.921272	0.369105	0.596314
ENSMUSG00000028661	ENSMUST00000030420	Epha8	Eph receptor A8	7.16332e-06	0.574024	0.932812	0.634144	0.977176	0.150249	-0.957497	0.608828
ENSMUSG00000051335	ENSMUST00000055341	Gfod1	glucose-fructose oxidoreductase domain containing 1	7.16332e-06	5.45286e-07	0.847873	1.0334e-05	-0.340434	-1.00948	0.284259	-0.586686
ENSMUSG00000039850	ENSMUST00000106244	Endov	endonuclease V	7.16332e-06	0.682002	0.975849	0.92074	1.91539	-1.47339	-0.127004	0.15467
ENSMUSG00000024026	ENSMUST00000024823	Glo1	glyoxalase 1	7.16332e-06	5.45286e-07	0.975014	0.351004	0.238206	1.3142	0.0485877	0.462573
ENSMUSG00000009569	ENSMUST00000149359	Mrtfb	myocardin related transcription factor B	7.16332e-06	0.948317	0.975849	1.0334e-05	-0.322453	0.0255372	0.113929	-0.279998
ENSMUSG00000048578	ENSMUST00000112121	Mlec	malectin	7.16332e-06	5.45286e-07	0.818961	0.893796	0.155514	0.643175	0.147402	0.0869882
ENSMUSG00000040857	ENSMUST00000045847	Erf	Ets2 repressor factor	7.16332e-06	0.126051	0.966608	0.938349	-0.447678	0.546575	-0.115785	0.0173657
ENSMUSG00000001151	ENSMUST00000220395	Pcnt	pericentrin (kendrin)	7.16332e-06	0.284449	0.979605	1.0334e-05	-0.663644	-0.215476	0.0663483	-0.965099
ENSMUSG00000010066	ENSMUST00000170737	Cacna2d2	calcium channel, voltage-dependent, alpha 2/delta subunit 2	7.16332e-06	5.45286e-07	0.959702	0.623067	0.895144	0.959575	-0.396576	0.837795
ENSMUSG00000010066	ENSMUST00000194842	Cacna2d2	calcium channel, voltage-dependent, alpha 2/delta subunit 2	7.16332e-06	0.153189	0.911761	0.824358	0.969308	-0.725715	-0.513974	-0.289216
ENSMUSG00000025967	ENSMUST00000135877	Eef1b2	eukaryotic translation elongation factor 1 beta 2	7.16332e-06	5.45286e-07	0.967913	0.865504	0.204754	0.666411	0.0898318	-0.0564709
ENSMUSG00000019803	ENSMUST00000019938	Nr2e1	nuclear receptor subfamily 2, group E, member 1	7.16332e-06	0.756625	0.976141	0.568226	-0.450904	0.189357	0.0628382	0.21113
ENSMUSG00000047787	ENSMUST00000113383	Flrt1	fibronectin leucine rich transmembrane protein 1	7.16332e-06	0.117916	0.979121	0.929103	-0.64044	-0.598319	0.0151841	0.00139462
ENSMUSG00000056972	ENSMUST00000080403	Magel2	MAGE family member L2	7.16332e-06	5.45286e-07	0.977498	0.767324	1.32299	2.76419	0.150097	1.11961
ENSMUSG00000091712	ENSMUST00000230616	Sec14l5	SEC14-like lipid binding 5	7.16332e-06	5.45286e-07	0.890556	0.719417	0.197703	1.3701	-0.219173	0.125128
ENSMUSG00000030123	ENSMUST00000015511	Plxnd1	plexin D1	7.16332e-06	0.166576	0.979973	0.679989	-0.880078	0.264735	0.0712847	0.226379
ENSMUSG00000025255	ENSMUST00000176383	Zfhx4	zinc finger homeodomain 4	7.16332e-06	5.45286e-07	0.977498	0.516062	1.15014	-1.77842	-0.649699	-1.15486
ENSMUSG00000052273	ENSMUST00000209154	Dnah3	dynein, axonemal, heavy chain 3	7.16332e-06	0.574024	0.977498	0.893796	2.18368	0.601426	-0.609797	-0.0606003
ENSMUSG00000020044	ENSMUST00000020234	Timp3	tissue inhibitor of metalloproteinase 3	7.16332e-06	0.461207	0.946498	0.938349	0.354349	-0.0983359	-0.301978	0.0784817
ENSMUSG00000024525	ENSMUST00000025403	Impa2	inositol monophosphatase 2	7.16332e-06	0.114794	0.967913	0.526731	-0.464534	0.57895	-0.200498	0.1737
ENSMUSG00000045968	ENSMUST00000123490	Teddm2	transmembrane epididymal family member 2	7.16332e-06	0.23225	0.977498	0.845692	-1.23351	-0.630906	0.257637	0.708442
ENSMUSG00000054619	ENSMUST00000067752	Mettl7a1	methyltransferase like 7A1	7.16332e-06	5.45286e-07	0.959698	0.938349	0.350606	1.47903	0.185371	0.0819095
ENSMUSG00000026473	ENSMUST00000086199	Glul	glutamate-ammonia ligase (glutamine synthetase)	7.16332e-06	5.45286e-07	0.977498	0.679989	-0.244579	0.181185	-0.0354057	0.138904
ENSMUSG00000036036	ENSMUST00000174672	Zfp57	zinc finger protein 57	7.16332e-06	0.116543	0.979121	0.53746	0.596881	0.846473	-0.0360678	-0.698526
ENSMUSG00000024736	ENSMUST00000025645	Tmem132a	transmembrane protein 132A	7.16332e-06	5.45286e-07	0.977498	0.483772	-0.592282	1.47869	0.0662009	0.380958
ENSMUSG00000037224	ENSMUST00000094868	Zfyve28	zinc finger, FYVE domain containing 28	7.16332e-06	5.45286e-07	0.861074	1.0334e-05	-0.38992	1.2215	0.16004	0.458989
ENSMUSG00000021379	ENSMUST00000021810	Id4	inhibitor of DNA binding 4	7.16332e-06	5.45286e-07	0.946498	1.0334e-05	0.449625	0.477775	-0.334071	0.472408
ENSMUSG00000044835	ENSMUST00000111608	Ankrd45	ankyrin repeat domain 45	7.16332e-06	5.45286e-07	0.977498	0.903077	-0.267091	0.588122	0.0491509	0.0279257
ENSMUSG00000027087	ENSMUST00000028499	Itgav	integrin alpha V	7.16332e-06	5.45286e-07	0.966383	0.893796	-0.701422	-4.05336	-0.324746	-0.386633
ENSMUSG00000029436	ENSMUST00000031390	Mmp17	matrix metallopeptidase 17	7.16332e-06	5.45286e-07	2.55102e-05	0.911192	-0.343198	0.791757	0.400906	-0.0417635
ENSMUSG00000031834	ENSMUST00000034296	Pik3r2	phosphoinositide-3-kinase regulatory subunit 2	7.16332e-06	5.45286e-07	0.781631	1.0334e-05	-0.205797	1.58109	0.220282	0.353095
ENSMUSG00000032554	ENSMUST00000035158	Trf	transferrin	7.16332e-06	0.153189	0.946498	0.440095	0.390903	0.432032	-0.215671	0.398981
ENSMUSG00000032554	ENSMUST00000190051	Trf	transferrin	7.16332e-06	5.45286e-07	0.970905	1.0334e-05	0.95612	1.51002	-0.281955	-0.697672
ENSMUSG00000029544	ENSMUST00000112112	Cabp1	calcium binding protein 1	7.16332e-06	0.117916	0.934267	1.0334e-05	-0.560105	-1.40018	0.305128	-4.75673
ENSMUSG00000029544	ENSMUST00000201900	Cabp1	calcium binding protein 1	7.16332e-06	5.45286e-07	0.946498	0.704849	-0.574861	-2.76353	0.220287	-0.491538
ENSMUSG00000050697	ENSMUST00000051186	Prkaa1	protein kinase, AMP-activated, alpha 1 catalytic subunit	7.16332e-06	0.802618	0.943003	0.505623	0.249273	-0.0468172	-0.104062	0.235623
ENSMUSG00000030605	ENSMUST00000107409	Mfge8	milk fat globule EGF and factor V/VIII domain containing	7.16332e-06	5.45286e-07	0.973969	1.0334e-05	-0.422959	1.32231	0.258944	0.579316
ENSMUSG00000030525	ENSMUST00000032738	Chrna7	cholinergic receptor, nicotinic, alpha polypeptide 7	7.16332e-06	5.45286e-07	0.673774	0.505623	0.274377	-2.44917	0.282752	0.71314
ENSMUSG00000022763	ENSMUST00000231508	Aifm3	apoptosis-inducing factor, mitochondrion-associated 3	7.16332e-06	5.45286e-07	0.977498	0.440095	-0.380621	-2.26383	0.078811	-1.54791
ENSMUSG00000022763	ENSMUST00000232421	Aifm3	apoptosis-inducing factor, mitochondrion-associated 3	7.16332e-06	0.123893	0.959702	0.351004	-0.342261	-0.528921	0.158518	-0.870382
ENSMUSG00000029595	ENSMUST00000031591	Lhx5	LIM homeobox protein 5	7.16332e-06	0.527002	0.908071	0.834017	1.55438	0.583862	-1.05164	0.372832
ENSMUSG00000035283	ENSMUST00000038949	Adrb1	adrenergic receptor, beta 1	7.16332e-06	0.124603	0.979121	0.929103	-0.687395	-0.446056	-0.102761	-0.0119493
ENSMUSG00000076439	ENSMUST00000102665	Mog	myelin oligodendrocyte glycoprotein	7.16332e-06	5.45286e-07	0.818961	0.634144	0.206764	0.868637	-0.400795	0.151239
ENSMUSG00000029053	ENSMUST00000103178	Prkcz	protein kinase C, zeta	7.16332e-06	5.45286e-07	0.979121	0.893796	-0.280798	0.457424	0.0726299	0.0707668
ENSMUSG00000029053	ENSMUST00000140256	Prkcz	protein kinase C, zeta	7.16332e-06	5.45286e-07	0.959702	1.0334e-05	-0.373814	1.80047	-0.0812991	0.622845
ENSMUSG00000027195	ENSMUST00000145967	Hsd17b12	hydroxysteroid (17-beta) dehydrogenase 12	7.16332e-06	5.45286e-07	0.979073	0.884816	0.697699	1.57541	-0.0890823	0.0902071
ENSMUSG00000070372	ENSMUST00000094028	Capza1	capping actin protein of muscle Z-line subunit alpha 1	7.16332e-06	5.45286e-07	0.966608	1.0334e-05	0.343064	0.665837	-0.150916	0.548623
ENSMUSG00000020591	ENSMUST00000111064	Ntsr2	neurotensin receptor 2	7.16332e-06	5.45286e-07	0.908071	1.0334e-05	0.20166	1.34192	-0.205795	0.450013
ENSMUSG00000041112	ENSMUST00000072519	Elmo1	engulfment and cell motility 1	7.16332e-06	5.45286e-07	0.973969	0.351004	0.456471	0.501464	-0.344601	0.394069
ENSMUSG00000020431	ENSMUST00000020706	Adcy1	adenylate cyclase 1	7.16332e-06	5.45286e-07	0.988643	1.0334e-05	-0.384097	-1.36253	0.0662061	-0.778101
ENSMUSG00000063049	ENSMUST00000080353	Ing2	inhibitor of growth family, member 2	7.16332e-06	0.144995	0.959702	0.557335	-0.390206	-0.52429	0.118268	-0.380685
ENSMUSG00000025020	ENSMUST00000169141	Slit1	slit guidance ligand 1	7.16332e-06	5.45286e-07	2.55102e-05	0.669453	0.366681	1.07402	0.472932	0.221093
ENSMUSG00000025189	ENSMUST00000223787	Cnnm1	cyclin M1	7.16332e-06	5.45286e-07	0.973969	0.755764	-0.629579	-2.70416	0.33492	-0.222223
ENSMUSG00000020189	ENSMUST00000105275	Osbpl8	oxysterol binding protein-like 8	7.16332e-06	5.45286e-07	0.979605	0.856043	-0.222886	-0.598246	0.0146169	0.100806
ENSMUSG00000051790	ENSMUST00000139893	Nlgn2	neuroligin 2	7.16332e-06	5.45286e-07	0.988643	0.790109	-1.51009	-2.61496	0.122259	0.215623
ENSMUSG00000025885	ENSMUST00000154986	Myo5b	myosin VB	7.16332e-06	5.45286e-07	2.55102e-05	1.0334e-05	0.257309	1.90669	0.877757	0.8778
ENSMUSG00000024873	ENSMUST00000025805	Cnih2	cornichon family AMPA receptor auxiliary protein 2	7.16332e-06	5.45286e-07	2.55102e-05	0.967457	0.276201	1.02261	0.358675	0.0459619
ENSMUSG00000021248	ENSMUST00000222529	Tmed10	transmembrane p24 trafficking protein 10	7.16332e-06	5.45286e-07	0.979121	0.440095	0.198007	0.974251	0.0623079	0.324077
ENSMUSG00000041571	ENSMUST00000044355	Selenow	selenoprotein W	7.16332e-06	5.45286e-07	2.55102e-05	1.0334e-05	0.172529	1.9153	0.26928	0.498732
ENSMUSG00000052632	ENSMUST00000090834	Asap2	ArfGAP with SH3 domain, ankyrin repeat and PH domain 2	7.16332e-06	5.45286e-07	0.979605	0.557335	1.41216	1.04997	-0.021855	-0.458544
ENSMUSG00000031837	ENSMUST00000098363	Necab2	N-terminal EF-hand calcium binding protein 2	7.16332e-06	5.45286e-07	0.977498	1.0334e-05	0.763648	2.0099	-0.0815365	0.919265
ENSMUSG00000031837	ENSMUST00000148328	Necab2	N-terminal EF-hand calcium binding protein 2	7.16332e-06	5.45286e-07	0.979605	0.856043	0.700269	-3.45575	-0.145616	-0.23209
ENSMUSG00000033161	ENSMUST00000036493	Atp1a1	ATPase, Na+/K+ transporting, alpha 1 polypeptide	7.16332e-06	0.91771	0.976141	0.669453	-0.648365	-0.0775456	0.177419	-0.113481
ENSMUSG00000033161	ENSMUST00000130649	Atp1a1	ATPase, Na+/K+ transporting, alpha 1 polypeptide	7.16332e-06	5.45286e-07	0.973969	1.0334e-05	-0.68936	5.26515	-0.122205	0.892958
ENSMUSG00000026932	ENSMUST00000028300	Nacc2	nucleus accumbens associated 2, BEN and BTB (POZ) domain containing	7.16332e-06	0.18208	0.759988	1.0334e-05	0.406793	0.344905	-0.324834	0.514434
ENSMUSG00000028926	ENSMUST00000030763	Cdk14	cyclin-dependent kinase 14	7.16332e-06	0.642538	0.940821	0.634144	0.235435	0.140375	0.0860231	0.106522
ENSMUSG00000046719	ENSMUST00000058866	Nxph3	neurexophilin 3	7.16332e-06	5.45286e-07	0.988643	0.516062	-1.6028	1.00046	-0.0148477	-0.489862
ENSMUSG00000037902	ENSMUST00000049262	Sirpa	signal-regulatory protein alpha	7.16332e-06	0.601382	0.973969	0.767324	-0.978855	-0.53559	-0.25442	1.66846
ENSMUSG00000091586	ENSMUST00000237003	Cyp4f17	cytochrome P450, family 4, subfamily f, polypeptide 17	7.16332e-06	5.45286e-07	0.975014	0.497952	0.776389	1.3867	-0.238809	0.342388
ENSMUSG00000096847	ENSMUST00000180252	Tmem151b	transmembrane protein 151B	7.16332e-06	0.813997	0.976141	1.0334e-05	-0.37739	0.0474741	0.147729	-0.656953
ENSMUSG00000021816	ENSMUST00000161989	Ppp3cb	protein phosphatase 3, catalytic subunit, beta isoform	7.16332e-06	0.18208	0.917879	0.600566	0.876456	-0.622926	-0.225177	0.227604
ENSMUSG00000035390	ENSMUST00000206024	Brsk1	BR serine/threonine kinase 1	7.16332e-06	0.207221	0.979121	0.351004	-1.4259	-1.63266	0.136256	2.12912
ENSMUSG00000028532	ENSMUST00000030257	Cachd1	cache domain containing 1	7.16332e-06	0.196321	0.988643	0.876309	0.675118	-0.418495	0.03901	0.0429459
ENSMUSG00000025352	ENSMUST00000026408	Gdf11	growth differentiation factor 11	7.16332e-06	5.45286e-07	0.979973	0.394368	0.417237	1.20566	-0.0860818	0.624135
ENSMUSG00000037653	ENSMUST00000054095	Kctd8	potassium channel tetramerisation domain containing 8	7.16332e-06	0.137484	0.828034	0.865504	0.802869	-0.364065	-0.631105	0.218365
ENSMUSG00000063804	ENSMUST00000079390	Lin28b	lin-28 homolog B	7.16332e-06	0.110895	0.943003	0.903077	1.11864	0.762978	-0.566529	0.560868
ENSMUSG00000021250	ENSMUST00000021674	Fos	FBJ osteosarcoma oncogene	7.16332e-06	0.813997	0.946498	0.967457	-0.984919	-0.587958	-0.600836	0.307075
ENSMUSG00000028785	ENSMUST00000116444	Hpca	hippocalcin	7.16332e-06	0.207221	0.845736	1.0334e-05	0.574842	0.408256	0.408585	0.791817
ENSMUSG00000028785	ENSMUST00000030572	Hpca	hippocalcin	7.16332e-06	5.45286e-07	2.55102e-05	1.0334e-05	0.305695	-3.89424	0.475803	-8.44157
ENSMUSG00000058153	ENSMUST00000200575	Sez6l	seizure related 6 homolog like	7.16332e-06	5.45286e-07	0.979973	0.938349	0.685291	1.67562	0.0441204	0.090958
ENSMUSG00000032024	ENSMUST00000034522	Clmp	CXADR-like membrane protein	7.16332e-06	5.45286e-07	0.976141	0.516062	0.415489	0.750036	0.156184	0.293912
ENSMUSG00000090291	ENSMUST00000171400	Lrrc10b	leucine rich repeat containing 10B	7.16332e-06	5.45286e-07	2.55102e-05	0.610412	0.516679	2.1622	0.72585	0.543537
ENSMUSG00000051851	ENSMUST00000063384	Rtl8c	retrotransposon Gag like 8C	7.16332e-06	0.150204	0.946498	0.778829	0.386283	-0.31333	-0.214965	-0.190015
ENSMUSG00000067925	ENSMUST00000088779	Rtl8a	retrotransposon Gag like 8A	7.16332e-06	5.45286e-07	0.927035	1.0334e-05	0.341949	2.00342	-0.182576	0.50103
ENSMUSG00000073877	ENSMUST00000131704	Gm13306	predicted gene 13306	7.16332e-06	0.366131	0.977498	0.903077	-1.05889	0.411964	0.109527	0.13241
ENSMUSG00000073877	ENSMUST00000108018	Gm13306	predicted gene 13306	7.16332e-06	5.45286e-07	0.966608	0.704849	-0.981997	2.16242	0.322842	0.460288
ENSMUSG00000023944	ENSMUST00000024739	Hsp90ab1	heat shock protein 90 alpha (cytosolic), class B member 1	7.16332e-06	5.45286e-07	0.759988	0.967457	0.126252	0.968707	0.103704	0.186434
ENSMUSG00000073876	ENSMUST00000154884	Il11ra2	interleukin 11 receptor, alpha chain 2	7.16332e-06	0.132185	0.973969	0.845692	-1.15066	1.00465	0.292792	-0.33449
ENSMUSG00000004366	ENSMUST00000004480	Sst	somatostatin	7.16332e-06	5.45286e-07	0.976141	0.351004	-0.337317	1.78759	0.214665	0.4785
ENSMUSG00000020340	ENSMUST00000093166	Cyfip2	cytoplasmic FMR1 interacting protein 2	7.16332e-06	5.45286e-07	0.979121	1.0334e-05	-0.237952	-0.597943	0.0292733	-0.370888
ENSMUSG00000028701	ENSMUST00000030469	Lurap1	leucine rich adaptor protein 1	7.16332e-06	0.123893	0.979605	0.440095	-0.500791	-0.291322	-0.107499	0.225597
ENSMUSG00000015568	ENSMUST00000015712	Lpl	lipoprotein lipase	7.16332e-06	5.45286e-07	0.419489	1.0334e-05	0.500326	1.19206	0.28887	0.755051
ENSMUSG00000038738	ENSMUST00000107934	Shank1	SH3 and multiple ankyrin repeat domains 1	7.16332e-06	5.45286e-07	0.979973	0.911192	-0.959715	-3.10063	0.147096	-0.212914
ENSMUSG00000026313	ENSMUST00000097644	Hdac4	histone deacetylase 4	7.16332e-06	5.45286e-07	0.946498	0.929103	-0.287038	0.547758	0.2204	0.0223599
ENSMUSG00000025351	ENSMUST00000026407	Cd63	CD63 antigen	7.16332e-06	0.668878	0.969916	0.557335	0.359125	0.26223	-0.142005	-0.566069
ENSMUSG00000040896	ENSMUST00000098761	Kcnd3	potassium voltage-gated channel, Shal-related family, member 3	7.16332e-06	0.121867	0.979121	0.884816	0.290003	-0.502731	0.0539147	0.0706775
ENSMUSG00000019894	ENSMUST00000218844	Slc6a15	solute carrier family 6 (neurotransmitter transporter), member 15	7.16332e-06	0.110895	0.979121	0.656352	-0.773483	-1.55629	0.0693088	-0.471493
ENSMUSG00000048721	ENSMUST00000060185	Fndc9	fibronectin type III domain containing 9	7.16332e-06	5.45286e-07	0.959698	0.53746	0.798658	1.95438	-0.322783	1.70672
ENSMUSG00000020810	ENSMUST00000021166	Cygb	cytoglobin	7.16332e-06	5.45286e-07	0.977498	1.0334e-05	0.584399	1.41875	-0.142607	0.478385
ENSMUSG00000027429	ENSMUST00000128210	Sec23b	SEC23 homolog B, COPII coat complex component	7.16332e-06	5.45286e-07	0.979121	0.469577	1.03103	1.69431	0.0751981	0.36729
ENSMUSG00000009216	ENSMUST00000151224	Fam163b	family with sequence similarity 163, member B	7.16332e-06	5.45286e-07	0.966383	0.967457	-0.168487	0.765343	0.126003	-0.00241322
ENSMUSG00000007682	ENSMUST00000082432	Dio2	deiodinase, iodothyronine, type II	7.16332e-06	0.323352	0.979973	0.81137	-0.491359	-0.152188	0.0193067	0.0989131
ENSMUSG00000022353	ENSMUST00000080371	Mtss1	MTSS I-BAR domain containing 1	7.16332e-06	5.45286e-07	0.973969	0.679989	0.327097	0.461611	-0.161601	0.20955
ENSMUSG00000024897	ENSMUST00000025830	Apba1	amyloid beta (A4) precursor protein binding, family A, member 1	7.16332e-06	5.45286e-07	0.979605	1.0334e-05	-0.139048	-0.832533	-0.0201594	-0.318994
ENSMUSG00000045518	ENSMUST00000051773	Onecut3	one cut domain, family member 3	7.16332e-06	0.246803	0.934267	0.834017	1.13005	0.340681	-0.673332	0.0947943
ENSMUSG00000062328	ENSMUST00000079716	Rpl17	ribosomal protein L17	7.16332e-06	5.45286e-07	0.979605	1.0334e-05	0.19579	2.08653	-0.0233894	0.700368
ENSMUSG00000020932	ENSMUST00000067444	Gfap	glial fibrillary acidic protein	7.16332e-06	0.254526	0.847873	1.0334e-05	0.428612	0.348617	-0.16905	0.433115
ENSMUSG00000020932	ENSMUST00000077902	Gfap	glial fibrillary acidic protein	7.16332e-06	0.588064	0.977498	1.0334e-05	0.428821	0.0950775	0.182298	0.777632
ENSMUSG00000058558	ENSMUST00000153590	Rpl5	ribosomal protein L5	7.16332e-06	5.45286e-07	0.979121	0.526731	0.64927	-4.155	0.0580217	-2.29732
ENSMUSG00000037242	ENSMUST00000037099	Clic4	chloride intracellular channel 4 (mitochondrial)	7.16332e-06	5.45286e-07	0.803786	1.0334e-05	0.212523	0.623081	-0.253522	0.673995
ENSMUSG00000037876	ENSMUST00000173689	Jmjd1c	jumonji domain containing 1C	7.16332e-06	0.377234	0.976141	0.946967	1.78123	-1.09089	-0.240707	0.106916
ENSMUSG00000027860	ENSMUST00000029453	Vangl1	VANGL planar cell polarity 1	7.16332e-06	0.119727	0.973969	0.856043	0.848831	1.02484	-0.889766	0.120549
ENSMUSG00000027860	ENSMUST00000160226	Vangl1	VANGL planar cell polarity 1	7.16332e-06	0.574024	0.979073	0.745069	1.23707	-0.174047	0.155818	0.483818
ENSMUSG00000035275	ENSMUST00000038463	Raver2	ribonucleoprotein, PTB-binding 2	7.16332e-06	5.45286e-07	2.55102e-05	0.719417	0.328283	0.929265	0.391614	0.271092
ENSMUSG00000026915	ENSMUST00000072186	Strbp	spermatid perinuclear RNA binding protein	7.16332e-06	5.45286e-07	0.932812	1.0334e-05	0.794865	1.97576	0.423486	0.547526
ENSMUSG00000026915	ENSMUST00000028279	Strbp	spermatid perinuclear RNA binding protein	7.16332e-06	5.45286e-07	0.988643	1.0334e-05	-0.537574	-1.10361	-0.0695632	-0.555189
ENSMUSG00000019997	ENSMUST00000020171	Ccn2	cellular communication network factor 2	7.16332e-06	0.601382	0.977498	0.755764	-2.16717	0.44942	0.280229	0.262664
ENSMUSG00000006301	ENSMUST00000016309	Tmbim1	transmembrane BAX inhibitor motif containing 1	7.16332e-06	5.45286e-07	0.481748	0.421598	0.322585	1.11265	-0.363562	0.442676
ENSMUSG00000030103	ENSMUST00000032194	Bhlhe40	basic helix-loop-helix family, member e40	7.16332e-06	0.559619	0.975849	0.440095	-0.321963	0.0692822	0.142093	-0.239017
ENSMUSG00000021209	ENSMUST00000021631	Ppp4r4	protein phosphatase 4, regulatory subunit 4	7.16332e-06	5.45286e-07	0.481748	0.876309	0.247886	0.70218	0.168228	0.130309
ENSMUSG00000052353	ENSMUST00000064174	Cemip	cell migration inducing protein, hyaluronan binding	7.16332e-06	0.147794	0.975849	0.53746	-0.411808	0.446614	0.0461952	-0.252804
ENSMUSG00000008734	ENSMUST00000008878	Gprc5b	G protein-coupled receptor, family C, group 5, member B	7.16332e-06	0.29369	0.946498	1.0334e-05	0.265285	0.107991	-0.139012	-0.151148
ENSMUSG00000053310	ENSMUST00000065668	Nrgn	neurogranin	7.16332e-06	5.45286e-07	2.55102e-05	1.0334e-05	-0.288069	1.98823	0.437072	0.509583
ENSMUSG00000033389	ENSMUST00000130420	Arhgap44	Rho GTPase activating protein 44	7.16332e-06	5.45286e-07	0.979605	0.483772	0.750864	2.05281	-0.0105404	0.273051
ENSMUSG00000028261	ENSMUST00000151249	Ndufaf4	NADH:ubiquinone oxidoreductase complex assembly factor 4	7.16332e-06	5.45286e-07	0.975849	0.600566	1.01803	1.7008	0.0886902	0.436077
ENSMUSG00000045983	ENSMUST00000132320	Eif4g1	eukaryotic translation initiation factor 4, gamma 1	7.16332e-06	0.128845	0.979973	0.557335	2.49088	-1.26408	0.15174	-0.843379
ENSMUSG00000028081	ENSMUST00000029722	Rps3a1	ribosomal protein S3A1	7.16332e-06	5.45286e-07	0.914533	0.679989	-1.03382	1.67383	-0.363234	0.292999
ENSMUSG00000048458	ENSMUST00000066610	Inka2	inka box actin regulator 2	7.16332e-06	5.45286e-07	0.973969	0.911192	-0.43318	1.22002	0.236387	0.170507
ENSMUSG00000027668	ENSMUST00000091257	Mfn1	mitofusin 1	7.16332e-06	5.45286e-07	0.946498	1.0334e-05	0.334172	1.67629	-0.141547	0.357731
ENSMUSG00000011751	ENSMUST00000011895	Sptbn4	spectrin beta, non-erythrocytic 4	7.16332e-06	5.45286e-07	0.979121	0.483772	-0.314214	-2.17906	-0.0391451	-1.54502
ENSMUSG00000015759	ENSMUST00000015903	Cnih1	cornichon family AMPA receptor auxiliary protein 1	7.16332e-06	5.45286e-07	0.932812	0.824358	0.246995	0.964828	-0.0933156	0.253922
ENSMUSG00000020098	ENSMUST00000020298	Pcbd1	pterin 4 alpha carbinolamine dehydratase/dimerization cofactor of hepatocyte nuclear factor 1 alpha (TCF1) 1	7.16332e-06	5.45286e-07	0.979605	1.0334e-05	1.4793	1.99925	-0.233495	1.48774
ENSMUSG00000018593	ENSMUST00000108858	Sparc	secreted acidic cysteine rich glycoprotein	7.16332e-06	5.45286e-07	0.979605	0.394368	1.06542	0.754485	-0.496141	0.435843
ENSMUSG00000018593	ENSMUST00000018737	Sparc	secreted acidic cysteine rich glycoprotein	7.16332e-06	5.45286e-07	0.979121	0.656352	0.96313	-1.96053	-0.104342	0.511686
ENSMUSG00000027858	ENSMUST00000029451	Tspan2	tetraspanin 2	7.16332e-06	0.574024	0.653647	0.610412	0.104754	0.19304	-0.23179	0.364622
ENSMUSG00000084989	ENSMUST00000138595	Crocc2	ciliary rootlet coiled-coil, rootletin family member 2	7.16332e-06	5.45286e-07	0.988643	0.516062	1.16147	2.54356	-0.403645	0.887841
ENSMUSG00000033726	ENSMUST00000045942	Emx1	empty spiracles homeobox 1	7.16332e-06	0.177966	0.932812	1.0334e-05	-0.788842	-0.504118	0.273413	-0.719771
ENSMUSG00000033726	ENSMUST00000173919	Emx1	empty spiracles homeobox 1	7.16332e-06	5.45286e-07	0.973969	0.526731	-0.892025	2.20286	0.306403	0.617717
ENSMUSG00000024566	ENSMUST00000237845	Atp9b	ATPase, class II, type 9B	7.16332e-06	0.110895	0.962637	0.483772	-0.867173	-1.42905	0.262384	-1.18849
ENSMUSG00000017376	ENSMUST00000142739	Nlk	nemo like kinase	7.16332e-06	0.147794	0.976141	0.856043	-0.703679	-0.347585	0.187817	-0.036578
ENSMUSG00000037736	ENSMUST00000201852	Limch1	LIM and calponin homology domains 1	7.16332e-06	5.45286e-07	0.927035	0.516062	-0.36692	-2.48135	-0.234483	0.894431
ENSMUSG00000042724	ENSMUST00000035987	Map3k9	mitogen-activated protein kinase kinase kinase 9	7.16332e-06	0.123325	0.979121	0.421598	-0.573144	-0.389636	0.0228697	0.474478
ENSMUSG00000028524	ENSMUST00000142430	Sgip1	SH3-domain GRB2-like (endophilin) interacting protein 1	7.16332e-06	5.45286e-07	0.790975	1.0334e-05	0.791951	2.63115	-0.487928	1.30432
ENSMUSG00000001334	ENSMUST00000102600	Fndc5	fibronectin type III domain containing 5	7.16332e-06	5.45286e-07	0.970905	0.647074	0.295517	1.11244	-0.0811846	0.317355
ENSMUSG00000040025	ENSMUST00000102570	Ythdf2	YTH N6-methyladenosine RNA binding protein 2	7.16332e-06	5.45286e-07	0.970905	0.884816	-0.499078	-5.66346	0.0992948	-0.172741
ENSMUSG00000048445	ENSMUST00000056781	Ccdc57	coiled-coil domain containing 57	7.16332e-06	5.45286e-07	0.938676	0.516062	-0.287689	1.86687	-0.198416	0.360858
ENSMUSG00000047842	ENSMUST00000057442	Diras2	DIRAS family, GTP-binding RAS-like 2	7.16332e-06	0.825612	0.976141	0.893796	-0.425438	-0.0850209	0.0520155	0.0771663
ENSMUSG00000041417	ENSMUST00000055518	Pik3r1	phosphoinositide-3-kinase regulatory subunit 1	7.16332e-06	5.45286e-07	0.973969	0.679989	-0.208342	-0.495793	-0.041023	-0.112133
ENSMUSG00000041417	ENSMUST00000035532	Pik3r1	phosphoinositide-3-kinase regulatory subunit 1	7.16332e-06	5.45286e-07	0.979121	0.845692	-2.37332	-2.59847	-0.176022	1.92957
ENSMUSG00000024846	ENSMUST00000237627	Cst6	cystatin E/M	7.16332e-06	5.45286e-07	0.973969	0.516062	-0.943292	1.64835	-0.316585	0.369912
ENSMUSG00000014592	ENSMUST00000140030	Camta1	calmodulin binding transcription activator 1	7.16332e-06	5.45286e-07	0.836102	0.440095	0.492113	1.42219	0.200685	0.309818
ENSMUSG00000020015	ENSMUST00000069965	Cdk17	cyclin-dependent kinase 17	7.16332e-06	0.768757	0.973969	0.967457	-0.193125	0.033254	0.198574	-0.0797494
ENSMUSG00000034751	ENSMUST00000239261	Mast4	microtubule associated serine/threonine kinase family member 4	7.16332e-06	5.45286e-07	0.966383	0.453411	0.220318	-3.61799	-0.113284	-1.65186
ENSMUSG00000027206	ENSMUST00000110463	Cops2	COP9 signalosome subunit 2	7.16332e-06	5.45286e-07	0.973969	0.647074	0.287773	1.14257	-0.0528615	0.234567
ENSMUSG00000058258	ENSMUST00000169314	Idi1	isopentenyl-diphosphate delta isomerase	7.16332e-06	5.45286e-07	0.962637	0.967457	0.185676	0.719569	-0.130147	0.0563004
ENSMUSG00000078722	ENSMUST00000107981	Gm12394	predicted gene 12394	7.16332e-06	0.366131	0.870691	0.351004	-0.90283	0.723546	0.411678	-0.927931
ENSMUSG00000022797	ENSMUST00000128285	Tfrc	transferrin receptor	7.16332e-06	5.45286e-07	0.975014	0.421598	0.528738	1.8103	0.255055	0.257532
ENSMUSG00000005893	ENSMUST00000113460	Nr2c2	nuclear receptor subfamily 2, group C, member 2	7.16332e-06	5.45286e-07	0.979605	0.938349	-0.179995	-3.61047	0.00294295	-0.0766177
ENSMUSG00000028518	ENSMUST00000030243	Prkaa2	protein kinase, AMP-activated, alpha 2 catalytic subunit	7.16332e-06	5.45286e-07	0.979121	0.526731	-0.342852	-1.12662	-0.00578425	-0.11487
ENSMUSG00000022377	ENSMUST00000177371	Asap1	ArfGAP with SH3 domain, ankyrin repeat and PH domain1	7.16332e-06	0.12126	0.979121	0.656352	-0.693564	-0.320456	-0.0161019	-0.254553
ENSMUSG00000022377	ENSMUST00000176384	Asap1	ArfGAP with SH3 domain, ankyrin repeat and PH domain1	7.16332e-06	5.45286e-07	0.988643	0.767324	-1.11449	-3.37924	-0.070974	-0.837713
ENSMUSG00000030683	ENSMUST00000106333	Sez6l2	seizure related 6 homolog like 2	7.16332e-06	5.45286e-07	0.976141	0.745069	1.97772	1.70267	0.685122	-0.205975
ENSMUSG00000000563	ENSMUST00000133320	Atp5pb	ATP synthase peripheral stalk-membrane subunit b	7.16332e-06	0.791624	0.967913	1.0334e-05	0.155993	-0.379781	-0.0468644	-5.82637
ENSMUSG00000055805	ENSMUST00000021322	Fmnl1	formin-like 1	7.16332e-06	0.177966	0.752257	0.911192	-0.450735	1.08693	0.567329	0.050963
ENSMUSG00000046417	ENSMUST00000057194	Lrrc75a	leucine rich repeat containing 75A	7.16332e-06	5.45286e-07	0.966383	1.0334e-05	-0.518929	1.39126	0.118206	0.849947
ENSMUSG00000036306	ENSMUST00000185176	Lzts1	leucine zipper, putative tumor suppressor 1	7.16332e-06	5.45286e-07	0.946498	0.634144	-0.616576	1.37405	0.294188	0.270345
ENSMUSG00000026726	ENSMUST00000091436	Cubn	cubilin (intrinsic factor-cobalamin receptor)	7.16332e-06	0.896152	0.979121	0.394368	1.41056	-0.0230237	-0.992607	0.889259
ENSMUSG00000034730	ENSMUST00000042035	Adgrb1	adhesion G protein-coupled receptor B1	7.16332e-06	0.119051	0.979121	0.824358	-1.98075	-2.88818	0.420323	0.686532
ENSMUSG00000034730	ENSMUST00000186360	Adgrb1	adhesion G protein-coupled receptor B1	7.16332e-06	0.114794	0.966608	0.483772	1.29212	-1.84052	-0.614396	-1.4604
ENSMUSG00000034730	ENSMUST00000230935	Adgrb1	adhesion G protein-coupled receptor B1	7.16332e-06	0.114794	0.977498	1.0334e-05	-0.36013	0.732235	-0.0463955	-0.681936
ENSMUSG00000045246	ENSMUST00000061828	Kcng4	potassium voltage-gated channel, subfamily G, member 4	7.16332e-06	0.136043	0.911761	1.0334e-05	0.922884	0.534823	-0.739504	0.597017
ENSMUSG00000020937	ENSMUST00000103077	Plcd3	phospholipase C, delta 3	7.16332e-06	0.153189	0.988643	0.755764	-0.701403	-0.529642	-0.0649372	0.242358
ENSMUSG00000029581	ENSMUST00000031565	Fscn1	fascin actin-bundling protein 1	7.16332e-06	5.45286e-07	0.979121	0.647074	-0.430442	-2.10946	0.0216431	-0.24655
ENSMUSG00000029581	ENSMUST00000129306	Fscn1	fascin actin-bundling protein 1	7.16332e-06	5.45286e-07	0.979605	0.865504	-0.64102	-6.05382	0.0165995	-0.187695
ENSMUSG00000057715	ENSMUST00000135014	A830018L16Rik	RIKEN cDNA A830018L16 gene	7.16332e-06	5.45286e-07	0.975014	0.546049	-0.469405	-3.60452	0.281916	-1.63113
ENSMUSG00000050511	ENSMUST00000056336	Oprd1	opioid receptor, delta 1	7.16332e-06	5.45286e-07	0.975014	0.610412	-0.945013	-2.68016	0.160772	-0.65938
ENSMUSG00000027834	ENSMUST00000161776	Serpini1	serine (or cysteine) peptidase inhibitor, clade I, member 1	7.16332e-06	5.45286e-07	0.979973	0.704849	-0.946044	-5.16754	0.0619979	0.227137
ENSMUSG00000027834	ENSMUST00000029423	Serpini1	serine (or cysteine) peptidase inhibitor, clade I, member 1	7.16332e-06	0.791624	0.988643	0.755764	-0.733782	-0.0283624	0.0746309	-0.0505969
ENSMUSG00000052837	ENSMUST00000064922	Junb	jun B proto-oncogene	7.16332e-06	5.45286e-07	0.988643	0.967457	-0.687689	1.20902	-0.0481318	0.138629
ENSMUSG00000034413	ENSMUST00000053020	Neurl1b	neuralized E3 ubiquitin protein ligase 1B	7.16332e-06	0.174067	0.962637	0.610412	-0.452579	0.277308	0.173524	-0.168742
ENSMUSG00000061859	ENSMUST00000102792	Patj	PATJ, crumbs cell polarity complex component	7.16332e-06	5.45286e-07	0.979121	0.453411	1.74028	1.00292	-1.30139	0.902084
ENSMUSG00000048138	ENSMUST00000053068	Dmrt2	doublesex and mab-3 related transcription factor 2	7.16332e-06	0.588064	0.976141	0.946967	-1.1764	-0.113355	0.148349	0.00375984
ENSMUSG00000060206	ENSMUST00000098070	Zfp462	zinc finger protein 462	7.16332e-06	5.45286e-07	0.979121	1.0334e-05	0.271416	-0.947883	-0.0307237	-0.358648
ENSMUSG00000028931	ENSMUST00000159844	Kcnab2	potassium voltage-gated channel, shaker-related subfamily, beta member 2	7.16332e-06	0.18208	0.979121	0.929103	-1.99998	-1.21801	-0.187309	0.0952761
ENSMUSG00000070348	ENSMUST00000093962	Ccnd1	cyclin D1	7.16332e-06	0.110895	0.934267	0.590711	0.312861	0.492946	-0.210605	0.360225
ENSMUSG00000020458	ENSMUST00000102843	Rtn4	reticulon 4	7.16332e-06	0.323352	0.977498	0.903077	-1.12599	-1.89267	-0.31617	0.45606
ENSMUSG00000020458	ENSMUST00000102841	Rtn4	reticulon 4	7.16332e-06	5.45286e-07	0.976141	0.733172	0.928213	-2.74278	0.205478	-0.186574
ENSMUSG00000075297	ENSMUST00000131558	H60b	histocompatibility 60b	7.16332e-06	0.170252	0.979605	0.938349	-1.97637	-1.0542	0.178654	-0.0918081
ENSMUSG00000057497	ENSMUST00000071492	Fam136a	family with sequence similarity 136, member A	7.16332e-06	5.45286e-07	0.977498	0.469577	0.248934	1.45006	0.0164524	0.353451
ENSMUSG00000029563	ENSMUST00000031545	Foxp2	forkhead box P2	7.16332e-06	0.791624	0.973969	0.845692	1.98694	-0.148023	-1.31746	0.429769
ENSMUSG00000029563	ENSMUST00000115477	Foxp2	forkhead box P2	7.16332e-06	0.116543	0.828034	1.0334e-05	1.46895	1.50479	-1.44726	1.66729
ENSMUSG00000037892	ENSMUST00000035931	Pcdh18	protocadherin 18	7.16332e-06	0.802618	0.653647	0.876309	1.09102	0.137486	-0.759429	0.275429
ENSMUSG00000013663	ENSMUST00000013807	Pten	phosphatase and tensin homolog	7.16332e-06	5.45286e-07	0.976141	1.0334e-05	-0.28187	-0.48986	0.100224	-0.200667
ENSMUSG00000036333	ENSMUST00000066652	Kidins220	kinase D-interacting substrate 220	7.16332e-06	0.719481	0.975014	0.903077	0.136634	-0.0615497	0.0665015	0.0571666
ENSMUSG00000021285	ENSMUST00000054815	Ppp1r13b	protein phosphatase 1, regulatory subunit 13B	7.16332e-06	5.45286e-07	0.973969	0.967457	0.226337	0.962116	0.18476	-0.0213331
ENSMUSG00000024190	ENSMUST00000236661	Dusp1	dual specificity phosphatase 1	7.16332e-06	0.191513	0.752257	0.946967	-0.874581	0.787389	-0.666483	0.131712
ENSMUSG00000041444	ENSMUST00000174641	Arhgap32	Rho GTPase activating protein 32	7.16332e-06	0.96761	0.979121	0.351004	-0.59588	-0.083797	0.0264998	-0.379801
ENSMUSG00000041444	ENSMUST00000168954	Arhgap32	Rho GTPase activating protein 32	7.16332e-06	5.45286e-07	0.976141	0.903077	-0.869252	-5.58525	0.130913	-1.06274
ENSMUSG00000024947	ENSMUST00000156154	Men1	multiple endocrine neoplasia 1	7.16332e-06	5.45286e-07	0.973969	0.623067	-0.592795	2.37312	0.192195	0.556273
ENSMUSG00000044712	ENSMUST00000153941	Slc38a6	solute carrier family 38, member 6	7.16332e-06	5.45286e-07	0.59867	0.876309	0.320452	-1.26931	-0.293894	0.440069
ENSMUSG00000044712	ENSMUST00000134247	Slc38a6	solute carrier family 38, member 6	7.16332e-06	0.254526	0.828034	0.778829	-1.35138	-0.806807	0.865772	0.217424
ENSMUSG00000040385	ENSMUST00000236718	Ppp1ca	protein phosphatase 1 catalytic subunit alpha	7.16332e-06	5.45286e-07	0.845736	1.0334e-05	-0.280621	-4.09969	0.215891	-3.65079
ENSMUSG00000025163	ENSMUST00000026159	Cd7	CD7 antigen	7.16332e-06	0.813997	0.970905	0.865504	-1.21396	0.162788	0.349717	0.176332
ENSMUSG00000049532	ENSMUST00000135523	Sall2	spalt like transcription factor 2	7.16332e-06	5.45286e-07	0.861074	0.610412	0.335036	0.997101	-0.162256	0.28142
ENSMUSG00000027134	ENSMUST00000028554	Lpcat4	lysophosphatidylcholine acyltransferase 4	7.16332e-06	5.45286e-07	0.979121	1.0334e-05	-0.381193	1.20753	0.0126796	0.508567
ENSMUSG00000025094	ENSMUST00000026084	Slc18a2	solute carrier family 18 (vesicular monoamine), member 2	7.16332e-06	5.45286e-07	0.975014	0.53746	0.436355	1.67268	0.187099	0.248375
ENSMUSG00000005611	ENSMUST00000127935	Irag1	inositol 1,4,5-triphosphate receptor associated 1	7.16332e-06	0.219165	0.927035	0.834017	0.989188	0.629793	-0.911265	0.192786
ENSMUSG00000027296	ENSMUST00000028758	Itpka	inositol 1,4,5-trisphosphate 3-kinase A	7.16332e-06	5.45286e-07	0.653647	0.351004	-0.323127	1.36053	0.346325	0.388965
ENSMUSG00000067365	ENSMUST00000087511	Tmem128	transmembrane protein 128	7.16332e-06	5.45286e-07	0.979121	0.938349	0.273048	0.803091	-0.0160276	0.0862842
ENSMUSG00000001300	ENSMUST00000001319	Efnb2	ephrin B2	7.16332e-06	0.694508	0.979605	0.893796	-1.09482	-0.211546	0.235593	0.0233172
ENSMUSG00000046447	ENSMUST00000050918	Camk2n1	calcium/calmodulin-dependent protein kinase II inhibitor 1	7.16332e-06	0.110895	0.976141	0.497952	-0.872397	0.827826	0.184761	0.313476
ENSMUSG00000109372	ENSMUST00000207505	Gm19410	predicted gene, 19410	7.16332e-06	0.768757	0.979605	0.351004	-1.182	0.405095	-0.0471551	0.403808
ENSMUSG00000061578	ENSMUST00000180430	Ksr2	kinase suppressor of ras 2	7.16332e-06	0.114794	0.979121	1.0334e-05	-0.214317	-0.363026	0.00358462	-0.385098
ENSMUSG00000030122	ENSMUST00000203422	Ptms	parathymosin	7.16332e-06	5.45286e-07	0.716563	0.526731	-0.144962	1.88911	0.189691	0.395496
ENSMUSG00000118219	ENSMUST00000188175	Gm29695	NA	7.16332e-06	0.366131	0.896982	0.669453	-1.061	0.449502	-0.346168	-0.392184
ENSMUSG00000019230	ENSMUST00000046870	Lhx9	LIM homeobox protein 9	7.16332e-06	0.928266	0.988643	0.824358	1.70028	0.224124	-1.25041	0.233165
ENSMUSG00000019230	ENSMUST00000192425	Lhx9	LIM homeobox protein 9	7.16332e-06	0.948317	0.973969	0.903077	1.85879	3.70226e-05	-0.999162	0.109497
ENSMUSG00000051111	ENSMUST00000161263	Sv2c	synaptic vesicle glycoprotein 2c	7.16332e-06	5.45286e-07	0.847873	0.967457	-0.452403	-0.723821	-0.44213	0.161778
ENSMUSG00000073557	ENSMUST00000045665	Ppp1r12b	protein phosphatase 1, regulatory subunit 12B	7.16332e-06	0.110895	0.932812	0.790109	-0.208445	0.29731	0.141454	-0.0810492
ENSMUSG00000022197	ENSMUST00000075317	Pdzd2	PDZ domain containing 2	7.16332e-06	0.137484	0.979121	1.0334e-05	-0.448113	-0.421462	0.22309	-0.688207
ENSMUSG00000036862	ENSMUST00000078482	Dchs1	dachsous cadherin related 1	7.16332e-06	0.125393	0.977498	0.911192	0.272739	0.474973	-0.0726014	0.0415134
ENSMUSG00000038217	ENSMUST00000124718	Tlcd2	TLC domain containing 2	7.16332e-06	5.45286e-07	0.940821	0.568226	-0.5819	-2.16005	0.162227	-0.531849
ENSMUSG00000030844	ENSMUST00000033133	Rgs10	regulator of G-protein signalling 10	7.16332e-06	5.45286e-07	0.975849	0.610412	0.431438	0.979325	-0.0944056	0.215629
ENSMUSG00000028753	ENSMUST00000030533	Vwa5b1	von Willebrand factor A domain containing 5B1	7.16332e-06	5.45286e-07	0.979073	1.0334e-05	1.15606	2.27837	-0.891423	1.2218
ENSMUSG00000056486	ENSMUST00000154258	Chn1	chimerin 1	7.16332e-06	5.45286e-07	0.966383	0.634144	-0.246707	-7.86746	0.209666	-0.709843
ENSMUSG00000047507	ENSMUST00000182126	Baiap3	BAI1-associated protein 3	7.16332e-06	5.45286e-07	0.973969	1.0334e-05	1.74092	4.59359	-1.03308	2.54053
ENSMUSG00000047507	ENSMUST00000182056	Baiap3	BAI1-associated protein 3	7.16332e-06	0.34403	0.979073	0.911192	2.18027	-0.91018	-1.04607	-0.0724875
ENSMUSG00000079037	ENSMUST00000091288	Prnp	prion protein	7.16332e-06	5.45286e-07	0.896982	1.0334e-05	0.148492	0.752769	0.085116	0.36154
ENSMUSG00000030432	ENSMUST00000078432	Rpl28	ribosomal protein L28	7.16332e-06	5.45286e-07	0.977498	1.0334e-05	0.335558	1.5069	0.0588515	0.628274
ENSMUSG00000024548	ENSMUST00000025430	Setbp1	SET binding protein 1	7.16332e-06	5.45286e-07	0.979121	1.0334e-05	-0.246053	-1.84223	-0.0449739	-0.872942
ENSMUSG00000030428	ENSMUST00000126971	Ttyh1	tweety family member 1	7.16332e-06	0.559619	0.975014	0.767324	-0.359148	0.113433	0.0750028	-0.235991
ENSMUSG00000030428	ENSMUST00000079415	Ttyh1	tweety family member 1	7.16332e-06	0.119727	0.962637	0.669453	-0.969705	-2.70379	0.523822	0.975823
ENSMUSG00000030428	ENSMUST00000032594	Ttyh1	tweety family member 1	7.16332e-06	0.119051	0.979121	0.81137	-1.45308	-0.592097	0.0538855	-0.188608
ENSMUSG00000030428	ENSMUST00000206869	Ttyh1	tweety family member 1	7.16332e-06	5.45286e-07	0.979121	0.929103	-3.25914	-4.31319	-0.109184	-0.0929092
ENSMUSG00000023809	ENSMUST00000024575	Rps6ka2	ribosomal protein S6 kinase, polypeptide 2	7.16332e-06	5.45286e-07	0.962637	0.394368	-0.298151	0.706717	0.100993	0.445378
ENSMUSG00000039358	ENSMUST00000041646	Drd5	dopamine receptor D5	7.16332e-06	5.45286e-07	0.977498	0.967457	0.587949	0.904279	-0.0228344	-0.103734
ENSMUSG00000029406	ENSMUST00000086123	Pitpnm2	phosphatidylinositol transfer protein, membrane-associated 2	7.16332e-06	5.45286e-07	2.55102e-05	0.967457	-0.349233	1.20462	0.316586	-9.20762e-05
ENSMUSG00000036062	ENSMUST00000107975	Phf24	PHD finger protein 24	7.16332e-06	0.12245	0.975014	0.679989	-0.579197	-1.00157	0.178491	-0.586085
ENSMUSG00000036062	ENSMUST00000138425	Phf24	PHD finger protein 24	7.16332e-06	5.45286e-07	0.979073	0.865504	-1.72456	-3.17428	-0.161708	-0.355539
ENSMUSG00000032177	ENSMUST00000039413	Pde4a	phosphodiesterase 4A, cAMP specific	7.16332e-06	5.45286e-07	0.979973	0.967457	-0.211394	1.356	0.0537783	0.0165765
ENSMUSG00000027188	ENSMUST00000028612	Pamr1	peptidase domain containing associated with muscle regeneration 1	7.16332e-06	0.137484	0.979973	0.967457	-0.91481	0.420699	-0.354123	0.115924
ENSMUSG00000024381	ENSMUST00000234373	Bin1	bridging integrator 1	7.16332e-06	5.45286e-07	0.977498	0.92074	0.171701	0.853822	-0.0459522	-0.0365038
ENSMUSG00000032034	ENSMUST00000034533	Kcnj5	potassium inwardly-rectifying channel, subfamily J, member 5	7.16332e-06	5.45286e-07	0.973969	1.0334e-05	2.37013	1.74854	-1.86776	1.85575
ENSMUSG00000017466	ENSMUST00000017610	Timp2	tissue inhibitor of metalloproteinase 2	7.16332e-06	5.45286e-07	0.979605	1.0334e-05	0.453705	0.640844	0.0775026	0.659627
ENSMUSG00000025854	ENSMUST00000026972	Fam20c	FAM20C, golgi associated secretory pathway kinase	7.16332e-06	5.45286e-07	0.946498	1.0334e-05	0.272487	1.09541	-0.183739	0.551717
ENSMUSG00000015709	ENSMUST00000209133	Arnt2	aryl hydrocarbon receptor nuclear translocator 2	7.16332e-06	0.117916	0.976141	0.884816	-3.58692	-2.72691	0.119405	0.68335
ENSMUSG00000015709	ENSMUST00000207459	Arnt2	aryl hydrocarbon receptor nuclear translocator 2	7.16332e-06	0.110895	0.977498	0.546049	-0.995944	-1.96678	0.0705017	-1.41553
ENSMUSG00000039518	ENSMUST00000044804	Cdsn	corneodesmosin	7.16332e-06	0.126051	0.979121	1.0334e-05	-1.31964	0.921858	-0.0204035	1.34025
ENSMUSG00000031015	ENSMUST00000033325	Swap70	SWA-70 protein	7.16332e-06	5.45286e-07	0.977498	0.557335	-0.425432	0.902554	0.111773	0.242292
ENSMUSG00000043336	ENSMUST00000159414	Filip1l	filamin A interacting protein 1-like	7.16332e-06	0.655833	0.979605	0.733172	-0.708398	0.144038	-0.00183526	-0.164481
ENSMUSG00000026479	ENSMUST00000185356	Lamc2	laminin, gamma 2	7.16332e-06	0.707024	0.977498	0.903077	-1.90458	0.161236	0.224116	0.0923891
ENSMUSG00000001156	ENSMUST00000001184	Mxd1	MAX dimerization protein 1	7.16332e-06	5.45286e-07	0.975014	0.884816	-0.294099	0.741429	-0.0633466	-0.0619764
ENSMUSG00000032528	ENSMUST00000035115	Vipr1	vasoactive intestinal peptide receptor 1	7.16332e-06	5.45286e-07	0.979605	0.824358	-0.994145	1.48818	0.166374	0.0835056
ENSMUSG00000034220	ENSMUST00000045970	Gpc1	glypican 1	7.16332e-06	5.45286e-07	0.870691	1.0334e-05	0.307094	1.50918	0.337076	0.463563
ENSMUSG00000023087	ENSMUST00000144826	Noct	nocturnin	7.16332e-06	0.540857	0.818961	1.0334e-05	0.241558	-0.253118	-0.100448	0.474634
ENSMUSG00000023087	ENSMUST00000193018	Noct	nocturnin	7.16332e-06	0.130948	0.796988	0.623067	0.623408	-0.595926	-0.436155	-0.475476
ENSMUSG00000033768	ENSMUST00000235714	Nrxn2	neurexin II	7.16332e-06	0.142239	0.977498	0.790109	-2.50568	-1.80424	-0.1646	-0.903855
ENSMUSG00000033768	ENSMUST00000077182	Nrxn2	neurexin II	7.16332e-06	0.142239	0.847873	0.469577	2.01539	-1.76913	2.81221	1.32202
ENSMUSG00000041272	ENSMUST00000039987	Tox	thymocyte selection-associated high mobility group box	7.16332e-06	0.513292	0.975014	0.516062	-1.07176	0.153739	-0.272528	-0.228925
ENSMUSG00000051397	ENSMUST00000058178	Tacstd2	tumor-associated calcium signal transducer 2	7.16332e-06	0.150204	0.979121	0.824358	-1.08389	0.686607	-0.470061	-0.460922
ENSMUSG00000013419	ENSMUST00000093772	Zfp651	zinc finger protein 651	7.16332e-06	5.45286e-07	0.90513	0.440095	-0.303822	1.46706	0.120978	0.338346
ENSMUSG00000041936	ENSMUST00000154494	Agrn	agrin	7.16332e-06	5.45286e-07	0.975849	1.0334e-05	0.519245	3.80212	-0.0772467	0.786857
ENSMUSG00000020585	ENSMUST00000020909	Laptm4a	lysosomal-associated protein transmembrane 4A	7.16332e-06	5.45286e-07	0.979121	1.0334e-05	0.218548	0.84855	-0.0148932	0.505042
ENSMUSG00000027130	ENSMUST00000110991	Slc12a6	solute carrier family 12, member 6	7.16332e-06	5.45286e-07	0.973969	0.893796	-0.329747	-2.05817	-0.133833	0.0313735
ENSMUSG00000029151	ENSMUST00000031037	Slc30a3	solute carrier family 30 (zinc transporter), member 3	7.16332e-06	5.45286e-07	0.976141	0.893796	-0.615036	-2.29259	0.192794	-0.201584
ENSMUSG00000055373	ENSMUST00000084770	Fut9	fucosyltransferase 9	7.16332e-06	5.45286e-07	0.977498	1.0334e-05	-0.675733	-1.97313	-0.0363597	-0.806421
ENSMUSG00000028648	ENSMUST00000106206	Ndufs5	NADH:ubiquinone oxidoreductase core subunit S5	7.16332e-06	5.45286e-07	0.988643	0.679989	0.225397	1.78134	0.00452525	0.302905
ENSMUSG00000038482	ENSMUST00000209396	Tfdp1	transcription factor Dp 1	7.16332e-06	0.540857	0.973969	0.623067	-0.668981	0.328115	-0.159422	-0.974052
ENSMUSG00000069132	ENSMUST00000102945	Nxph2	neurexophilin 2	7.16332e-06	0.977105	0.940821	0.903077	-1.52019	0.0978586	0.499041	-0.0663621
ENSMUSG00000026347	ENSMUST00000160616	Tmem163	transmembrane protein 163	7.16332e-06	0.119051	0.914533	0.483772	0.827125	1.32691	-0.646186	0.987912
ENSMUSG00000028927	ENSMUST00000030765	Padi2	peptidyl arginine deiminase, type II	7.16332e-06	5.45286e-07	0.419489	1.0334e-05	0.339848	0.885674	-0.351838	0.408483
ENSMUSG00000064125	ENSMUST00000168386	Prr36	proline rich 36	7.16332e-06	5.45286e-07	0.975849	0.590711	-0.346959	1.33661	0.12321	0.239426
ENSMUSG00000021879	ENSMUST00000022433	Dnah12	dynein, axonemal, heavy chain 12	7.16332e-06	0.768757	0.979605	0.505623	1.04102	0.343046	-0.353182	0.678152
ENSMUSG00000045672	ENSMUST00000036300	Col27a1	collagen, type XXVII, alpha 1	7.16332e-06	5.45286e-07	0.932812	0.801928	0.6018	1.36639	-0.361762	0.382927
ENSMUSG00000022865	ENSMUST00000023572	Cxadr	coxsackie virus and adenovirus receptor	7.16332e-06	0.18208	0.979121	0.865504	-0.254036	0.206429	0.014609	0.0488141
ENSMUSG00000041037	ENSMUST00000049020	Irgq	immunity-related GTPase family, Q	7.16332e-06	0.486967	0.940821	0.421598	-0.210479	-0.0474225	0.146369	0.225425
ENSMUSG00000034098	ENSMUST00000038364	Fstl5	follistatin-like 5	7.16332e-06	5.45286e-07	0.979121	0.394368	0.35802	0.408983	0.0843751	0.502974
ENSMUSG00000057777	ENSMUST00000191695	Mab21l2	mab-21-like 2	7.16332e-06	0.163075	0.419489	0.669453	3.36262	-1.90578	-2.94735	1.33337
ENSMUSG00000020476	ENSMUST00000102928	Dbnl	drebrin-like	7.16332e-06	5.45286e-07	0.977498	1.0334e-05	0.308673	2.16919	0.106623	0.586124
ENSMUSG00000030701	ENSMUST00000107044	Plekhb1	pleckstrin homology domain containing, family B (evectins) member 1	7.16332e-06	5.45286e-07	0.976141	1.0334e-05	0.326167	1.97805	-0.0768991	0.686384
ENSMUSG00000066197	ENSMUST00000084650	Gpr139	G protein-coupled receptor 139	7.16332e-06	0.461207	0.973969	0.516062	1.33435	0.410605	-1.08621	0.784763
ENSMUSG00000041957	ENSMUST00000039408	Pkp2	plakophilin 2	7.16332e-06	5.45286e-07	2.55102e-05	0.967457	0.452271	1.49501	0.698435	0.313871
ENSMUSG00000032368	ENSMUST00000034927	Zic1	zinc finger protein of the cerebellum 1	7.16332e-06	0.513292	0.976141	0.679989	1.81663	0.579772	-1.41539	0.821626
ENSMUSG00000036972	ENSMUST00000174611	Zic4	zinc finger protein of the cerebellum 4	7.16332e-06	5.45286e-07	0.976141	1.0334e-05	1.61607	2.2855	-0.733741	1.81039
ENSMUSG00000036972	ENSMUST00000066384	Zic4	zinc finger protein of the cerebellum 4	7.16332e-06	0.147794	0.977498	0.600566	1.62074	1.33334	-1.35767	0.802051
ENSMUSG00000003948	ENSMUST00000004050	Mmd	monocyte to macrophage differentiation-associated	7.16332e-06	0.265837	2.55102e-05	0.967457	0.0927741	0.325788	0.434734	0.0687715
ENSMUSG00000022332	ENSMUST00000230847	Khdrbs3	KH domain containing, RNA binding, signal transduction associated 3	7.16332e-06	5.45286e-07	0.818961	0.967457	-0.548333	1.72723	0.311186	0.00266761
ENSMUSG00000006576	ENSMUST00000124341	Slc4a3	solute carrier family 4 (anion exchanger), member 3	7.16332e-06	5.45286e-07	0.977498	0.394368	-0.575671	1.64989	-0.0603999	0.698971
ENSMUSG00000021108	ENSMUST00000021527	Prkch	protein kinase C, eta	7.16332e-06	0.668878	0.977498	0.526731	1.14514	0.267515	-0.75997	1.17695
ENSMUSG00000044252	ENSMUST00000119043	Osbpl1a	oxysterol binding protein-like 1A	7.16332e-06	5.45286e-07	0.973969	0.893796	-4.10848	-4.64045	0.360689	-0.261564
ENSMUSG00000044252	ENSMUST00000145777	Osbpl1a	oxysterol binding protein-like 1A	7.16332e-06	5.45286e-07	0.977498	0.876309	-0.701864	-4.31195	0.127706	-0.110737
ENSMUSG00000039844	ENSMUST00000095087	Rapgef1	Rap guanine nucleotide exchange factor (GEF) 1	7.16332e-06	5.45286e-07	0.979121	0.790109	-0.618098	-4.17211	0.0539003	-0.270544
ENSMUSG00000072235	ENSMUST00000097014	Tuba1a	tubulin, alpha 1A	7.16332e-06	5.45286e-07	0.977498	1.0334e-05	0.147213	1.00797	0.0600166	0.510381
ENSMUSG00000029193	ENSMUST00000031093	Cckar	cholecystokinin A receptor	7.16332e-06	0.707024	0.973969	0.733172	1.44743	0.0573134	-0.536953	0.384976
ENSMUSG00000063681	ENSMUST00000198445	Crb1	crumbs family member 1, photoreceptor morphogenesis associated	7.16332e-06	0.628922	0.979605	0.755764	1.36727	0.327974	-0.40649	0.359153
ENSMUSG00000029212	ENSMUST00000031122	Gabrb1	gamma-aminobutyric acid (GABA) A receptor, subunit beta 1	7.16332e-06	5.45286e-07	2.55102e-05	0.453411	0.177606	-0.554541	0.219282	-0.171289
ENSMUSG00000073888	ENSMUST00000151909	Ccl27a	chemokine (C-C motif) ligand 27A	7.16332e-06	5.45286e-07	0.976141	0.967457	-1.0573	2.61858	-0.154498	-0.0853238
ENSMUSG00000073888	ENSMUST00000108035	Ccl27a	chemokine (C-C motif) ligand 27A	7.16332e-06	5.45286e-07	0.928404	0.704849	-0.973201	2.54619	0.266678	0.465936
ENSMUSG00000073888	ENSMUST00000173865	Ccl27a	chemokine (C-C motif) ligand 27A	7.16332e-06	0.117916	0.847873	0.394368	-0.926071	0.99582	0.421728	0.554837
ENSMUSG00000029361	ENSMUST00000142742	Nos1	nitric oxide synthase 1, neuronal	7.16332e-06	0.284449	0.861074	0.719417	0.276526	-0.22508	0.246583	0.174484
ENSMUSG00000051177	ENSMUST00000110116	Plcb1	phospholipase C, beta 1	7.16332e-06	0.132185	0.959698	0.834017	-0.435387	0.322241	0.222513	0.0792175
ENSMUSG00000026436	ENSMUST00000086556	Elk4	ELK4, member of ETS oncogene family	7.16332e-06	5.45286e-07	0.975849	0.893796	-0.360789	-0.842362	-0.0577411	-0.0218176
ENSMUSG00000031523	ENSMUST00000163663	Dlc1	deleted in liver cancer 1	7.16332e-06	0.137484	0.977498	0.755764	-1.57298	-1.45685	0.222167	0.524161
ENSMUSG00000079055	ENSMUST00000085238	Slc8a3	solute carrier family 8 (sodium/calcium exchanger), member 3	7.16332e-06	5.45286e-07	2.55102e-05	0.516062	0.460378	0.887851	-0.635665	0.452556
ENSMUSG00000056602	ENSMUST00000200863	Fry	FRY microtubule binding protein	7.16332e-06	5.45286e-07	0.979121	0.679989	1.06124	1.52946	0.0834604	-0.270714
ENSMUSG00000017639	ENSMUST00000017783	Rab11fip4	RAB11 family interacting protein 4 (class II)	7.16332e-06	5.45286e-07	0.975849	0.938349	-0.30957	0.282274	0.0911292	0.137638
ENSMUSG00000026837	ENSMUST00000028280	Col5a1	collagen, type V, alpha 1	7.16332e-06	0.588064	0.976141	0.679989	-1.33532	0.351579	0.27888	-0.579947
ENSMUSG00000022982	ENSMUST00000023707	Sod1	superoxide dismutase 1, soluble	7.16332e-06	5.45286e-07	0.917879	0.893796	0.225428	0.88983	-0.103123	0.1413
ENSMUSG00000057130	ENSMUST00000145963	Txnl4a	thioredoxin-like 4A	7.16332e-06	5.45286e-07	0.975849	0.623067	0.255757	1.64907	0.124058	0.422691
ENSMUSG00000051920	ENSMUST00000226810	Rspo2	R-spondin 2	7.16332e-06	0.896152	0.877343	0.790109	-1.23007	0.259908	0.567256	0.101145
ENSMUSG00000036699	ENSMUST00000048067	Zcchc12	zinc finger, CCHC domain containing 12	7.16332e-06	0.110895	0.973969	1.0334e-05	1.66396	1.60327	-0.976899	2.36428
ENSMUSG00000036699	ENSMUST00000115256	Zcchc12	zinc finger, CCHC domain containing 12	7.16332e-06	0.574024	0.940821	0.81137	1.24906	-0.368417	-1.05749	-0.573031
ENSMUSG00000023800	ENSMUST00000227604	Tiam2	T cell lymphoma invasion and metastasis 2	7.16332e-06	5.45286e-07	0.977498	0.967457	-1.24578	-2.53471	0.191889	-0.0408452
ENSMUSG00000023800	ENSMUST00000226997	Tiam2	T cell lymphoma invasion and metastasis 2	7.16332e-06	5.45286e-07	0.9727	0.81137	-0.972066	-4.1988	0.25616	-1.1187
ENSMUSG00000021290	ENSMUST00000021719	Atp5mpl	ATP synthase membrane subunit 6.8PL	7.16332e-06	5.45286e-07	0.977498	0.623067	0.215935	1.71216	-0.0104505	0.378994
ENSMUSG00000020644	ENSMUST00000020974	Id2	inhibitor of DNA binding 2	7.16332e-06	5.45286e-07	0.967913	0.623067	-0.545299	-0.771601	-0.122545	-0.181111
ENSMUSG00000020173	ENSMUST00000109650	Cobl	cordon-bleu WH2 repeat	7.16332e-06	5.45286e-07	0.976141	0.745069	-1.30285	-2.84434	-0.263591	-1.40968
ENSMUSG00000030020	ENSMUST00000113445	Prickle2	prickle planar cell polarity protein 2	7.16332e-06	5.45286e-07	0.988643	0.568226	-0.59211	-2.48878	0.0253835	0.914006
ENSMUSG00000000058	ENSMUST00000000058	Cav2	caveolin 2	7.16332e-06	5.45286e-07	0.673774	0.929103	-0.610581	-0.855618	0.257742	-0.026424
ENSMUSG00000015994	ENSMUST00000016138	Fnta	farnesyltransferase, CAAX box, alpha	7.16332e-06	5.45286e-07	0.959698	1.0334e-05	0.296348	1.76797	-0.118604	0.710836
ENSMUSG00000020524	ENSMUST00000036315	Gria1	glutamate receptor, ionotropic, AMPA1 (alpha 1)	7.16332e-06	5.45286e-07	0.861074	0.557335	0.331361	-2.63078	0.179247	0.543875
ENSMUSG00000036334	ENSMUST00000039419	Igsf10	immunoglobulin superfamily, member 10	7.16332e-06	0.110895	0.977498	0.505623	0.725571	1.45917	-0.239877	0.833668
ENSMUSG00000003949	ENSMUST00000004051	Hlf	hepatic leukemia factor	7.16332e-06	0.668878	0.979605	0.580421	-0.691008	0.0305514	0.0439523	-0.351238
ENSMUSG00000003949	ENSMUST00000107881	Hlf	hepatic leukemia factor	7.16332e-06	5.45286e-07	0.911761	0.790109	-1.74677	-3.8839	-0.8149	0.355126
ENSMUSG00000063873	ENSMUST00000137908	Slc24a3	solute carrier family 24 (sodium/potassium/calcium exchanger), member 3	7.16332e-06	5.45286e-07	0.969916	0.53746	0.462286	1.17238	0.0552535	0.287954
ENSMUSG00000037579	ENSMUST00000041415	Kcnh3	potassium voltage-gated channel, subfamily H (eag-related), member 3	7.16332e-06	5.45286e-07	0.979121	1.0334e-05	-1.07151	1.13238	0.220235	0.500693
ENSMUSG00000037579	ENSMUST00000230552	Kcnh3	potassium voltage-gated channel, subfamily H (eag-related), member 3	7.16332e-06	5.45286e-07	0.988643	0.53746	-0.911929	3.1434	-0.0168282	0.458426
ENSMUSG00000041161	ENSMUST00000097830	Otud3	OTU domain containing 3	7.16332e-06	0.896152	0.943003	0.568226	-0.483152	0.109838	0.0849782	0.256948
ENSMUSG00000020893	ENSMUST00000101004	Per1	period circadian clock 1	7.16332e-06	0.707024	0.962637	0.733172	-0.866109	-0.216372	-0.243421	0.506013
ENSMUSG00000020893	ENSMUST00000021271	Per1	period circadian clock 1	7.16332e-06	5.45286e-07	0.943003	0.557335	-0.737808	-1.71428	0.264611	-1.07762
ENSMUSG00000053930	ENSMUST00000123454	Shisa6	shisa family member 6	7.16332e-06	0.132185	2.55102e-05	0.568226	0.443911	-0.424564	0.472807	-0.273395
ENSMUSG00000020889	ENSMUST00000064941	Nr1d1	nuclear receptor subfamily 1, group D, member 1	7.16332e-06	0.588064	0.973969	1.0334e-05	-0.283614	0.12077	-0.102507	0.272022
ENSMUSG00000031970	ENSMUST00000176155	Dbndd1	dysbindin (dystrobrevin binding protein 1) domain containing 1	7.16332e-06	5.45286e-07	0.979121	1.0334e-05	0.662214	1.70809	-0.147177	0.894648
ENSMUSG00000024957	ENSMUST00000237766	Kcnk4	potassium channel, subfamily K, member 4	7.16332e-06	0.12245	0.966608	0.911192	-0.728381	0.841593	0.312069	-0.000491741
ENSMUSG00000039246	ENSMUST00000045388	Lyplal1	lysophospholipase-like 1	7.16332e-06	5.45286e-07	0.979121	0.610412	0.391233	1.23603	-0.00589385	0.325294
ENSMUSG00000023084	ENSMUST00000023846	Lrrc71	leucine rich repeat containing 71	7.16332e-06	5.45286e-07	0.979121	1.0334e-05	1.20706	5.392	0.0364413	1.23403
ENSMUSG00000003418	ENSMUST00000003509	St8sia6	ST8 alpha-N-acetyl-neuraminide alpha-2,8-sialyltransferase 6	7.16332e-06	0.119051	0.979121	0.656352	0.800901	-0.831486	0.120306	-0.292041
ENSMUSG00000005103	ENSMUST00000005234	Wdr1	WD repeat domain 1	7.16332e-06	5.45286e-07	0.943003	0.546049	0.158078	1.33953	0.0701916	0.3115
ENSMUSG00000006373	ENSMUST00000073339	Pgrmc1	progesterone receptor membrane component 1	7.16332e-06	5.45286e-07	0.914533	1.0334e-05	0.1945	1.43896	0.144443	0.657458
ENSMUSG00000054083	ENSMUST00000208299	Capn12	calpain 12	7.16332e-06	0.114794	0.975849	0.679989	-1.16298	2.88876	-0.184254	-0.567834
ENSMUSG00000001445	ENSMUST00000001485	Mrpl10	mitochondrial ribosomal protein L10	7.16332e-06	5.45286e-07	0.979121	0.394368	0.256711	1.42686	0.0260982	0.395977
ENSMUSG00000020315	ENSMUST00000145315	Sptbn1	spectrin beta, non-erythrocytic 1	7.16332e-06	5.45286e-07	0.973969	0.516062	1.60503	3.84583	0.125677	0.325555
ENSMUSG00000005089	ENSMUST00000080210	Slc1a2	solute carrier family 1 (glial high affinity glutamate transporter), member 2	7.16332e-06	5.45286e-07	0.988643	1.0334e-05	-0.261871	-1.54499	0.0605627	-0.582304
ENSMUSG00000038418	ENSMUST00000165033	Egr1	early growth response 1	7.16332e-06	0.83672	0.976141	0.790109	-1.16962	0.172882	0.0592499	-0.0761179
ENSMUSG00000021733	ENSMUST00000224952	Slc4a7	solute carrier family 4, sodium bicarbonate cotransporter, member 7	7.16332e-06	0.123325	0.629305	1.0334e-05	0.23908	-0.497612	0.215353	-0.565959
ENSMUSG00000061013	ENSMUST00000079788	Mkx	mohawk homeobox	7.16332e-06	5.45286e-07	0.979121	0.755764	-0.561385	0.806144	0.032243	-0.110202
ENSMUSG00000022537	ENSMUST00000125260	Tmem44	transmembrane protein 44	7.16332e-06	0.119727	0.969916	0.53746	-0.741175	-0.774409	0.178235	-0.725347
ENSMUSG00000058297	ENSMUST00000121820	Spock2	sparc/osteonectin, cwcv and kazal-like domains proteoglycan 2	7.16332e-06	0.18208	0.975849	0.679989	0.142058	0.133235	-0.176159	0.185504
ENSMUSG00000020547	ENSMUST00000221521	Bzw2	basic leucine zipper and W2 domains 2	7.16332e-06	0.170252	0.976141	0.824358	-0.734642	-0.336777	-0.0766994	0.14114
ENSMUSG00000035860	ENSMUST00000095774	Cdhr3	cadherin-related family member 3	7.16332e-06	0.114794	0.988643	0.647074	1.08662	1.52348	-0.26506	0.354329
ENSMUSG00000021803	ENSMUST00000022337	Cdhr1	cadherin-related family member 1	7.16332e-06	0.254526	0.946498	0.656352	0.955753	-0.77503	-0.51139	0.452966
ENSMUSG00000015501	ENSMUST00000015645	Hivep2	human immunodeficiency virus type I enhancer binding protein 2	7.16332e-06	0.366131	0.977498	0.610412	-0.368344	-0.162076	0.0067954	-0.120782
ENSMUSG00000062380	ENSMUST00000212743	Tubb3	tubulin, beta 3 class III	7.16332e-06	0.128845	0.973969	0.967457	-2.12132	-2.14227	0.250356	-0.0358952
ENSMUSG00000042834	ENSMUST00000168890	Nrep	neuronal regeneration related protein	7.16332e-06	0.655833	0.988643	0.884816	-0.973873	0.0278065	-0.241079	-0.162194
ENSMUSG00000042834	ENSMUST00000171533	Nrep	neuronal regeneration related protein	7.16332e-06	0.126051	0.966608	0.610412	-0.92163	-1.12127	-0.28752	-0.944837
ENSMUSG00000118506	ENSMUST00000029551	Cfap141	cilia and flagella associated protein 141	7.16332e-06	5.45286e-07	0.977498	0.580421	0.476171	2.54008	-0.153146	0.469344
ENSMUSG00000040495	ENSMUST00000045537	Chrm4	cholinergic receptor, muscarinic 4	7.16332e-06	5.45286e-07	0.988643	0.946967	-1.45758	-1.04557	0.0976787	-0.0269431
ENSMUSG00000039706	ENSMUST00000198894	Ldb2	LIM domain binding 2	7.16332e-06	5.45286e-07	0.973969	0.865504	-1.43408	-2.58409	-0.505546	0.159043
ENSMUSG00000058056	ENSMUST00000121200	Palld	palladin, cytoskeletal associated protein	7.16332e-06	0.116543	0.938676	0.938349	0.532197	0.641417	-0.223216	0.104197
ENSMUSG00000059434	ENSMUST00000202909	Gckr	glucokinase regulatory protein	7.16332e-06	0.682002	0.803786	0.755764	1.53757	0.0578025	-1.14455	0.498999
ENSMUSG00000041607	ENSMUST00000091789	Mbp	myelin basic protein	7.16332e-06	0.123325	0.847873	0.834017	-0.454996	0.502152	0.248083	0.100073
ENSMUSG00000022337	ENSMUST00000022962	Emc2	ER membrane protein complex subunit 2	7.16332e-06	0.186608	0.95643	0.453411	0.1436	0.212668	0.0464476	0.318676
ENSMUSG00000029108	ENSMUST00000191837	Pcdh7	protocadherin 7	7.16332e-06	5.45286e-07	0.979121	0.516062	-0.476202	-1.26742	-0.0591491	-0.191943
ENSMUSG00000024012	ENSMUST00000235088	Mtch1	mitochondrial carrier 1	7.16332e-06	0.225499	0.828034	0.351004	0.524376	1.03067	0.330072	1.88925
ENSMUSG00000034714	ENSMUST00000045779	Ttyh2	tweety family member 2	7.16332e-06	5.45286e-07	0.938676	0.610412	0.191196	0.793545	-0.223854	0.155935
ENSMUSG00000021366	ENSMUST00000060148	Hivep1	human immunodeficiency virus type I enhancer binding protein 1	7.16332e-06	5.45286e-07	0.979121	0.526731	-0.565168	-1.15301	0.0241455	-0.304878
ENSMUSG00000038172	ENSMUST00000102823	Ttc39b	tetratricopeptide repeat domain 39B	7.16332e-06	5.45286e-07	0.979121	0.351004	-0.224317	-0.71161	0.0447534	-0.223312
ENSMUSG00000040125	ENSMUST00000045840	Gpr26	G protein-coupled receptor 26	7.16332e-06	5.45286e-07	0.95643	0.679989	-0.563096	-1.19389	0.253934	-0.270006
ENSMUSG00000011171	ENSMUST00000011315	Vipr2	vasoactive intestinal peptide receptor 2	7.16332e-06	0.436089	0.927035	0.600566	1.46527	0.301835	-1.46799	0.723594
ENSMUSG00000037855	ENSMUST00000064656	Zfp365	zinc finger protein 365	7.16332e-06	0.254526	0.988643	0.580421	-0.619305	-0.436742	0.0636268	0.514998
ENSMUSG00000057914	ENSMUST00000114723	Cacnb2	calcium channel, voltage-dependent, beta 2 subunit	7.16332e-06	5.45286e-07	0.979605	0.634144	0.395814	0.813451	0.0116857	-0.175747
ENSMUSG00000062542	ENSMUST00000073459	Syt9	synaptotagmin IX	7.16332e-06	0.134364	0.966608	0.505623	2.19929	-1.59746	-2.55162	1.44309
ENSMUSG00000004207	ENSMUST00000105465	Psap	prosaposin	7.16332e-06	0.848389	0.977498	0.938349	-3.24188	0.503676	0.171189	0.0878069
ENSMUSG00000004207	ENSMUST00000165878	Psap	prosaposin	7.16332e-06	5.45286e-07	0.979121	1.0334e-05	0.552689	2.733	-0.106789	0.456433
ENSMUSG00000032501	ENSMUST00000067543	Trib1	tribbles pseudokinase 1	7.16332e-06	0.153189	0.979121	0.834017	-0.957902	0.365974	-0.0310837	-0.150133
ENSMUSG00000035355	ENSMUST00000107361	Kcnh4	potassium voltage-gated channel, subfamily H (eag-related), member 4	7.16332e-06	0.170252	0.977498	0.440095	-1.38148	1.1387	0.289745	1.06087
ENSMUSG00000049939	ENSMUST00000062304	Lrrc4	leucine rich repeat containing 4	7.16332e-06	5.45286e-07	0.716563	0.865504	-0.216337	0.699533	0.202788	0.149356
ENSMUSG00000070639	ENSMUST00000112707	Lrrc8b	leucine rich repeat containing 8 family, member B	7.16332e-06	5.45286e-07	0.977498	0.440095	-0.424832	-0.835334	0.0345859	-0.138458
ENSMUSG00000034324	ENSMUST00000119026	Tmem132c	transmembrane protein 132C	7.16332e-06	0.83672	0.914533	0.600566	1.01313	0.100598	-0.760384	0.696241
ENSMUSG00000023328	ENSMUST00000024099	Ache	acetylcholinesterase	7.16332e-06	5.45286e-07	0.975849	0.440095	0.478755	1.75884	-0.153145	0.672472
ENSMUSG00000023328	ENSMUST00000150983	Ache	acetylcholinesterase	7.16332e-06	5.45286e-07	0.790975	0.600566	0.318986	-1.02717	-0.192975	-0.717074
ENSMUSG00000019846	ENSMUST00000019992	Lama4	laminin, alpha 4	7.16332e-06	0.486967	0.977498	0.790109	-0.567761	-0.164964	-0.0910723	0.172121
ENSMUSG00000061477	ENSMUST00000074267	Rps7	ribosomal protein S7	7.16332e-06	5.45286e-07	2.55102e-05	1.0334e-05	0.58132	2.22442	-0.620123	0.653336
ENSMUSG00000062866	ENSMUST00000105545	Phactr2	phosphatase and actin regulator 2	7.16332e-06	0.196321	0.988643	0.876309	0.437517	-0.454196	-0.0765786	0.179394
ENSMUSG00000034265	ENSMUST00000089185	Zdhhc14	zinc finger, DHHC domain containing 14	7.16332e-06	5.45286e-07	0.796988	0.394368	0.271857	1.60179	0.214188	0.506301
ENSMUSG00000062397	ENSMUST00000078976	Zfp706	zinc finger protein 706	7.16332e-06	5.45286e-07	0.946498	0.623067	0.222315	0.91775	-0.0588919	0.21972
ENSMUSG00000001175	ENSMUST00000153524	Calm1	calmodulin 1	7.16332e-06	5.45286e-07	0.977498	0.893796	-0.281387	-6.49913	0.0567348	-0.279374
ENSMUSG00000037826	ENSMUST00000042766	Ppm1k	protein phosphatase 1K (PP2C domain containing)	7.16332e-06	0.655833	0.979605	0.453411	-0.337027	0.0248304	-0.0332639	-0.21861
ENSMUSG00000029798	ENSMUST00000031817	Herc6	hect domain and RLD 6	7.16332e-06	0.129765	0.979121	0.679989	-0.91128	-0.585632	-0.0712493	0.261707
ENSMUSG00000029798	ENSMUST00000203506	Herc6	hect domain and RLD 6	7.16332e-06	0.110895	0.977498	0.903077	-1.0914	-1.13888	0.156243	-0.0274603
ENSMUSG00000016995	ENSMUST00000154940	Matn4	matrilin 4	7.16332e-06	5.45286e-07	0.966383	0.469577	-0.781236	-1.74796	-0.198749	-1.49349
ENSMUSG00000015733	ENSMUST00000015877	Capza2	capping actin protein of muscle Z-line subunit alpha 2	7.16332e-06	0.513292	2.55102e-05	0.967457	0.131839	0.0777955	0.159182	0.0956775
ENSMUSG00000029868	ENSMUST00000031902	Trpv6	transient receptor potential cation channel, subfamily V, member 6	7.16332e-06	0.125393	0.979605	0.938349	-1.44351	1.03445	0.109466	-0.0130347
ENSMUSG00000055302	ENSMUST00000068795	Mrfap1	Morf4 family associated protein 1	7.16332e-06	5.45286e-07	0.814491	0.453411	0.218757	1.58801	0.109478	0.411431
ENSMUSG00000024953	ENSMUST00000149261	Prdx5	peroxiredoxin 5	7.16332e-06	0.265837	0.977498	0.903077	0.347411	0.291836	0.0356739	-0.0738025
ENSMUSG00000052934	ENSMUST00000059018	Fbxo31	F-box protein 31	7.16332e-06	5.45286e-07	0.962637	1.0334e-05	-0.298137	1.49409	0.149772	0.380573
ENSMUSG00000019810	ENSMUST00000121465	Fuca2	fucosidase, alpha-L- 2, plasma	7.16332e-06	5.45286e-07	0.818961	0.767324	0.303991	0.760114	-0.213355	0.175476
ENSMUSG00000028519	ENSMUST00000106830	Dab1	disabled 1	7.16332e-06	0.129765	0.979121	0.946967	-0.266656	0.348035	0.0173286	-0.00101044
ENSMUSG00000031790	ENSMUST00000034243	Mmp15	matrix metallopeptidase 15	7.16332e-06	5.45286e-07	0.979121	1.0334e-05	0.245453	1.00124	-0.0722844	0.519889
ENSMUSG00000039943	ENSMUST00000110109	Plcb4	phospholipase C, beta 4	7.16332e-06	5.45286e-07	0.908071	0.656352	0.701408	-2.8706	-0.566682	0.583467
ENSMUSG00000039943	ENSMUST00000147744	Plcb4	phospholipase C, beta 4	7.16332e-06	5.45286e-07	0.870691	1.0334e-05	0.825803	1.15401	-0.6789	0.617295
ENSMUSG00000040219	ENSMUST00000055096	Ttc12	tetratricopeptide repeat domain 12	7.16332e-06	5.45286e-07	0.979121	0.351004	0.503307	1.98089	0.0963016	0.724074
ENSMUSG00000024376	ENSMUST00000025234	Epb41l4a	erythrocyte membrane protein band 4.1 like 4a	7.16332e-06	5.45286e-07	0.977498	1.0334e-05	0.912542	1.30952	-0.175765	1.02431
ENSMUSG00000046546	ENSMUST00000059078	Fam43a	family with sequence similarity 43, member A	7.16332e-06	0.130948	0.90513	0.590711	-0.542548	0.413116	-0.2695	-0.36377
ENSMUSG00000049796	ENSMUST00000061294	Crh	corticotropin releasing hormone	7.16332e-06	0.121867	0.988643	0.824358	-1.06844	1.01512	-0.0120114	0.0673518
ENSMUSG00000008384	ENSMUST00000008528	Sertad1	SERTA domain containing 1	7.16332e-06	5.45286e-07	0.970905	0.679989	-0.800203	1.70625	0.166179	0.341819
ENSMUSG00000037752	ENSMUST00000045550	Xkr8	X-linked Kx blood group related 8	7.16332e-06	0.128845	0.9727	0.546049	0.43063	0.637827	-0.327997	0.577929
ENSMUSG00000109324	ENSMUST00000208312	Prmt1	protein arginine N-methyltransferase 1	7.16332e-06	5.45286e-07	0.977498	1.0334e-05	0.297551	-2.32757	0.0618091	-0.988617
ENSMUSG00000025326	ENSMUST00000200758	Ube3a	ubiquitin protein ligase E3A	7.16332e-06	5.45286e-07	0.977498	0.526731	0.159193	-0.996817	0.0173349	-0.171662
ENSMUSG00000024990	ENSMUST00000112335	Rbp4	retinol binding protein 4, plasma	7.16332e-06	0.791624	0.979121	0.516062	-1.14672	0.0704405	0.0400964	-0.56057
ENSMUSG00000007097	ENSMUST00000097464	Atp1a2	ATPase, Na+/K+ transporting, alpha 2 polypeptide	7.16332e-06	5.45286e-07	0.979121	0.733172	-1.18354	-4.90964	0.138687	0.901617
ENSMUSG00000098274	ENSMUST00000023269	Rpl24	ribosomal protein L24	7.16332e-06	5.45286e-07	0.979121	0.394368	0.296256	1.0699	-0.0319331	0.366968
ENSMUSG00000001855	ENSMUST00000065398	Nup214	nucleoporin 214	7.16332e-06	5.45286e-07	0.932812	0.497952	-0.205315	-2.23636	-0.095418	-0.565164
ENSMUSG00000044912	ENSMUST00000110451	Syt16	synaptotagmin XVI	7.16332e-06	5.45286e-07	0.979073	0.669453	-0.831049	-3.62933	0.0255993	0.732031
ENSMUSG00000038065	ENSMUST00000190641	Mturn	maturin, neural progenitor differentiation regulator homolog (Xenopus)	7.16332e-06	5.45286e-07	0.752257	0.704849	0.263156	0.407934	0.110981	0.17302
ENSMUSG00000057440	ENSMUST00000115869	Mpp7	membrane protein, palmitoylated 7 (MAGUK p55 subfamily member 7)	7.16332e-06	0.137484	0.969916	0.634144	0.550507	-0.829137	-0.330384	0.83401
ENSMUSG00000027797	ENSMUST00000198412	Dclk1	doublecortin-like kinase 1	7.16332e-06	0.177966	0.973969	0.81137	-1.71675	1.45012	1.00921	0.381154
ENSMUSG00000027797	ENSMUST00000198437	Dclk1	doublecortin-like kinase 1	7.16332e-06	0.137484	0.979121	0.884816	-0.511907	-1.25666	0.00887174	-0.533357
ENSMUSG00000027797	ENSMUST00000200352	Dclk1	doublecortin-like kinase 1	7.16332e-06	0.142239	0.870691	0.755764	-1.43138	0.742557	0.827746	0.423107
ENSMUSG00000027797	ENSMUST00000070418	Dclk1	doublecortin-like kinase 1	7.16332e-06	0.614991	0.979121	1.0334e-05	-0.419244	-0.183388	0.0826834	-0.383753
ENSMUSG00000052713	ENSMUST00000237009	Zfp608	zinc finger protein 608	7.16332e-06	5.45286e-07	0.908071	0.790109	0.770491	-1.63414	-0.202253	-0.674279
ENSMUSG00000020866	ENSMUST00000107789	Cacna1g	calcium channel, voltage-dependent, T type, alpha 1G subunit	7.16332e-06	0.938313	0.979121	0.81137	1.47214	0.248393	-0.543164	0.244413
ENSMUSG00000020866	ENSMUST00000142190	Cacna1g	calcium channel, voltage-dependent, T type, alpha 1G subunit	7.16332e-06	0.694508	0.977498	0.497952	0.606323	0.103135	0.0930583	-0.689674
ENSMUSG00000021217	ENSMUST00000021641	Tshz3	teashirt zinc finger family member 3	7.16332e-06	5.45286e-07	0.988643	0.526731	-1.63304	-0.857608	-0.164825	-0.437739
ENSMUSG00000027270	ENSMUST00000144403	Lamp5	lysosomal-associated membrane protein family, member 5	7.16332e-06	5.45286e-07	0.979073	0.884816	-2.46851	-3.5673	0.206088	-0.13695
ENSMUSG00000027270	ENSMUST00000057503	Lamp5	lysosomal-associated membrane protein family, member 5	7.16332e-06	0.694508	0.976141	0.440095	-1.7568	0.727074	0.288395	0.858293
ENSMUSG00000027270	ENSMUST00000143777	Lamp5	lysosomal-associated membrane protein family, member 5	7.16332e-06	0.12126	0.979121	0.946967	-1.926	-1.40843	0.114904	0.127274
ENSMUSG00000027270	ENSMUST00000123436	Lamp5	lysosomal-associated membrane protein family, member 5	7.16332e-06	0.366131	0.979121	0.767324	-2.09159	0.345562	0.0868953	0.251353
ENSMUSG00000018486	ENSMUST00000018630	Wnt9b	wingless-type MMTV integration site family, member 9B	7.16332e-06	0.196321	0.962637	0.733172	1.46588	0.826435	-1.2913	0.396271
ENSMUSG00000034796	ENSMUST00000134235	Cpne7	copine VII	7.16332e-06	5.45286e-07	0.673774	0.967457	0.566684	3.3778	0.638572	0.433798
ENSMUSG00000028328	ENSMUST00000107773	Tmod1	tropomodulin 1	7.16332e-06	5.45286e-07	0.979121	0.421598	-0.37869	0.969842	-0.0617669	0.402138
ENSMUSG00000037788	ENSMUST00000114297	Vopp1	vesicular, overexpressed in cancer, prosurvival protein 1	7.16332e-06	0.34403	0.977498	0.580421	-0.425595	0.150757	0.0781996	-0.160892
ENSMUSG00000072214	ENSMUST00000231956	Septin5	septin 5	7.16332e-06	5.45286e-07	0.911761	0.656352	-0.604834	-6.2051	0.197583	-0.887392
ENSMUSG00000020823	ENSMUST00000090433	Sec14l1	SEC14-like lipid binding 1	7.16332e-06	5.45286e-07	0.979121	0.580421	-0.347956	0.641854	0.107712	-0.239243
ENSMUSG00000000125	ENSMUST00000000127	Wnt3	wingless-type MMTV integration site family, member 3	7.16332e-06	0.196321	0.419489	0.469577	1.22854	0.431961	-1.14941	0.507708
ENSMUSG00000037824	ENSMUST00000224209	Tspan14	tetraspanin 14	7.16332e-06	0.134364	0.977498	0.745069	2.57063	1.71716	0.235044	1.2389
ENSMUSG00000037824	ENSMUST00000047652	Tspan14	tetraspanin 14	7.16332e-06	0.34403	0.976141	0.929103	-0.837794	0.290904	-0.0665225	-0.0167249
ENSMUSG00000060487	ENSMUST00000100070	Samd5	sterile alpha motif domain containing 5	7.16332e-06	5.45286e-07	2.55102e-05	0.421598	0.245108	0.630066	-0.360544	0.522721
ENSMUSG00000020334	ENSMUST00000020586	Slc22a4	solute carrier family 22 (organic cation transporter), member 4	7.16332e-06	0.130948	0.979121	0.824358	0.601216	0.501814	-0.186756	0.101672
ENSMUSG00000046321	ENSMUST00000084628	Hs3st2	heparan sulfate (glucosamine) 3-O-sulfotransferase 2	7.16332e-06	0.129765	0.967913	0.893796	-1.49337	0.593772	0.449239	0.332171
ENSMUSG00000031517	ENSMUST00000033915	Gpm6a	glycoprotein m6a	7.16332e-06	0.137484	0.481748	0.623067	-0.143985	0.331529	0.162314	0.202635
ENSMUSG00000040424	ENSMUST00000037134	Hipk4	homeodomain interacting protein kinase 4	7.16332e-06	5.45286e-07	0.979121	0.946967	-0.419985	0.722964	-0.0309838	0.00457437
ENSMUSG00000029120	ENSMUST00000031003	Ppp2r2c	protein phosphatase 2, regulatory subunit B, gamma	7.16332e-06	0.303561	2.55102e-05	0.967457	-0.199113	0.111649	0.212505	0.0492598
ENSMUSG00000031748	ENSMUST00000138659	Gnao1	guanine nucleotide binding protein, alpha O	7.16332e-06	0.628922	0.979121	0.81137	-0.244683	-0.0411008	-0.0318257	0.0423739
ENSMUSG00000039913	ENSMUST00000035264	Pak5	p21 (RAC1) activated kinase 5	7.16332e-06	0.170252	0.940821	0.719417	-0.492769	-0.182396	0.195331	0.164989
ENSMUSG00000037999	ENSMUST00000076623	Arap2	ArfGAP with RhoGAP domain, ankyrin repeat and PH domain 2	7.16332e-06	5.45286e-07	0.988643	0.623067	-0.319149	-2.47381	-0.0446214	0.460803
ENSMUSG00000025203	ENSMUST00000026221	Scd2	stearoyl-Coenzyme A desaturase 2	7.16332e-06	5.45286e-07	0.973969	0.893796	0.116154	-0.284891	-0.0384134	-0.0401489
ENSMUSG00000033721	ENSMUST00000046864	Vav3	vav 3 oncogene	7.16332e-06	0.119051	0.979121	0.580421	1.36629	-1.98118	-1.12632	0.779171
ENSMUSG00000033721	ENSMUST00000106576	Vav3	vav 3 oncogene	7.16332e-06	5.45286e-07	0.946498	0.394368	1.43361	1.05073	-0.645534	0.511397
ENSMUSG00000020267	ENSMUST00000020504	Hint1	histidine triad nucleotide binding protein 1	7.16332e-06	5.45286e-07	0.966383	0.669453	0.26159	1.53077	0.0963614	0.298402
ENSMUSG00000030795	ENSMUST00000137464	Fus	fused in sarcoma	7.16332e-06	5.45286e-07	0.979121	0.946967	-0.582841	-5.1692	0.0477829	0.100327
ENSMUSG00000030795	ENSMUST00000128851	Fus	fused in sarcoma	7.16332e-06	5.45286e-07	0.946498	1.0334e-05	0.135359	-1.54558	0.0980461	-1.89171
ENSMUSG00000037071	ENSMUST00000041331	Scd1	stearoyl-Coenzyme A desaturase 1	7.16332e-06	0.540857	0.979121	1.0334e-05	0.173697	0.556425	-0.0743803	0.702882
ENSMUSG00000038026	ENSMUST00000062387	Kcnj9	potassium inwardly-rectifying channel, subfamily J, member 9	7.16332e-06	0.116543	0.979605	0.505623	-0.609934	0.327492	-0.0960577	-0.0924122
ENSMUSG00000019947	ENSMUST00000219238	Arid5b	AT rich interactive domain 5B (MRF1-like)	7.16332e-06	5.45286e-07	0.977498	0.505623	-0.329955	-0.568011	0.0237348	-0.440809
ENSMUSG00000059361	ENSMUST00000079278	Nrsn2	neurensin 2	7.16332e-06	5.45286e-07	0.870691	0.469577	0.66348	1.45201	-0.354256	0.597838
ENSMUSG00000018339	ENSMUST00000082430	Gpx3	glutathione peroxidase 3	7.16332e-06	5.45286e-07	0.979121	1.0334e-05	1.42586	3.71689	-0.53713	1.60549
ENSMUSG00000075415	ENSMUST00000113560	Fnbp1	formin binding protein 1	7.16332e-06	5.45286e-07	0.962637	0.453411	0.244254	-3.36316	-0.170686	0.79963
ENSMUSG00000034384	ENSMUST00000086795	Barhl2	BarH like homeobox 2	7.16332e-06	0.448347	0.938676	0.505623	2.12677	0.547521	-1.5561	0.967944
ENSMUSG00000023010	ENSMUST00000023749	Tmbim6	transmembrane BAX inhibitor motif containing 6	7.16332e-06	5.45286e-07	0.967913	0.421598	0.142084	1.04607	0.00154977	0.301629
ENSMUSG00000024063	ENSMUST00000024857	Lbh	limb-bud and heart	7.16332e-06	0.110895	0.938676	0.834017	0.347628	0.585438	-0.250057	0.164606
ENSMUSG00000015806	ENSMUST00000015950	Qdpr	quinoid dihydropteridine reductase	7.16332e-06	0.559619	0.803786	0.778829	0.293852	-0.368605	-0.225111	0.692574
ENSMUSG00000019772	ENSMUST00000019906	Vip	vasoactive intestinal polypeptide	7.16332e-06	0.540857	0.959702	0.946967	-1.01166	0.00728657	0.34935	0.184414
ENSMUSG00000046961	ENSMUST00000061274	Gpr156	G protein-coupled receptor 156	7.16332e-06	0.114794	0.973969	0.53746	0.764651	1.01226	-0.36365	0.554441
ENSMUSG00000085795	ENSMUST00000154256	Zfp703	zinc finger protein 703	7.16332e-06	5.45286e-07	0.973969	0.394368	-0.506246	1.19812	0.201193	0.467408
ENSMUSG00000047904	ENSMUST00000146390	Sstr2	somatostatin receptor 2	7.16332e-06	0.186608	0.979121	0.546049	-0.62632	0.538209	0.0179112	0.276271
ENSMUSG00000035033	ENSMUST00000048934	Tbr1	T-box brain transcription factor 1	7.16332e-06	0.588064	0.977498	0.876309	-1.37955	-0.286676	0.0911213	-0.227993
ENSMUSG00000020950	ENSMUST00000021333	Foxg1	forkhead box G1	7.16332e-06	0.137484	0.932812	0.92074	-0.324182	0.59052	0.266401	0.0465019
ENSMUSG00000048644	ENSMUST00000053252	Ctxn1	cortexin 1	7.16332e-06	5.45286e-07	0.959702	0.469577	-0.353514	1.4928	0.246675	0.27215
ENSMUSG00000032067	ENSMUST00000034570	Pts	6-pyruvoyl-tetrahydropterin synthase	7.16332e-06	5.45286e-07	0.977498	1.0334e-05	0.414971	1.96417	0.073669	0.86748
ENSMUSG00000026778	ENSMUST00000028118	Prkcq	protein kinase C, theta	7.16332e-06	5.45286e-07	0.962637	1.0334e-05	0.785791	1.44351	-0.670756	0.813164
ENSMUSG00000054728	ENSMUST00000128646	Phactr1	phosphatase and actin regulator 1	7.16332e-06	5.45286e-07	0.959698	0.876309	-0.892887	-2.60514	0.326593	-0.0520194
ENSMUSG00000054728	ENSMUST00000149235	Phactr1	phosphatase and actin regulator 1	7.16332e-06	5.45286e-07	0.973969	0.546049	-0.991506	-3.1386	0.340283	1.34921
ENSMUSG00000038530	ENSMUST00000027991	Rgs4	regulator of G-protein signaling 4	7.16332e-06	0.153189	0.976141	0.733172	-0.622315	-0.347984	-0.106703	0.0887319
ENSMUSG00000003363	ENSMUST00000117095	Pld3	phospholipase D family, member 3	7.16332e-06	0.246803	0.977498	0.421598	-0.338739	0.284989	0.12251	0.245469
ENSMUSG00000003974	ENSMUST00000004076	Grm3	glutamate receptor, metabotropic 3	7.16332e-06	5.45286e-07	0.847873	0.893796	-0.363995	-0.855792	-0.107757	0.0443674
ENSMUSG00000009075	ENSMUST00000009219	Cabp7	calcium binding protein 7	7.16332e-06	5.45286e-07	0.653647	0.967457	0.287014	1.05497	0.308426	0.0501317
ENSMUSG00000021259	ENSMUST00000021684	Cyp46a1	cytochrome P450, family 46, subfamily a, polypeptide 1	7.16332e-06	5.45286e-07	0.979121	0.679989	-0.40357	1.40823	0.0135859	0.37617
ENSMUSG00000028871	ENSMUST00000030687	Rspo1	R-spondin 1	7.16332e-06	0.163075	0.977498	1.0334e-05	-1.05396	1.74446	-0.155098	0.752866
ENSMUSG00000017167	ENSMUST00000103109	Cntnap1	contactin associated protein-like 1	7.16332e-06	5.45286e-07	0.975014	1.0334e-05	-0.207907	0.270058	0.0504489	0.223535
ENSMUSG00000059857	ENSMUST00000156177	Ntng1	netrin G1	7.16332e-06	0.110895	0.940821	0.623067	1.30304	1.27797	-1.06813	0.160395
ENSMUSG00000059857	ENSMUST00000128219	Ntng1	netrin G1	7.16332e-06	0.153189	0.917879	0.884816	0.994121	0.505467	-0.722124	0.0158047
ENSMUSG00000000794	ENSMUST00000124584	Kcnn3	potassium intermediate/small conductance calcium-activated channel, subfamily N, member 3	7.16332e-06	5.45286e-07	0.959698	0.790109	0.489475	-0.65046	-0.212518	-0.151848
ENSMUSG00000036885	ENSMUST00000079300	Arhgef26	Rho guanine nucleotide exchange factor (GEF) 26	7.16332e-06	0.121867	2.55102e-05	0.610412	0.214719	-0.36404	0.292076	-0.081767
ENSMUSG00000023011	ENSMUST00000230603	Faim2	Fas apoptotic inhibitory molecule 2	7.16332e-06	5.45286e-07	0.979121	0.656352	-0.389798	-6.53622	-0.0673113	0.448187
ENSMUSG00000039081	ENSMUST00000043409	Zfp503	zinc finger protein 503	7.16332e-06	0.117916	0.977498	0.669453	0.768136	0.450882	-0.273129	0.314231
ENSMUSG00000037852	ENSMUST00000048967	Cpe	carboxypeptidase E	7.16332e-06	5.45286e-07	0.979073	1.0334e-05	0.187875	1.07318	0.0660526	0.668601
ENSMUSG00000033960	ENSMUST00000037029	Jcad	junctional cadherin 5 associated	7.16332e-06	0.123325	0.976141	0.884816	-0.550994	-0.428978	0.102688	-0.0683563
ENSMUSG00000014602	ENSMUST00000190723	Kif1a	kinesin family member 1A	7.16332e-06	5.45286e-07	0.979973	0.81137	-0.568779	-3.69577	-0.0336228	-0.347382
ENSMUSG00000075702	ENSMUST00000094469	Selenom	selenoprotein M	7.16332e-06	5.45286e-07	0.966383	0.733172	0.33128	1.26948	-0.0652846	0.139146
ENSMUSG00000021536	ENSMUST00000022013	Adcy2	adenylate cyclase 2	7.16332e-06	0.153189	0.979121	0.394368	-0.333016	-0.236482	-0.0565344	-0.190676
ENSMUSG00000021091	ENSMUST00000021506	Serpina3n	serine (or cysteine) peptidase inhibitor, clade A, member 3N	7.16332e-06	5.45286e-07	2.55102e-05	0.767324	0.422502	0.944546	0.64528	0.274896
ENSMUSG00000078747	ENSMUST00000151103	Gm20878	predicted gene, 20878	7.16332e-06	0.486967	0.927035	0.679989	-0.823739	0.276313	0.385633	-0.589261
ENSMUSG00000078747	ENSMUST00000153997	Gm20878	predicted gene, 20878	7.16332e-06	5.45286e-07	0.976141	0.516062	-1.16532	-0.916625	0.235772	-0.412904
ENSMUSG00000078747	ENSMUST00000155656	Gm20878	predicted gene, 20878	7.16332e-06	0.732137	0.979121	0.453411	-1.54966	0.313854	0.0815784	1.58322
ENSMUSG00000037111	ENSMUST00000037141	Setd7	SET domain containing (lysine methyltransferase) 7	7.16332e-06	5.45286e-07	0.95643	0.967457	-0.12196	-0.805604	-0.0688178	-0.0132538
ENSMUSG00000022602	ENSMUST00000023268	Arc	activity regulated cytoskeletal-associated protein	7.16332e-06	0.474244	0.979973	0.865504	-1.37203	0.375536	0.0959918	-0.335672
ENSMUSG00000022602	ENSMUST00000110009	Arc	activity regulated cytoskeletal-associated protein	7.16332e-06	0.23225	0.979121	0.669453	-1.14693	1.18471	-0.0590621	0.372016
ENSMUSG00000061576	ENSMUST00000122171	Dpp6	dipeptidylpeptidase 6	7.16332e-06	0.128845	0.976141	1.0334e-05	0.879227	-1.21269	-0.278223	3.44972
ENSMUSG00000026065	ENSMUST00000027233	Slc9a4	solute carrier family 9 (sodium/hydrogen exchanger), member 4	7.16332e-06	0.159506	0.419489	0.634144	0.411421	0.642283	0.882974	0.400735
ENSMUSG00000001518	ENSMUST00000001559	Itfg2	integrin alpha FG-GAP repeat containing 2	7.16332e-06	5.45286e-07	0.979605	1.0334e-05	0.570297	1.32606	-0.0586925	0.602618
ENSMUSG00000033849	ENSMUST00000038252	B3galt2	UDP-Gal:betaGlcNAc beta 1,3-galactosyltransferase, polypeptide 2	7.16332e-06	5.45286e-07	0.979973	0.505623	-0.457182	-0.631365	0.135317	-0.137282
ENSMUSG00000013846	ENSMUST00000229028	St3gal1	ST3 beta-galactoside alpha-2,3-sialyltransferase 1	7.16332e-06	5.45286e-07	0.966608	0.733172	-0.527265	-3.47379	-0.160484	0.651955
ENSMUSG00000042671	ENSMUST00000111810	Rgs8	regulator of G-protein signaling 8	7.16332e-06	5.45286e-07	0.977498	0.967457	0.517163	-0.330349	0.0439948	0.00706936
ENSMUSG00000022500	ENSMUST00000023143	Litaf	LPS-induced TN factor	7.16332e-06	5.45286e-07	0.938676	1.0334e-05	0.355303	1.32837	-0.254001	0.391364
ENSMUSG00000020890	ENSMUST00000021259	Gucy2e	guanylate cyclase 2e	7.16332e-06	0.147794	0.979121	0.483772	0.418495	0.334611	-0.0295371	0.319677
ENSMUSG00000021474	ENSMUST00000021930	Sfxn1	sideroflexin 1	7.16332e-06	5.45286e-07	0.977498	0.453411	0.213668	0.777619	0.0230201	0.324829
ENSMUSG00000042707	ENSMUST00000036383	Dnali1	dynein, axonemal, light intermediate polypeptide 1	7.16332e-06	5.45286e-07	0.988643	1.0334e-05	0.759212	2.36334	0.0449405	1.04269
ENSMUSG00000025969	ENSMUST00000114155	Nrp2	neuropilin 2	7.16332e-06	0.873604	0.979973	0.647074	0.586297	0.205602	0.169198	0.291853
ENSMUSG00000043252	ENSMUST00000062684	Tmem64	transmembrane protein 64	7.16332e-06	0.540857	0.946498	0.719417	-0.235898	-0.112926	0.146237	0.151206
ENSMUSG00000032470	ENSMUST00000035045	Mras	muscle and microspikes RAS	7.16332e-06	5.45286e-07	0.803786	0.967457	-0.300914	0.61487	0.209431	-0.0011164
ENSMUSG00000021071	ENSMUST00000221294	Trim9	tripartite motif-containing 9	7.16332e-06	0.110895	0.966608	0.557335	-0.870177	-2.32371	0.41708	-1.1444
ENSMUSG00000021071	ENSMUST00000222603	Trim9	tripartite motif-containing 9	7.16332e-06	0.400052	0.946498	0.755764	-0.580594	0.293882	0.361796	-0.190046
ENSMUSG00000031691	ENSMUST00000211601	Tnpo2	transportin 2 (importin 3, karyopherin beta 2b)	7.16332e-06	0.159506	0.959698	0.801928	-2.9289	-1.47765	0.933769	0.287968
ENSMUSG00000057880	ENSMUST00000065987	Abat	4-aminobutyrate aminotransferase	7.16332e-06	0.791624	0.861074	1.0334e-05	0.278293	-0.0338826	-0.153089	0.369804
ENSMUSG00000025986	ENSMUST00000027131	Slc39a10	solute carrier family 39 (zinc transporter), member 10	7.16332e-06	5.45286e-07	0.946498	0.733172	-0.49479	-0.466128	0.23237	0.0879841
ENSMUSG00000046093	ENSMUST00000059667	Hpcal4	hippocalcin-like 4	7.16332e-06	0.170252	2.55102e-05	1.0334e-05	-0.187859	0.378783	0.534081	0.374711
ENSMUSG00000018634	ENSMUST00000093925	Crhr1	corticotropin releasing hormone receptor 1	7.16332e-06	5.45286e-07	0.988643	1.0334e-05	-0.802924	1.31863	0.079855	0.548087
ENSMUSG00000030500	ENSMUST00000032710	Slc17a6	solute carrier family 17 (sodium-dependent inorganic phosphate cotransporter), member 6	7.16332e-06	0.719481	2.55102e-05	0.634144	1.41053	-0.334614	-1.4515	0.217368
ENSMUSG00000023367	ENSMUST00000204482	Tmem176a	transmembrane protein 176A	7.16332e-06	5.45286e-07	0.946498	1.0334e-05	1.12461	2.65143	0.361384	1.22025
ENSMUSG00000022805	ENSMUST00000023501	Cfap91	cilia and flagella associated protein 91	7.16332e-06	0.110895	0.977498	0.394368	0.636341	1.29043	0.313791	0.684059
ENSMUSG00000036634	ENSMUST00000187137	Mag	myelin-associated glycoprotein	7.16332e-06	5.45286e-07	0.716563	0.656352	0.206704	1.09671	-0.357643	0.190015
ENSMUSG00000020732	ENSMUST00000021076	Rab37	RAB37, member RAS oncogene family	7.16332e-06	0.127986	0.818961	0.516062	1.63521	0.735584	-1.69412	0.611169
ENSMUSG00000026475	ENSMUST00000027748	Rgs16	regulator of G-protein signaling 16	7.16332e-06	0.377234	0.962637	0.647074	0.910037	0.152072	-0.540902	0.309523
ENSMUSG00000022237	ENSMUST00000123325	Ankrd33b	ankyrin repeat domain 33B	7.16332e-06	0.461207	0.975849	0.351004	-0.938778	-0.285383	0.29535	-0.425639
ENSMUSG00000042644	ENSMUST00000049308	Itpr3	inositol 1,4,5-triphosphate receptor 3	7.16332e-06	0.126051	0.861074	0.469577	-0.52232	0.393206	-0.234458	-0.243229
ENSMUSG00000055296	ENSMUST00000068792	Tmem245	transmembrane protein 245	7.16332e-06	5.45286e-07	0.911761	0.610412	-0.171223	-0.743889	0.12469	-0.185409
ENSMUSG00000048756	ENSMUST00000105502	Foxo3	forkhead box O3	7.16332e-06	0.114794	0.973969	0.526731	-0.333483	-0.480421	0.0361946	-0.251135
ENSMUSG00000024661	ENSMUST00000025563	Fth1	ferritin heavy polypeptide 1	7.16332e-06	5.45286e-07	0.946498	1.0334e-05	0.230568	1.57032	0.0549113	0.352476
ENSMUSG00000061911	ENSMUST00000021009	Myt1l	myelin transcription factor 1-like	7.16332e-06	5.45286e-07	0.977498	0.656352	-0.460838	-3.50674	-0.0443843	0.518033
ENSMUSG00000021196	ENSMUST00000151894	Pfkp	phosphofructokinase, platelet	7.16332e-06	5.45286e-07	0.962637	1.0334e-05	-0.372761	-2.26474	0.141546	-1.09557
ENSMUSG00000030772	ENSMUST00000033036	Dkk3	dickkopf WNT signaling pathway inhibitor 3	7.16332e-06	0.130948	0.988643	0.967457	-0.55138	0.613783	0.193631	-0.0406866
ENSMUSG00000035184	ENSMUST00000039064	Fam124a	family with sequence similarity 124, member A	7.16332e-06	5.45286e-07	0.59867	1.0334e-05	-0.601544	1.06356	0.241184	0.602182
ENSMUSG00000023017	ENSMUST00000227670	Asic1	acid-sensing (proton-gated) ion channel 1	7.16332e-06	5.45286e-07	0.979973	0.421598	0.9186	2.52632	0.0330811	0.483542
ENSMUSG00000034310	ENSMUST00000044441	Tmem132d	transmembrane protein 132D	7.16332e-06	0.246803	0.988643	0.903077	-0.650721	-0.249135	-0.00643599	-0.00479714
ENSMUSG00000070287	ENSMUST00000093792	Slc35g2	solute carrier family 35, member G2	7.16332e-06	0.110895	0.419489	0.647074	0.658332	0.54723	-0.482885	0.416777
ENSMUSG00000023018	ENSMUST00000023759	Smarcd1	SWI/SNF related, matrix associated, actin dependent regulator of chromatin, subfamily d, member 1	7.16332e-06	5.45286e-07	0.962637	0.394368	-0.28512	1.36422	-0.0749221	0.325161
ENSMUSG00000030753	ENSMUST00000033009	Thap12	THAP domain containing 12	7.16332e-06	5.45286e-07	0.845736	0.679989	0.192408	0.805559	0.064248	0.285778
ENSMUSG00000030257	ENSMUST00000088373	Srgap3	SLIT-ROBO Rho GTPase activating protein 3	7.16332e-06	5.45286e-07	0.977498	0.516062	-0.290377	-2.47456	0.0554051	0.475565
ENSMUSG00000042816	ENSMUST00000054738	Gpr151	G protein-coupled receptor 151	7.16332e-06	0.126913	0.976141	1.0334e-05	2.39365	1.58111	-3.04534	1.63751
ENSMUSG00000069911	ENSMUST00000165963	Insyn2b	inhibitory synaptic factor family member 2B	7.16332e-06	0.142239	0.977498	0.733172	2.02375	-1.37564	-1.59509	0.920719
ENSMUSG00000097789	ENSMUST00000180387	Ctxnd1	cortexin domain containing 1	7.16332e-06	0.614991	0.928404	0.679989	0.300388	0.103791	0.43364	-0.3688
ENSMUSG00000029638	ENSMUST00000064285	Glcci1	glucocorticoid induced transcript 1	7.16332e-06	0.163075	0.759988	0.505623	-1.07815	0.437059	-0.742084	-0.359196
ENSMUSG00000030616	ENSMUST00000208580	Sytl2	synaptotagmin-like 2	7.16332e-06	0.127986	0.979121	0.92074	-1.47594	-1.55411	0.0803609	0.498029
ENSMUSG00000036766	ENSMUST00000049126	Dner	delta/notch-like EGF repeat containing	7.16332e-06	5.45286e-07	0.966383	1.0334e-05	0.336997	0.916392	-0.163594	0.585649
ENSMUSG00000026443	ENSMUST00000027706	Lrrn2	leucine rich repeat protein 2, neuronal	7.16332e-06	5.45286e-07	2.55102e-05	0.967457	0.294254	1.19361	0.267773	0.219913
ENSMUSG00000032038	ENSMUST00000034537	St3gal4	ST3 beta-galactoside alpha-2,3-sialyltransferase 4	7.16332e-06	5.45286e-07	0.932812	0.845692	0.28394	0.585237	-0.204487	0.161164
ENSMUSG00000045515	ENSMUST00000054883	Pou3f3	POU domain, class 3, transcription factor 3	7.16332e-06	5.45286e-07	0.979973	0.440095	-0.316993	-0.73708	-0.0445175	-0.689097
ENSMUSG00000055254	ENSMUST00000109838	Ntrk2	neurotrophic tyrosine kinase, receptor, type 2	7.16332e-06	5.45286e-07	0.979605	0.656352	0.270228	-0.752087	-0.0519372	-0.143173
ENSMUSG00000036564	ENSMUST00000212160	Ndrg4	N-myc downstream regulated gene 4	7.16332e-06	0.177966	0.943003	0.845692	-3.33413	-1.07049	1.30827	-0.188429
ENSMUSG00000036564	ENSMUST00000160915	Ndrg4	N-myc downstream regulated gene 4	7.16332e-06	5.45286e-07	0.979121	0.790109	-1.37071	-5.88305	0.119108	0.142083
ENSMUSG00000036564	ENSMUST00000162578	Ndrg4	N-myc downstream regulated gene 4	7.16332e-06	0.150204	0.979121	0.704849	-2.68011	-1.80123	0.615101	-0.502968
ENSMUSG00000027855	ENSMUST00000029448	Sycp1	synaptonemal complex protein 1	7.16332e-06	0.159506	0.973969	0.81137	-0.264352	-1.03275	-1.53141	-0.240915
ENSMUSG00000044164	ENSMUST00000059986	Rnf182	ring finger protein 182	7.16332e-06	5.45286e-07	2.55102e-05	0.647074	0.342662	0.93077	0.561207	0.412181
ENSMUSG00000001761	ENSMUST00000001812	Smo	smoothened, frizzled class receptor	7.16332e-06	5.45286e-07	0.934267	0.469577	0.263998	0.992469	-0.188756	0.346866
ENSMUSG00000042453	ENSMUST00000161356	Reln	reelin	7.16332e-06	0.213136	0.966383	0.656352	-0.302626	-0.3261	-0.112821	0.0863767
ENSMUSG00000026812	ENSMUST00000028155	Tsc1	TSC complex subunit 1	7.16332e-06	0.29369	0.716563	0.929103	-2.22357	-1.3519	-1.46963	-0.611358
ENSMUSG00000034312	ENSMUST00000212100	Iqsec1	IQ motif and Sec7 domain 1	7.16332e-06	0.120479	0.977498	0.911192	-1.37645	0.728851	-0.166116	0.482851
ENSMUSG00000004151	ENSMUST00000095767	Etv1	ets variant 1	7.16332e-06	0.156244	0.988643	0.453411	-0.788057	-0.36921	-0.162545	-0.191973
ENSMUSG00000035242	ENSMUST00000179620	Oaz1	ornithine decarboxylase antizyme 1	7.16332e-06	5.45286e-07	0.975849	0.884816	-1.24749	-4.15547	0.201611	-0.551401
ENSMUSG00000068566	ENSMUST00000203328	Myadm	myeloid-associated differentiation marker	7.16332e-06	5.45286e-07	0.979973	0.669453	-0.879908	-2.85101	0.000785807	0.608276
ENSMUSG00000048826	ENSMUST00000053218	Dact2	dishevelled-binding antagonist of beta-catenin 2	7.16332e-06	0.132185	0.975849	1.0334e-05	-0.811727	0.469267	0.302458	0.334185
ENSMUSG00000046999	ENSMUST00000054551	1110032F04Rik	RIKEN cDNA 1110032F04 gene	7.16332e-06	0.813997	0.979605	0.679989	-0.850838	0.138236	-0.0161182	-0.22811
ENSMUSG00000050587	ENSMUST00000059049	Lrrc4c	leucine rich repeat containing 4C	7.16332e-06	0.527002	0.988643	0.755764	-0.48815	-0.159831	-0.0163103	0.127461
ENSMUSG00000026385	ENSMUST00000027634	Dbi	diazepam binding inhibitor	7.16332e-06	5.45286e-07	0.979973	1.0334e-05	0.555185	1.18334	-0.0523172	0.503338
ENSMUSG00000002771	ENSMUST00000002848	Grin2d	glutamate receptor, ionotropic, NMDA2D (epsilon 4)	7.16332e-06	5.45286e-07	0.836102	0.679989	0.8064	1.30917	-0.54053	0.406497
ENSMUSG00000026259	ENSMUST00000027477	Ngef	neuronal guanine nucleotide exchange factor	7.16332e-06	5.45286e-07	0.977498	0.92074	-0.907313	-3.66011	0.11694	0.154224
ENSMUSG00000015396	ENSMUST00000221359	Cd83	CD83 antigen	7.16332e-06	0.137484	0.932812	1.0334e-05	0.905711	1.04212	-0.817819	0.714083
ENSMUSG00000071866	ENSMUST00000090749	Ppia	peptidylprolyl isomerase A	7.16332e-06	5.45286e-07	0.977498	1.0334e-05	0.135569	1.08623	0.0626485	0.328892
ENSMUSG00000028033	ENSMUST00000029667	Kcnq5	potassium voltage-gated channel, subfamily Q, member 5	7.16332e-06	5.45286e-07	0.966608	0.469577	-0.502984	-0.504634	0.207782	0.256915
ENSMUSG00000030730	ENSMUST00000032974	Atp2a1	ATPase, Ca++ transporting, cardiac muscle, fast twitch 1	7.16332e-06	0.938313	0.969916	0.81137	0.922417	-0.0485775	-0.575211	-0.289832
ENSMUSG00000022306	ENSMUST00000053467	Zfpm2	zinc finger protein, multitype 2	7.16332e-06	5.45286e-07	0.908071	1.0334e-05	-0.40674	-0.913591	-0.136278	-0.368368
ENSMUSG00000024563	ENSMUST00000168423	Smad2	SMAD family member 2	7.16332e-06	5.45286e-07	0.973969	0.856043	0.402423	-1.00438	-0.153132	-0.0747193
ENSMUSG00000056966	ENSMUST00000077119	Gjc3	gap junction protein, gamma 3	7.16332e-06	0.134364	0.847873	0.590711	0.288525	0.569708	-0.17053	0.343976
ENSMUSG00000011382	ENSMUST00000011526	Dhdh	dihydrodiol dehydrogenase (dimeric)	7.16332e-06	5.45286e-07	0.976141	0.647074	0.376316	0.818913	-0.0265437	0.227644
ENSMUSG00000005583	ENSMUST00000005722	Mef2c	myocyte enhancer factor 2C	7.16332e-06	5.45286e-07	0.979121	0.893796	-2.34204	-3.19638	0.160237	-0.288375
ENSMUSG00000005583	ENSMUST00000199105	Mef2c	myocyte enhancer factor 2C	7.16332e-06	5.45286e-07	0.979605	0.911192	-2.01643	-3.30952	0.0395109	0.140509
ENSMUSG00000005583	ENSMUST00000198069	Mef2c	myocyte enhancer factor 2C	7.16332e-06	5.45286e-07	0.977498	0.557335	-1.94569	-2.52282	0.224257	0.882526
ENSMUSG00000005583	ENSMUST00000197146	Mef2c	myocyte enhancer factor 2C	7.16332e-06	0.825612	0.976141	0.755764	-1.55507	-0.0953753	0.154891	0.102166
ENSMUSG00000029769	ENSMUST00000145310	Ccdc136	coiled-coil domain containing 136	7.16332e-06	0.219165	0.419489	0.679989	0.488371	-0.184935	-0.533338	0.222184
ENSMUSG00000057098	ENSMUST00000081265	Ebf1	early B cell factor 1	7.16332e-06	0.29369	0.946498	0.421598	1.08484	-0.432687	-0.990695	0.615504
ENSMUSG00000051703	ENSMUST00000113575	Tmem198	transmembrane protein 198	7.16332e-06	5.45286e-07	0.946498	0.600566	-0.454993	1.34289	0.173002	0.238576
ENSMUSG00000031492	ENSMUST00000060943	Chrnb3	cholinergic receptor, nicotinic, beta polypeptide 3	7.16332e-06	0.9068	0.975014	1.0334e-05	1.91714	0.0868369	-1.62005	0.740917
ENSMUSG00000037148	ENSMUST00000076316	Arhgap10	Rho GTPase activating protein 10	7.16332e-06	0.129765	0.911761	0.755764	-1.17595	0.817314	0.400475	0.29914
ENSMUSG00000029408	ENSMUST00000031354	Abcb9	ATP-binding cassette, sub-family B (MDR/TAP), member 9	7.16332e-06	5.45286e-07	0.966608	1.0334e-05	-0.355663	1.63259	-0.143357	0.568364
ENSMUSG00000037627	ENSMUST00000172831	Rgs22	regulator of G-protein signalling 22	7.16332e-06	0.957971	0.979121	0.967457	0.884742	-0.102289	0.011684	0.0377207
ENSMUSG00000059974	ENSMUST00000115237	Ntm	neurotrimin	7.16332e-06	5.45286e-07	0.979121	1.0334e-05	-0.539792	-1.29623	0.00361502	1.92616
ENSMUSG00000029602	ENSMUST00000156722	Rasal1	RAS protein activator like 1 (GAP1 like)	7.16332e-06	0.142239	0.847873	0.755764	-0.516829	-0.867113	0.336398	-0.325764
ENSMUSG00000029392	ENSMUST00000062153	Rilpl1	Rab interacting lysosomal protein-like 1	7.16332e-06	5.45286e-07	2.55102e-05	1.0334e-05	-0.225861	1.59045	0.260366	0.481335
ENSMUSG00000000861	ENSMUST00000109514	Bcl11a	B cell CLL/lymphoma 11A (zinc finger protein)	7.16332e-06	5.45286e-07	0.977498	0.351004	-0.351016	-0.985321	0.0697855	-0.425347
ENSMUSG00000020326	ENSMUST00000020576	Ccng1	cyclin G1	7.16332e-06	0.196321	0.977498	0.967457	-0.481031	0.144198	0.0479574	0.0452483
ENSMUSG00000021301	ENSMUST00000110516	Hecw1	HECT, C2 and WW domain containing E3 ubiquitin protein ligase 1	7.16332e-06	5.45286e-07	0.975849	0.876309	-0.279772	-1.27059	-0.110421	-0.194115
ENSMUSG00000069769	ENSMUST00000107909	Msi2	musashi RNA-binding protein 2	7.16332e-06	5.45286e-07	0.673774	0.911192	0.23393	-0.838723	-0.297528	-0.0156959
ENSMUSG00000039740	ENSMUST00000044148	Alg2	asparagine-linked glycosylation 2 (alpha-1,3-mannosyltransferase)	7.16332e-06	5.45286e-07	0.977498	0.704849	0.305626	0.641159	-0.0179942	0.159295
ENSMUSG00000048899	ENSMUST00000049994	Rimkla	ribosomal modification protein rimK-like family member A	7.16332e-06	5.45286e-07	0.796988	1.0334e-05	0.545146	1.0466	-0.40994	0.657211
ENSMUSG00000021820	ENSMUST00000226630	Camk2g	calcium/calmodulin-dependent protein kinase II gamma	7.16332e-06	5.45286e-07	0.943003	0.790109	-0.77049	-2.07957	-0.244425	0.595441
ENSMUSG00000019966	ENSMUST00000105283	Kitl	kit ligand	7.16332e-06	5.45286e-07	0.857348	0.911192	0.76249	-0.553682	-0.469244	0.143579
ENSMUSG00000056947	ENSMUST00000075422	Mab21l1	mab-21-like 1	7.16332e-06	0.246803	0.932812	0.865504	2.17816	-1.21739	-1.62713	0.192595
ENSMUSG00000094483	ENSMUST00000179343	Purb	purine rich element binding protein B	7.16332e-06	5.45286e-07	0.979121	0.634144	-0.0826439	-0.412084	0.00451044	0.0789587
ENSMUSG00000056296	ENSMUST00000112656	Synpr	synaptoporin	7.16332e-06	0.207221	0.975014	0.546049	2.30251	-0.9068	-1.87745	1.4654
ENSMUSG00000020297	ENSMUST00000020537	Nsg2	neuron specific gene family member 2	7.16332e-06	5.45286e-07	0.814491	1.0334e-05	0.224311	1.35665	0.15996	0.57971
ENSMUSG00000032845	ENSMUST00000182629	Alpk2	alpha-kinase 2	7.16332e-06	5.45286e-07	0.95643	1.0334e-05	0.80898	2.78508	0.21195	1.53586
ENSMUSG00000090862	ENSMUST00000170953	Rps13	ribosomal protein S13	7.16332e-06	5.45286e-07	0.979121	0.580421	0.25765	1.48788	0.00285686	0.341319
ENSMUSG00000003657	ENSMUST00000003754	Calb2	calbindin 2	7.16332e-06	5.45286e-07	0.988643	1.0334e-05	2.07326	1.69009	-1.56441	1.08159
ENSMUSG00000035934	ENSMUST00000215175	Pknox2	Pbx/knotted 1 homeobox 2	7.16332e-06	0.126051	0.979605	0.903077	-0.656037	0.706837	-0.0297667	0.0507648
ENSMUSG00000052613	ENSMUST00000191854	Pcdh15	protocadherin 15	7.16332e-06	0.156244	0.861074	0.856043	-0.352896	-0.212774	-0.208535	-0.22595
ENSMUSG00000006930	ENSMUST00000138603	Hap1	huntingtin-associated protein 1	7.16332e-06	5.45286e-07	0.988643	1.0334e-05	0.612777	2.30066	0.143934	0.925233
ENSMUSG00000006930	ENSMUST00000103124	Hap1	huntingtin-associated protein 1	7.16332e-06	0.116543	0.977498	0.568226	0.51734	-0.760861	0.140204	-0.543184
ENSMUSG00000047139	ENSMUST00000058714	Cd24a	CD24a antigen	7.16332e-06	0.117916	0.976141	1.0334e-05	0.44242	0.609319	0.181879	0.552601
ENSMUSG00000020032	ENSMUST00000020220	Nuak1	NUAK family, SNF1-like kinase, 1	7.16332e-06	5.45286e-07	0.940821	0.394368	-0.468733	-0.443353	0.307305	-0.246408
ENSMUSG00000034295	ENSMUST00000234462	Fhod3	formin homology 2 domain containing 3	7.16332e-06	0.948317	0.970905	0.801928	-1.15166	-0.0504003	0.226414	-0.231792
ENSMUSG00000043388	ENSMUST00000061446	Tmem130	transmembrane protein 130	7.16332e-06	5.45286e-07	0.977498	1.0334e-05	0.697588	1.39954	-0.247104	0.738337
ENSMUSG00000024665	ENSMUST00000025567	Fads2	fatty acid desaturase 2	7.16332e-06	5.45286e-07	0.979973	0.704849	0.377993	0.604503	-0.0618814	0.168674
ENSMUSG00000040297	ENSMUST00000048377	Suco	SUN domain containing ossification factor	7.16332e-06	0.136043	0.911761	0.590711	0.198963	0.148969	-0.0853458	0.169097
ENSMUSG00000030792	ENSMUST00000033057	Dkkl1	dickkopf-like 1	7.16332e-06	0.110895	0.979121	0.893796	-3.01644	-2.01672	0.0427312	-0.475011
ENSMUSG00000030792	ENSMUST00000210454	Dkkl1	dickkopf-like 1	7.16332e-06	0.225499	0.969916	0.903077	-2.37803	-0.603824	-0.432303	0.286894
ENSMUSG00000068373	ENSMUST00000230671	D430041D05Rik	RIKEN cDNA D430041D05 gene	7.16332e-06	5.45286e-07	0.976141	0.600566	-0.723516	-2.80675	0.150258	0.88501
ENSMUSG00000075028	ENSMUST00000238863	Prdm11	PR domain containing 11	7.16332e-06	0.114794	0.979073	0.834017	-0.472501	-1.37661	-0.077747	-0.196612
ENSMUSG00000046844	ENSMUST00000049509	Vat1l	vesicle amine transport protein 1 like	7.16332e-06	0.137484	0.962637	0.516062	0.855217	0.821727	-0.684336	1.26473
ENSMUSG00000037172	ENSMUST00000101492	Dennd11	DENN domain containing 11	7.16332e-06	0.12245	0.861074	0.483772	-0.187167	-0.24937	0.0951559	0.310226
ENSMUSG00000061718	ENSMUST00000137634	Ppp1r1b	protein phosphatase 1, regulatory inhibitor subunit 1B	7.16332e-06	0.147794	0.763831	0.778829	-0.793534	-1.66831	0.708945	-0.600823
ENSMUSG00000030134	ENSMUST00000164960	Rasgef1a	RasGEF domain family, member 1A	7.16332e-06	5.45286e-07	0.847873	1.0334e-05	-0.177131	1.21703	0.207044	0.335308
ENSMUSG00000038677	ENSMUST00000043503	Scube3	signal peptide, CUB domain, EGF-like 3	7.16332e-06	5.45286e-07	0.979121	0.526731	1.0433	1.37339	-0.693587	1.24793
ENSMUSG00000060371	ENSMUST00000111288	Caln1	calneuron 1	7.16332e-06	5.45286e-07	0.988643	1.0334e-05	-0.393371	-1.30343	0.0473572	-0.605034
ENSMUSG00000040713	ENSMUST00000111432	Creg1	cellular repressor of E1A-stimulated genes 1	7.16332e-06	5.45286e-07	0.959702	0.394368	0.370013	0.527369	-0.124535	0.306132
ENSMUSG00000031688	ENSMUST00000034115	Pou4f2	POU domain, class 4, transcription factor 2	7.16332e-06	0.136043	0.975014	0.421598	3.08317	-2.9701	-1.60198	1.23152
ENSMUSG00000006717	ENSMUST00000006900	Acot13	acyl-CoA thioesterase 13	7.16332e-06	5.45286e-07	0.870691	0.938349	0.464355	1.31218	-0.267941	0.0577999
ENSMUSG00000030340	ENSMUST00000081440	Scnn1a	sodium channel, nonvoltage-gated 1 alpha	7.16332e-06	0.119051	0.979605	0.929103	-1.56549	1.20486	-0.0912896	0.0804854
ENSMUSG00000040624	ENSMUST00000042438	Plekhg1	pleckstrin homology domain containing, family G (with RhoGef domain) member 1	7.16332e-06	5.45286e-07	0.938676	0.516062	1.11201	-2.64775	-0.852085	-0.956954
ENSMUSG00000060534	ENSMUST00000114943	Dcc	deleted in colorectal carcinoma	7.16332e-06	5.45286e-07	0.95643	0.929103	0.313067	-0.598132	0.180019	-0.0119642
ENSMUSG00000036617	ENSMUST00000114610	Etl4	enhancer trap locus 4	7.16332e-06	0.114794	0.979605	0.440095	-0.754495	-2.40263	-0.102212	0.910782
ENSMUSG00000036617	ENSMUST00000114606	Etl4	enhancer trap locus 4	7.16332e-06	5.45286e-07	0.977498	0.526731	-0.989906	-3.39258	-0.049789	-1.05548
ENSMUSG00000036890	ENSMUST00000049051	Gtdc1	glycosyltransferase-like domain containing 1	7.16332e-06	0.120479	0.940821	0.440095	-0.279265	0.794955	0.121901	0.400202
ENSMUSG00000019820	ENSMUST00000217994	Utrn	utrophin	7.16332e-06	0.119051	0.979121	0.351004	-1.17777	-1.70324	-0.164522	1.73291
ENSMUSG00000034227	ENSMUST00000036215	Foxj1	forkhead box J1	7.16332e-06	0.114794	0.988643	0.469577	0.664022	1.15387	0.027692	0.646286
ENSMUSG00000033453	ENSMUST00000065112	Adamts15	a disintegrin-like and metallopeptidase (reprolysin type) with thrombospondin type 1 motif, 15	7.16332e-06	5.45286e-07	0.90513	0.557335	0.595088	0.887842	-0.436101	0.331631
ENSMUSG00000040046	ENSMUST00000049298	Tph1	tryptophan hydroxylase 1	7.16332e-06	0.813997	0.969916	0.483772	1.55423	-0.0633831	-0.581556	1.16793
ENSMUSG00000020668	ENSMUST00000220210	Kif3c	kinesin family member 3C	7.16332e-06	5.45286e-07	0.917879	0.600566	-0.354305	-5.54151	0.18328	1.20611
ENSMUSG00000023064	ENSMUST00000023826	Sncg	synuclein, gamma	7.16332e-06	5.45286e-07	0.988643	1.0334e-05	1.94552	2.29968	-0.149629	1.60047
ENSMUSG00000041323	ENSMUST00000040876	Ak7	adenylate kinase 7	7.16332e-06	5.45286e-07	0.988643	1.0334e-05	0.9579	2.41252	-0.218468	1.23569
ENSMUSG00000041670	ENSMUST00000097808	Rims1	regulating synaptic membrane exocytosis 1	7.16332e-06	5.45286e-07	0.938676	0.704849	-0.622482	-2.43252	0.282329	0.733377
ENSMUSG00000041670	ENSMUST00000218140	Rims1	regulating synaptic membrane exocytosis 1	7.16332e-06	5.45286e-07	0.979121	0.81137	-0.739002	-2.155	0.117533	0.316927
ENSMUSG00000028804	ENSMUST00000184063	Csmd2	CUB and Sushi multiple domains 2	7.16332e-06	5.45286e-07	0.966608	0.394368	-0.440974	-3.29952	0.0559213	-1.55751
ENSMUSG00000028883	ENSMUST00000030714	Sema3a	sema domain, immunoglobulin domain (Ig), short basic domain, secreted, (semaphorin) 3A	7.16332e-06	0.540857	0.977498	0.884816	-1.26222	-0.415626	0.301552	0.474498
ENSMUSG00000034317	ENSMUST00000107802	Trim59	tripartite motif-containing 59	7.16332e-06	0.142239	0.932812	1.0334e-05	0.534417	0.352963	-0.34176	0.404188
ENSMUSG00000032773	ENSMUST00000163785	Chrm1	cholinergic receptor, muscarinic 1, CNS	7.16332e-06	0.18208	0.890556	1.0334e-05	-0.15498	-0.307695	0.255717	-0.313321
ENSMUSG00000106379	ENSMUST00000197992	Lhfpl3	lipoma HMGIC fusion partner-like 3	7.16332e-06	0.274808	0.975849	0.351004	0.686271	0.26516	-0.585651	0.696582
ENSMUSG00000058761	ENSMUST00000080817	Rnf169	ring finger protein 169	7.16332e-06	0.117916	0.977498	0.92074	-0.400047	0.328071	0.102439	-0.0112593
ENSMUSG00000089762	ENSMUST00000065134	Ier5l	immediate early response 5-like	7.16332e-06	5.45286e-07	0.979605	0.557335	-0.552818	1.64149	-0.0228263	0.345028
ENSMUSG00000036437	ENSMUST00000039303	Npy1r	neuropeptide Y receptor Y1	7.16332e-06	5.45286e-07	0.847873	0.778829	-0.410702	1.22453	0.274727	0.114478
ENSMUSG00000031987	ENSMUST00000034469	Egln1	egl-9 family hypoxia-inducible factor 1	7.16332e-06	5.45286e-07	0.979121	0.704849	-0.236932	0.769035	-0.0133927	0.158736
ENSMUSG00000028838	ENSMUST00000030643	Extl1	exostosin-like glycosyltransferase 1	7.16332e-06	0.119051	0.979973	0.801928	-0.680664	0.758058	0.0241346	0.130913
ENSMUSG00000055435	ENSMUST00000069009	Maf	MAF bZIP transcription factor	7.16332e-06	0.707024	0.979073	0.634144	-0.351391	0.0710685	0.0696351	0.177849
ENSMUSG00000052949	ENSMUST00000149147	Rnf157	ring finger protein 157	7.16332e-06	5.45286e-07	0.979605	0.745069	0.449849	1.66925	0.128507	-0.126733
ENSMUSG00000052949	ENSMUST00000100202	Rnf157	ring finger protein 157	7.16332e-06	5.45286e-07	0.932226	0.679989	-0.278968	-5.39837	0.175726	1.15195
ENSMUSG00000027867	ENSMUST00000164539	Spag17	sperm associated antigen 17	7.16332e-06	0.23937	0.988643	0.884816	0.919749	0.712107	-0.0854313	0.183383
ENSMUSG00000020740	ENSMUST00000019135	Gga3	golgi associated, gamma adaptin ear containing, ARF binding protein 3	7.16332e-06	5.45286e-07	0.973969	0.801928	-0.724845	-3.36741	-0.0845077	-1.65853
ENSMUSG00000034040	ENSMUST00000086023	Galnt17	polypeptide N-acetylgalactosaminyltransferase 17	7.16332e-06	0.129765	2.55102e-05	0.938349	0.324547	0.20587	0.252669	-0.105631
ENSMUSG00000022234	ENSMUST00000022842	Cct5	chaperonin containing Tcp1, subunit 5 (epsilon)	7.16332e-06	5.45286e-07	0.845736	0.497952	0.189698	0.880924	0.126117	0.331723
ENSMUSG00000022263	ENSMUST00000090247	Trio	triple functional domain (PTPRF interacting)	7.16332e-06	5.45286e-07	0.977498	0.767324	-0.364109	-7.09214	0.0736432	-0.312693
ENSMUSG00000028358	ENSMUST00000107415	Zfp618	zinc finger protein 618	7.16332e-06	0.813997	0.946498	0.938349	0.749785	0.10954	-0.447641	0.309878
ENSMUSG00000026249	ENSMUST00000027467	Serpine2	serine (or cysteine) peptidase inhibitor, clade E, member 2	7.16332e-06	5.45286e-07	0.890556	1.0334e-05	0.355112	0.825886	-0.1691	0.556278
ENSMUSG00000039252	ENSMUST00000199942	Lgi2	leucine-rich repeat LGI family, member 2	7.16332e-06	5.45286e-07	0.973969	1.0334e-05	-0.379778	-0.683112	-0.0763512	-0.391326
ENSMUSG00000001039	ENSMUST00000102657	B9d1	B9 protein domain 1	7.16332e-06	0.448347	0.969916	0.590711	0.386294	0.303359	-0.101723	-0.493324
ENSMUSG00000070697	ENSMUST00000090413	Utp3	UTP3 small subunit processome component	7.16332e-06	5.45286e-07	0.967913	1.0334e-05	0.19169	1.47862	0.0472829	0.516333
ENSMUSG00000038319	ENSMUST00000115098	Kcnh2	potassium voltage-gated channel, subfamily H (eag-related), member 2	7.16332e-06	5.45286e-07	0.979605	1.0334e-05	1.57877	3.19779	-0.309469	0.914187
ENSMUSG00000030110	ENSMUST00000032201	Ret	ret proto-oncogene	7.16332e-06	0.137484	0.911761	0.733172	1.24353	0.785463	-0.590453	0.385845
ENSMUSG00000030110	ENSMUST00000088790	Ret	ret proto-oncogene	7.16332e-06	5.45286e-07	0.814491	0.656352	0.865981	1.07981	-0.626582	0.720381
ENSMUSG00000024642	ENSMUST00000052011	Tle4	transducin-like enhancer of split 4	7.16332e-06	5.45286e-07	0.975014	0.394368	-0.42929	-0.803181	0.0967921	-0.841787
ENSMUSG00000010803	ENSMUST00000205546	Gabra1	gamma-aminobutyric acid (GABA) A receptor, subunit alpha 1	7.16332e-06	5.45286e-07	0.977498	0.733172	-0.431222	-0.354739	-0.116566	-0.0719786
ENSMUSG00000020580	ENSMUST00000020904	Rock2	Rho-associated coiled-coil containing protein kinase 2	7.16332e-06	0.254526	0.967913	0.938349	-0.238974	-0.229462	0.110961	-0.0744748
ENSMUSG00000030657	ENSMUST00000032892	Xylt1	xylosyltransferase 1	7.16332e-06	5.45286e-07	0.979973	1.0334e-05	-0.382957	-1.63145	0.0227155	-0.380562
ENSMUSG00000033949	ENSMUST00000037011	Trim36	tripartite motif-containing 36	7.16332e-06	5.45286e-07	0.977498	0.394368	0.613443	0.696678	-0.210735	0.431761
ENSMUSG00000018398	ENSMUST00000121334	Septin8	septin 8	7.16332e-06	5.45286e-07	0.962637	0.946967	-0.403693	0.660762	0.220015	0.0554502
ENSMUSG00000031996	ENSMUST00000216921	Aplp2	amyloid beta (A4) precursor-like protein 2	7.16332e-06	5.45286e-07	0.979121	0.634144	0.33378	2.23286	-0.0250664	0.71176
ENSMUSG00000064065	ENSMUST00000105617	Ipcef1	interaction protein for cytohesin exchange factors 1	7.16332e-06	0.896152	0.975849	0.824358	-1.54387	0.0727765	0.408857	-0.0525721
ENSMUSG00000037541	ENSMUST00000146006	Shank2	SH3 and multiple ankyrin repeat domains 2	7.16332e-06	0.119051	0.828034	0.394368	-0.251853	-0.664025	0.263215	-0.599729
ENSMUSG00000036644	ENSMUST00000093138	Tbc1d9b	TBC1 domain family, member 9B	7.16332e-06	5.45286e-07	0.976141	1.0334e-05	-0.451879	0.705596	0.0528328	0.394548
ENSMUSG00000041559	ENSMUST00000048183	Fmod	fibromodulin	7.16332e-06	0.191513	0.977498	0.865504	-0.585237	0.903788	0.0515365	0.133047
ENSMUSG00000067889	ENSMUST00000008991	Sptbn2	spectrin beta, non-erythrocytic 2	7.16332e-06	0.274808	0.976141	0.704849	-0.23602	0.160044	0.191598	-0.157925
ENSMUSG00000001911	ENSMUST00000109764	Nfix	nuclear factor I/X	7.16332e-06	0.136043	0.976141	0.704849	-0.477146	0.368332	0.162919	-0.155387
ENSMUSG00000001911	ENSMUST00000076715	Nfix	nuclear factor I/X	7.16332e-06	5.45286e-07	0.979121	0.856043	-0.762634	-4.31689	0.109151	-0.162871
ENSMUSG00000031111	ENSMUST00000114893	Igsf1	immunoglobulin superfamily, member 1	7.16332e-06	5.45286e-07	0.973969	1.0334e-05	1.94558	1.69564	-1.48918	1.05569
ENSMUSG00000035237	ENSMUST00000038896	Lcat	lecithin cholesterol acyltransferase	7.16332e-06	0.144995	0.979605	0.440095	0.214203	-0.319545	-0.131607	-0.569791
ENSMUSG00000015837	ENSMUST00000015981	Sqstm1	sequestosome 1	7.16332e-06	5.45286e-07	0.966608	1.0334e-05	0.683288	2.34694	-0.118833	0.854554
ENSMUSG00000058672	ENSMUST00000056427	Tubb2a	tubulin, beta 2A class IIA	7.16332e-06	5.45286e-07	2.55102e-05	0.679989	0.153012	1.23498	0.271133	0.280992
ENSMUSG00000070720	ENSMUST00000094666	Tmem200b	transmembrane protein 200B	7.16332e-06	0.896152	0.979121	0.92074	-1.13446	-0.0631845	0.108515	-0.0312058
ENSMUSG00000050288	ENSMUST00000057893	Fzd2	frizzled class receptor 2	7.16332e-06	0.707024	0.977498	0.903077	-0.520332	-0.0882552	0.0817264	0.0542333
ENSMUSG00000019828	ENSMUST00000044306	Grm1	glutamate receptor, metabotropic 1	7.16332e-06	0.574024	0.988643	0.865504	0.595798	0.0950054	-0.125705	0.111216
ENSMUSG00000039835	ENSMUST00000100054	Nhsl1	NHS-like 1	7.16332e-06	0.20154	0.977498	0.92074	0.273197	0.290393	0.0675705	-0.0600226
ENSMUSG00000030654	ENSMUST00000032888	Arl6ip1	ADP-ribosylation factor-like 6 interacting protein 1	7.16332e-06	5.45286e-07	0.419489	0.656352	0.154385	0.956492	0.169046	0.31107
ENSMUSG00000001995	ENSMUST00000108775	Sipa1l2	signal-induced proliferation-associated 1 like 2	7.16332e-06	5.45286e-07	0.979121	0.845692	0.915848	0.966619	-0.0574958	-0.199512
ENSMUSG00000015714	ENSMUST00000015858	Cers2	ceramide synthase 2	7.16332e-06	5.45286e-07	0.847873	0.647074	0.235177	0.936175	-0.227241	0.205642
ENSMUSG00000050930	ENSMUST00000053078	Map10	microtubule-associated protein 10	7.16332e-06	0.274808	0.979973	0.856043	0.443223	0.293349	-0.0185766	0.122157
ENSMUSG00000061751	ENSMUST00000114960	Kalrn	kalirin, RhoGEF kinase	7.16332e-06	5.45286e-07	0.969916	0.647074	-0.402941	-3.35916	0.205925	-0.303212
ENSMUSG00000061751	ENSMUST00000114953	Kalrn	kalirin, RhoGEF kinase	7.16332e-06	5.45286e-07	0.932812	0.929103	-1.54936	-4.7337	0.889436	0.406157
ENSMUSG00000061751	ENSMUST00000137216	Kalrn	kalirin, RhoGEF kinase	7.16332e-06	5.45286e-07	0.979605	0.590711	-0.85525	-1.96333	0.0579698	-0.93791
ENSMUSG00000022419	ENSMUST00000096433	Deptor	DEP domain containing MTOR-interacting protein	7.16332e-06	5.45286e-07	0.943003	0.669453	-0.25623	-0.615964	-0.238855	-0.100593
ENSMUSG00000020435	ENSMUST00000102950	Osbp2	oxysterol binding protein 2	7.16332e-06	5.45286e-07	0.979121	0.719417	-0.812867	1.82424	-0.0950751	0.179851
ENSMUSG00000020435	ENSMUST00000155197	Osbp2	oxysterol binding protein 2	7.16332e-06	0.114794	0.917879	0.767324	-1.09453	-1.88568	-0.387802	-0.431446
ENSMUSG00000044067	ENSMUST00000057783	Gpr22	G protein-coupled receptor 22	7.16332e-06	0.986456	0.932812	0.884816	1.47357	-0.0450758	0.386126	-0.16959
ENSMUSG00000044067	ENSMUST00000236002	Gpr22	G protein-coupled receptor 22	7.16332e-06	0.732137	0.966383	0.967457	-1.87777	-1.45506	0.255299	-0.135277
ENSMUSG00000053580	ENSMUST00000100330	Tanc2	tetratricopeptide repeat, ankyrin repeat and coiled-coil containing 2	7.16332e-06	5.45286e-07	0.979121	0.623067	-0.199274	-0.445858	0.0263698	-0.100079
ENSMUSG00000021520	ENSMUST00000021993	Uqcrb	ubiquinol-cytochrome c reductase binding protein	7.16332e-06	5.45286e-07	0.977498	0.745069	0.225708	0.751157	-0.0433945	0.0975183
ENSMUSG00000060924	ENSMUST00000082104	Csmd1	CUB and Sushi multiple domains 1	7.16332e-06	5.45286e-07	0.95643	0.656352	-0.598744	-3.83312	0.159117	-1.1361
ENSMUSG00000036199	ENSMUST00000110167	Ndufa13	NADH:ubiquinone oxidoreductase subunit A13	7.16332e-06	5.45286e-07	0.979121	1.0334e-05	0.254502	2.29126	0.041689	0.613943
ENSMUSG00000026764	ENSMUST00000028102	Kif5c	kinesin family member 5C	7.16332e-06	5.45286e-07	2.55102e-05	0.790109	-0.173932	-0.315515	0.181218	-0.0773747
ENSMUSG00000026764	ENSMUST00000138834	Kif5c	kinesin family member 5C	7.16332e-06	5.45286e-07	0.962637	0.884816	-1.22724	-3.6323	0.25601	0.0630598
ENSMUSG00000028634	ENSMUST00000106307	Hivep3	human immunodeficiency virus type I enhancer binding protein 3	7.16332e-06	5.45286e-07	0.976141	1.0334e-05	-0.601264	-1.49993	0.159391	-0.965082
ENSMUSG00000001986	ENSMUST00000139965	Gria3	glutamate receptor, ionotropic, AMPA3 (alpha 3)	7.16332e-06	5.45286e-07	0.988643	0.876309	-0.983044	-2.59802	0.0641358	-1.65453
ENSMUSG00000036452	ENSMUST00000097593	Arhgap26	Rho GTPase activating protein 26	7.16332e-06	5.45286e-07	0.979973	0.453411	-0.517751	-0.770208	0.00721577	-0.336
ENSMUSG00000024238	ENSMUST00000025081	Zeb1	zinc finger E-box binding homeobox 1	7.16332e-06	5.45286e-07	0.914533	1.0334e-05	0.20476	0.442237	-0.10527	0.24283
ENSMUSG00000026167	ENSMUST00000006718	Wnt10a	wingless-type MMTV integration site family, member 10A	7.16332e-06	0.18208	0.946498	0.856043	-1.29846	0.73571	-0.549152	-0.119929
ENSMUSG00000064179	ENSMUST00000163538	Tnnt1	troponin T1, skeletal, slow	7.16332e-06	0.12126	0.917879	0.719417	1.73344	-2.06229	-1.03115	0.654801
ENSMUSG00000039419	ENSMUST00000114641	Cntnap2	contactin associated protein-like 2	7.16332e-06	5.45286e-07	0.759988	1.0334e-05	0.282884	-2.59266	-0.234806	1.21641
ENSMUSG00000040136	ENSMUST00000033123	Abcc8	ATP-binding cassette, sub-family C (CFTR/MRP), member 8	7.16332e-06	5.45286e-07	0.932812	1.0334e-05	-0.386583	-1.23697	0.134352	-1.15496
ENSMUSG00000036585	ENSMUST00000040647	Fgf1	fibroblast growth factor 1	7.16332e-06	5.45286e-07	0.908071	1.0334e-05	0.484086	0.674555	-0.281693	0.520619
ENSMUSG00000052557	ENSMUST00000162997	Gan	giant axonal neuropathy	7.16332e-06	0.18208	0.975014	0.824358	-0.272965	0.114333	-0.0470099	0.138932
ENSMUSG00000007877	ENSMUST00000008021	Tcap	titin-cap	7.16332e-06	0.127986	0.962637	0.497952	-1.52169	1.19105	0.397777	0.610368
ENSMUSG00000052302	ENSMUST00000064107	Tbc1d30	TBC1 domain family, member 30	7.16332e-06	0.265837	0.979973	0.440095	-0.898912	-0.328864	-0.0749987	-0.182265
ENSMUSG00000026594	ENSMUST00000172057	Ralgps2	Ral GEF with PH domain and SH3 binding motif 2	7.16332e-06	0.120479	0.716563	0.801928	0.194963	0.31167	0.137602	-0.0564551
ENSMUSG00000069072	ENSMUST00000091259	Slc7a14	solute carrier family 7 (cationic amino acid transporter, y+ system), member 14	7.16332e-06	0.163075	0.940821	0.590711	0.264483	-0.315935	0.228457	-0.23837
ENSMUSG00000015932	ENSMUST00000103172	Dstn	destrin	7.16332e-06	5.45286e-07	0.959702	1.0334e-05	0.178545	1.63307	0.0918829	0.601434
ENSMUSG00000032766	ENSMUST00000031670	Gng11	guanine nucleotide binding protein (G protein), gamma 11	7.16332e-06	5.45286e-07	0.962637	0.580421	0.378577	1.11268	-0.250747	0.381509
ENSMUSG00000021991	ENSMUST00000022567	Cacna2d3	calcium channel, voltage-dependent, alpha2/delta subunit 3	7.16332e-06	0.121867	0.962637	0.967457	-0.240383	0.413179	0.121733	0.111009
ENSMUSG00000090071	ENSMUST00000160379	Cdk5r2	cyclin-dependent kinase 5, regulatory subunit 2 (p39)	7.16332e-06	0.114794	0.976141	0.876309	-0.347707	0.382824	0.141772	-0.0576791
ENSMUSG00000025876	ENSMUST00000109994	Unc5a	unc-5 netrin receptor A	7.16332e-06	5.45286e-07	0.653647	0.469577	-0.329069	1.97084	0.292754	0.388018
ENSMUSG00000029477	ENSMUST00000031437	Morn3	MORN repeat containing 3	7.16332e-06	0.791624	0.966608	0.893796	1.30077	0.357199	-0.520575	0.545363
ENSMUSG00000071398	ENSMUST00000095823	2410004P03Rik	RIKEN cDNA 2410004P03 gene	7.16332e-06	5.45286e-07	0.979121	0.351004	0.900691	2.31181	0.0677963	0.955413
ENSMUSG00000051726	ENSMUST00000170580	Kcnf1	potassium voltage-gated channel, subfamily F, member 1	7.16332e-06	0.601382	0.977498	0.946967	-1.3738	-0.191649	0.0648822	0.0532793
ENSMUSG00000041741	ENSMUST00000043259	Pde3a	phosphodiesterase 3A, cGMP inhibited	7.16332e-06	0.114794	0.943003	0.938349	0.457784	-1.14196	-0.360231	-0.0544544
ENSMUSG00000021458	ENSMUST00000222846	Aopep	aminopeptidase O	7.16332e-06	0.123325	0.975014	0.440095	-1.00744	-1.2096	0.175787	-1.34058
ENSMUSG00000023913	ENSMUST00000024706	Pla2g7	phospholipase A2, group VII (platelet-activating factor acetylhydrolase, plasma)	7.16332e-06	5.45286e-07	0.979121	0.53746	0.398882	1.07576	0.00801579	0.484079
ENSMUSG00000027248	ENSMUST00000028683	Pdia3	protein disulfide isomerase associated 3	7.16332e-06	5.45286e-07	0.977498	0.967457	0.144641	0.556691	0.0612271	0.0755978
ENSMUSG00000041660	ENSMUST00000046233	Bbox1	butyrobetaine (gamma), 2-oxoglutarate dioxygenase 1 (gamma-butyrobetaine hydroxylase)	7.16332e-06	0.957971	0.979605	0.497952	1.19678	0.0948304	-0.261657	0.727717
ENSMUSG00000027217	ENSMUST00000111265	Tspan18	tetraspanin 18	7.16332e-06	5.45286e-07	0.988643	1.0334e-05	0.703944	1.9471	0.000797696	0.752826
ENSMUSG00000030465	ENSMUST00000120071	Psd3	pleckstrin and Sec7 domain containing 3	7.16332e-06	5.45286e-07	0.847873	1.0334e-05	-0.258686	-1.25723	0.254121	-0.326731
ENSMUSG00000001707	ENSMUST00000001757	Eef1e1	eukaryotic translation elongation factor 1 epsilon 1	7.16332e-06	5.45286e-07	0.979121	1.0334e-05	0.265634	1.30405	0.032312	0.698451
ENSMUSG00000028937	ENSMUST00000075363	Acot7	acyl-CoA thioesterase 7	7.16332e-06	5.45286e-07	0.988643	1.0334e-05	0.15647	1.29082	0.014171	0.421865
ENSMUSG00000034810	ENSMUST00000042792	Scn7a	sodium channel, voltage-gated, type VII, alpha	7.16332e-06	5.45286e-07	0.870691	1.0334e-05	1.04351	0.951499	0.659436	1.54106
ENSMUSG00000028086	ENSMUST00000107675	Fbxw7	F-box and WD-40 domain protein 7	7.16332e-06	5.45286e-07	0.979121	0.679989	-0.576144	1.70089	0.103437	0.311061
ENSMUSG00000028086	ENSMUST00000029727	Fbxw7	F-box and WD-40 domain protein 7	7.16332e-06	5.45286e-07	0.973969	0.92074	-0.853809	-3.51427	-0.0554779	0.368068
ENSMUSG00000019996	ENSMUST00000116259	Map7	microtubule-associated protein 7	7.16332e-06	5.45286e-07	0.932226	0.967457	-0.324006	1.11929	0.0830451	-0.0670074
ENSMUSG00000052551	ENSMUST00000135574	Adarb2	adenosine deaminase, RNA-specific, B2	7.16332e-06	5.45286e-07	0.979121	0.755764	0.234876	1.04631	-0.0287399	-0.163734
ENSMUSG00000035357	ENSMUST00000075994	Pdzrn3	PDZ domain containing RING finger 3	7.16332e-06	0.136043	0.988643	0.767324	-1.66705	0.765595	-0.151152	0.186806
ENSMUSG00000055866	ENSMUST00000069620	Per2	period circadian clock 2	7.16332e-06	0.120479	0.653647	1.0334e-05	-0.197442	0.644748	0.600312	-0.601108
ENSMUSG00000027394	ENSMUST00000035812	Ttl	tubulin tyrosine ligase	7.16332e-06	5.45286e-07	0.908071	1.0334e-05	-0.272153	0.793229	0.180265	0.392989
ENSMUSG00000059173	ENSMUST00000102655	Pde1a	phosphodiesterase 1A, calmodulin-dependent	7.16332e-06	5.45286e-07	0.673774	0.600566	-0.537833	-2.30903	0.322755	-0.51271
ENSMUSG00000004961	ENSMUST00000065957	Syt5	synaptotagmin V	7.16332e-06	5.45286e-07	0.934267	1.0334e-05	-0.342727	1.69436	0.187129	0.566951
ENSMUSG00000027663	ENSMUST00000168566	Zmat3	zinc finger matrin type 3	7.16332e-06	5.45286e-07	0.845736	0.893796	-0.499635	-3.32841	0.262305	-0.291043
ENSMUSG00000069919	ENSMUST00000093209	Hba-a1	hemoglobin alpha, adult chain 1	7.16332e-06	0.254526	0.966608	0.656352	0.879411	0.757831	-0.293109	-0.24677
ENSMUSG00000025791	ENSMUST00000058351	Pgm1	phosphoglucomutase 1	7.16332e-06	5.45286e-07	0.988643	0.526731	0.317433	0.484829	0.0225895	0.286448
ENSMUSG00000060212	ENSMUST00000047239	Pcnx2	pecanex homolog 2	7.16332e-06	5.45286e-07	0.977498	0.893796	-0.404692	-5.73477	0.0990056	0.11257
ENSMUSG00000057455	ENSMUST00000153060	Rit2	Ras-like without CAAX 2	7.16332e-06	5.45286e-07	2.55102e-05	0.610412	0.471107	0.537594	-0.339907	0.364013
ENSMUSG00000026077	ENSMUST00000056815	Npas2	neuronal PAS domain protein 2	7.16332e-06	0.137484	0.975849	0.351004	-0.813328	0.623159	0.096314	0.238654
ENSMUSG00000030729	ENSMUST00000084935	Pgm2l1	phosphoglucomutase 2-like 1	7.16332e-06	5.45286e-07	0.847873	1.0334e-05	-0.152689	-2.56974	0.363837	-0.609485
ENSMUSG00000050830	ENSMUST00000109681	Vwc2	von Willebrand factor C domain containing 2	7.16332e-06	0.986456	0.975849	0.421598	0.811728	0.0392188	-0.169072	1.17163
ENSMUSG00000050830	ENSMUST00000056344	Vwc2	von Willebrand factor C domain containing 2	7.16332e-06	0.23225	0.977498	0.719417	0.680851	0.364977	-0.444215	0.225343
ENSMUSG00000022770	ENSMUST00000115205	Dlg1	discs large MAGUK scaffold protein 1	7.16332e-06	5.45286e-07	0.979121	0.801928	-1.16374	1.75335	-0.137717	0.09236
ENSMUSG00000022770	ENSMUST00000115196	Dlg1	discs large MAGUK scaffold protein 1	7.16332e-06	5.45286e-07	0.979121	0.704849	-0.871068	-3.43589	-0.129306	-0.443251
ENSMUSG00000056596	ENSMUST00000123169	Trnp1	TMF1-regulated nuclear protein 1	7.16332e-06	5.45286e-07	0.973969	1.0334e-05	0.273608	2.31831	0.0812172	0.798789
ENSMUSG00000047976	ENSMUST00000055168	Kcna1	potassium voltage-gated channel, shaker-related subfamily, member 1	7.16332e-06	5.45286e-07	0.979605	0.505623	-0.263724	-3.91879	-0.0188782	-0.669335
ENSMUSG00000046671	ENSMUST00000102550	Mtfr1l	mitochondrial fission regulator 1-like	7.16332e-06	0.117916	0.966608	0.505623	0.638626	1.08165	-0.182684	0.679282
ENSMUSG00000018548	ENSMUST00000041282	Trim37	tripartite motif-containing 37	7.16332e-06	5.45286e-07	0.976141	0.81137	-0.230042	-0.157189	0.0248617	0.0976562
ENSMUSG00000053560	ENSMUST00000060427	Ier2	immediate early response 2	7.16332e-06	5.45286e-07	0.932812	0.778829	-0.912478	1.30416	-0.433673	0.178493
ENSMUSG00000027397	ENSMUST00000028880	Slc20a1	solute carrier family 20, member 1	7.16332e-06	5.45286e-07	0.962637	0.351004	-0.370752	1.27036	-0.0959645	0.552512
ENSMUSG00000036815	ENSMUST00000239072	Dpp10	dipeptidylpeptidase 10	7.16332e-06	0.110895	0.977498	0.546049	-2.16351	-2.30299	0.256017	1.24462
ENSMUSG00000036764	ENSMUST00000043317	Dnajc12	DnaJ heat shock protein family (Hsp40) member C12	7.16332e-06	5.45286e-07	0.943003	0.903077	0.885529	1.64884	-0.335738	0.0908787
ENSMUSG00000073565	ENSMUST00000116639	Prr16	proline rich 16	7.16332e-06	0.873604	0.966608	0.656352	-0.815289	-0.0847151	-0.165158	0.128785
ENSMUSG00000038077	ENSMUST00000128137	Kcna6	potassium voltage-gated channel, shaker-related, subfamily, member 6	7.16332e-06	5.45286e-07	0.796988	1.0334e-05	0.848052	3.28699	0.503524	0.721268
ENSMUSG00000034675	ENSMUST00000135705	Dbn1	drebrin 1	7.16332e-06	0.448347	0.653647	0.865504	-0.31831	0.146811	0.224443	-0.273667
ENSMUSG00000034675	ENSMUST00000127867	Dbn1	drebrin 1	7.16332e-06	0.119051	0.940821	0.767324	-0.567953	-1.09112	0.255243	-0.413236
ENSMUSG00000002266	ENSMUST00000002336	Zim1	zinc finger, imprinted 1	7.16332e-06	0.400052	0.973969	0.938349	0.755674	0.673775	-0.262587	0.331003
ENSMUSG00000066392	ENSMUST00000190626	Nrxn3	neurexin III	7.16332e-06	5.45286e-07	0.977498	0.824358	-0.444091	-4.3199	-0.0457487	-0.383992
ENSMUSG00000001741	ENSMUST00000001792	Il16	interleukin 16	7.16332e-06	5.45286e-07	0.59867	0.865504	0.375004	-2.04947	0.708989	-0.0903697
ENSMUSG00000029223	ENSMUST00000031131	Uchl1	ubiquitin carboxy-terminal hydrolase L1	7.16332e-06	0.110895	0.932226	0.865504	0.254258	-0.43071	0.13328	-0.0761218
ENSMUSG00000078427	ENSMUST00000105230	Sarnp	SAP domain containing ribonucleoprotein	7.16332e-06	0.127986	0.979605	0.516062	0.506663	1.02177	0.0180154	0.356713
ENSMUSG00000020681	ENSMUST00000001964	Ace	angiotensin I converting enzyme (peptidyl-dipeptidase A) 1	7.16332e-06	0.83672	0.979073	0.679989	1.40703	0.15036	0.0742392	0.880135
ENSMUSG00000006356	ENSMUST00000084882	Crip2	cysteine rich protein 2	7.16332e-06	5.45286e-07	0.877343	0.516062	-0.411902	1.24908	0.310586	0.39463
ENSMUSG00000032625	ENSMUST00000172356	Thsd7a	thrombospondin, type I, domain containing 7A	7.16332e-06	5.45286e-07	0.781631	0.557335	0.55732	-1.28962	-0.476484	-0.254666
ENSMUSG00000030102	ENSMUST00000203615	Itpr1	inositol 1,4,5-trisphosphate receptor 1	7.16332e-06	0.117916	0.966608	0.647074	-0.595905	-0.472484	0.186996	-0.198878
ENSMUSG00000030102	ENSMUST00000212125	Itpr1	inositol 1,4,5-trisphosphate receptor 1	7.16332e-06	5.45286e-07	0.976141	0.600566	-0.9091	-3.59601	0.182277	0.589249
ENSMUSG00000066438	ENSMUST00000140770	Plekhd1	pleckstrin homology domain containing, family D (with coiled-coil domains) member 1	7.16332e-06	0.114794	0.977498	0.590711	1.14537	1.0151	-0.72359	0.247858
ENSMUSG00000071014	ENSMUST00000095128	Ndufb6	NADH:ubiquinone oxidoreductase subunit B6	7.16332e-06	5.45286e-07	0.962637	0.938349	0.202301	0.580545	0.0584403	-0.0096958
ENSMUSG00000041046	ENSMUST00000045374	Ramp3	receptor (calcitonin) activity modifying protein 3	7.16332e-06	0.144995	0.727808	0.876309	1.05505	0.881766	-1.5832	0.0270029
ENSMUSG00000036990	ENSMUST00000173286	Otud4	OTU domain containing 4	7.16332e-06	0.174067	0.917879	0.81137	-1.49871	-2.08713	1.76471	-0.755159
ENSMUSG00000025795	ENSMUST00000026902	Rassf3	Ras association (RalGDS/AF-6) domain family member 3	7.16332e-06	0.540857	0.979121	0.351004	-0.727105	0.397936	-0.0949485	0.332101
ENSMUSG00000059854	ENSMUST00000043141	Hydin	HYDIN, axonemal central pair apparatus protein	7.16332e-06	0.166576	0.988643	0.790109	0.833786	0.751279	-0.247708	0.413631
ENSMUSG00000000594	ENSMUST00000000608	Gm2a	GM2 ganglioside activator protein	7.16332e-06	5.45286e-07	0.979973	1.0334e-05	0.155343	0.871723	0.0264382	0.503384
ENSMUSG00000028063	ENSMUST00000147537	Lmna	lamin A	7.16332e-06	5.45286e-07	0.976141	0.623067	-0.766012	1.81882	-0.0505679	0.397381
ENSMUSG00000039533	ENSMUST00000037048	Mmd2	monocyte to macrophage differentiation-associated 2	7.16332e-06	5.45286e-07	0.828034	0.845692	0.159631	0.976937	0.112388	0.152457
ENSMUSG00000026679	ENSMUST00000027992	Enkur	enkurin, TRPC channel interacting protein	7.16332e-06	5.45286e-07	0.988643	0.394368	0.767266	1.98984	-0.00870642	0.956825
ENSMUSG00000020836	ENSMUST00000102493	Coro6	coronin 6	7.16332e-06	5.45286e-07	0.932226	0.967457	-0.830368	1.33554	-0.467587	-0.114288
ENSMUSG00000020836	ENSMUST00000052515	Coro6	coronin 6	7.16332e-06	5.45286e-07	0.917879	0.505623	-0.984925	-1.5929	-0.528511	-1.30948
ENSMUSG00000039982	ENSMUST00000045521	Dtx4	deltex 4, E3 ubiquitin ligase	7.16332e-06	5.45286e-07	0.988643	0.911192	-0.247626	0.839516	0.0167595	0.0190575
ENSMUSG00000047786	ENSMUST00000115576	Lix1	limb and CNS expressed 1	7.16332e-06	5.45286e-07	0.932812	1.0334e-05	-0.158792	0.899517	0.198898	0.483185
ENSMUSG00000021876	ENSMUST00000022428	Rnase4	ribonuclease, RNase A family 4	7.16332e-06	0.513292	0.977498	0.656352	0.64408	-0.315036	0.0177205	-0.864393
ENSMUSG00000060961	ENSMUST00000148750	Slc4a4	solute carrier family 4 (anion exchanger), member 4	7.16332e-06	5.45286e-07	2.55102e-05	1.0334e-05	0.287041	-0.714257	-0.277671	-0.472557
ENSMUSG00000029084	ENSMUST00000030964	Cd38	CD38 antigen	7.16332e-06	5.45286e-07	0.977498	0.946967	0.645695	0.585756	-0.0287931	-0.25698
ENSMUSG00000070803	ENSMUST00000094814	Cited4	Cbp/p300-interacting transactivator, with Glu/Asp-rich carboxy-terminal domain, 4	7.16332e-06	0.121867	0.988643	0.647074	-1.34835	1.16069	0.0173099	0.24349
ENSMUSG00000021036	ENSMUST00000021424	Sptlc2	serine palmitoyltransferase, long chain base subunit 2	7.16332e-06	0.219165	0.979121	0.634144	0.223115	0.188029	-0.0488966	0.118447
ENSMUSG00000039195	ENSMUST00000146423	Bbln	bublin coiled coil protein	7.16332e-06	5.45286e-07	0.973969	0.421598	-0.562085	2.10659	0.163935	0.536528
ENSMUSG00000039195	ENSMUST00000048792	Bbln	bublin coiled coil protein	7.16332e-06	5.45286e-07	0.976141	0.946967	-0.861885	0.856721	0.25727	-0.0835284
ENSMUSG00000032966	ENSMUST00000044011	Fkbp1a	FK506 binding protein 1a	7.16332e-06	0.116543	0.698947	0.876309	0.180907	0.861833	0.197456	0.0377748
ENSMUSG00000009090	ENSMUST00000133007	Ap1b1	adaptor protein complex AP-1, beta 1 subunit	7.16332e-06	0.29369	0.966608	0.568226	1.14088	-0.518546	-0.227173	-1.08122
ENSMUSG00000039205	ENSMUST00000192758	Ciz1	CDKN1A interacting zinc finger protein 1	7.16332e-06	0.313309	0.979121	1.0334e-05	-0.961854	0.332526	0.168387	-0.87321
ENSMUSG00000032718	ENSMUST00000047443	Mansc1	MANSC domain containing 1	7.16332e-06	0.791624	0.977498	1.0334e-05	-0.475961	-0.0511311	-0.084848	0.737577
ENSMUSG00000019256	ENSMUST00000116436	Ahr	aryl-hydrocarbon receptor	7.16332e-06	0.110895	0.979121	0.590711	-0.455354	-0.527384	0.0204104	-0.245498
ENSMUSG00000038648	ENSMUST00000041093	Creb3l2	cAMP responsive element binding protein 3-like 2	7.16332e-06	0.825612	0.975849	0.568226	0.161249	0.0455049	0.0178149	-0.154139
ENSMUSG00000011154	ENSMUST00000011298	Cfap161	cilia and flagella associated protein 161	7.16332e-06	0.120479	0.979121	0.938349	1.42861	1.88217	0.254503	0.0515102
ENSMUSG00000044674	ENSMUST00000054294	Fzd1	frizzled class receptor 1	7.16332e-06	0.130948	0.975849	0.938349	0.537893	-0.470234	-0.312578	-0.0557714
ENSMUSG00000019767	ENSMUST00000138112	Ccdc170	coiled-coil domain containing 170	7.16332e-06	0.474244	0.966608	0.745069	0.910684	0.426343	0.525304	0.414901
ENSMUSG00000051527	ENSMUST00000200535	Usp29	ubiquitin specific peptidase 29	7.16332e-06	0.83672	0.977498	0.557335	0.56237	-0.0318946	-0.294781	0.489326
ENSMUSG00000027253	ENSMUST00000028689	Lrp4	low density lipoprotein receptor-related protein 4	7.16332e-06	5.45286e-07	0.966383	0.647074	-0.345508	-0.707264	-0.181431	-0.144481
ENSMUSG00000026825	ENSMUST00000113352	Dnm1	dynamin 1	7.16332e-06	5.45286e-07	0.975014	1.0334e-05	-0.237571	-0.861069	0.0585476	-1.1778
ENSMUSG00000029614	ENSMUST00000031617	Rpl6	ribosomal protein L6	7.16332e-06	5.45286e-07	0.969916	1.0334e-05	0.161548	1.12447	-0.0488813	0.399714
ENSMUSG00000076441	ENSMUST00000102840	Ass1	argininosuccinate synthetase 1	7.16332e-06	0.110895	0.975849	0.656352	0.456141	0.641252	-0.188288	0.404466
ENSMUSG00000026247	ENSMUST00000160810	Ecel1	endothelin converting enzyme-like 1	7.16332e-06	0.117916	0.979121	0.634144	1.4331	-2.36915	-0.0221605	1.065
ENSMUSG00000029189	ENSMUST00000031090	Sel1l3	sel-1 suppressor of lin-12-like 3 (C. elegans)	7.16332e-06	5.45286e-07	0.976141	0.733172	-0.460256	0.91798	0.128112	0.0982292
ENSMUSG00000027864	ENSMUST00000102694	Ptgfrn	prostaglandin F2 receptor negative regulator	7.16332e-06	0.355094	0.979121	1.0334e-05	-0.461409	-0.103729	-0.0455639	0.519952
ENSMUSG00000004267	ENSMUST00000204896	Eno2	enolase 2, gamma neuronal	7.16332e-06	5.45286e-07	0.966608	0.884816	-2.13443	-5.06134	0.318041	-0.282199
ENSMUSG00000039953	ENSMUST00000039144	Clstn1	calsyntenin 1	7.16332e-06	5.45286e-07	0.979605	0.856043	-0.813589	-4.49133	0.064986	-0.193063
ENSMUSG00000048978	ENSMUST00000167305	Nrsn1	neurensin 1	7.16332e-06	5.45286e-07	0.95643	0.778829	-0.949334	-5.2436	0.440171	0.6648
ENSMUSG00000048078	ENSMUST00000107166	Tenm4	teneurin transmembrane protein 4	7.16332e-06	0.574024	0.836102	0.967457	-0.193579	0.17086	0.169036	0.00287265
ENSMUSG00000106369	ENSMUST00000196541	Gm43355	predicted gene 43355	7.16332e-06	5.45286e-07	0.979121	0.634144	-0.330683	3.06646	-0.00874162	0.702821
ENSMUSG00000118434	ENSMUST00000238717	Gm13301	predicted gene 13301	7.16332e-06	5.45286e-07	0.698947	0.580421	-0.649343	-2.32123	0.546027	-0.734072
ENSMUSG00000095258	ENSMUST00000178906	Gm10593	predicted gene 10593	7.16332e-06	5.45286e-07	0.847873	0.967457	-0.735496	2.27354	0.412489	0.0261056
ENSMUSG00000082286	ENSMUST00000152828	Pisd	NA	7.16332e-06	0.137484	0.629305	0.884816	-0.723893	-0.92067	0.788771	-0.201711
ENSMUSG00000083554	ENSMUST00000118505	Gm6645	predicted gene 6645	7.16332e-06	0.119727	0.882563	0.92074	-1.17341	-0.71465	1.00865	-0.0915273
ENSMUSG00000103059	ENSMUST00000192239	Gm18186	zinc finger protein 758 pseudogene	7.16332e-06	0.196321	0.975014	0.767324	-1.01905	0.854727	0.2138	-0.413362
ENSMUSG00000062611	ENSMUST00000074245	Rps3a2	ribosomal protein S3A2	7.16332e-06	0.682002	0.911761	0.679989	6.27947	0.628808	5.30082	-0.717341
ENSMUSG00000082955	ENSMUST00000118089	Gm8036	predicted gene 8036	7.16332e-06	0.83672	0.977498	0.778829	0.985247	-0.0699034	-0.0576516	-0.534268
ENSMUSG00000084383	ENSMUST00000121309	Gm13370	ribosomal protein L21 pseudogene	7.16332e-06	5.45286e-07	0.977498	1.0334e-05	0.548048	1.9715	0.0382751	0.558456
ENSMUSG00000040540	ENSMUST00000075147	Ctdsp2	NA	7.16332e-06	0.127986	0.896982	0.647074	-1.1775	-1.48157	0.774197	-0.66156
ENSMUSG00000059751	ENSMUST00000074680	Rps3a3	ribosomal protein S3A3	7.16332e-06	0.588064	0.979121	0.81137	6.97136	0.681448	5.03154	0.313417
ENSMUSG00000084411	ENSMUST00000120278	Gm11510	predicted gene 11510	7.16332e-06	5.45286e-07	0.934267	0.610412	0.436944	2.16237	-0.177286	0.566828
ENSMUSG00000111356	ENSMUST00000216127	Rpl32l	ribosomal protein L32-like	7.16332e-06	0.574024	0.975014	0.610412	1.1759	0.38369	-0.385279	0.666352
ENSMUSG00000082274	ENSMUST00000120625	Gm14026	predicted gene 14026	7.16332e-06	0.225499	0.977498	0.634144	0.859577	-0.462405	0.325391	-0.519077
ENSMUSG00000046721	ENSMUST00000026901	Rpl14-ps1	ribosomal protein L14, pseudogene 1	7.16332e-06	0.29369	0.977498	0.946967	0.346763	-0.731122	-0.0708639	0.0117436
ENSMUSG00000090338	ENSMUST00000167363	Gm17081	predicted gene 17081	7.16332e-06	0.207221	0.911761	0.865504	-0.871379	0.733218	0.40032	0.122342
ENSMUSG00000095779	ENSMUST00000179734	Gm2163	predicted gene 2163	7.16332e-06	0.129765	0.969916	0.568226	-0.914229	-1.00653	0.264067	-0.780097
ENSMUSG00000022099	ENSMUST00000228295	Dmtn	dematin actin binding protein	0.23838	5.45286e-07	0.977498	0.351004	-0.307599	1.08211	0.0411112	0.479517
ENSMUSG00000071719	ENSMUST00000096363	Nalf2	NALCN channel auxiliary factor 2	0.23838	5.45286e-07	0.419489	0.733172	0.216261	1.33204	0.318721	0.263251
ENSMUSG00000022403	ENSMUST00000172107	St13	suppression of tumorigenicity 13	0.23838	5.45286e-07	0.979121	0.623067	0.171089	0.660353	0.0386069	0.225086
ENSMUSG00000020900	ENSMUST00000139059	Myh10	myosin, heavy polypeptide 10, non-muscle	0.23838	5.45286e-07	0.975849	0.526731	0.399071	2.58551	-0.0243043	0.377802
ENSMUSG00000021807	ENSMUST00000022341	Rtraf	RNA transcription, translation and transport factor	0.23838	5.45286e-07	0.967913	1.0334e-05	0.285601	1.24699	0.0542315	0.552338
ENSMUSG00000007207	ENSMUST00000144198	Stx1a	syntaxin 1A (brain)	0.23838	5.45286e-07	0.932812	0.53746	-1.07164	-2.13957	0.446867	-1.21464
ENSMUSG00000056050	ENSMUST00000194543	Mia3	MIA SH3 domain ER export factor 3	0.23838	5.45286e-07	0.979121	0.505623	-0.178657	-1.69911	0.00207661	0.460672
ENSMUSG00000057667	ENSMUST00000077408	Bloc1s3	biogenesis of lysosomal organelles complex-1, subunit 3	0.23838	5.45286e-07	0.928404	0.92074	0.26421	0.713795	0.168302	0.128539
ENSMUSG00000018537	ENSMUST00000103148	Pcgf2	polycomb group ring finger 2	0.23838	0.986456	0.977498	1.0334e-05	-0.476914	0.548239	0.0635073	-1.01643
ENSMUSG00000029064	ENSMUST00000176308	Gnb1	guanine nucleotide binding protein (G protein), beta 1	0.23838	5.45286e-07	0.9727	0.801928	-0.361638	-5.18717	0.166796	-0.354451
ENSMUSG00000023277	ENSMUST00000188650	Twf2	twinfilin actin binding protein 2	0.23838	5.45286e-07	0.966383	0.623067	-0.763115	-4.44735	0.242073	-1.59789
ENSMUSG00000013236	ENSMUST00000225379	Ptprs	protein tyrosine phosphatase, receptor type, S	0.23838	5.45286e-07	0.803786	1.0334e-05	-0.172378	-3.458	0.155545	-3.16824
ENSMUSG00000072966	ENSMUST00000173804	Gprasp2	G protein-coupled receptor associated sorting protein 2	0.23838	5.45286e-07	0.932812	0.497952	0.481397	1.32435	-0.189354	0.421642
ENSMUSG00000027509	ENSMUST00000029013	Rae1	ribonucleic acid export 1	0.23838	5.45286e-07	0.977498	0.590711	0.208905	1.74409	0.0210038	0.401463
ENSMUSG00000053819	ENSMUST00000198637	Camk2d	calcium/calmodulin-dependent protein kinase II, delta	0.23838	5.45286e-07	0.727808	0.92074	0.757111	-2.47644	-0.819319	-0.366741
ENSMUSG00000001419	ENSMUST00000119251	Mef2d	myocyte enhancer factor 2D	0.23838	5.45286e-07	0.967913	0.469577	-0.316933	-1.97388	0.152932	-0.758739
ENSMUSG00000001419	ENSMUST00000107559	Mef2d	myocyte enhancer factor 2D	0.23838	5.45286e-07	0.979121	0.719417	-0.52826	-2.2079	0.0739943	-0.464145
ENSMUSG00000003279	ENSMUST00000155016	Dlgap1	DLG associated protein 1	0.23838	5.45286e-07	0.975849	0.580421	-0.629194	-4.36874	0.16319	1.2926
ENSMUSG00000053716	ENSMUST00000173748	Dusp7	dual specificity phosphatase 7	0.23838	5.45286e-07	0.977498	0.876309	-0.840404	-2.45091	0.0937064	-0.162028
ENSMUSG00000027848	ENSMUST00000154145	Olfml3	olfactomedin-like 3	0.23838	5.45286e-07	0.975014	0.679989	0.503968	1.60308	0.118742	0.521224
ENSMUSG00000086316	ENSMUST00000140575	Nbdy	negative regulator of P-body association	0.23838	5.45286e-07	0.934267	1.0334e-05	0.369707	1.00708	-0.110685	0.54552
ENSMUSG00000009687	ENSMUST00000161684	Fxyd5	FXYD domain-containing ion transport regulator 5	0.23838	5.45286e-07	0.977498	0.453411	-0.722511	2.2987	-0.228351	0.690995
ENSMUSG00000022477	ENSMUST00000229068	Aco2	aconitase 2, mitochondrial	0.23838	5.45286e-07	0.979121	0.92074	-0.595805	-4.18901	0.00429561	0.141615
ENSMUSG00000071415	ENSMUST00000103146	Rpl23	ribosomal protein L23	0.23838	5.45286e-07	0.977498	1.0334e-05	0.221197	2.05811	-0.0144863	0.756665
ENSMUSG00000035199	ENSMUST00000044681	Arl6ip5	ADP-ribosylation factor-like 6 interacting protein 5	0.23838	5.45286e-07	2.55102e-05	0.967457	0.0973	0.584345	0.145753	0.0375995
ENSMUSG00000046229	ENSMUST00000079125	Scand1	SCAN domain-containing 1	0.23838	5.45286e-07	0.967913	0.505623	0.389619	2.10629	-0.114369	0.321196
ENSMUSG00000072663	ENSMUST00000160236	Spef2	sperm flagellar 2	0.23838	5.45286e-07	0.932812	1.0334e-05	0.874731	2.14681	0.444616	1.36144
ENSMUSG00000026353	ENSMUST00000027592	Ubxn4	UBX domain protein 4	0.23838	5.45286e-07	0.545251	0.647074	0.167183	0.942773	0.125901	0.244849
ENSMUSG00000032172	ENSMUST00000215039	Olfm2	olfactomedin 2	0.23838	5.45286e-07	0.979121	0.656352	-1.06162	-1.39475	-0.151725	-0.49146
ENSMUSG00000027702	ENSMUST00000029252	Lrrc34	leucine rich repeat containing 34	0.23838	5.45286e-07	0.979121	0.497952	1.04014	1.48569	-0.0447083	0.772323
ENSMUSG00000034486	ENSMUST00000187633	Gbx2	gastrulation brain homeobox 2	0.23838	5.45286e-07	0.943003	0.505623	2.52193	2.13214	-2.74981	1.35303
ENSMUSG00000027533	ENSMUST00000029046	Fabp5	fatty acid binding protein 5, epidermal	0.23838	5.45286e-07	0.959698	1.0334e-05	0.197111	0.613906	-0.116769	0.175658
ENSMUSG00000053062	ENSMUST00000114195	Jam2	junction adhesion molecule 2	0.23838	5.45286e-07	0.857348	0.845692	0.204733	-0.394939	-0.183281	0.0828205
ENSMUSG00000004098	ENSMUST00000004201	Col5a3	collagen, type V, alpha 3	0.23838	5.45286e-07	0.977498	1.0334e-05	0.883984	2.7589	-0.276366	0.784986
ENSMUSG00000021745	ENSMUST00000022264	Ptprg	NA	0.23838	5.45286e-07	2.55102e-05	0.656352	0.146932	-1.21951	0.241786	-0.0806611
ENSMUSG00000062006	ENSMUST00000062601	Rpl34	ribosomal protein L34	0.23838	5.45286e-07	0.932812	0.351004	0.46979	1.61026	-0.622237	-0.534971
ENSMUSG00000048218	ENSMUST00000053106	Amigo2	adhesion molecule with Ig like domain 2	0.23838	5.45286e-07	0.979121	0.893796	1.00318	-3.06949	-0.0315793	0.0865874
ENSMUSG00000013033	ENSMUST00000152978	Adgrl1	adhesion G protein-coupled receptor L1	0.23838	5.45286e-07	0.976141	0.81137	-0.930249	-2.45013	-0.0344134	-0.618077
ENSMUSG00000059743	ENSMUST00000081848	Fdps	farnesyl diphosphate synthetase	0.23838	5.45286e-07	0.973969	0.669453	0.31919	0.87991	-0.108874	0.210272
ENSMUSG00000021756	ENSMUST00000183663	Il6st	interleukin 6 signal transducer	0.23838	5.45286e-07	0.914533	0.351004	0.21476	-1.04326	-0.223194	-0.51271
ENSMUSG00000021703	ENSMUST00000049488	Serinc5	serine incorporator 5	0.23838	5.45286e-07	0.934267	1.0334e-05	-0.116532	-0.425634	-0.0583684	-0.418541
ENSMUSG00000033278	ENSMUST00000037974	Ptprm	protein tyrosine phosphatase, receptor type, M	0.23838	0.191513	0.988643	1.0334e-05	0.300986	0.247269	-0.0820948	0.455663
ENSMUSG00000019039	ENSMUST00000019183	Dalrd3	DALR anticodon binding domain containing 3	0.23838	5.45286e-07	0.966608	0.623067	0.393215	2.25666	0.118817	0.435354
ENSMUSG00000018574	ENSMUST00000102574	Acadvl	acyl-Coenzyme A dehydrogenase, very long chain	0.23838	5.45286e-07	0.979073	0.440095	0.561868	1.57094	0.087084	0.611348
ENSMUSG00000059921	ENSMUST00000106236	Unc5c	unc-5 netrin receptor C	0.23838	5.45286e-07	0.946498	1.0334e-05	0.232543	-0.786993	0.0908811	-0.323007
ENSMUSG00000041479	ENSMUST00000035351	Syt15	synaptotagmin XV	0.23838	5.45286e-07	0.932812	0.394368	1.15069	1.80187	-0.907224	0.665156
ENSMUSG00000049556	ENSMUST00000114256	Lingo1	leucine rich repeat and Ig domain containing 1	0.23838	5.45286e-07	0.976141	0.967457	-0.595235	-4.48884	0.282035	-0.329925
ENSMUSG00000022075	ENSMUST00000022665	Rhobtb2	Rho-related BTB domain containing 2	0.23838	5.45286e-07	0.976141	0.767324	-0.320347	0.729142	0.0849421	0.122891
ENSMUSG00000033730	ENSMUST00000225200	Egr3	early growth response 3	0.23838	5.45286e-07	0.966383	0.745069	-0.862474	-4.0079	0.525767	-0.662401
ENSMUSG00000021963	ENSMUST00000128764	Sap18	Sin3-associated polypeptide 18	0.23838	5.45286e-07	0.481748	1.0334e-05	0.156806	1.32787	0.195036	0.474145
ENSMUSG00000043323	ENSMUST00000198415	Fbrsl1	fibrosin-like 1	0.23838	5.45286e-07	0.927035	0.876309	-0.448397	1.22634	0.201229	0.0553241
ENSMUSG00000031344	ENSMUST00000114553	Gabrq	gamma-aminobutyric acid (GABA) A receptor, subunit theta	0.23838	0.114794	0.970905	1.0334e-05	1.9191	3.09069	-0.721058	2.98553
ENSMUSG00000002985	ENSMUST00000174064	Apoe	apolipoprotein E	0.23838	5.45286e-07	0.946498	0.394368	0.180111	0.584683	-0.0924331	0.203794
ENSMUSG00000036006	ENSMUST00000110384	Ripor2	RHO family interacting cell polarization regulator 2	0.23838	5.45286e-07	0.973969	0.600566	0.312689	-3.43496	0.114946	-1.66145
ENSMUSG00000061787	ENSMUST00000134425	Rps17	ribosomal protein S17	0.23838	5.45286e-07	0.975014	0.53746	0.166135	1.40889	0.0805728	0.290453
ENSMUSG00000059246	ENSMUST00000071281	Foxb1	forkhead box B1	0.23838	0.574024	2.55102e-05	0.580421	1.95949	0.443466	-2.69083	0.534024
ENSMUSG00000031342	ENSMUST00000112235	Gpm6b	glycoprotein m6b	0.23838	5.45286e-07	2.55102e-05	0.623067	-0.111762	-2.21369	-0.11124	0.371501
ENSMUSG00000006932	ENSMUST00000007130	Ctnnb1	catenin (cadherin associated protein), beta 1	0.23838	5.45286e-07	0.979121	0.497952	0.220495	-1.3287	0.0789685	0.641494
ENSMUSG00000032221	ENSMUST00000034746	Mns1	meiosis-specific nuclear structural protein 1	0.23838	5.45286e-07	0.977498	0.623067	0.54861	0.791246	-0.16888	0.366637
ENSMUSG00000047394	ENSMUST00000049968	Odf3b	outer dense fiber of sperm tails 3B	0.23838	5.45286e-07	0.979121	0.610412	1.05841	2.63658	0.1307	0.59052
ENSMUSG00000024044	ENSMUST00000223565	Epb41l3	erythrocyte membrane protein band 4.1 like 3	0.23838	5.45286e-07	0.967913	0.351004	0.372379	2.11438	-0.197388	0.297323
ENSMUSG00000028800	ENSMUST00000102597	Hdac1	histone deacetylase 1	0.23838	5.45286e-07	0.979973	0.967457	0.233125	1.49519	-0.0355146	0.129855
ENSMUSG00000010080	ENSMUST00000127305	Epn3	epsin 3	0.23838	5.45286e-07	0.979121	0.590711	1.18873	1.11378	-0.888947	0.984438
ENSMUSG00000056692	ENSMUST00000114863	Ilrun	inflammation and lipid regulator with UBA-like and NBR1-like domains	0.23838	5.45286e-07	0.966383	1.0334e-05	-0.241503	-0.842903	0.113416	0.980161
ENSMUSG00000041220	ENSMUST00000071402	Elovl6	ELOVL family member 6, elongation of long chain fatty acids (yeast)	0.23838	5.45286e-07	0.946498	0.590711	0.114791	0.528679	-0.0664797	0.256825
ENSMUSG00000004892	ENSMUST00000194596	Bcan	brevican	0.23838	5.45286e-07	0.979121	0.719417	0.194484	0.980019	0.00699878	0.181808
ENSMUSG00000032959	ENSMUST00000036951	Pebp1	phosphatidylethanolamine binding protein 1	0.23838	5.45286e-07	2.55102e-05	1.0334e-05	0.0758294	1.50233	0.198715	0.402253
ENSMUSG00000039221	ENSMUST00000043867	Rpl22l1	ribosomal protein L22 like 1	0.23838	5.45286e-07	0.818961	0.946967	0.315657	1.16146	0.335026	0.019886
ENSMUSG00000000346	ENSMUST00000000356	Dazap2	DAZ associated protein 2	0.23838	5.45286e-07	0.966383	1.0334e-05	0.08902	1.07464	-0.0439786	0.436366
ENSMUSG00000024462	ENSMUST00000174181	Gabbr1	gamma-aminobutyric acid (GABA) B receptor, 1	0.23838	5.45286e-07	0.977498	0.790109	0.465308	-1.67688	0.109177	-0.438891
ENSMUSG00000027074	ENSMUST00000090726	Slc43a3	solute carrier family 43, member 3	0.23838	5.45286e-07	0.979973	1.0334e-05	0.759724	1.58052	0.0863645	1.10847
ENSMUSG00000019558	ENSMUST00000114465	Slc6a8	solute carrier family 6 (neurotransmitter transporter, creatine), member 8	0.23838	5.45286e-07	0.977498	0.669453	-0.395599	1.40384	0.0663404	0.191977
ENSMUSG00000063239	ENSMUST00000231416	Grm4	glutamate receptor, metabotropic 4	0.23838	5.45286e-07	0.959702	0.938349	1.23561	1.61252	-0.610327	-0.121667
ENSMUSG00000005442	ENSMUST00000169266	Cic	capicua transcriptional repressor	0.23838	5.45286e-07	0.979121	0.929103	-0.299694	-3.03935	0.0729061	-0.0441414
ENSMUSG00000015745	ENSMUST00000123006	Plekho1	pleckstrin homology domain containing, family O member 1	0.23838	5.45286e-07	0.979073	0.669453	-0.55756	2.07846	0.0593671	0.301674
ENSMUSG00000073676	ENSMUST00000075242	Hspe1	heat shock protein 1 (chaperonin 10)	0.23838	5.45286e-07	0.973969	0.967457	0.193124	0.985527	0.0276207	0.0260065
ENSMUSG00000027950	ENSMUST00000199372	Chrnb2	cholinergic receptor, nicotinic, beta polypeptide 2 (neuronal)	0.23838	5.45286e-07	0.716563	0.580421	1.24451	2.0631	1.58665	0.358094
ENSMUSG00000022895	ENSMUST00000023612	Ets2	E26 avian leukemia oncogene 2, 3' domain	0.23838	5.45286e-07	0.847873	0.755764	-0.268959	-1.87866	0.139358	-0.307967
ENSMUSG00000039787	ENSMUST00000047521	Cercam	cerebral endothelial cell adhesion molecule	0.23838	5.45286e-07	0.946498	0.421598	0.404206	1.17409	-0.189992	0.3755
ENSMUSG00000040363	ENSMUST00000209776	Bcor	BCL6 interacting corepressor	0.23838	5.45286e-07	0.979605	0.526731	-0.476062	0.978344	0.0560846	0.391027
ENSMUSG00000039850	ENSMUST00000106245	Endov	endonuclease V	0.23838	5.45286e-07	0.966383	0.546049	-0.703619	1.17276	0.277668	0.273106
ENSMUSG00000021939	ENSMUST00000225540	Ctsb	cathepsin B	0.23838	5.45286e-07	0.979605	0.834017	-0.14623	-8.15265	0.00881595	-0.12664
ENSMUSG00000001151	ENSMUST00000217838	Pcnt	pericentrin (kendrin)	0.23838	5.45286e-07	0.977498	0.719417	-0.470126	-2.38902	-0.0863646	0.677654
ENSMUSG00000010066	ENSMUST00000168959	Cacna2d2	calcium channel, voltage-dependent, alpha 2/delta subunit 2	0.23838	5.45286e-07	0.911761	0.92074	0.884629	-3.35862	-0.463001	-0.090437
ENSMUSG00000030629	ENSMUST00000178385	Zfand6	zinc finger, AN1-type domain 6	0.23838	5.45286e-07	0.973969	1.0334e-05	0.228478	-4.89745	0.0772915	-4.03527
ENSMUSG00000033585	ENSMUST00000038775	Ndn	necdin, MAGE family member	0.23838	5.45286e-07	0.975849	1.0334e-05	0.431184	2.0808	0.183449	0.789213
ENSMUSG00000031924	ENSMUST00000034400	Cyb5b	cytochrome b5 type B	0.23838	5.45286e-07	0.481748	0.546049	0.130272	0.741071	0.0930257	0.210896
ENSMUSG00000107877	ENSMUST00000204457	4933427D14Rik	RIKEN cDNA 4933427D14 gene	0.23838	5.45286e-07	0.9727	0.453411	-0.27773	-2.59683	0.0685475	-0.81466
ENSMUSG00000026473	ENSMUST00000139476	Glul	glutamate-ammonia ligase (glutamine synthetase)	0.23838	5.45286e-07	0.977498	0.733172	-0.498481	-6.5308	-0.0693681	0.33884
ENSMUSG00000032549	ENSMUST00000035155	Rab6b	RAB6B, member RAS oncogene family	0.23838	5.45286e-07	0.896982	0.704849	-0.18064	0.364897	0.149241	0.0515021
ENSMUSG00000068823	ENSMUST00000198174	Csde1	cold shock domain containing E1, RNA binding	0.23838	5.45286e-07	0.977498	0.824358	1.10252	-6.42601	-0.00180296	-0.220343
ENSMUSG00000029657	ENSMUST00000201431	Hsph1	heat shock 105kDa/110kDa protein 1	0.23838	5.45286e-07	0.979121	0.351004	-0.543027	-2.39313	-0.128682	-1.34239
ENSMUSG00000057113	ENSMUST00000075641	Npm1	nucleophosmin 1	0.23838	5.45286e-07	0.977498	1.0334e-05	0.382481	1.95722	0.0415344	0.814097
ENSMUSG00000043648	ENSMUST00000051493	Pld6	phospholipase D family, member 6	0.23838	5.45286e-07	0.932812	0.483772	0.688975	2.21866	-0.460899	0.946019
ENSMUSG00000040964	ENSMUST00000097820	Arhgef10l	Rho guanine nucleotide exchange factor (GEF) 10-like	0.23838	5.45286e-07	0.969916	0.755764	-0.754905	-1.72774	-0.359506	0.813444
ENSMUSG00000042323	ENSMUST00000112095	Pbrm1	polybromo 1	0.23838	5.45286e-07	0.946498	0.421598	0.133082	-0.566067	-0.0625435	-0.176495
ENSMUSG00000027429	ENSMUST00000028916	Sec23b	SEC23 homolog B, COPII coat complex component	0.23838	5.45286e-07	0.976141	0.733172	-0.734389	-3.06975	-0.135727	0.788606
ENSMUSG00000021550	ENSMUST00000022032	2210016F16Rik	RIKEN cDNA 2210016F16 gene	0.23838	5.45286e-07	0.943003	0.505623	0.500371	1.49029	0.234489	0.555896
ENSMUSG00000090247	ENSMUST00000026405	Bloc1s1	biogenesis of lysosomal organelles complex-1, subunit 1	0.23838	5.45286e-07	0.979121	0.834017	0.223648	0.925681	-0.0132096	0.167686
ENSMUSG00000053310	ENSMUST00000182070	Nrgn	neurogranin	0.23838	0.137484	0.979121	1.0334e-05	-1.04226	2.27743	0.138753	-1.21579
ENSMUSG00000035863	ENSMUST00000105379	Palm	paralemmin	0.23838	5.45286e-07	0.772527	1.0334e-05	-0.367445	2.11211	0.264347	0.589251
ENSMUSG00000027430	ENSMUST00000028917	Dtd1	D-tyrosyl-tRNA deacylase 1	0.23838	5.45286e-07	0.979605	0.845692	0.283739	1.21455	0.01701	0.160567
ENSMUSG00000025290	ENSMUST00000224568	Rps24	ribosomal protein S24	0.23838	5.45286e-07	0.979121	1.0334e-05	0.310441	1.80978	0.0478612	0.458214
ENSMUSG00000029580	ENSMUST00000100497	Actb	actin, beta	0.23838	5.45286e-07	0.979121	1.0334e-05	0.224273	2.30254	0.0809963	0.682008
ENSMUSG00000030683	ENSMUST00000155138	Sez6l2	seizure related 6 homolog like 2	0.23838	5.45286e-07	0.979121	0.679989	0.368866	2.46843	0.0828306	0.18433
ENSMUSG00000030780	ENSMUST00000033044	Rusf1	RUS family member 1	0.23838	5.45286e-07	0.977498	0.557335	0.319487	1.63268	-0.0372161	0.559173
ENSMUSG00000031870	ENSMUST00000189181	Pgr	progesterone receptor	0.23838	5.45286e-07	0.979121	1.0334e-05	-0.52311	-0.69092	0.0803444	-0.326441
ENSMUSG00000029516	ENSMUST00000145363	Cit	citron	0.23838	0.123325	0.976141	1.0334e-05	-0.662843	-0.734918	-0.14731	0.586234
ENSMUSG00000014226	ENSMUST00000014370	Cacybp	calcyclin binding protein	0.23838	5.45286e-07	0.943003	1.0334e-05	0.164468	1.22185	0.0892323	0.458453
ENSMUSG00000030207	ENSMUST00000111915	Fam234b	family with sequence similarity 234, member B	0.23838	5.45286e-07	0.976141	0.557335	-0.197206	0.647846	0.0508896	0.301374
ENSMUSG00000003868	ENSMUST00000107771	Ruvbl2	RuvB-like protein 2	0.23838	5.45286e-07	0.977498	0.946967	0.276817	1.37124	0.0860624	-0.00751433
ENSMUSG00000075590	ENSMUST00000228366	Nrbp2	nuclear receptor binding protein 2	0.23838	5.45286e-07	0.927035	0.421598	0.31082	2.0015	-0.272477	0.554466
ENSMUSG00000026032	ENSMUST00000027193	Ndufb3	NADH:ubiquinone oxidoreductase subunit B3	0.23838	5.45286e-07	0.975849	0.745069	0.206893	1.42591	0.0451225	0.224233
ENSMUSG00000054766	ENSMUST00000067996	Set	SET nuclear oncogene	0.23838	5.45286e-07	0.976141	0.557335	0.176305	1.25027	0.0498782	0.373121
ENSMUSG00000021660	ENSMUST00000152704	Btf3	basic transcription factor 3	0.23838	5.45286e-07	0.975014	0.421598	0.330658	1.53874	0.0655194	0.443588
ENSMUSG00000024712	ENSMUST00000025617	Rfk	riboflavin kinase	0.23838	5.45286e-07	0.836102	0.526731	0.22804	0.763773	0.136672	0.319582
ENSMUSG00000078794	ENSMUST00000108493	Dact3	dishevelled-binding antagonist of beta-catenin 3	0.23838	5.45286e-07	0.934267	0.421598	-0.2145	1.49539	0.152921	0.356942
ENSMUSG00000038838	ENSMUST00000165787	Vars2	valyl-tRNA synthetase 2, mitochondrial	0.23838	5.45286e-07	0.975014	1.0334e-05	-0.984305	2.50429	-0.182846	0.778895
ENSMUSG00000039099	ENSMUST00000035622	Wdr93	WD repeat domain 93	0.23838	5.45286e-07	0.977498	1.0334e-05	0.966467	2.2865	0.138521	2.15248
ENSMUSG00000045114	ENSMUST00000161931	Prrt2	proline-rich transmembrane protein 2	0.23838	5.45286e-07	0.698947	1.0334e-05	-0.189662	-1.70312	0.327681	-5.64875
ENSMUSG00000024424	ENSMUST00000234966	Ttc39c	tetratricopeptide repeat domain 39C	0.23838	5.45286e-07	0.979121	0.778829	0.401469	0.749216	0.0508442	0.171952
ENSMUSG00000049892	ENSMUST00000062405	Rasd1	RAS, dexamethasone-induced 1	0.23838	5.45286e-07	0.975014	0.967457	0.567964	1.63472	0.183881	-0.14741
ENSMUSG00000039883	ENSMUST00000035651	Lrrc17	leucine rich repeat containing 17	0.23838	5.45286e-07	2.55102e-05	1.0334e-05	0.951228	4.82351	0.758551	1.95333
ENSMUSG00000021113	ENSMUST00000021532	Snapc1	small nuclear RNA activating complex, polypeptide 1	0.23838	0.303561	2.55102e-05	0.483772	-0.364707	0.238128	0.246208	0.445202
ENSMUSG00000041453	ENSMUST00000075453	Rpl21	ribosomal protein L21	0.23838	5.45286e-07	0.979973	1.0334e-05	0.282338	1.48074	0.00882065	0.498806
ENSMUSG00000035168	ENSMUST00000147650	Tanc1	tetratricopeptide repeat, ankyrin repeat and coiled-coil containing 1	0.23838	5.45286e-07	0.959698	0.967457	0.791352	1.94804	0.378197	-0.283149
ENSMUSG00000049225	ENSMUST00000108297	Pdp1	pyruvate dehydrogenase phosphatase catalytic subunit 1	0.23838	5.45286e-07	0.975849	0.580421	0.408721	0.76522	-0.256563	0.376108
ENSMUSG00000042700	ENSMUST00000166429	Sipa1l1	signal-induced proliferation-associated 1 like 1	0.23838	5.45286e-07	0.977498	0.911192	-0.560575	-3.96275	0.151021	0.188299
ENSMUSG00000059586	ENSMUST00000168722	Nsmce2	NSE2/MMS21 homolog, SMC5-SMC6 complex SUMO ligase	0.23838	5.45286e-07	0.962637	0.903077	0.252463	0.548963	-0.0987105	0.0300167
ENSMUSG00000025035	ENSMUST00000026009	Arl3	ADP-ribosylation factor-like 3	0.23838	5.45286e-07	0.9727	0.469577	0.273096	1.23649	-0.0917595	0.409623
ENSMUSG00000001864	ENSMUST00000001920	Aif1l	allograft inflammatory factor 1-like	0.23838	5.45286e-07	0.946498	1.0334e-05	0.336108	1.71633	-0.205856	0.463579
ENSMUSG00000044042	ENSMUST00000099576	Fmn1	formin 1	0.23838	5.45286e-07	0.979605	1.0334e-05	-0.30475	-1.85289	-0.0154016	-0.463528
ENSMUSG00000031149	ENSMUST00000033489	Praf2	PRA1 domain family 2	0.23838	5.45286e-07	0.977498	1.0334e-05	0.226177	1.38282	-0.0154696	0.521241
ENSMUSG00000060261	ENSMUST00000172904	Gtf2i	general transcription factor II I	0.23838	5.45286e-07	0.979121	1.0334e-05	0.356239	2.71166	0.0388748	0.425075
ENSMUSG00000020547	ENSMUST00000020856	Bzw2	basic leucine zipper and W2 domains 2	0.23838	5.45286e-07	0.932812	0.568226	0.230488	1.40071	0.122061	0.374363
ENSMUSG00000024583	ENSMUST00000237004	Txnl1	thioredoxin-like 1	0.23838	5.45286e-07	0.928404	0.453411	0.435172	0.764247	-0.189834	0.245036
ENSMUSG00000118506	ENSMUST00000238911	Cfap141	cilia and flagella associated protein 141	0.23838	5.45286e-07	0.979121	1.0334e-05	0.971278	2.06474	0.083741	0.836701
ENSMUSG00000057914	ENSMUST00000144423	Cacnb2	calcium channel, voltage-dependent, beta 2 subunit	0.23838	5.45286e-07	0.975849	0.53746	0.84535	-1.34755	0.213089	-0.894334
ENSMUSG00000046607	ENSMUST00000054836	Hrk	harakiri, BCL2 interacting protein (contains only BH3 domain)	0.23838	5.45286e-07	0.975014	1.0334e-05	-0.250899	0.871477	0.118584	0.406208
ENSMUSG00000038812	ENSMUST00000174786	Trmt112	tRNA methyltransferase 11-2	0.23838	5.45286e-07	0.975014	0.610412	0.576612	1.71913	-0.114104	0.423587
ENSMUSG00000047710	ENSMUST00000128557	Champ1	chromosome alignment maintaining phosphoprotein 1	0.23838	5.45286e-07	0.977498	0.634144	2.49772	1.86476	0.300716	-0.280547
ENSMUSG00000038095	ENSMUST00000199808	Sbno1	strawberry notch 1	0.23838	5.45286e-07	0.847873	0.745069	-0.414692	-4.27237	0.279153	1.22864
ENSMUSG00000059263	ENSMUST00000215510	Usp47	ubiquitin specific peptidase 47	0.23838	5.45286e-07	0.932812	0.623067	-0.705236	-3.04146	-0.196708	1.07986
ENSMUSG00000050592	ENSMUST00000056406	Fam78a	family with sequence similarity 78, member A	0.23838	5.45286e-07	0.975849	0.719417	-0.550356	1.29806	-0.142457	-0.316372
ENSMUSG00000073062	ENSMUST00000101388	Zxdb	zinc finger, X-linked, duplicated B	0.23838	5.45286e-07	0.975849	0.590711	-0.203562	-1.31292	0.0271635	-0.218382
ENSMUSG00000072214	ENSMUST00000096987	Septin5	septin 5	0.23838	5.45286e-07	0.847873	0.81137	-0.246758	-6.14065	0.197631	-0.490686
ENSMUSG00000020262	ENSMUST00000105404	Adarb1	adenosine deaminase, RNA-specific, B1	0.23838	5.45286e-07	0.890556	0.440095	0.55294	-1.80758	-0.513205	1.46979
ENSMUSG00000042743	ENSMUST00000044385	Sgtb	small glutamine-rich tetratricopeptide repeat (TPR)-containing, beta	0.23838	5.45286e-07	0.975014	1.0334e-05	-0.277966	-1.65285	0.120529	-0.35934
ENSMUSG00000001440	ENSMUST00000001479	Kpnb1	karyopherin (importin) beta 1	0.23838	5.45286e-07	0.973969	0.967457	0.100228	0.330437	0.0467942	0.0507304
ENSMUSG00000031748	ENSMUST00000137202	Gnao1	guanine nucleotide binding protein, alpha O	0.23838	5.45286e-07	0.979121	0.81137	-0.667173	-3.78438	0.104497	-0.283023
ENSMUSG00000039830	ENSMUST00000035608	Olig2	oligodendrocyte transcription factor 2	0.23838	5.45286e-07	0.545251	0.938349	0.214792	0.818565	-0.236658	-0.135327
ENSMUSG00000055204	ENSMUST00000196919	Ankrd17	ankyrin repeat domain 17	0.23838	5.45286e-07	0.975849	1.0334e-05	0.419462	2.98595	0.105456	0.511682
ENSMUSG00000038026	ENSMUST00000194860	Kcnj9	potassium inwardly-rectifying channel, subfamily J, member 9	0.23838	5.45286e-07	0.975849	1.0334e-05	-0.948314	-2.84484	-0.15459	-2.23478
ENSMUSG00000018076	ENSMUST00000100816	Med13l	mediator complex subunit 13-like	0.23838	5.45286e-07	0.962637	1.0334e-05	-0.221503	-0.742352	0.138724	-0.336191
ENSMUSG00000026117	ENSMUST00000190128	Zap70	zeta-chain (TCR) associated protein kinase	0.23838	5.45286e-07	0.979121	0.394368	1.14046	2.65404	0.0734864	0.787577
ENSMUSG00000005873	ENSMUST00000006027	Reep5	receptor accessory protein 5	0.23838	5.45286e-07	0.481748	1.0334e-05	0.108639	0.607671	0.104439	0.361299
ENSMUSG00000079641	ENSMUST00000115231	Rpl39	ribosomal protein L39	0.23838	5.45286e-07	0.977498	1.0334e-05	0.205439	1.47497	0.00240408	0.446586
ENSMUSG00000030051	ENSMUST00000065997	Aplf	aprataxin and PNKP like factor	0.23838	5.45286e-07	0.977498	0.526731	-0.402795	1.53298	-0.00573425	0.449687
ENSMUSG00000022540	ENSMUST00000202281	Rogdi	rogdi homolog	0.23838	5.45286e-07	0.977498	0.938349	0.163537	1.74377	0.0275366	0.181488
ENSMUSG00000066036	ENSMUST00000165860	Ubr4	ubiquitin protein ligase E3 component n-recognin 4	0.23838	5.45286e-07	0.975849	0.845692	-0.318587	-4.03544	-0.101667	-0.722947
ENSMUSG00000046242	ENSMUST00000056103	1600029I14Rik	RIKEN cDNA 1600029I14 gene	0.23838	5.45286e-07	0.979073	0.497952	0.905823	2.30258	-0.216307	1.22012
ENSMUSG00000024393	ENSMUST00000172899	Prrc2a	proline-rich coiled-coil 2A	0.23838	5.45286e-07	0.962637	0.647074	0.580621	2.57139	-0.294888	-0.45789
ENSMUSG00000028222	ENSMUST00000029876	Calb1	calbindin 1	0.23838	5.45286e-07	0.759988	0.669453	0.175999	1.11356	0.31768	0.436493
ENSMUSG00000058546	ENSMUST00000102483	Rpl23a	ribosomal protein L23A	0.23838	5.45286e-07	0.973969	0.516062	0.167739	0.809138	0.0534371	0.272828
ENSMUSG00000030272	ENSMUST00000153067	Camk1	calcium/calmodulin-dependent protein kinase I	0.23838	5.45286e-07	0.979605	0.647074	-0.409128	1.91768	-0.0214141	0.50413
ENSMUSG00000056215	ENSMUST00000070189	Lrguk	leucine-rich repeats and guanylate kinase domain containing	0.23838	5.45286e-07	0.979121	1.0334e-05	0.802928	1.61909	-0.289159	1.43267
ENSMUSG00000021606	ENSMUST00000022097	Ndufs6	NADH:ubiquinone oxidoreductase core subunit S6	0.23838	5.45286e-07	0.976141	0.679989	0.238325	1.13211	-0.0459652	0.147024
ENSMUSG00000029167	ENSMUST00000132734	Ppargc1a	peroxisome proliferative activated receptor, gamma, coactivator 1 alpha	0.23838	5.45286e-07	0.973969	0.81137	-0.297716	-0.608271	-0.117477	-0.0492313
ENSMUSG00000056579	ENSMUST00000144852	Tug1	taurine upregulated gene 1	0.23838	5.45286e-07	0.979121	0.755764	0.450062	0.744774	0.00284648	0.124163
ENSMUSG00000059040	ENSMUST00000076155	Eno1b	enolase 1B, retrotransposed	0.23838	5.45286e-07	0.979605	1.0334e-05	0.675758	3.29783	0.0375224	0.676442
ENSMUSG00000024816	ENSMUST00000025728	Frmd8	FERM domain containing 8	0.23838	5.45286e-07	0.857348	0.801928	0.190925	1.07773	-0.263833	0.0459961
ENSMUSG00000019762	ENSMUST00000019896	Iyd	iodotyrosine deiodinase	0.23838	5.45286e-07	0.979121	0.856043	0.767814	1.27416	0.133644	0.179891
ENSMUSG00000029769	ENSMUST00000202726	Ccdc136	coiled-coil domain containing 136	0.23838	5.45286e-07	0.847873	1.0334e-05	0.665	2.35904	-0.598436	0.651772
ENSMUSG00000031167	ENSMUST00000115616	Rbm3	RNA binding motif (RNP1, RRM) protein 3	0.23838	0.126051	0.979073	1.0334e-05	-0.677194	0.828668	0.13917	1.14927
ENSMUSG00000063428	ENSMUST00000019977	Ddo	D-aspartate oxidase	0.23838	5.45286e-07	0.976141	0.546049	0.492056	1.19196	-0.2605	0.379993
ENSMUSG00000040048	ENSMUST00000045602	Ndufb10	NADH:ubiquinone oxidoreductase subunit B10	0.23838	5.45286e-07	0.975849	0.679989	0.257947	1.35237	-0.0355317	0.238117
ENSMUSG00000079658	ENSMUST00000186948	Eloc	elongin C	0.23838	5.45286e-07	0.911761	0.440095	0.823894	-3.05522	0.567965	-1.74961
ENSMUSG00000059796	ENSMUST00000163666	Eif4a1	eukaryotic translation initiation factor 4A1	0.23838	5.45286e-07	0.932812	1.0334e-05	0.128529	1.62089	0.12952	0.489872
ENSMUSG00000027562	ENSMUST00000192609	Car2	carbonic anhydrase 2	0.23838	5.45286e-07	0.845736	0.893796	-0.628863	-4.73786	-0.532976	0.102813
ENSMUSG00000040624	ENSMUST00000154727	Plekhg1	pleckstrin homology domain containing, family G (with RhoGef domain) member 1	0.23838	5.45286e-07	0.970905	0.876309	2.33244	1.93829	-1.34105	0.205507
ENSMUSG00000043541	ENSMUST00000111727	Dnai7	dynein axonemal intermediate chain 7	0.23838	5.45286e-07	0.979121	0.778829	0.737523	1.86425	-0.130716	-0.563227
ENSMUSG00000036617	ENSMUST00000114604	Etl4	enhancer trap locus 4	0.23838	5.45286e-07	0.979973	0.600566	-0.862518	-4.81927	0.0492128	-1.02129
ENSMUSG00000025613	ENSMUST00000026704	Cct8	chaperonin containing Tcp1, subunit 8 (theta)	0.23838	5.45286e-07	0.979973	1.0334e-05	0.199736	1.55007	0.019025	0.487257
ENSMUSG00000041670	ENSMUST00000115273	Rims1	regulating synaptic membrane exocytosis 1	0.23838	5.45286e-07	0.932812	0.733172	-0.625329	-1.78291	0.397972	0.770584
ENSMUSG00000014353	ENSMUST00000110325	Tmem87b	transmembrane protein 87B	0.23838	5.45286e-07	0.979121	0.778829	0.214242	0.680322	-0.00428087	0.0734316
ENSMUSG00000029206	ENSMUST00000202994	Nsun7	NOL1/NOP2/Sun domain family, member 7	0.23838	5.45286e-07	0.977498	0.704849	0.36617	2.44294	0.0554593	0.296407
ENSMUSG00000031995	ENSMUST00000034478	St14	suppression of tumorigenicity 14 (colon carcinoma)	0.23838	5.45286e-07	0.979121	0.967457	0.670568	1.94428	-0.330001	0.222825
ENSMUSG00000047126	ENSMUST00000124385	Cltc	clathrin, heavy polypeptide (Hc)	0.23838	5.45286e-07	0.979121	1.0334e-05	0.36015	-2.14077	-0.0412269	-1.98181
ENSMUSG00000031028	ENSMUST00000033341	Tub	tubby bipartite transcription factor	0.23838	0.744664	0.943003	1.0334e-05	-0.0524478	0.0815317	0.0918544	-0.407566
ENSMUSG00000024474	ENSMUST00000007042	Ik	IK cytokine	0.23838	5.45286e-07	0.966608	0.967457	0.194203	0.533237	-0.0497163	0.0790639
ENSMUSG00000020080	ENSMUST00000020277	Hkdc1	hexokinase domain containing 1	0.23838	0.123893	0.796988	1.0334e-05	-0.713965	1.22125	0.403997	0.705847
ENSMUSG00000019986	ENSMUST00000215543	Ahi1	Abelson helper integration site 1	0.23838	5.45286e-07	0.828034	0.634144	-0.333488	-1.32262	0.246896	-1.21558
ENSMUSG00000038286	ENSMUST00000040656	Bphl	biphenyl hydrolase-like (serine hydrolase, breast epithelial mucin-associated antigen)	0.23838	5.45286e-07	0.975849	0.600566	0.241558	0.669616	0.0361472	0.179442
ENSMUSG00000024425	ENSMUST00000236085	Ndfip1	Nedd4 family interacting protein 1	0.23838	5.45286e-07	0.975014	1.0334e-05	0.261837	-3.23805	0.0754371	-2.83616
ENSMUSG00000022884	ENSMUST00000131871	Eif4a2	eukaryotic translation initiation factor 4A2	0.23838	0.540857	0.877343	1.0334e-05	0.166473	-0.0479629	0.0865961	-0.698866
ENSMUSG00000029030	ENSMUST00000030896	Tprgl	transformation related protein 63 regulated like	0.23838	5.45286e-07	0.979121	1.0334e-05	0.235287	1.04047	0.00749305	0.388294
ENSMUSG00000048814	ENSMUST00000147695	Lonrf2	LON peptidase N-terminal domain and ring finger 2	0.23838	5.45286e-07	0.977498	0.876309	0.172819	-0.539924	0.0891375	-0.189469
ENSMUSG00000027177	ENSMUST00000028600	Hipk3	homeodomain interacting protein kinase 3	0.23838	5.45286e-07	0.977498	0.778829	-0.122728	-0.534338	-0.00243945	-0.0523821
ENSMUSG00000096140	ENSMUST00000178772	Ankrd66	ankyrin repeat domain 66	0.23838	0.127986	0.979973	1.0334e-05	0.966311	2.13729	-0.245687	0.852407
ENSMUSG00000102543	ENSMUST00000055935	Pcdhgc5	protocadherin gamma subfamily C, 5	0.23838	5.45286e-07	0.908071	0.440095	-0.419695	-2.12722	0.287571	0.604959
ENSMUSG00000042429	ENSMUST00000038191	Adora1	adenosine A1 receptor	0.23838	5.45286e-07	0.977498	0.469577	-0.24385	-2.85769	0.0938547	0.561079
ENSMUSG00000050534	ENSMUST00000055884	Htr5b	5-hydroxytryptamine (serotonin) receptor 5B	0.23838	5.45286e-07	0.979121	0.778829	1.17972	1.78011	-0.0337451	0.127377
ENSMUSG00000034024	ENSMUST00000047672	Cct2	chaperonin containing Tcp1, subunit 2 (beta)	0.23838	5.45286e-07	0.959698	0.568226	0.172311	0.889904	0.049158	0.283802
ENSMUSG00000041638	ENSMUST00000094427	Gcn1	GCN1 activator of EIF2AK4	0.23838	5.45286e-07	0.979973	1.0334e-05	0.575397	3.36263	0.105064	0.617287
ENSMUSG00000020462	ENSMUST00000020754	Cfap36	cilia and flagella associated protein 36	0.23838	5.45286e-07	0.979121	1.0334e-05	0.230094	1.23737	0.0168143	0.489186
ENSMUSG00000020150	ENSMUST00000105363	Gamt	guanidinoacetate methyltransferase	0.23838	5.45286e-07	0.928404	0.767324	0.341234	1.31047	-0.202584	0.171445
ENSMUSG00000023911	ENSMUST00000024704	Flywch2	FLYWCH family member 2	0.23838	5.45286e-07	0.969916	1.0334e-05	0.446931	1.11405	-0.142374	0.674346
ENSMUSG00000080268	ENSMUST00000116567	Brms1	breast cancer metastasis-suppressor 1	0.23838	5.45286e-07	0.962637	0.938349	-0.358463	-3.98559	0.125025	0.138529
ENSMUSG00000028969	ENSMUST00000030814	Cdk5	cyclin-dependent kinase 5	0.23838	5.45286e-07	0.975849	1.0334e-05	0.134506	2.39765	-0.0679425	0.769489
ENSMUSG00000074884	ENSMUST00000148575	Serf2	small EDRK-rich factor 2	0.23838	5.45286e-07	0.970905	0.634144	0.212635	2.1282	0.120742	0.399262
ENSMUSG00000029007	ENSMUST00000030865	Agtrap	angiotensin II, type I receptor-associated protein	0.23838	5.45286e-07	0.932226	0.557335	0.429264	1.00701	0.165868	0.505886
ENSMUSG00000030075	ENSMUST00000203619	Cntn3	contactin 3	0.23838	5.45286e-07	0.796988	0.938349	-0.407481	-1.67787	-0.282015	-0.182955
ENSMUSG00000034210	ENSMUST00000074425	Efcab14	EF-hand calcium binding domain 14	0.23838	0.110895	2.55102e-05	0.946967	0.165591	0.187151	-0.166563	-0.00152037
ENSMUSG00000043165	ENSMUST00000058150	Lor	loricrin cornified envelope precursor protein	0.23838	5.45286e-07	0.979121	0.469577	0.505827	2.65179	0.0406391	0.615027
ENSMUSG00000025630	ENSMUST00000026723	Hprt	hypoxanthine guanine phosphoribosyl transferase	0.23838	5.45286e-07	0.90513	1.0334e-05	0.193919	0.799592	0.0388715	0.441575
ENSMUSG00000028649	ENSMUST00000134458	Macf1	microtubule-actin crosslinking factor 1	0.23838	5.45286e-07	0.977498	1.0334e-05	0.176378	-2.91661	-0.0366174	-2.14895
ENSMUSG00000028246	ENSMUST00000123481	Faxc	failed axon connections homolog	0.23838	5.45286e-07	0.979121	0.733172	-0.201216	-2.0432	0.0548736	0.187794
ENSMUSG00000118608	ENSMUST00000232598	Gm4988	predicted gene 4988	0.23838	5.45286e-07	0.975014	0.440095	0.628134	2.2809	-0.189079	0.700367
ENSMUSG00000107383	ENSMUST00000201488	Gm4366	eukaryotic translation elongation factor 1 gamma pseudogene	0.23838	5.45286e-07	0.908071	0.580421	0.333716	-5.48078	0.182723	-1.62034
ENSMUSG00000091383	ENSMUST00000091708	Hist1h2al	NA	0.23838	0.219165	0.962637	1.0334e-05	0.812153	1.26005	0.185404	1.6719
ENSMUSG00000081137	ENSMUST00000119987	BC022960	cDNA sequence BC022960	0.23838	5.45286e-07	0.911761	1.0334e-05	0.399853	1.67661	-0.301498	0.426371
ENSMUSG00000078684	ENSMUST00000135913	5830417I10Rik	RIKEN cDNA 5830417I10 gene	0.23838	5.45286e-07	0.979605	1.0334e-05	-1.03695	-0.576151	-0.165022	-0.545201
ENSMUSG00000104876	ENSMUST00000196323	Trdc	NA	0.275647	0.121867	0.828034	1.0334e-05	0.713161	2.06907	-0.727525	2.36887
ENSMUSG00000064370	ENSMUST00000082421	CYTB	cytochrome b	0.275647	5.45286e-07	0.861074	1.0334e-05	0.0953951	2.62457	0.125691	1.31709
ENSMUSG00000074215	ENSMUST00000098592	Gm10643	predicted gene 10643	0.275647	5.45286e-07	0.977498	0.351004	0.377073	2.30645	-0.0620973	0.738556
ENSMUSG00000032741	ENSMUST00000046426	Tpcn1	two pore channel 1	0.275647	5.45286e-07	0.966383	1.0334e-05	0.139439	1.38452	0.0756252	0.524396
ENSMUSG00000020847	ENSMUST00000121287	Rph3al	rabphilin 3A-like (without C2 domains)	0.275647	5.45286e-07	0.967913	0.469577	0.637087	1.47894	-0.162054	0.676344
ENSMUSG00000056413	ENSMUST00000123748	Adap1	ArfGAP with dual PH domains 1	0.275647	5.45286e-07	0.973969	0.497952	-0.560586	-4.18639	0.0873094	-1.0924
ENSMUSG00000020231	ENSMUST00000036033	Dip2a	disco interacting protein 2 homolog A	0.275647	5.45286e-07	0.966383	0.767324	-0.453877	-4.52061	-0.194344	-1.20135
ENSMUSG00000071234	ENSMUST00000095550	Syndig1l	synapse differentiation inducing 1 like	0.275647	0.121867	0.979605	1.0334e-05	1.07383	1.79845	-0.641389	1.59512
ENSMUSG00000024073	ENSMUST00000182817	Birc6	baculoviral IAP repeat-containing 6	0.275647	5.45286e-07	0.977498	0.600566	-0.602863	-2.56559	-0.0529424	-0.542812
ENSMUSG00000029821	ENSMUST00000101405	Gsdme	gasdermin E	0.275647	5.45286e-07	0.943003	0.394368	0.29625	1.49913	-0.13512	0.535631
ENSMUSG00000029156	ENSMUST00000081170	Sgcb	sarcoglycan, beta (dystrophin-associated glycoprotein)	0.275647	5.45286e-07	0.977498	0.557335	0.0855058	0.698834	0.0331678	0.178779
ENSMUSG00000026202	ENSMUST00000188593	Tuba4a	tubulin, alpha 4A	0.275647	5.45286e-07	0.698947	0.394368	-0.159163	-5.73918	0.195226	-5.15134
ENSMUSG00000004562	ENSMUST00000182644	Arhgef40	Rho guanine nucleotide exchange factor (GEF) 40	0.275647	5.45286e-07	0.975849	0.801928	0.698208	1.38113	-0.133169	0.419607
ENSMUSG00000053931	ENSMUST00000029773	Cnn3	calponin 3, acidic	0.275647	5.45286e-07	0.977498	1.0334e-05	0.226208	1.05145	-0.0494141	0.638158
ENSMUSG00000027577	ENSMUST00000067120	Chrna4	cholinergic receptor, nicotinic, alpha polypeptide 4	0.275647	0.132185	2.55102e-05	0.497952	0.459239	0.479436	-0.517526	0.149869
ENSMUSG00000035439	ENSMUST00000123495	Haus8	4HAUS augmin-like complex, subunit 8	0.275647	5.45286e-07	0.973969	0.755764	0.53579	2.84018	-0.222568	0.139725
ENSMUSG00000029407	ENSMUST00000201642	Uso1	USO1 vesicle docking factor	0.275647	5.45286e-07	0.977498	0.623067	0.563353	2.48147	0.093872	0.361049
ENSMUSG00000036273	ENSMUST00000137657	Lrrk2	leucine-rich repeat kinase 2	0.275647	5.45286e-07	0.857348	0.733172	-0.774222	-1.61108	0.711567	-0.243617
ENSMUSG00000031309	ENSMUST00000033671	Rps6ka3	ribosomal protein S6 kinase polypeptide 3	0.275647	5.45286e-07	0.977498	0.81137	-0.220374	-0.679301	0.0261302	-0.0567859
ENSMUSG00000021190	ENSMUST00000110020	Lgmn	legumain	0.275647	5.45286e-07	0.716563	1.0334e-05	0.86147	1.88163	0.451388	0.507665
ENSMUSG00000058587	ENSMUST00000072232	Tmod3	tropomodulin 3	0.275647	5.45286e-07	0.59867	0.351004	0.267685	0.701378	0.246268	0.388812
ENSMUSG00000022564	ENSMUST00000023225	Grina	glutamate receptor, ionotropic, N-methyl D-aspartate-associated protein 1 (glutamate binding)	0.275647	5.45286e-07	0.90513	1.0334e-05	0.103014	1.87205	0.0547045	0.609817
ENSMUSG00000078161	ENSMUST00000098496	Erich3	glutamate rich 3	0.275647	5.45286e-07	0.977498	0.938349	0.399197	-1.74416	-0.191602	0.0300531
ENSMUSG00000078161	ENSMUST00000189969	Erich3	glutamate rich 3	0.275647	5.45286e-07	0.979605	1.0334e-05	1.21026	2.58351	-0.0755155	0.757318
ENSMUSG00000030226	ENSMUST00000162772	Lmo3	LIM domain only 3	0.275647	5.45286e-07	0.90513	0.967457	0.274536	1.38069	-0.204969	0.0932907
ENSMUSG00000015484	ENSMUST00000015628	Fam163a	family with sequence similarity 163, member A	0.275647	0.125393	2.55102e-05	0.526731	0.358569	0.511432	-0.481629	0.505224
ENSMUSG00000030282	ENSMUST00000032419	Cmas	cytidine monophospho-N-acetylneuraminic acid synthetase	0.275647	5.45286e-07	0.975014	0.669453	0.268599	1.04793	-0.0366588	0.248821
ENSMUSG00000048537	ENSMUST00000135436	Phldb1	pleckstrin homology like domain, family B, member 1	0.275647	5.45286e-07	0.914533	0.834017	0.357403	2.3938	-0.281283	0.120831
ENSMUSG00000027523	ENSMUST00000148640	Gnas	GNAS (guanine nucleotide binding protein, alpha stimulating) complex locus	0.275647	5.45286e-07	0.973969	0.421598	0.174804	-7.20622	-0.0479441	-6.46441
ENSMUSG00000021555	ENSMUST00000022038	Naa35	N(alpha)-acetyltransferase 35, NatC auxiliary subunit	0.275647	5.45286e-07	0.938676	0.884816	0.175973	1.60608	0.152874	0.25864
ENSMUSG00000021940	ENSMUST00000022508	Ptpn20	protein tyrosine phosphatase, non-receptor type 20	0.275647	5.45286e-07	0.977498	1.0334e-05	0.688333	1.50691	0.127831	1.41356
ENSMUSG00000040035	ENSMUST00000037547	Disp2	dispatched RND tramsporter family member 2	0.275647	5.45286e-07	0.979121	0.590711	0.177761	0.548334	0.0154313	0.188472
ENSMUSG00000032352	ENSMUST00000183873	Lrrc1	leucine rich repeat containing 1	0.275647	5.45286e-07	0.932226	0.610412	0.614743	1.65874	0.34562	0.596625
ENSMUSG00000027655	ENSMUST00000145692	Dhx35	DEAH (Asp-Glu-Ala-His) box polypeptide 35	0.275647	5.45286e-07	0.979973	0.865504	2.23003	4.6713	-0.263589	0.137853
ENSMUSG00000049551	ENSMUST00000062572	Fzd9	frizzled class receptor 9	0.275647	5.45286e-07	0.975849	0.865504	0.430895	0.902263	-0.190864	0.118217
ENSMUSG00000031775	ENSMUST00000034227	Pllp	plasma membrane proteolipid	0.275647	5.45286e-07	0.481748	1.0334e-05	0.225571	1.41178	-0.465524	0.623851
ENSMUSG00000027775	ENSMUST00000029344	Mfsd1	major facilitator superfamily domain containing 1	0.275647	5.45286e-07	0.932812	0.834017	0.249459	0.63356	0.124539	0.100329
ENSMUSG00000006673	ENSMUST00000192819	Qrich1	glutamine-rich 1	0.275647	5.45286e-07	0.977498	0.526731	-0.850672	-2.07101	-0.105854	0.51505
ENSMUSG00000026207	ENSMUST00000137868	Speg	SPEG complex locus	0.275647	5.45286e-07	0.781631	0.967457	-0.298629	1.12905	0.275038	-0.00219813
ENSMUSG00000028961	ENSMUST00000084124	Pgd	phosphogluconate dehydrogenase	0.275647	5.45286e-07	0.979121	1.0334e-05	0.195887	1.72696	-0.0201193	0.600416
ENSMUSG00000022892	ENSMUST00000228375	App	amyloid beta (A4) precursor protein	0.275647	5.45286e-07	0.975849	0.440095	0.55834	-6.74615	0.167171	-4.88946
ENSMUSG00000009647	ENSMUST00000020312	Mcu	mitochondrial calcium uniporter	0.275647	5.45286e-07	0.928404	0.679989	0.169857	1.28104	0.0797599	0.171463
ENSMUSG00000038633	ENSMUST00000035295	Degs1	delta 4-desaturase, sphingolipid 1	0.275647	5.45286e-07	0.857348	1.0334e-05	0.151318	0.741272	-0.110562	0.474571
ENSMUSG00000033419	ENSMUST00000190089	Snap91	synaptosomal-associated protein 91	0.275647	5.45286e-07	0.946498	0.911192	-0.431656	-4.9571	0.18399	-0.0529799
ENSMUSG00000032120	ENSMUST00000213818	C2cd2l	C2 calcium-dependent domain containing 2-like	0.275647	5.45286e-07	0.882563	0.929103	-0.436189	-4.5922	0.317975	0.0437401
ENSMUSG00000059456	ENSMUST00000154865	Ptk2b	PTK2 protein tyrosine kinase 2 beta	0.275647	5.45286e-07	0.908071	0.767324	0.733088	4.24404	1.34726	0.40353
ENSMUSG00000022389	ENSMUST00000023024	Tef	thyrotroph embryonic factor	0.275647	5.45286e-07	0.759988	0.669453	-0.2486	-5.3607	0.256558	0.611297
ENSMUSG00000030302	ENSMUST00000101044	Atp2b2	ATPase, Ca++ transporting, plasma membrane 2	0.275647	5.45286e-07	0.975849	0.600566	-1.39142	-2.61155	-0.279269	-0.456613
ENSMUSG00000035891	ENSMUST00000044332	Cerk	ceramide kinase	0.275647	5.45286e-07	0.845736	0.856043	-0.534937	-2.40274	-0.284632	0.251466
ENSMUSG00000032291	ENSMUST00000034830	Crabp1	cellular retinoic acid binding protein I	0.275647	5.45286e-07	0.790975	0.557335	0.667308	2.63968	0.622173	1.99646
ENSMUSG00000032854	ENSMUST00000057944	Ugt8a	UDP galactosyltransferase 8A	0.275647	0.284449	2.55102e-05	0.790109	0.169073	-0.195129	-0.406501	0.0616082
ENSMUSG00000022456	ENSMUST00000023095	Septin3	septin 3	0.275647	5.45286e-07	0.966608	0.967457	-0.0911338	0.49124	0.0821221	0.0431669
ENSMUSG00000023147	ENSMUST00000023913	Get1	guided entry of tail-anchored proteins factor 1	0.275647	5.45286e-07	0.977498	1.0334e-05	0.235023	0.979525	-0.0398098	0.613097
ENSMUSG00000020868	ENSMUST00000116349	Xylt2	xylosyltransferase II	0.275647	5.45286e-07	0.9727	1.0334e-05	0.266485	2.21535	-0.122434	0.861855
ENSMUSG00000038871	ENSMUST00000045372	Bpgm	2,3-bisphosphoglycerate mutase	0.275647	5.45286e-07	0.908071	1.0334e-05	0.172147	1.70633	-0.139416	0.615592
ENSMUSG00000028691	ENSMUST00000151129	Prdx1	peroxiredoxin 1	0.275647	5.45286e-07	0.979121	0.590711	0.373358	-5.75735	-0.0420878	-2.38498
ENSMUSG00000057666	ENSMUST00000182052	Gapdh	glyceraldehyde-3-phosphate dehydrogenase	0.275647	5.45286e-07	0.977498	0.623067	0.207626	-6.75763	-0.0339886	-1.15078
ENSMUSG00000035681	ENSMUST00000219301	Kcnc2	potassium voltage gated channel, Shaw-related subfamily, member 2	0.275647	5.45286e-07	0.966383	0.845692	0.437814	-0.935236	0.191981	0.0753875
ENSMUSG00000022433	ENSMUST00000136003	Csnk1e	casein kinase 1, epsilon	0.275647	5.45286e-07	0.977498	0.876309	-0.590965	-4.64187	0.139112	0.280322
ENSMUSG00000032564	ENSMUST00000077190	Cpne4	copine IV	0.275647	5.45286e-07	0.870691	0.497952	1.20942	2.22069	0.541312	0.285675
ENSMUSG00000023032	ENSMUST00000023776	Slc4a8	solute carrier family 4 (anion exchanger), member 8	0.275647	5.45286e-07	0.9727	0.394368	-0.103635	-0.505967	-0.0575	-0.182063
ENSMUSG00000022587	ENSMUST00000189186	Ly6e	lymphocyte antigen 6 complex, locus E	0.275647	5.45286e-07	0.977498	0.733172	-0.816214	-4.13577	0.305182	-1.13909
ENSMUSG00000047767	ENSMUST00000124617	Atg16l2	autophagy related 16-like 2 (S. cerevisiae)	0.275647	5.45286e-07	0.959698	0.755764	-0.676899	2.38996	0.448128	0.301384
ENSMUSG00000031385	ENSMUST00000146812	Plxnb3	plexin B3	0.275647	5.45286e-07	0.979073	0.790109	0.664107	1.82015	-0.0923284	-0.11728
ENSMUSG00000074749	ENSMUST00000099278	Kiz	kizuna centrosomal protein	0.275647	5.45286e-07	0.946498	0.394368	0.356477	0.802179	-0.17148	0.636876
ENSMUSG00000036264	ENSMUST00000036796	Fstl4	follistatin-like 4	0.275647	0.12126	0.979121	1.0334e-05	-0.646009	-0.610346	0.022498	0.950793
ENSMUSG00000028488	ENSMUST00000030212	Sh3gl2	SH3-domain GRB2-like 2	0.275647	5.45286e-07	2.55102e-05	1.0334e-05	0.169801	0.867419	0.195646	0.405432
ENSMUSG00000021719	ENSMUST00000063551	Rgs7bp	regulator of G-protein signalling 7 binding protein	0.275647	5.45286e-07	0.977498	0.911192	-0.107768	-0.463689	0.10186	-0.119129
ENSMUSG00000027016	ENSMUST00000111831	Zfp385b	zinc finger protein 385B	0.275647	5.45286e-07	0.979121	0.526731	-0.556834	-2.97105	-0.0578639	-1.2046
ENSMUSG00000031954	ENSMUST00000034432	Cfdp1	craniofacial development protein 1	0.275647	5.45286e-07	0.977498	0.834017	0.197199	1.06537	0.0258701	0.15798
ENSMUSG00000030614	ENSMUST00000032843	Tmem126b	transmembrane protein 126B	0.275647	5.45286e-07	0.861074	0.634144	0.198573	1.12428	0.173819	0.275562
ENSMUSG00000018848	ENSMUST00000018992	Rars	arginyl-tRNA synthetase	0.275647	5.45286e-07	0.979121	0.421598	0.170676	1.35456	0.0314272	0.43987
ENSMUSG00000050821	ENSMUST00000056518	Fam131a	family with sequence similarity 131, member A	0.275647	5.45286e-07	0.763831	1.0334e-05	-0.2084	-1.22515	0.279863	-0.589211
ENSMUSG00000050821	ENSMUST00000128273	Fam131a	family with sequence similarity 131, member A	0.275647	5.45286e-07	0.975014	0.767324	-0.70973	-2.92594	0.224028	-0.322001
ENSMUSG00000009927	ENSMUST00000216867	Rps25	ribosomal protein S25	0.275647	5.45286e-07	0.979973	1.0334e-05	0.168873	1.64898	0.0203001	0.355488
ENSMUSG00000024038	ENSMUST00000064798	Ndufv3	NADH:ubiquinone oxidoreductase core subunit V3	0.275647	5.45286e-07	0.977498	1.0334e-05	0.274262	2.00658	-0.0428007	0.562056
ENSMUSG00000021279	ENSMUST00000041965	Cdc42bpb	CDC42 binding protein kinase beta	0.275647	5.45286e-07	0.917879	0.719417	-0.212757	-1.36688	0.0680304	-0.26961
ENSMUSG00000029152	ENSMUST00000166823	Ociad1	OCIA domain containing 1	0.275647	5.45286e-07	0.979121	0.634144	-0.197366	-1.45402	-0.0259351	0.349172
ENSMUSG00000029054	ENSMUST00000030925	Gabrd	gamma-aminobutyric acid (GABA) A receptor, subunit delta	0.275647	5.45286e-07	0.946498	1.0334e-05	-0.478963	1.16959	-0.152389	0.765932
ENSMUSG00000017754	ENSMUST00000059954	Pltp	phospholipid transfer protein	0.275647	5.45286e-07	0.975849	0.876309	0.472218	-2.37244	-0.125513	-0.138232
ENSMUSG00000058070	ENSMUST00000123035	Eml1	echinoderm microtubule associated protein like 1	0.275647	5.45286e-07	0.727808	0.351004	0.443669	2.80156	-0.371032	0.538518
ENSMUSG00000040734	ENSMUST00000047621	Ppp1r13l	protein phosphatase 1, regulatory subunit 13 like	0.275647	5.45286e-07	0.979121	0.719417	-0.442058	2.16109	0.0400221	0.284279
ENSMUSG00000042401	ENSMUST00000048630	Crtac1	cartilage acidic protein 1	0.275647	5.45286e-07	0.973969	1.0334e-05	-0.557447	0.716966	0.190682	0.348495
ENSMUSG00000037058	ENSMUST00000041314	Paip2	polyadenylate-binding protein-interacting protein 2	0.275647	5.45286e-07	0.890556	0.600566	0.270303	0.718692	-0.155216	0.229523
ENSMUSG00000028607	ENSMUST00000106720	Cpt2	carnitine palmitoyltransferase 2	0.275647	5.45286e-07	0.970905	0.719417	1.09494	2.94905	-0.265374	0.291758
ENSMUSG00000033124	ENSMUST00000188347	Atg9a	autophagy related 9A	0.275647	5.45286e-07	0.979073	0.834017	-0.594239	-3.48309	-0.0517245	0.766016
ENSMUSG00000063919	ENSMUST00000076124	Srrm4	serine/arginine repetitive matrix 4	0.275647	5.45286e-07	0.928404	0.845692	-0.460618	-2.45904	0.2505	0.279556
ENSMUSG00000045917	ENSMUST00000080336	Tmem268	transmembrane protein 268	0.275647	5.45286e-07	0.95643	0.53746	2.39613	3.14511	0.646497	0.544791
ENSMUSG00000037196	ENSMUST00000041463	Pacrg	PARK2 co-regulated	0.275647	5.45286e-07	0.975849	0.440095	0.349104	0.744081	-0.174685	0.384864
ENSMUSG00000066900	ENSMUST00000202713	Suds3	suppressor of defective silencing 3 homolog (S. cerevisiae)	0.275647	5.45286e-07	0.979121	1.0334e-05	-0.211944	-1.30006	-0.0130358	-1.13962
ENSMUSG00000028184	ENSMUST00000200023	Adgrl2	adhesion G protein-coupled receptor L2	0.275647	5.45286e-07	0.977498	0.704849	-0.659836	-2.3059	-0.236786	-0.532883
ENSMUSG00000079426	ENSMUST00000204802	Arpc4	actin related protein 2/3 complex, subunit 4	0.275647	5.45286e-07	0.877343	0.610412	0.269691	-6.89034	0.192606	-3.36892
ENSMUSG00000032554	ENSMUST00000168142	Trf	transferrin	0.275647	5.45286e-07	0.973969	1.0334e-05	0.617152	-3.06954	-0.147358	-2.97692
ENSMUSG00000024109	ENSMUST00000197104	Nrxn1	neurexin I	0.275647	5.45286e-07	0.946498	0.845692	-0.779787	-3.6204	-0.391818	-0.251052
ENSMUSG00000020747	ENSMUST00000239299	Tmem94	transmembrane protein 94	0.275647	5.45286e-07	0.966608	0.733172	-0.314789	1.26309	0.0890318	0.244704
ENSMUSG00000025885	ENSMUST00000146253	Myo5b	myosin VB	0.275647	5.45286e-07	2.55102e-05	0.92074	0.499763	-2.73539	0.852695	-0.123148
ENSMUSG00000063229	ENSMUST00000210815	Ldha	lactate dehydrogenase A	0.275647	5.45286e-07	0.545251	0.669453	-0.235888	-7.944	0.326958	-1.24604
ENSMUSG00000027840	ENSMUST00000029429	Wnt2b	wingless-type MMTV integration site family, member 2B	0.275647	5.45286e-07	0.973969	0.929103	0.400852	-1.11205	-0.208459	0.0226971
ENSMUSG00000036040	ENSMUST00000139633	Adamtsl2	ADAMTS-like 2	0.275647	5.45286e-07	0.629305	0.351004	-0.721949	2.41875	0.350534	0.58925
ENSMUSG00000006301	ENSMUST00000113796	Tmbim1	transmembrane BAX inhibitor motif containing 1	0.275647	5.45286e-07	0.814491	0.394368	0.329607	-1.53517	-0.334825	0.669302
ENSMUSG00000027401	ENSMUST00000110299	Tgm3	transglutaminase 3, E polypeptide	0.275647	0.147794	0.932226	1.0334e-05	-1.26299	0.922723	0.489442	0.812003
ENSMUSG00000026558	ENSMUST00000053686	Uck2	uridine-cytidine kinase 2	0.275647	5.45286e-07	0.946498	0.884816	-0.189552	0.88334	0.121556	0.0426916
ENSMUSG00000024617	ENSMUST00000025519	Camk2a	calcium/calmodulin-dependent protein kinase II alpha	0.275647	5.45286e-07	0.977498	0.497952	-0.922977	-6.20576	-0.338124	1.39965
ENSMUSG00000024617	ENSMUST00000115295	Camk2a	calcium/calmodulin-dependent protein kinase II alpha	0.275647	5.45286e-07	0.969916	0.516062	-0.526034	-1.76458	0.2047	-0.631022
ENSMUSG00000034037	ENSMUST00000146743	Fgd5	FYVE, RhoGEF and PH domain containing 5	0.275647	5.45286e-07	0.973969	0.767324	0.960538	2.52723	-0.246124	0.514695
ENSMUSG00000002489	ENSMUST00000002588	Tiam1	T cell lymphoma invasion and metastasis 1	0.275647	5.45286e-07	0.979121	0.834017	-0.716727	-5.24096	-0.0580557	0.319066
ENSMUSG00000014592	ENSMUST00000049790	Camta1	calmodulin binding transcription activator 1	0.275647	5.45286e-07	0.979121	0.876309	-0.709344	-5.27508	-0.0352206	1.86453
ENSMUSG00000071005	ENSMUST00000134240	Ccl19	chemokine (C-C motif) ligand 19	0.275647	5.45286e-07	0.973969	0.505623	-0.566962	2.25657	0.256434	0.451452
ENSMUSG00000022797	ENSMUST00000023486	Tfrc	transferrin receptor	0.275647	5.45286e-07	0.988643	0.719417	0.214866	-3.12298	-0.0132216	0.348745
ENSMUSG00000027207	ENSMUST00000094604	Galk2	galactokinase 2	0.275647	5.45286e-07	0.857348	1.0334e-05	0.360105	1.06394	0.224858	0.840128
ENSMUSG00000075700	ENSMUST00000107924	Selenot	selenoprotein T	0.275647	5.45286e-07	0.979605	0.600566	0.101673	0.582821	-0.00983623	0.288269
ENSMUSG00000024384	ENSMUST00000025243	Iws1	IWS1, SUPT6 interacting protein	0.275647	5.45286e-07	0.673774	1.0334e-05	0.179424	-1.31115	-0.177395	-0.49404
ENSMUSG00000017453	ENSMUST00000017597	Pipox	pipecolic acid oxidase	0.275647	5.45286e-07	0.979605	0.440095	0.602395	1.65165	0.03716	0.951681
ENSMUSG00000071528	ENSMUST00000096014	Atp5md	ATP synthase membrane subunit DAPIT	0.275647	5.45286e-07	0.979121	0.778829	0.154649	0.97089	0.0168761	0.112398
ENSMUSG00000030894	ENSMUST00000033184	Tpp1	tripeptidyl peptidase I	0.275647	5.45286e-07	0.828034	0.679989	0.21126	0.851546	-0.105552	0.317089
ENSMUSG00000027134	ENSMUST00000129503	Lpcat4	lysophosphatidylcholine acyltransferase 4	0.275647	5.45286e-07	0.979605	0.801928	-0.451718	1.93751	-0.00647502	0.148147
ENSMUSG00000047507	ENSMUST00000169109	Baiap3	BAI1-associated protein 3	0.275647	5.45286e-07	0.927035	0.351004	2.46865	4.4027	-1.35556	3.16825
ENSMUSG00000036882	ENSMUST00000207637	Arhgap33	Rho GTPase activating protein 33	0.275647	5.45286e-07	0.977498	0.623067	-0.596505	-1.6957	0.146714	-0.856325
ENSMUSG00000030428	ENSMUST00000119661	Ttyh1	tweety family member 1	0.275647	5.45286e-07	0.979605	0.647074	0.897213	-3.29269	-0.103342	1.96191
ENSMUSG00000030428	ENSMUST00000153673	Ttyh1	tweety family member 1	0.275647	5.45286e-07	0.967913	0.755764	-1.92715	-5.27487	0.489355	0.727299
ENSMUSG00000039633	ENSMUST00000239119	Lonrf1	LON peptidase N-terminal domain and ring finger 1	0.275647	5.45286e-07	0.946498	0.679989	-0.2104	0.894551	0.183422	0.212781
ENSMUSG00000045671	ENSMUST00000093298	Spred2	sprouty-related EVH1 domain containing 2	0.275647	5.45286e-07	0.979121	0.778829	-0.663882	-3.74646	0.140411	0.53666
ENSMUSG00000049288	ENSMUST00000062058	Lix1l	Lix1-like	0.275647	5.45286e-07	0.970905	0.884816	0.17018	0.958647	0.0806247	0.197604
ENSMUSG00000036112	ENSMUST00000047910	Metap2	methionine aminopeptidase 2	0.275647	5.45286e-07	0.979973	0.351004	0.321497	0.88351	0.00348244	0.334101
ENSMUSG00000058589	ENSMUST00000182430	Anks1b	ankyrin repeat and sterile alpha motif domain containing 1B	0.275647	0.119727	2.55102e-05	0.610412	2.50339	-2.09362	4.20564	-0.957467
ENSMUSG00000022841	ENSMUST00000135420	Ap2m1	adaptor-related protein complex 2, mu 1 subunit	0.275647	5.45286e-07	0.943003	1.0334e-05	0.427761	-1.19164	-0.312881	-1.1966
ENSMUSG00000047221	ENSMUST00000056045	Fam185a	family with sequence similarity 185, member A	0.275647	5.45286e-07	0.977498	0.647074	0.20684	0.866804	0.0459856	0.243706
ENSMUSG00000001521	ENSMUST00000001562	Tulp3	tubby-like protein 3	0.275647	5.45286e-07	0.979121	0.580421	0.211097	1.66553	0.0594049	0.207402
ENSMUSG00000063704	ENSMUST00000089669	Mapk15	mitogen-activated protein kinase 15	0.275647	5.45286e-07	0.979973	0.497952	0.875924	3.46008	-0.038227	1.30899
ENSMUSG00000026347	ENSMUST00000160111	Tmem163	transmembrane protein 163	0.275647	5.45286e-07	0.796988	0.516062	0.750963	-2.78699	-0.755098	-1.57183
ENSMUSG00000048520	ENSMUST00000051358	Fbxl13	F-box and leucine-rich repeat protein 13	0.275647	5.45286e-07	0.979121	0.351004	0.750918	2.24076	-0.141036	1.04539
ENSMUSG00000059149	ENSMUST00000046658	Mfsd4a	major facilitator superfamily domain containing 4A	0.275647	5.45286e-07	0.975849	0.845692	-0.269812	0.645301	-0.0834128	0.0887895
ENSMUSG00000063488	ENSMUST00000215872	Zkscan7	zinc finger with KRAB and SCAN domains 7	0.275647	5.45286e-07	0.932812	0.669453	0.545731	-2.11905	-0.185062	0.601874
ENSMUSG00000028976	ENSMUST00000030826	Slc2a5	solute carrier family 2 (facilitated glucose transporter), member 5	0.275647	5.45286e-07	0.979121	0.755764	0.576666	1.46638	-0.0247335	0.383887
ENSMUSG00000051934	ENSMUST00000063517	Spats2	spermatogenesis associated, serine-rich 2	0.275647	5.45286e-07	0.959702	1.0334e-05	-0.232499	0.801011	0.0811874	0.469706
ENSMUSG00000021385	ENSMUST00000220447	Ippk	inositol 1,3,4,5,6-pentakisphosphate 2-kinase	0.275647	5.45286e-07	0.977498	0.92074	0.421815	1.29777	0.129071	0.0232092
ENSMUSG00000040272	ENSMUST00000111246	Accs	1-aminocyclopropane-1-carboxylate synthase (non-functional)	0.275647	5.45286e-07	0.914533	0.483772	0.467909	1.55976	-0.329905	0.506846
ENSMUSG00000018102	ENSMUST00000018246	H2bc4	H2B clustered histone 4	0.275647	5.45286e-07	0.967913	0.946967	0.259593	1.09345	-0.074754	0.109091
ENSMUSG00000024012	ENSMUST00000127423	Mtch1	mitochondrial carrier 1	0.275647	0.574024	0.946498	1.0334e-05	0.191116	-0.0734454	0.138656	-6.928
ENSMUSG00000059852	ENSMUST00000077962	Kcng2	potassium voltage-gated channel, subfamily G, member 2	0.275647	5.45286e-07	2.55102e-05	0.351004	0.251201	1.79246	0.578133	0.639615
ENSMUSG00000054409	ENSMUST00000067469	Tmem74	transmembrane protein 74	0.275647	5.45286e-07	0.976141	0.704849	-0.175237	-0.77403	0.0704182	-0.229433
ENSMUSG00000031502	ENSMUST00000209735	Col4a1	collagen, type IV, alpha 1	0.275647	5.45286e-07	0.946498	0.656352	0.857145	2.03478	0.381803	0.315601
ENSMUSG00000061477	ENSMUST00000222228	Rps7	ribosomal protein S7	0.275647	5.45286e-07	0.481748	0.590711	-0.342675	-4.18656	0.950572	-3.1908
ENSMUSG00000019478	ENSMUST00000118535	Rab4a	RAB4A, member RAS oncogene family	0.275647	5.45286e-07	0.917879	1.0334e-05	0.231229	1.48222	-0.0978402	0.495879
ENSMUSG00000038095	ENSMUST00000065263	Sbno1	strawberry notch 1	0.275647	5.45286e-07	0.975014	0.483772	1.16389	1.13507	-1.01546	-0.299042
ENSMUSG00000014498	ENSMUST00000014642	Ankrd52	ankyrin repeat domain 52	0.275647	5.45286e-07	0.979605	1.0334e-05	-0.132664	-1.9729	0.04382	-0.58942
ENSMUSG00000024308	ENSMUST00000234247	Tapbp	TAP binding protein	0.275647	5.45286e-07	0.977498	0.53746	0.621421	1.83222	0.0624659	0.448016
ENSMUSG00000039307	ENSMUST00000124761	Hexdc	hexosaminidase (glycosyl hydrolase family 20, catalytic domain) containing	0.275647	5.45286e-07	0.979121	0.893796	-0.703203	-2.69019	0.0348702	-0.0735566
ENSMUSG00000043557	ENSMUST00000073556	Mdga1	MAM domain containing glycosylphosphatidylinositol anchor 1	0.275647	5.45286e-07	0.934267	0.946967	0.857569	2.10305	0.715196	0.00947153
ENSMUSG00000026374	ENSMUST00000027623	Tsn	translin	0.275647	5.45286e-07	0.979605	0.421598	0.179103	0.959511	0.00582837	0.265279
ENSMUSG00000014602	ENSMUST00000188493	Kif1a	kinesin family member 1A	0.275647	5.45286e-07	0.979121	0.679989	-0.712753	-3.61443	-0.0348075	0.377845
ENSMUSG00000021062	ENSMUST00000021459	Rab15	RAB15, member RAS oncogene family	0.275647	5.45286e-07	2.55102e-05	0.733172	-0.194281	0.654072	0.337344	0.0647034
ENSMUSG00000051375	ENSMUST00000160721	Pcdh1	protocadherin 1	0.275647	5.45286e-07	2.55102e-05	0.865504	0.129789	1.33706	0.384724	0.219906
ENSMUSG00000056055	ENSMUST00000077772	Sag	S-antigen, retina and pineal gland (arrestin)	0.275647	5.45286e-07	0.979605	1.0334e-05	1.23347	1.99938	-0.351785	0.937793
ENSMUSG00000026904	ENSMUST00000102735	Slc4a10	solute carrier family 4, sodium bicarbonate cotransporter-like, member 10	0.275647	5.45286e-07	0.967913	0.834017	-0.34221	-3.62538	0.11651	0.179877
ENSMUSG00000025580	ENSMUST00000138849	Eif4a3	eukaryotic translation initiation factor 4A3	0.275647	5.45286e-07	0.988643	0.590711	-1.49552	4.02062	0.0288852	0.813593
ENSMUSG00000060803	ENSMUST00000169613	Gstp1	glutathione S-transferase, pi 1	0.275647	5.45286e-07	0.979605	0.679989	0.240145	1.40772	-0.0204796	0.292546
ENSMUSG00000050711	ENSMUST00000049972	Scg2	secretogranin II	0.275647	5.45286e-07	0.979121	0.557335	0.426471	-1.22152	-0.022817	0.656991
ENSMUSG00000025413	ENSMUST00000026480	Ttc4	tetratricopeptide repeat domain 4	0.275647	5.45286e-07	0.979121	0.394368	0.32515	1.80347	-0.0300944	0.581651
ENSMUSG00000020811	ENSMUST00000108511	Wscd1	WSC domain containing 1	0.275647	5.45286e-07	0.979121	1.0334e-05	0.350292	-2.93177	-0.159655	-2.44779
ENSMUSG00000001948	ENSMUST00000002013	Spa17	sperm autoantigenic protein 17	0.275647	5.45286e-07	0.979121	0.351004	0.682925	1.47836	0.24908	0.749402
ENSMUSG00000044026	ENSMUST00000054098	Slc35g1	solute carrier family 35, member G1	0.275647	5.45286e-07	0.481748	0.656352	0.565644	0.79534	-0.529512	0.29507
ENSMUSG00000091735	ENSMUST00000164834	Gpr62	G protein-coupled receptor 62	0.275647	5.45286e-07	0.911761	0.394368	0.278242	1.52213	-0.204081	0.465644
ENSMUSG00000078578	ENSMUST00000197859	Ube2d3	ubiquitin-conjugating enzyme E2D 3	0.275647	5.45286e-07	0.973969	1.0334e-05	0.13909	1.07914	0.0407172	0.303767
ENSMUSG00000041341	ENSMUST00000041055	Atg2b	autophagy related 2B	0.275647	5.45286e-07	0.979121	0.946967	-0.197686	-2.9507	-0.0926405	-0.0277535
ENSMUSG00000071866	ENSMUST00000137829	Ppia	peptidylprolyl isomerase A	0.275647	5.45286e-07	0.979073	0.394368	-0.885844	-4.14713	0.0513438	-1.98999
ENSMUSG00000048038	ENSMUST00000217256	Ccdc187	coiled-coil domain containing 187	0.275647	5.45286e-07	0.977498	0.92074	1.52449	2.51922	-0.213772	1.27148
ENSMUSG00000024805	ENSMUST00000225920	Pcgf5	polycomb group ring finger 5	0.275647	5.45286e-07	0.932226	1.0334e-05	-0.334098	-0.741834	-0.177344	-0.435619
ENSMUSG00000021820	ENSMUST00000225958	Camk2g	calcium/calmodulin-dependent protein kinase II gamma	0.275647	5.45286e-07	0.979973	0.92074	-0.611118	-1.57924	-0.0660187	-0.135326
ENSMUSG00000032679	ENSMUST00000040423	Cd59a	CD59a antigen	0.275647	5.45286e-07	0.979121	1.0334e-05	0.745764	1.6361	-0.263001	1.15517
ENSMUSG00000024269	ENSMUST00000115817	Tpgs2	tubulin polyglutamylase complex subunit 2	0.275647	5.45286e-07	0.790975	0.865504	0.133416	0.364199	0.0783542	0.137958
ENSMUSG00000028528	ENSMUST00000149047	Dnajc6	DnaJ heat shock protein family (Hsp40) member C6	0.275647	5.45286e-07	0.977498	0.623067	-0.879675	-2.09448	0.238888	0.514244
ENSMUSG00000021033	ENSMUST00000063117	Gstz1	glutathione transferase zeta 1 (maleylacetoacetate isomerase)	0.275647	5.45286e-07	0.975014	1.0334e-05	0.268663	2.29319	-0.0677947	0.77683
ENSMUSG00000032773	ENSMUST00000177197	Chrm1	cholinergic receptor, muscarinic 1, CNS	0.275647	5.45286e-07	0.966608	0.516062	-0.683683	-2.60044	-0.197568	-0.801201
ENSMUSG00000001018	ENSMUST00000107352	Snapin	SNAP-associated protein	0.275647	5.45286e-07	0.932812	0.600566	0.71236	3.71992	-0.426958	0.688852
ENSMUSG00000026238	ENSMUST00000045897	Ptma	prothymosin alpha	0.275647	5.45286e-07	0.979121	0.967457	0.0989224	0.982153	-0.0250427	0.150231
ENSMUSG00000025085	ENSMUST00000111529	Ablim1	actin-binding LIM protein 1	0.275647	5.45286e-07	0.979973	0.483772	0.395714	1.87219	0.130825	0.248498
ENSMUSG00000034467	ENSMUST00000078170	Dynlrb2	dynein light chain roadblock-type 2	0.275647	5.45286e-07	0.976141	1.0334e-05	1.15326	2.22441	-0.88847	1.2304
ENSMUSG00000024330	ENSMUST00000087497	Col11a2	collagen, type XI, alpha 2	0.275647	5.45286e-07	0.803786	1.0334e-05	0.244142	2.03809	-0.255643	0.434022
ENSMUSG00000010803	ENSMUST00000020707	Gabra1	gamma-aminobutyric acid (GABA) A receptor, subunit alpha 1	0.275647	5.45286e-07	0.977498	1.0334e-05	-0.582051	-2.78278	-0.231693	1.60005
ENSMUSG00000036111	ENSMUST00000036992	Lmo1	LIM domain only 1	0.275647	5.45286e-07	0.979121	0.546049	0.842808	2.69153	-0.11297	0.820676
ENSMUSG00000019194	ENSMUST00000211945	Scn1b	sodium channel, voltage-gated, type I, beta	0.275647	5.45286e-07	0.973969	1.0334e-05	-0.289508	-1.98315	0.0553454	-1.32428
ENSMUSG00000041616	ENSMUST00000103230	Nppa	natriuretic peptide type A	0.275647	5.45286e-07	0.966383	0.394368	1.16114	2.26576	-0.630294	1.14218
ENSMUSG00000033068	ENSMUST00000094467	Entpd6	ectonucleoside triphosphate diphosphohydrolase 6	0.275647	5.45286e-07	0.946498	0.679989	0.155384	1.46331	0.0954916	0.350277
ENSMUSG00000027784	ENSMUST00000029355	Ppm1l	protein phosphatase 1 (formerly 2C)-like	0.275647	5.45286e-07	0.979121	0.351004	-0.237944	-0.402252	-0.0474704	-0.240755
ENSMUSG00000029016	ENSMUST00000137724	Clcn6	chloride channel, voltage-sensitive 6	0.275647	5.45286e-07	0.970905	0.53746	0.174548	1.08353	-0.0588755	0.326385
ENSMUSG00000040097	ENSMUST00000226460	Flywch1	FLYWCH-type zinc finger 1	0.275647	5.45286e-07	0.979605	0.568226	-0.260215	-1.41357	0.00380093	0.251742
ENSMUSG00000032705	ENSMUST00000220239	Exd2	exonuclease 3'-5' domain containing 2	0.275647	5.45286e-07	0.977498	0.440095	-0.367872	-2.38293	0.0688634	-2.08195
ENSMUSG00000032705	ENSMUST00000219757	Exd2	exonuclease 3'-5' domain containing 2	0.275647	0.756625	0.938676	1.0334e-05	-0.223061	-0.0511003	0.156242	-0.931544
ENSMUSG00000036503	ENSMUST00000041826	Rnf13	ring finger protein 13	0.275647	5.45286e-07	0.759988	0.893796	0.0913394	-1.2542	-0.182805	-0.373562
ENSMUSG00000034390	ENSMUST00000166750	Cmip	c-Maf inducing protein	0.275647	5.45286e-07	0.759988	0.394368	-0.220411	-2.45416	0.201462	1.32615
ENSMUSG00000023036	ENSMUST00000195239	Pcdhgc4	protocadherin gamma subfamily C, 4	0.275647	5.45286e-07	0.979121	1.0334e-05	0.294265	1.90795	0.147664	0.288801
ENSMUSG00000045903	ENSMUST00000056129	Npas4	neuronal PAS domain protein 4	0.275647	5.45286e-07	0.946498	0.856043	-0.929874	2.07155	-0.501507	0.486053
ENSMUSG00000023960	ENSMUST00000126032	Enpp5	ectonucleotide pyrophosphatase/phosphodiesterase 5	0.275647	5.45286e-07	0.977498	0.845692	-0.198343	-0.387713	-0.0571461	0.230999
ENSMUSG00000021096	ENSMUST00000021514	Ppm1a	protein phosphatase 1A, magnesium dependent, alpha isoform	0.275647	5.45286e-07	0.946498	0.845692	-0.204028	-0.489198	0.120309	-0.146778
ENSMUSG00000025738	ENSMUST00000236165	Fbxl16	F-box and leucine-rich repeat protein 16	0.275647	5.45286e-07	0.90513	0.483772	-1.43855	-2.64045	-0.783956	-1.16201
ENSMUSG00000020612	ENSMUST00000106676	Prkar1a	protein kinase, cAMP dependent regulatory, type I, alpha	0.275647	5.45286e-07	0.979121	0.351004	-0.50975	-3.51477	-0.0304338	-1.64681
ENSMUSG00000051495	ENSMUST00000054960	Irf2bp2	interferon regulatory factor 2 binding protein 2	0.275647	5.45286e-07	0.979121	0.911192	-0.185573	0.763458	-0.00520696	0.0612152
ENSMUSG00000021133	ENSMUST00000068519	Susd6	sushi domain containing 6	0.275647	0.156244	2.55102e-05	0.967457	0.164599	0.312035	0.329537	-0.0979953
ENSMUSG00000025736	ENSMUST00000123692	Jmjd8	jumonji domain containing 8	0.275647	5.45286e-07	0.969916	0.719417	-0.622158	-3.12602	-0.111683	-0.313298
ENSMUSG00000031065	ENSMUST00000033380	Cdk16	cyclin-dependent kinase 16	0.275647	5.45286e-07	0.988643	0.53746	-0.176863	0.953972	-0.00154312	0.238609
ENSMUSG00000116972	ENSMUST00000231765	Gm6278	ribosomal protein, large, P0 pseudogene	0.275647	5.45286e-07	0.917879	1.0334e-05	0.325894	2.17981	0.136688	0.605429
ENSMUSG00000110841	ENSMUST00000214811	Gpx4-ps2	glutathione peroxidase 4, pseudogene 2	0.275647	5.45286e-07	0.979121	0.884816	-0.696394	-4.60267	-0.0347271	-0.110164
ENSMUSG00000031320	ENSMUST00000033683	Rps4x	ribosomal protein S4, X-linked	0.30208	5.45286e-07	0.979121	1.0334e-05	0.159714	1.26401	0.0260414	0.376884
ENSMUSG00000056941	ENSMUST00000109782	Commd7	COMM domain containing 7	0.30208	5.45286e-07	0.828034	0.845692	0.387739	0.738593	0.246964	0.120452
ENSMUSG00000024213	ENSMUST00000062397	Nudt3	nudix hydrolase 3	0.30208	5.45286e-07	0.932812	0.893796	-0.542485	-5.64124	0.162717	0.127868
ENSMUSG00000017740	ENSMUST00000137302	Slc12a5	solute carrier family 12, member 5	0.30208	5.45286e-07	0.979121	0.946967	0.554041	3.34755	0.118012	-0.0357189
ENSMUSG00000026824	ENSMUST00000067101	Kcnj3	potassium inwardly-rectifying channel, subfamily J, member 3	0.30208	5.45286e-07	0.979121	0.669453	-0.267072	-2.96667	0.0273535	-0.463152
ENSMUSG00000068696	ENSMUST00000090473	Gpr88	G-protein coupled receptor 88	0.30208	0.756625	2.55102e-05	0.669453	-1.47698	1.41189	1.33993	1.69749
ENSMUSG00000053907	ENSMUST00000059472	Mat2a	methionine adenosyltransferase II, alpha	0.30208	5.45286e-07	0.979073	0.440095	0.293261	-2.81741	-0.0691669	1.34367
ENSMUSG00000007207	ENSMUST00000201008	Stx1a	syntaxin 1A (brain)	0.30208	5.45286e-07	0.979121	0.876309	-1.21578	-2.92399	0.0723298	0.026259
ENSMUSG00000027804	ENSMUST00000029382	Ppid	peptidylprolyl isomerase D (cyclophilin D)	0.30208	5.45286e-07	0.814491	1.0334e-05	0.168089	1.43969	0.145816	0.591635
ENSMUSG00000052560	ENSMUST00000064391	Cpne8	copine VIII	0.30208	5.45286e-07	0.979121	0.834017	0.644706	-2.72204	-0.0171868	-0.343608
ENSMUSG00000113902	ENSMUST00000221422	Ndufb1	NADH:ubiquinone oxidoreductase subunit B1	0.30208	5.45286e-07	0.979121	1.0334e-05	0.205597	2.12515	-0.0120797	0.565247
ENSMUSG00000051403	ENSMUST00000058444	Ppp1r37	protein phosphatase 1, regulatory subunit 37	0.30208	5.45286e-07	0.970905	1.0334e-05	-0.136883	-0.874583	0.0781753	-0.510841
ENSMUSG00000038976	ENSMUST00000151771	Ppp1r9b	protein phosphatase 1, regulatory subunit 9B	0.30208	5.45286e-07	0.979605	0.911192	-1.07799	-3.38054	-0.0404796	0.0849588
ENSMUSG00000040430	ENSMUST00000040380	Pitpnc1	phosphatidylinositol transfer protein, cytoplasmic 1	0.30208	5.45286e-07	0.814491	0.546049	0.4353	1.01059	-0.367444	-0.191316
ENSMUSG00000045994	ENSMUST00000161115	B3gat1	beta-1,3-glucuronyltransferase 1 (glucuronosyltransferase P)	0.30208	5.45286e-07	0.977498	0.845692	0.436721	2.80538	-0.044314	0.190261
ENSMUSG00000021948	ENSMUST00000112208	Prkcd	protein kinase C, delta	0.30208	5.45286e-07	0.975014	0.790109	0.792422	-2.27385	0.248205	-0.925629
ENSMUSG00000031391	ENSMUST00000130110	L1cam	L1 cell adhesion molecule	0.30208	5.45286e-07	0.976141	0.778829	0.387858	-1.21572	0.0996592	-0.658326
ENSMUSG00000055782	ENSMUST00000069511	Abcd2	ATP-binding cassette, sub-family D (ALD), member 2	0.30208	5.45286e-07	0.9727	0.946967	-0.367655	-0.772202	-0.0586183	-0.0130971
ENSMUSG00000031442	ENSMUST00000127229	Mcf2l	mcf.2 transforming sequence-like	0.30208	5.45286e-07	0.979121	0.656352	-0.340253	-2.76017	0.0555952	-0.89755
ENSMUSG00000041911	ENSMUST00000145088	Dlx1	distal-less homeobox 1	0.30208	5.45286e-07	0.763831	0.656352	-0.306843	1.44509	0.443324	0.135486
ENSMUSG00000045962	ENSMUST00000159903	Wnk1	WNK lysine deficient protein kinase 1	0.30208	5.45286e-07	0.946498	0.590711	0.164937	1.10355	-0.108624	0.289165
ENSMUSG00000031386	ENSMUST00000128136	Hcfc1	host cell factor C1	0.30208	5.45286e-07	0.976141	0.824358	0.336962	1.81605	0.127061	0.180425
ENSMUSG00000026175	ENSMUST00000027366	Vil1	villin 1	0.30208	5.45286e-07	0.9727	1.0334e-05	0.886404	2.06243	0.163346	1.33629
ENSMUSG00000034591	ENSMUST00000039956	Slc41a2	solute carrier family 41, member 2	0.30208	5.45286e-07	0.818961	0.623067	0.215561	0.615018	0.196438	0.304045
ENSMUSG00000032316	ENSMUST00000216192	Clk3	CDC-like kinase 3	0.30208	0.191513	0.977498	1.0334e-05	-0.250841	-0.265819	-0.0196231	-1.13961
ENSMUSG00000032366	ENSMUST00000156899	Tpm1	tropomyosin 1, alpha	0.30208	5.45286e-07	0.959698	0.911192	-0.396633	-2.5556	-0.121978	-0.0803783
ENSMUSG00000026860	ENSMUST00000142689	Sh3glb2	SH3-domain GRB2-like endophilin B2	0.30208	5.45286e-07	0.943003	0.497952	-0.29154	-2.8587	0.154957	-2.2119
ENSMUSG00000002032	ENSMUST00000132020	Tmem25	transmembrane protein 25	0.30208	5.45286e-07	0.979121	0.946967	-0.439184	-1.80171	-0.0422744	0.113946
ENSMUSG00000060279	ENSMUST00000167930	Ap2a1	adaptor-related protein complex 2, alpha 1 subunit	0.30208	5.45286e-07	0.966383	1.0334e-05	3.20798	5.83199	-2.86162	2.14448
ENSMUSG00000024969	ENSMUST00000032557	Mark2	MAP/microtubule affinity regulating kinase 2	0.30208	5.45286e-07	0.932226	1.0334e-05	-0.173032	1.018	0.160232	0.479659
ENSMUSG00000006676	ENSMUST00000166103	Usp19	ubiquitin specific peptidase 19	0.30208	5.45286e-07	0.882563	0.669453	1.25841	2.76527	-0.85673	0.348254
ENSMUSG00000037032	ENSMUST00000188440	Apbb1	amyloid beta (A4) precursor protein-binding, family B, member 1	0.30208	5.45286e-07	0.95643	0.884816	-0.333189	-6.92243	0.108692	-0.024702
ENSMUSG00000022451	ENSMUST00000023087	Twf1	twinfilin actin binding protein 1	0.30208	5.45286e-07	0.979121	0.719417	0.136773	1.27803	-0.0289296	0.272034
ENSMUSG00000021725	ENSMUST00000223949	Parp8	poly (ADP-ribose) polymerase family, member 8	0.30208	5.45286e-07	0.977498	0.623067	1.24986	2.69768	0.066023	0.465517
ENSMUSG00000068747	ENSMUST00000102632	Sort1	sortilin 1	0.30208	5.45286e-07	0.973969	0.590711	-0.153144	-0.795682	0.106066	0.404284
ENSMUSG00000039795	ENSMUST00000037839	Zfand1	zinc finger, AN1-type domain 1	0.30208	5.45286e-07	0.979073	1.0334e-05	0.519844	1.85125	-0.0586667	0.513676
ENSMUSG00000029577	ENSMUST00000074002	Ube3b	ubiquitin protein ligase E3B	0.30208	5.45286e-07	0.979121	0.801928	-0.318662	-2.41631	-0.01846	-0.372672
ENSMUSG00000029070	ENSMUST00000030947	Mxra8	matrix-remodelling associated 8	0.30208	5.45286e-07	0.979121	1.0334e-05	0.525712	1.15052	-0.0415973	0.793328
ENSMUSG00000021477	ENSMUST00000021933	Ctsl	cathepsin L	0.30208	5.45286e-07	0.946498	1.0334e-05	0.182455	1.25116	-0.131863	0.504467
ENSMUSG00000043487	ENSMUST00000056822	Acot6	acyl-CoA thioesterase 6	0.30208	5.45286e-07	0.979121	0.647074	0.380403	1.15253	0.0349245	0.309669
ENSMUSG00000005469	ENSMUST00000005606	Prkaca	protein kinase, cAMP dependent, catalytic, alpha	0.30208	5.45286e-07	0.977498	1.0334e-05	0.153126	1.09933	0.0269232	0.386117
ENSMUSG00000028837	ENSMUST00000030642	Psmb2	proteasome (prosome, macropain) subunit, beta type 2	0.30208	5.45286e-07	0.969916	0.634144	0.149893	0.97672	-0.0332524	0.214038
ENSMUSG00000020263	ENSMUST00000147582	Appl2	adaptor protein, phosphotyrosine interaction, PH domain and leucine zipper containing 2	0.30208	5.45286e-07	0.977498	1.0334e-05	0.162323	-1.24395	-0.0537153	-1.43965
ENSMUSG00000037606	ENSMUST00000137627	Osbpl5	oxysterol binding protein-like 5	0.30208	5.45286e-07	0.976141	1.0334e-05	0.715492	3.02634	-0.168817	0.704023
ENSMUSG00000033021	ENSMUST00000145166	Gmppa	GDP-mannose pyrophosphorylase A	0.30208	5.45286e-07	0.796988	0.600566	0.327851	-1.69215	-0.231776	-1.1797
ENSMUSG00000018378	ENSMUST00000131964	2210416O15Rik	RIKEN cDNA 2210416O15 gene	0.30208	5.45286e-07	0.967913	0.790109	0.811685	1.75735	-0.534572	0.240796
ENSMUSG00000035828	ENSMUST00000042818	Pim3	proviral integration site 3	0.30208	5.45286e-07	2.55102e-05	0.834017	-0.291913	1.34504	-0.222963	0.177686
ENSMUSG00000006941	ENSMUST00000007139	Eif1b	eukaryotic translation initiation factor 1B	0.30208	5.45286e-07	0.836102	0.911192	0.141984	1.57309	0.113175	0.167924
ENSMUSG00000025794	ENSMUST00000165532	Rpl14	ribosomal protein L14	0.30208	5.45286e-07	0.962637	1.0334e-05	0.287367	2.413	-0.0773081	0.761598
ENSMUSG00000036529	ENSMUST00000175778	Sbf1	SET binding factor 1	0.30208	5.45286e-07	0.977498	1.0334e-05	0.66964	3.82411	-0.0726554	0.645698
ENSMUSG00000034064	ENSMUST00000036210	Poglut1	protein O-glucosyltransferase 1	0.30208	5.45286e-07	0.979121	0.557335	0.555485	1.55975	0.0291235	0.470532
ENSMUSG00000031242	ENSMUST00000120722	Chmp1b2	charged multivesicular body protein 1B2	0.30208	0.500161	0.975014	1.0334e-05	0.156182	-0.0751508	0.0506948	0.412105
ENSMUSG00000066191	ENSMUST00000107747	Anks6	ankyrin repeat and sterile alpha motif domain containing 6	0.30208	5.45286e-07	0.979121	1.0334e-05	-0.429013	1.86934	0.00807158	0.775714
ENSMUSG00000006699	ENSMUST00000030417	Cdc42	cell division cycle 42	0.30208	5.45286e-07	2.55102e-05	0.351004	0.137865	0.450036	0.104838	0.326337
ENSMUSG00000021716	ENSMUST00000022230	Srek1ip1	splicing regulatory glutamine/lysine-rich protein 1interacting protein 1	0.30208	5.45286e-07	0.979073	0.351004	0.367993	1.47767	0.0592944	0.509587
ENSMUSG00000023827	ENSMUST00000024594	Agpat4	1-acylglycerol-3-phosphate O-acyltransferase 4 (lysophosphatidic acid acyltransferase, delta)	0.30208	5.45286e-07	0.861074	1.0334e-05	0.22069	2.35013	0.130688	0.751546
ENSMUSG00000029598	ENSMUST00000131831	Plbd2	phospholipase B domain containing 2	0.30208	5.45286e-07	0.977498	0.516062	-0.320086	-1.53147	-0.0110632	-0.851024
ENSMUSG00000030630	ENSMUST00000032865	Fah	fumarylacetoacetate hydrolase	0.30208	5.45286e-07	0.927035	1.0334e-05	0.227438	2.69155	-0.19968	0.848025
ENSMUSG00000009291	ENSMUST00000009435	Pttg1ip	pituitary tumor-transforming 1 interacting protein	0.30208	5.45286e-07	0.979121	0.634144	0.135537	1.16242	0.00041669	0.308504
ENSMUSG00000039316	ENSMUST00000113195	Rftn1	raftlin lipid raft linker 1	0.30208	5.45286e-07	0.969916	0.440095	0.459167	1.2475	0.19351	0.589407
ENSMUSG00000029461	ENSMUST00000107042	Fam168a	family with sequence similarity 168, member A	0.30208	5.45286e-07	0.977498	0.801928	-0.237651	-1.59009	-0.0155232	0.233956
ENSMUSG00000028964	ENSMUST00000030805	Park7	Parkinson disease (autosomal recessive, early onset) 7	0.30208	5.45286e-07	0.966608	0.526731	0.302447	1.58008	0.0683175	0.295587
ENSMUSG00000030518	ENSMUST00000119118	Entrep2	endosomal transmembrane epsin interactor 2	0.30208	5.45286e-07	0.977498	0.903077	-0.495886	-1.16226	0.107165	0.079721
ENSMUSG00000073650	ENSMUST00000097697	Catip	ciliogenesis associated TTC17 interacting protein	0.30208	5.45286e-07	0.966608	0.440095	0.491023	3.30038	0.401141	0.990648
ENSMUSG00000033545	ENSMUST00000166859	Znrf1	zinc and ring finger 1	0.30208	5.45286e-07	0.973969	0.469577	2.08712	4.21947	-0.32351	0.380176
ENSMUSG00000020265	ENSMUST00000099538	Sumo3	small ubiquitin-like modifier 3	0.30208	5.45286e-07	0.979605	1.0334e-05	0.254048	1.55513	0.0289534	0.384272
ENSMUSG00000001173	ENSMUST00000115013	Ocrl	OCRL, inositol polyphosphate-5-phosphatase	0.30208	5.45286e-07	0.979605	0.946967	0.186368	1.00166	0.0527797	-0.0464966
ENSMUSG00000030125	ENSMUST00000032218	Lrrc23	leucine rich repeat containing 23	0.30208	5.45286e-07	0.979605	0.580421	0.814414	2.8473	-0.0321444	1.2487
ENSMUSG00000029672	ENSMUST00000165576	Fam3c	FAM3 metabolism regulating signaling molecule C	0.30208	5.45286e-07	0.979605	0.497952	-0.211532	0.804231	-0.0188167	0.28948
ENSMUSG00000075273	ENSMUST00000099996	Ttc30b	tetratricopeptide repeat domain 30B	0.30208	5.45286e-07	0.977498	0.483772	0.296747	0.62716	0.0768785	0.385621
ENSMUSG00000034271	ENSMUST00000171754	Jdp2	Jun dimerization protein 2	0.30208	5.45286e-07	0.959698	0.526731	-0.306213	-3.69683	0.229658	-3.90322
ENSMUSG00000025428	ENSMUST00000114748	Atp5a1	ATP synthase, H+ transporting, mitochondrial F1 complex, alpha subunit 1	0.30208	5.45286e-07	0.979073	0.92074	-1.2334	-1.59026	0.1448	0.153521
ENSMUSG00000067924	ENSMUST00000088778	Rtl8b	retrotransposon Gag like 8B	0.30208	5.45286e-07	0.977498	0.53746	0.266136	0.896887	-0.0517761	0.260312
ENSMUSG00000037221	ENSMUST00000111007	Mospd3	motile sperm domain containing 3	0.30208	5.45286e-07	0.419489	0.351004	0.36464	2.07119	0.413271	0.558628
ENSMUSG00000026260	ENSMUST00000027478	Ndufa10	NADH:ubiquinone oxidoreductase subunit A10	0.30208	5.45286e-07	0.969916	1.0334e-05	0.415873	3.12796	-0.0938599	2.01607
ENSMUSG00000028782	ENSMUST00000120204	Adgrb2	adhesion G protein-coupled receptor B2	0.30208	5.45286e-07	0.861074	0.526731	0.276623	-1.77853	0.314914	-0.62516
ENSMUSG00000002489	ENSMUST00000164263	Tiam1	T cell lymphoma invasion and metastasis 1	0.30208	5.45286e-07	0.976141	0.623067	0.714933	-2.5792	-0.469716	1.11627
ENSMUSG00000041408	ENSMUST00000048263	Wapl	WAPL cohesin release factor	0.30208	5.45286e-07	0.979121	0.967457	0.179558	-0.33716	-0.0164674	-0.0220654
ENSMUSG00000023806	ENSMUST00000232602	Rsph3b	radial spoke 3B homolog (Chlamydomonas)	0.30208	5.45286e-07	0.946498	1.0334e-05	0.588869	1.80898	-0.347458	0.546822
ENSMUSG00000022338	ENSMUST00000232045	Eny2	ENY2 transcription and export complex 2 subunit	0.30208	5.45286e-07	0.967913	0.421598	-0.454161	-1.43637	0.153134	-0.77219
ENSMUSG00000063564	ENSMUST00000102765	Col23a1	collagen, type XXIII, alpha 1	0.30208	5.45286e-07	0.959698	0.647074	-0.465304	2.00107	0.637977	0.877068
ENSMUSG00000096220	ENSMUST00000214109	Or6c205	olfactory receptor family 6 subfamily C member 205	0.30208	5.45286e-07	0.977498	0.526731	0.509731	2.3004	-0.0694839	0.628973
ENSMUSG00000002222	ENSMUST00000002292	Rmnd5a	required for meiotic nuclear division 5 homolog A	0.30208	5.45286e-07	0.966608	0.526731	-0.170057	-1.08721	-0.0416676	0.432381
ENSMUSG00000030707	ENSMUST00000205515	Coro1a	coronin, actin binding protein 1A	0.30208	5.45286e-07	0.95643	0.938349	-0.943591	-4.68334	0.344688	-0.0672813
ENSMUSG00000027406	ENSMUST00000028892	Idh3b	isocitrate dehydrogenase 3 (NAD+) beta	0.30208	5.45286e-07	0.979973	1.0334e-05	0.236701	1.5637	0.011618	0.360193
ENSMUSG00000097392	ENSMUST00000181620	Thoc2l	THO complex subunit 2-like	0.30208	0.136043	0.959702	1.0334e-05	-0.421667	0.708632	-0.158858	-0.612995
ENSMUSG00000023089	ENSMUST00000118558	Ndufa5	NADH:ubiquinone oxidoreductase subunit A5	0.30208	5.45286e-07	0.917879	0.421598	0.368733	2.42878	0.11988	0.501225
ENSMUSG00000006576	ENSMUST00000027415	Slc4a3	solute carrier family 4 (anion exchanger), member 3	0.30208	5.45286e-07	0.973969	0.351004	-0.280756	1.57987	-0.0859274	0.361489
ENSMUSG00000062115	ENSMUST00000149770	Rai1	retinoic acid induced 1	0.30208	5.45286e-07	0.979121	0.483772	0.430489	2.77703	0.111885	0.349948
ENSMUSG00000062115	ENSMUST00000102688	Rai1	retinoic acid induced 1	0.30208	5.45286e-07	0.979121	0.704849	-0.508213	-2.34385	0.0286897	-0.628618
ENSMUSG00000022757	ENSMUST00000065515	Tfg	Trk-fused gene	0.30208	5.45286e-07	0.977498	1.0334e-05	0.14285	0.689186	-0.0423921	0.369252
ENSMUSG00000025784	ENSMUST00000026890	Clec3b	C-type lectin domain family 3, member b	0.30208	5.45286e-07	0.975849	0.590711	0.546442	1.74492	-0.305696	0.231841
ENSMUSG00000023224	ENSMUST00000023994	Serping1	serine (or cysteine) peptidase inhibitor, clade G, member 1	0.30208	5.45286e-07	0.966608	1.0334e-05	0.351701	0.803384	0.152094	0.783529
ENSMUSG00000030022	ENSMUST00000167391	Adamts9	a disintegrin-like and metallopeptidase (reprolysin type) with thrombospondin type 1 motif, 9	0.30208	5.45286e-07	0.979605	0.557335	0.858837	1.78452	0.0411441	0.356993
ENSMUSG00000028555	ENSMUST00000064129	Ttc39a	tetratricopeptide repeat domain 39A	0.30208	5.45286e-07	0.545251	0.656352	0.712048	1.52041	-0.961968	0.296338
ENSMUSG00000028078	ENSMUST00000191752	Dclk2	doublecortin-like kinase 2	0.30208	5.45286e-07	0.975849	1.0334e-05	0.264525	-1.78569	0.0344458	-1.51362
ENSMUSG00000021178	ENSMUST00000021595	Psmc1	protease (prosome, macropain) 26S subunit, ATPase 1	0.30208	5.45286e-07	0.979605	1.0334e-05	0.191036	1.4579	-0.0119335	0.509558
ENSMUSG00000027360	ENSMUST00000028838	Hdc	histidine decarboxylase	0.30208	5.45286e-07	0.988643	0.440095	0.753463	2.55378	-0.179427	0.756683
ENSMUSG00000041607	ENSMUST00000153478	Mbp	myelin basic protein	0.30208	5.45286e-07	0.967913	0.755764	1.08537	9.71198	-0.478896	0.465337
ENSMUSG00000048279	ENSMUST00000119943	Sacs	sacsin	0.30208	5.45286e-07	0.966608	1.0334e-05	0.102846	-0.611951	0.0588799	-0.583594
ENSMUSG00000057914	ENSMUST00000148676	Cacnb2	calcium channel, voltage-dependent, beta 2 subunit	0.30208	5.45286e-07	0.975849	0.876309	0.774027	-1.6349	-0.159804	0.130528
ENSMUSG00000040998	ENSMUST00000042744	Npnt	nephronectin	0.30208	5.45286e-07	0.979121	0.893796	-0.424997	-2.16198	-0.0456732	-0.340915
ENSMUSG00000028745	ENSMUST00000102508	Capzb	capping actin protein of muscle Z-line subunit beta	0.30208	5.45286e-07	0.917879	0.351004	0.285698	2.35863	0.261538	0.481961
ENSMUSG00000044734	ENSMUST00000076352	Serpinb1a	serine (or cysteine) peptidase inhibitor, clade B, member 1a	0.30208	0.129765	0.481748	1.0334e-05	0.481029	0.558871	-0.551106	0.597528
ENSMUSG00000050856	ENSMUST00000049628	Atp5k	ATP synthase, H+ transporting, mitochondrial F1F0 complex, subunit E	0.30208	5.45286e-07	0.977498	1.0334e-05	0.191299	1.91388	0.0441763	0.436281
ENSMUSG00000034902	ENSMUST00000159895	Pip5k1c	phosphatidylinositol-4-phosphate 5-kinase, type 1 gamma	0.30208	5.45286e-07	0.970905	0.394368	-0.394576	-2.30508	0.111206	-2.02032
ENSMUSG00000024858	ENSMUST00000165954	Grk2	G protein-coupled receptor kinase 2	0.30208	5.45286e-07	0.962637	0.778829	-0.733231	-3.79444	0.257447	0.379399
ENSMUSG00000069601	ENSMUST00000186247	Ank3	ankyrin 3, epithelial	0.30208	5.45286e-07	0.979073	0.546049	-0.126433	-3.25059	-0.108095	-0.796353
ENSMUSG00000024420	ENSMUST00000234480	Zfp521	zinc finger protein 521	0.30208	5.45286e-07	0.979121	0.865504	1.12844	2.24304	-0.10978	0.562095
ENSMUSG00000039542	ENSMUST00000114476	Ncam1	neural cell adhesion molecule 1	0.30208	5.45286e-07	2.55102e-05	1.0334e-05	0.19066	1.03015	-0.350784	0.623974
ENSMUSG00000116594	ENSMUST00000231246	Gm49601	NA	0.30208	5.45286e-07	0.932812	0.497952	-0.421626	-0.913685	-0.183042	-0.957665
ENSMUSG00000024576	ENSMUST00000165123	Csnk1a1	casein kinase 1, alpha 1	0.30208	5.45286e-07	0.90513	0.967457	0.120769	0.747718	0.0955645	0.0831378
ENSMUSG00000029055	ENSMUST00000105631	Plch2	phospholipase C, eta 2	0.30208	0.110895	0.759988	1.0334e-05	0.649601	0.569619	0.412706	0.791924
ENSMUSG00000037487	ENSMUST00000228292	Ubr5	ubiquitin protein ligase E3 component n-recognin 5	0.30208	5.45286e-07	0.870691	0.469577	0.390243	-1.27788	0.248652	-0.905956
ENSMUSG00000060681	ENSMUST00000202670	Slc9a6	solute carrier family 9 (sodium/hydrogen exchanger), member 6	0.30208	5.45286e-07	0.977498	0.946967	0.548133	1.24354	0.0883304	-0.00594237
ENSMUSG00000002797	ENSMUST00000002874	Ggct	gamma-glutamyl cyclotransferase	0.30208	5.45286e-07	0.966383	0.453411	0.284604	1.95957	0.164507	0.420331
ENSMUSG00000030872	ENSMUST00000144779	Gga2	golgi associated, gamma adaptin ear containing, ARF binding protein 2	0.30208	5.45286e-07	0.975014	0.745069	-0.250209	1.16869	0.0662599	0.233989
ENSMUSG00000030322	ENSMUST00000032469	Mbd4	methyl-CpG binding domain protein 4	0.30208	5.45286e-07	0.979605	0.733172	-0.348139	0.707394	-0.0983506	0.122575
ENSMUSG00000021791	ENSMUST00000022316	Dydc2	DPY30 domain containing 2	0.30208	5.45286e-07	0.988643	1.0334e-05	0.716508	1.54946	-0.00999161	0.804644
ENSMUSG00000040721	ENSMUST00000185430	Zfhx2	zinc finger homeobox 2	0.30208	5.45286e-07	0.966608	1.0334e-05	0.197365	0.591929	-0.176012	1.01067
ENSMUSG00000034673	ENSMUST00000038149	Pbx2	pre B cell leukemia homeobox 2	0.30208	5.45286e-07	0.979121	0.719417	0.204745	1.97082	0.0238843	0.255411
ENSMUSG00000042460	ENSMUST00000040159	C1galt1	core 1 synthase, glycoprotein-N-acetylgalactosamine 3-beta-galactosyltransferase, 1	0.30208	5.45286e-07	0.979605	0.755764	-0.201837	-0.842604	0.00540032	-0.0949773
ENSMUSG00000028920	ENSMUST00000030757	Fbxo42	F-box protein 42	0.30208	5.45286e-07	0.975014	0.845692	-0.209355	0.615816	0.0470065	0.132447
ENSMUSG00000078656	ENSMUST00000042477	Vps25	vacuolar protein sorting 25	0.30208	5.45286e-07	0.979605	1.0334e-05	0.273288	2.09066	-0.0089742	0.645675
ENSMUSG00000041308	ENSMUST00000212524	Sntb2	syntrophin, basic 2	0.30208	5.45286e-07	0.857348	1.0334e-05	-0.348753	-1.13463	0.293652	-0.494241
ENSMUSG00000034312	ENSMUST00000101153	Iqsec1	IQ motif and Sec7 domain 1	0.30208	0.474244	0.979073	1.0334e-05	-0.42476	0.179069	0.107239	1.12237
ENSMUSG00000026259	ENSMUST00000166463	Ngef	neuronal guanine nucleotide exchange factor	0.30208	5.45286e-07	0.914533	0.865504	-1.17801	-2.83687	0.644948	0.220222
ENSMUSG00000037098	ENSMUST00000122103	Rab11fip3	RAB11 family interacting protein 3 (class II)	0.30208	5.45286e-07	0.979121	0.557335	-0.27178	-2.87858	0.0564984	-0.573455
ENSMUSG00000027330	ENSMUST00000079857	Cdc25b	cell division cycle 25B	0.30208	5.45286e-07	0.979121	0.967457	-0.339568	1.74449	0.000938424	0.0379159
ENSMUSG00000031893	ENSMUST00000034365	Tsnaxip1	translin-associated factor X (Tsnax) interacting protein 1	0.30208	5.45286e-07	0.979605	0.351004	0.848065	2.65779	-0.48908	1.37283
ENSMUSG00000000861	ENSMUST00000000881	Bcl11a	B cell CLL/lymphoma 11A (zinc finger protein)	0.30208	5.45286e-07	0.966608	0.81137	-0.42458	1.31273	0.148745	-0.119535
ENSMUSG00000028251	ENSMUST00000029915	Tstd3	thiosulfate sulfurtransferase (rhodanese)-like domain containing 3	0.30208	5.45286e-07	0.977498	0.394368	0.245623	1.43435	-0.0267448	0.551833
ENSMUSG00000020857	ENSMUST00000072566	Nme2	NME/NM23 nucleoside diphosphate kinase 2	0.30208	0.114794	0.977498	1.0334e-05	0.315864	0.990714	-0.0379687	0.82528
ENSMUSG00000046598	ENSMUST00000115227	Bdh1	3-hydroxybutyrate dehydrogenase, type 1	0.30208	5.45286e-07	0.979121	0.590711	-0.258744	2.07069	-0.00947468	0.285642
ENSMUSG00000022957	ENSMUST00000114002	Itsn1	intersectin 1 (SH3 domain protein 1A)	0.30208	5.45286e-07	0.975849	0.568226	0.0939617	-1.28223	-0.0927763	-0.417676
ENSMUSG00000006024	ENSMUST00000124563	Napa	N-ethylmaleimide sensitive fusion protein attachment protein alpha	0.30208	5.45286e-07	0.979121	0.824358	-0.530043	-1.54641	0.0399021	-0.422177
ENSMUSG00000071341	ENSMUST00000095759	Egr4	early growth response 4	0.30208	5.45286e-07	0.973969	0.516062	-0.523996	1.59667	0.242617	0.559103
ENSMUSG00000049946	ENSMUST00000062978	BC030500	cDNA sequence BC030500	0.30208	5.45286e-07	0.940821	0.929103	0.375258	1.4018	-0.147985	0.0927061
ENSMUSG00000049470	ENSMUST00000060945	Aff4	AF4/FMR2 family, member 4	0.30208	5.45286e-07	0.969916	1.0334e-05	0.136109	-0.878687	0.0300924	-0.1943
ENSMUSG00000036676	ENSMUST00000058154	Tmtc3	transmembrane and tetratricopeptide repeat containing 3	0.30208	5.45286e-07	0.932812	0.755764	0.212735	-1.51958	-0.152955	-0.268926
ENSMUSG00000021514	ENSMUST00000222364	Zfp369	zinc finger protein 369	0.30208	5.45286e-07	0.970905	0.865504	0.236632	1.7596	-0.082753	0.186252
ENSMUSG00000036995	ENSMUST00000047526	Asap3	ArfGAP with SH3 domain, ankyrin repeat and PH domain 3	0.30208	5.45286e-07	0.932812	1.0334e-05	0.297282	1.63777	-0.273254	0.787244
ENSMUSG00000041670	ENSMUST00000164877	Rims1	regulating synaptic membrane exocytosis 1	0.30208	5.45286e-07	0.966608	0.580421	-0.342934	-6.24354	0.168558	-1.95797
ENSMUSG00000059810	ENSMUST00000107420	Rgs3	regulator of G-protein signaling 3	0.30208	5.45286e-07	0.977498	0.394368	1.53852	1.74807	-1.94395	1.64772
ENSMUSG00000056820	ENSMUST00000212603	Tsnax	translin-associated factor X	0.30208	5.45286e-07	0.979121	0.483772	-0.399162	-1.87272	-0.0241242	-1.16068
ENSMUSG00000026463	ENSMUST00000048953	Atp2b4	ATPase, Ca++ transporting, plasma membrane 4	0.30208	5.45286e-07	0.845736	0.719417	-0.897068	-3.83804	0.565192	0.670564
ENSMUSG00000020740	ENSMUST00000106508	Gga3	golgi associated, gamma adaptin ear containing, ARF binding protein 3	0.30208	5.45286e-07	0.962637	0.394368	1.37741	3.52965	0.575321	0.473274
ENSMUSG00000067586	ENSMUST00000087978	S1pr3	sphingosine-1-phosphate receptor 3	0.30208	5.45286e-07	0.979605	0.394368	0.262766	0.67198	0.00418306	0.372576
ENSMUSG00000026154	ENSMUST00000027338	Sdhaf4	succinate dehydrogenase complex assembly factor 4	0.30208	5.45286e-07	0.932812	0.778829	0.275305	0.748868	0.141768	0.0918318
ENSMUSG00000018340	ENSMUST00000108883	Anxa6	annexin A6	0.30208	5.45286e-07	0.847873	0.719417	0.305257	1.06509	0.243014	0.365327
ENSMUSG00000008683	ENSMUST00000106588	Rps15a	ribosomal protein S15A	0.30208	5.45286e-07	0.979121	0.394368	0.145643	1.51708	0.0338293	0.40967
ENSMUSG00000019494	ENSMUST00000110951	Cops6	COP9 signalosome subunit 6	0.30208	5.45286e-07	0.940821	1.0334e-05	0.233251	-1.5986	0.0703469	-3.28749
ENSMUSG00000052812	ENSMUST00000045664	Atad2b	ATPase family, AAA domain containing 2B	0.30208	0.23937	0.976141	1.0334e-05	0.176483	-0.178233	-0.0539465	-0.442746
ENSMUSG00000029632	ENSMUST00000204978	Ndufa4	Ndufa4, mitochondrial complex associated	0.30208	5.45286e-07	0.979605	0.81137	0.144939	0.819758	0.0176881	0.0597647
ENSMUSG00000024181	ENSMUST00000025014	Mrpl28	mitochondrial ribosomal protein L28	0.30208	5.45286e-07	0.847873	0.469577	0.206419	1.81905	0.163088	0.479636
ENSMUSG00000036452	ENSMUST00000137497	Arhgap26	Rho GTPase activating protein 26	0.30208	5.45286e-07	0.976141	0.647074	-1.18269	-3.21708	0.245919	0.608303
ENSMUSG00000040136	ENSMUST00000210637	Abcc8	ATP-binding cassette, sub-family C (CFTR/MRP), member 8	0.30208	5.45286e-07	0.908071	0.790109	-0.386153	2.59839	0.193932	0.351565
ENSMUSG00000021130	ENSMUST00000021558	Galnt16	polypeptide N-acetylgalactosaminyltransferase 16	0.30208	5.45286e-07	0.932812	0.679989	0.164881	1.17176	0.132987	0.333434
ENSMUSG00000036180	ENSMUST00000177851	Gatad2a	GATA zinc finger domain containing 2A	0.30208	5.45286e-07	0.979121	0.546049	0.300098	1.62499	-0.0484147	0.38297
ENSMUSG00000006522	ENSMUST00000006697	Itih3	inter-alpha trypsin inhibitor, heavy chain 3	0.30208	5.45286e-07	0.977498	1.0334e-05	0.960109	2.60031	-0.441612	1.2232
ENSMUSG00000027744	ENSMUST00000029307	Stoml3	stomatin (Epb7.2)-like 3	0.30208	5.45286e-07	0.979121	0.351004	0.603204	2.26597	-0.262153	1.14541
ENSMUSG00000032637	ENSMUST00000167759	Atxn2l	ataxin 2-like	0.30208	5.45286e-07	0.932812	0.938349	0.128326	1.77008	0.0901177	-0.115065
ENSMUSG00000042429	ENSMUST00000187631	Adora1	adenosine A1 receptor	0.30208	5.45286e-07	0.95643	0.679989	-0.720125	-3.98458	0.38553	0.622895
ENSMUSG00000030256	ENSMUST00000032386	Bhlhe41	basic helix-loop-helix family, member e41	0.30208	5.45286e-07	0.917879	0.733172	0.164238	0.386536	-0.162449	0.119631
ENSMUSG00000005656	ENSMUST00000005798	Snx6	sorting nexin 6	0.30208	5.45286e-07	0.911761	0.719417	0.250567	0.682539	-0.140023	0.310531
ENSMUSG00000020289	ENSMUST00000020530	Nprl3	nitrogen permease regulator-like 3	0.30208	5.45286e-07	0.911761	0.911192	-0.601709	-2.69624	0.353376	0.153902
ENSMUSG00000022687	ENSMUST00000114634	Boc	biregional cell adhesion molecule-related/down-regulated by oncogenes (Cdon) binding protein	0.30208	5.45286e-07	0.977498	1.0334e-05	-0.307541	0.884072	0.0735255	0.525689
ENSMUSG00000022307	ENSMUST00000110297	Oxr1	oxidation resistance 1	0.30208	5.45286e-07	0.975849	0.453411	-0.391061	-3.87631	0.134334	2.26182
ENSMUSG00000004961	ENSMUST00000206023	Syt5	synaptotagmin V	0.30208	5.45286e-07	0.979973	0.884816	-0.568677	-1.57615	-0.0165318	-0.0906507
ENSMUSG00000071202	ENSMUST00000235405	Ccdc78	coiled-coil domain containing 78	0.30208	5.45286e-07	0.882563	0.351004	0.872181	2.933	0.619392	1.59158
ENSMUSG00000068617	ENSMUST00000090277	Clxn	calaxin	0.30208	5.45286e-07	0.917879	1.0334e-05	0.59372	0.976423	0.464158	0.94717
ENSMUSG00000044949	ENSMUST00000051053	Ubtd2	ubiquitin domain containing 2	0.30208	5.45286e-07	0.911761	0.801928	-0.430072	-1.55979	0.203182	-0.128118
ENSMUSG00000029223	ENSMUST00000176015	Uchl1	ubiquitin carboxy-terminal hydrolase L1	0.30208	5.45286e-07	0.979121	0.546049	0.315209	2.19571	0.00811989	0.450717
ENSMUSG00000040407	ENSMUST00000044492	Akap9	A kinase (PRKA) anchor protein (yotiao) 9	0.30208	5.45286e-07	0.979605	0.946967	0.176342	-0.62349	-0.0162778	-0.0968728
ENSMUSG00000020836	ENSMUST00000021190	Coro6	coronin 6	0.30208	5.45286e-07	0.973969	0.546049	-1.00194	-3.19878	-0.281139	-1.21482
ENSMUSG00000021116	ENSMUST00000071230	Eif2s1	eukaryotic translation initiation factor 2, subunit 1 alpha	0.30208	5.45286e-07	0.979121	1.0334e-05	0.148657	0.924962	0.0182109	0.444745
ENSMUSG00000064354	ENSMUST00000082405	COX2	cytochrome c oxidase subunit II	0.325308	5.45286e-07	2.55102e-05	1.0334e-05	0.0605755	2.41864	0.139911	1.24526
ENSMUSG00000024222	ENSMUST00000079413	Fkbp5	FK506 binding protein 5	0.325308	5.45286e-07	2.55102e-05	0.704849	0.184112	1.07367	0.529898	-0.357895
[truncated: 18,014 more rows]

## Sheet: cho23
ENSEMBL	tx_name	SYMBOL	GENENAME	FDR_Male_3wo_exon5Del	FDR_Male_4mo_exon5Del	log2FoldChange_Male_3wo_exon5Del	log2FoldChange_Male_4mo_exon5Del
ENSMUSG00000032572	ENSMUST00000121963	Col6a4	collagen, type VI, alpha 4	0.00125	0.330611	2.36748	1.3294
ENSMUSG00000028801	ENSMUST00000063707	Stpg1	sperm tail PG rich repeat containing 1	0.00125	0.0004	1.20952	1.20888
ENSMUSG00000020241	ENSMUST00000001181	Col6a2	collagen, type VI, alpha 2	0.00125	0.0004	1.1564	1.17428
ENSMUSG00000048070	ENSMUST00000123434	Pirt	phosphoinositide-interacting regulator of transient receptor potential channels	0.00125	0.0004	0.953594	1.3916
ENSMUSG00000102252	ENSMUST00000059305	Snrpn	small nuclear ribonucleoprotein N	0.00125	0.0689256	0.139626	0.122718
ENSMUSG00000044719	ENSMUST00000115682	E230025N22Rik	Riken cDNA E230025N22 gene	0.00125	0.0004	1.79886	2.39382
ENSMUSG00000102742	ENSMUST00000061279	Pcdhga11	protocadherin gamma subfamily A, 11	0.00125	0.0004	0.645929	0.757072
ENSMUSG00000018965	ENSMUST00000019109	Ywhah	tyrosine 3-monooxygenase/tryptophan 5-monooxygenase activation protein, eta polypeptide	0.00125	0.0357692	0.145883	0.144292
ENSMUSG00000068762	ENSMUST00000106685	Gstm6	glutathione S-transferase, mu 6	0.0146667	0.19477	0.819103	0.564159
ENSMUSG00000031937	ENSMUST00000034413	Vstm5	V-set and transmembrane domain containing 5	0.0146667	0.111098	0.710702	0.43292
ENSMUSG00000002324	ENSMUST00000002395	Rec8	REC8 meiotic recombination protein	0.0146667	0.0689256	1.26256	0.750582
ENSMUSG00000026062	ENSMUST00000027231	Slc9a2	solute carrier family 9 (sodium/hydrogen exchanger), member 2	0.0146667	0.16327	-0.394155	-0.24294
ENSMUSG00000051617	ENSMUST00000059707	Krt9	keratin 9	0.0146667	0.0239394	0.819104	0.597481
ENSMUSG00000037418	ENSMUST00000117346	Best1	bestrophin 1	0.0146667	0.19477	1.39415	0.996748
ENSMUSG00000024114	ENSMUST00000151797	Prss41	protease, serine 41	0.0146667	0.0004	1.61709	1.88558
ENSMUSG00000018983	ENSMUST00000061721	E2f2	E2F transcription factor 2	0.0225	0.0883673	1.28062	0.808198
ENSMUSG00000023064	ENSMUST00000023826	Sncg	synuclein, gamma	0.0225	0.720019	0.992662	0.228818
ENSMUSG00000103332	ENSMUST00000193869	Pcdhga2	protocadherin gamma subfamily A, 2	0.0225	0.0004	0.668435	0.819906
ENSMUSG00000046805	ENSMUST00000081035	Mpeg1	macrophage expressed gene 1	0.0225	0.565491	-0.394404	-0.163314
ENSMUSG00000084350	ENSMUST00000122051	Znf41	NA	0.0225	0.032766	1.18471	0.871752
ENSMUSG00000020846	ENSMUST00000021207	Rflnb	refilin B	0.0227273	0.446382	-0.49222	-0.293332
ENSMUSG00000063171	ENSMUST00000071745	Rps4l	ribosomal protein S4-like	0.0227273	0.149641	0.588754	0.399697
ENSMUSG00000033170	ENSMUST00000164826	Card10	caspase recruitment domain family, member 10	0.0237037	0.0004	0.698884	0.75682
ENSMUSG00000044349	ENSMUST00000239262	Snhg11	small nucleolar RNA host gene 11	0.0237037	0.23804	0.182549	0.0840895
ENSMUSG00000070695	ENSMUST00000043725	Cntnap5a	contactin associated protein-like 5A	0.0237037	0.200394	-0.353457	-0.262783
ENSMUSG00000029119	ENSMUST00000031002	Man2b2	mannosidase 2, alpha B2	0.0237037	0.565491	0.513868	0.176713
ENSMUSG00000034810	ENSMUST00000042792	Scn7a	sodium channel, voltage-gated, type VII, alpha	0.0237037	0.0771533	0.696145	0.744368
ENSMUSG00000044288	ENSMUST00000057188	Cnr1	cannabinoid receptor 1 (brain)	0.0272414	0.119135	0.241085	0.213255
ENSMUSG00000103472	ENSMUST00000192511	Pcdhga7	protocadherin gamma subfamily A, 7	0.0272414	0.442768	-0.537323	-0.320067
ENSMUSG00000061397	ENSMUST00000023799	Krt79	keratin 79	0.0303226	0.189969	1.22338	0.869559
ENSMUSG00000061414	ENSMUST00000212051	Cracr2a	calcium release activated channel regulator 2A	0.0303226	0.183214	1.05401	0.503664
ENSMUSG00000049928	ENSMUST00000051765	Glp2r	glucagon-like peptide 2 receptor	0.0305882	0.0627193	0.597144	0.604935
ENSMUSG00000060445	ENSMUST00000081134	Sycp2	synaptonemal complex protein 2	0.0305882	0.0004	1.70045	1.83741
ENSMUSG00000031673	ENSMUST00000075190	Cdh11	cadherin 11	0.0305882	0.477234	0.164053	0.110234
ENSMUSG00000034612	ENSMUST00000040110	Chst11	carbohydrate sulfotransferase 11	0.0324324	0.0627193	0.135047	0.235163
ENSMUSG00000027806	ENSMUST00000099090	Tsc22d2	TSC22 domain family, member 2	0.0324324	0.987037	0.281901	0.0100274
ENSMUSG00000033615	ENSMUST00000046892	Cplx1	complexin 1	0.0324324	0.83728	0.11242	0.0470255
ENSMUSG00000060591	ENSMUST00000081649	Ifitm2	interferon induced transmembrane protein 2	0.0389744	0.737931	0.810245	0.245504
ENSMUSG00000061032	ENSMUST00000062678	Rrp1	ribosomal RNA processing 1	0.0389744	0.144227	0.114429	0.100728
ENSMUSG00000057836	ENSMUST00000172709	Xlr3a	X-linked lymphocyte-regulated 3A	0.04125	0.517421	1.52881	0.851991
ENSMUSG00000033585	ENSMUST00000038775	Ndn	necdin, MAGE family member	0.0439024	0.0304762	0.23762	0.272066
ENSMUSG00000027495	ENSMUST00000028995	Fam210b	family with sequence similarity 210, member B	0.0492857	0.0920915	0.224011	0.253145
ENSMUSG00000074364	ENSMUST00000098799	Ehd2	EH-domain containing 2	0.0515556	0.105976	0.420719	0.370756
ENSMUSG00000033352	ENSMUST00000046963	Map2k4	mitogen-activated protein kinase kinase 4	0.0515556	0.553806	0.108639	0.0579884
ENSMUSG00000027015	ENSMUST00000028403	Cybrd1	cytochrome b reductase 1	0.0515556	0.760398	0.432177	0.254689
ENSMUSG00000032548	ENSMUST00000035148	Slco2a1	solute carrier organic anion transporter family, member 2a1	0.0551064	0.0554023	0.514565	0.63938
ENSMUSG00000029406	ENSMUST00000159628	Pitpnm2	phosphatidylinositol transfer protein, membrane-associated 2	0.0551064	0.950205	-0.379096	0.0345956
ENSMUSG00000032572	ENSMUST00000149207	Col6a4	collagen, type VI, alpha 4	0.0591667	0.0304762	1.35302	1.30972
ENSMUSG00000038375	ENSMUST00000043237	Trp53inp2	transformation related protein 53 inducible nuclear protein 2	0.0648	0.610165	0.116278	0.101014
ENSMUSG00000056222	ENSMUST00000185502	Spock1	sparc/osteonectin, cwcv and kazal-like domains proteoglycan 1	0.0648	0.96606	0.184163	0.0202709
ENSMUSG00000035653	ENSMUST00000130887	Lrfn5	leucine rich repeat and fibronectin type III domain containing 5	0.0711538	0.976174	-0.452109	-0.042521
ENSMUSG00000051678	ENSMUST00000061717	Pcdhb6	protocadherin beta 6	0.0711538	0.972839	-0.833589	0.00565739
ENSMUSG00000027962	ENSMUST00000029574	Vcam1	vascular cell adhesion molecule 1	0.0767925	0.913934	-0.266214	-0.180096
ENSMUSG00000000365	ENSMUST00000095793	Rnf17	ring finger protein 17	0.077619	0.0463014	1.27413	1.24384
ENSMUSG00000025400	ENSMUST00000026466	Tac2	tachykinin 2	0.077619	0.2223	0.633183	0.669674
ENSMUSG00000029153	ENSMUST00000087195	Ociad2	OCIA domain containing 2	0.077619	0.950205	0.235497	0.0322121
ENSMUSG00000027878	ENSMUST00000079812	Notch2	notch 2	0.077619	0.826619	-0.365619	-0.141818
ENSMUSG00000102252	ENSMUST00000098402	Snrpn	small nuclear ribonucleoprotein N	0.077619	0.277782	0.690246	0.874782
ENSMUSG00000052087	ENSMUST00000063771	Rgs14	regulator of G-protein signaling 14	0.077619	0.0428125	0.200876	0.267855
ENSMUSG00000070605	ENSMUST00000105733	Zfp992	zinc finger protein 992	0.077619	0.600349	0.914237	0.517248
ENSMUSG00000020589	ENSMUST00000069066	Cyria	CYFIP related Rac1 interactor A	0.077619	0.754076	0.111656	0.0475725
ENSMUSG00000071866	ENSMUST00000135789	Ppia	peptidylprolyl isomerase A	0.077619	0.582792	-1.66762	1.21125
ENSMUSG00000046593	ENSMUST00000179526	Tmem215	transmembrane protein 215	0.077619	0.87475	0.946602	0.300757
ENSMUSG00000030224	ENSMUST00000064910	Strap	serine/threonine kinase receptor associated protein	0.0825373	0.0388136	0.114063	-0.205291
ENSMUSG00000030226	ENSMUST00000163024	Lmo3	LIM domain only 3	0.0825373	0.980043	-0.354234	-0.0137334
ENSMUSG00000032281	ENSMUST00000034822	Acsbg1	acyl-CoA synthetase bubblegum family member 1	0.0825373	0.974313	-0.17288	-0.0177307
ENSMUSG00000022285	ENSMUST00000022894	Ywhaz	tyrosine 3-monooxygenase/tryptophan 5-monooxygenase activation protein, zeta polypeptide	0.0825373	0.985472	0.128557	0.00414719
ENSMUSG00000067889	ENSMUST00000008991	Sptbn2	spectrin beta, non-erythrocytic 2	0.0886765	0.619727	-0.0729611	0.060352
ENSMUSG00000001119	ENSMUST00000001147	Col6a1	collagen, type VI, alpha 1	0.0911111	0.13185	0.762407	0.620476
ENSMUSG00000022197	ENSMUST00000075317	Pdzd2	PDZ domain containing 2	0.0911111	0.899278	-0.27447	-0.0564316
ENSMUSG00000025176	ENSMUST00000081714	Hoga1	4-hydroxy-2-oxoglutarate aldolase 1	0.0911111	0.251199	0.759901	0.78123
ENSMUSG00000025188	ENSMUST00000159974	Hps1	HPS1, biogenesis of lysosomal organelles complex 3 subunit 1	0.0911111	0.603768	0.283911	0.17925
ENSMUSG00000051590	ENSMUST00000208183	Map3k19	mitogen-activated protein kinase kinase kinase 19	0.096	0.930011	-0.76573	0.171942
ENSMUSG00000049630	ENSMUST00000061545	C1ql3	C1q-like 3	0.096	0.934543	-0.173241	-0.0224217
ENSMUSG00000034330	ENSMUST00000081232	Plcg2	phospholipase C, gamma 2	0.096	0.0004	0.430304	0.662927
ENSMUSG00000029869	ENSMUST00000114732	Ephb6	Eph receptor B6	0.107	0.0357692	0.184503	0.21125
ENSMUSG00000103677	ENSMUST00000194418	Pcdhga4	protocadherin gamma subfamily A, 4	0.131053	0.0819149	-0.600231	-0.435068
ENSMUSG00000000805	ENSMUST00000103194	Car4	carbonic anhydrase 4	0.137347	0.0576238	0.306375	0.385956
ENSMUSG00000048752	ENSMUST00000051097	Prss50	protease, serine 50	0.146466	0.0522368	0.83864	1.37298
ENSMUSG00000020917	ENSMUST00000152969	Acly	ATP citrate lyase	0.146466	0.032766	1.08298	1.40056
ENSMUSG00000020891	ENSMUST00000021262	Alox8	arachidonate 8-lipoxygenase	0.184714	0.0920915	0.482824	0.364042
ENSMUSG00000046387	ENSMUST00000053856	Pcdhb17	protocadherin beta 17	0.189795	0.0972611	0.27654	0.265795
ENSMUSG00000102748	ENSMUST00000195112	Pcdhgb2	protocadherin gamma subfamily B, 2	0.189795	0.032766	-0.441683	-0.686946
ENSMUSG00000001924	ENSMUST00000001989	Uba1	ubiquitin-like modifier activating enzyme 1	0.197219	0.056	0.112264	0.133222
ENSMUSG00000103088	ENSMUST00000003599	Pcdhgb6	protocadherin gamma subfamily B, 6	0.202179	0.073985	0.383227	0.378217
ENSMUSG00000041000	ENSMUST00000035667	Trim62	tripartite motif-containing 62	0.208025	0.073985	0.231661	0.212181
ENSMUSG00000028785	ENSMUST00000030572	Hpca	hippocalcin	0.210643	0.0004	0.137577	0.254591
ENSMUSG00000102440	ENSMUST00000091935	Pcdhga9	protocadherin gamma subfamily A, 9	0.219657	0.0304762	-0.537571	-0.611652
ENSMUSG00000020277	ENSMUST00000020522	Pfkl	phosphofructokinase, liver, B-type	0.236959	0.0554023	0.116632	0.193786
ENSMUSG00000037984	ENSMUST00000044767	Neurod6	neurogenic differentiation 6	0.267545	0.0004	0.157969	0.155806
ENSMUSG00000031993	ENSMUST00000164099	Snx19	sorting nexin 19	0.272697	0.056	0.10237	0.153537
ENSMUSG00000044043	ENSMUST00000052387	Pcdhb14	protocadherin beta 14	0.310714	0.0554023	0.263105	0.400203
ENSMUSG00000018451	ENSMUST00000156068	6330403K07Rik	RIKEN cDNA 6330403K07 gene	0.318436	0.0357692	0.202079	0.172952
ENSMUSG00000051747	ENSMUST00000011934	Ttn	titin	0.327794	0.0428125	0.694122	0.96749
ENSMUSG00000037843	ENSMUST00000109523	Vstm2l	V-set and transmembrane domain containing 2-like	0.354375	0.0304762	0.200248	0.334182
ENSMUSG00000028013	ENSMUST00000029644	Ppa2	pyrophosphatase (inorganic) 2	0.380723	0.0428125	0.15547	0.335381
ENSMUSG00000025986	ENSMUST00000027131	Slc39a10	solute carrier family 39 (zinc transporter), member 10	0.385407	0.0689256	-0.153405	-0.155625
ENSMUSG00000039234	ENSMUST00000047923	Sec24d	Sec24 related gene family, member D (S. cerevisiae)	0.431893	0.0522368	0.289657	0.253446
ENSMUSG00000079037	ENSMUST00000091288	Prnp	prion protein	0.510929	0.0463014	0.0776271	0.104807
ENSMUSG00000045114	ENSMUST00000159916	Prrt2	proline-rich transmembrane protein 2	0.525439	0.0357692	0.106451	0.154122
ENSMUSG00000020475	ENSMUST00000020768	Pgam2	phosphoglycerate mutase 2	0.525439	0.0004	0.429854	0.795834
ENSMUSG00000031972	ENSMUST00000034453	Acta1	actin alpha 1, skeletal muscle	0.529689	0.0357692	0.301907	0.573604
ENSMUSG00000022636	ENSMUST00000023312	Alcam	activated leukocyte cell adhesion molecule	0.535536	0.0819149	-0.105496	-0.217199
ENSMUSG00000051853	ENSMUST00000053183	Arf3	ADP-ribosylation factor 3	0.56264	0.0545679	0.0451594	0.105898
ENSMUSG00000033902	ENSMUST00000066058	Mapkbp1	mitogen-activated protein kinase binding protein 1	0.587679	0.0601835	-0.0920855	-0.170714
ENSMUSG00000097789	ENSMUST00000180387	Ctxnd1	cortexin domain containing 1	0.596985	0.0004	0.143339	0.355226
ENSMUSG00000019370	ENSMUST00000019514	Calm3	calmodulin 3	0.610403	0.0715079	0.0521474	0.0943254
ENSMUSG00000032777	ENSMUST00000055506	Gtf3c1	general transcription factor III C 1	0.617823	0.0554023	0.0671976	0.108173
ENSMUSG00000028833	ENSMUST00000127079	Ncdn	neurochondrin	0.638231	0.0435714	-0.124008	0.198652
ENSMUSG00000029765	ENSMUST00000115096	Plxna4	plexin A4	0.638231	0.0004	-0.0906904	0.149616
ENSMUSG00000023915	ENSMUST00000024708	Tnfrsf21	tumor necrosis factor receptor superfamily, member 21	0.638231	0.0819149	0.112323	0.162236
ENSMUSG00000034220	ENSMUST00000045970	Gpc1	glypican 1	0.642064	0.0239394	0.0825706	0.225866
ENSMUSG00000002957	ENSMUST00000003038	Ap2a2	adaptor-related protein complex 2, alpha 2 subunit	0.65005	0.0004	0.0626195	0.131021
ENSMUSG00000034390	ENSMUST00000166750	Cmip	c-Maf inducing protein	0.659405	0.0601835	0.0775246	0.125688
ENSMUSG00000041762	ENSMUST00000076463	Gpr155	G protein-coupled receptor 155	0.661122	0.0853846	0.102802	0.205872
ENSMUSG00000025582	ENSMUST00000026670	Nptx1	neuronal pentraxin 1	0.679283	0.0388136	0.0981541	0.169508
ENSMUSG00000040035	ENSMUST00000037547	Disp2	dispatched RND tramsporter family member 2	0.688931	0.0004	0.0772111	0.124733
ENSMUSG00000030592	ENSMUST00000214374	Ryr1	ryanodine receptor 1, skeletal muscle	0.688931	0.0664655	0.242695	0.490098
ENSMUSG00000024617	ENSMUST00000025519	Camk2a	calcium/calmodulin-dependent protein kinase II alpha	0.688931	0.0664655	-0.513383	0.565687
ENSMUSG00000027296	ENSMUST00000028758	Itpka	inositol 1,4,5-trisphosphate 3-kinase A	0.727705	0.0883673	0.0746609	0.1657
ENSMUSG00000102543	ENSMUST00000055935	Pcdhgc5	protocadherin gamma subfamily C, 5	0.733582	0.0601835	0.06333	0.177039
ENSMUSG00000034432	ENSMUST00000036153	Cops8	COP9 signalosome subunit 8	0.733726	0.0715079	0.0992119	-0.248942
ENSMUSG00000029055	ENSMUST00000139976	Plch2	phospholipase C, eta 2	0.733726	0.0576238	0.226113	0.493141
ENSMUSG00000094910	ENSMUST00000178224	D430019H16Rik	RIKEN cDNA D430019H16 gene	0.761206	0.0545679	0.0707721	0.150069
ENSMUSG00000028785	ENSMUST00000116442	Hpca	hippocalcin	0.764689	0.0545679	0.105259	0.283693
ENSMUSG00000071636	ENSMUST00000169803	Rimbp3	RIMS binding protein 3	0.770064	0.0304762	0.184224	0.647516
ENSMUSG00000026204	ENSMUST00000027404	Ptprn	protein tyrosine phosphatase, receptor type, N	0.791656	0.0435714	0.0689729	0.103278
ENSMUSG00000032261	ENSMUST00000113215	Sh3bgrl2	SH3 domain binding glutamic acid-rich protein like 2	0.791656	0.0428125	-0.124448	-0.268125
ENSMUSG00000051375	ENSMUST00000160721	Pcdh1	protocadherin 1	0.793596	0.0304762	0.101279	0.205009
ENSMUSG00000027221	ENSMUST00000065797	Chst1	carbohydrate sulfotransferase 1	0.793596	0.0004	0.054344	0.199316
ENSMUSG00000024873	ENSMUST00000025805	Cnih2	cornichon family AMPA receptor auxiliary protein 2	0.80042	0.0972611	0.0691179	0.10558
ENSMUSG00000072235	ENSMUST00000097014	Tuba1a	tubulin, alpha 1A	0.802801	0.056	0.10549	0.0944532
ENSMUSG00000050965	ENSMUST00000059595	Prkca	protein kinase C, alpha	0.805667	0.0435714	0.072761	0.165215
ENSMUSG00000026278	ENSMUST00000027499	Bok	BCL2-related ovarian killer	0.805667	0.056	0.0602791	0.256818
ENSMUSG00000040907	ENSMUST00000080882	Atp1a3	ATPase, Na+/K+ transporting, alpha 3 polypeptide	0.819036	0.0004	0.0408072	0.137678
ENSMUSG00000019966	ENSMUST00000105283	Kitl	kit ligand	0.820117	0.0689256	-0.0776101	-0.288896
ENSMUSG00000042506	ENSMUST00000041683	Usp22	ubiquitin specific peptidase 22	0.823386	0.056	0.0334479	0.157127
ENSMUSG00000016349	ENSMUST00000055990	Eef1a2	eukaryotic translation elongation factor 1 alpha 2	0.826069	0.056	0.0361865	0.121933
ENSMUSG00000030257	ENSMUST00000088373	Srgap3	SLIT-ROBO Rho GTPase activating protein 3	0.837327	0.0920915	-0.0746299	0.177693
ENSMUSG00000058672	ENSMUST00000056427	Tubb2a	tubulin, beta 2A class IIA	0.837327	0.0304762	0.0617159	0.164993
ENSMUSG00000028161	ENSMUST00000056758	Ppp3ca	protein phosphatase 3, catalytic subunit, alpha isoform	0.852937	0.0388136	-0.0315567	0.158325
ENSMUSG00000037509	ENSMUST00000047664	Arhgef4	Rho guanine nucleotide exchange factor (GEF) 4	0.852937	0.0545679	0.0397909	0.155848
ENSMUSG00000006333	ENSMUST00000006496	Rps9	ribosomal protein S9	0.852937	0.0004	0.0793801	-0.482374
ENSMUSG00000041729	ENSMUST00000048043	Coro2b	coronin, actin binding protein, 2B	0.855908	0.0239394	0.0690514	0.137932
ENSMUSG00000030058	ENSMUST00000113607	Copg1	coatomer protein complex, subunit gamma 1	0.867629	0.0920915	0.0336692	0.100477
ENSMUSG00000006435	ENSMUST00000111808	Neurl1a	neuralized E3 ubiquitin protein ligase 1A	0.870529	0.0627193	0.0490366	0.149234
ENSMUSG00000018411	ENSMUST00000106992	Mapt	microtubule-associated protein tau	0.877978	0.0239394	0.029517	0.0865444
ENSMUSG00000033769	ENSMUST00000160197	Exoc6b	exocyst complex component 6B	0.879326	0.056	0.0469551	0.187375
ENSMUSG00000022619	ENSMUST00000023291	Mapk8ip2	mitogen-activated protein kinase 8 interacting protein 2	0.880261	0.0771533	0.0196158	0.088412
ENSMUSG00000026202	ENSMUST00000188593	Tuba4a	tubulin, alpha 4A	0.887642	0.0601835	-0.112626	0.345035
ENSMUSG00000031748	ENSMUST00000125716	Gnao1	guanine nucleotide binding protein, alpha O	0.890641	0.073985	0.0340259	0.105219
ENSMUSG00000032485	ENSMUST00000098350	Scap	SREBF chaperone	0.890853	0.073985	0.0581986	0.127284
ENSMUSG00000042744	ENSMUST00000042614	Hectd4	HECT domain E3 ubiquitin protein ligase 4	0.890853	0.0545679	-0.020112	0.0716529
ENSMUSG00000071719	ENSMUST00000096363	Nalf2	NALCN channel auxiliary factor 2	0.891746	0.0627193	0.08519	0.201545
ENSMUSG00000022564	ENSMUST00000023225	Grina	glutamate receptor, ionotropic, N-methyl D-aspartate-associated protein 1 (glutamate binding)	0.891746	0.0576238	0.0181033	0.117142
ENSMUSG00000044349	ENSMUST00000137320	Snhg11	small nucleolar RNA host gene 11	0.891746	0.0435714	0.0960112	0.291532
ENSMUSG00000024737	ENSMUST00000138263	Slc15a3	solute carrier family 15, member 3	0.891746	0.0388136	-0.0846073	-0.188353
ENSMUSG00000026496	ENSMUST00000027777	Parp1	poly (ADP-ribose) polymerase family, member 1	0.894947	0.0388136	0.0548165	0.144585
ENSMUSG00000027254	ENSMUST00000110639	Map1a	microtubule-associated protein 1 A	0.898902	0.0004	-0.0154346	0.120975
ENSMUSG00000093752	ENSMUST00000138667	Gm20716	predicted gene 20716	0.902149	0.0576238	-0.0839786	-0.555922
ENSMUSG00000037679	ENSMUST00000101029	Inf2	inverted formin, FH2 and WH2 domain containing	0.902149	0.0715079	-0.0487648	0.277555
ENSMUSG00000063430	ENSMUST00000094452	Wscd2	WSC domain containing 2	0.903388	0.0463014	0.0739588	0.281623
ENSMUSG00000009075	ENSMUST00000009219	Cabp7	calcium binding protein 7	0.903388	0.0004	0.0560348	0.230573
ENSMUSG00000025867	ENSMUST00000026985	Cplx2	complexin 2	0.903388	0.0920915	0.0320932	0.125044
ENSMUSG00000019590	ENSMUST00000019734	Cyb561	cytochrome b-561	0.903388	0.0435714	-0.0820211	-0.316678
ENSMUSG00000090291	ENSMUST00000171400	Lrrc10b	leucine rich repeat containing 10B	0.905186	0.032766	0.0605233	0.272295
ENSMUSG00000043460	ENSMUST00000229441	Elfn2	leucine rich repeat and fibronectin type III, extracellular 2	0.908893	0.0601835	0.0718581	0.156232
ENSMUSG00000021061	ENSMUST00000021458	Sptb	spectrin beta, erythrocytic	0.913485	0.0853846	-0.05002	0.100365
ENSMUSG00000057738	ENSMUST00000100225	Sptan1	spectrin alpha, non-erythrocytic 1	0.915458	0.056	0.0266315	0.0963564
ENSMUSG00000049577	ENSMUST00000054052	Zfpm1	zinc finger protein, multitype 1	0.916932	0.0627193	0.0774953	0.313616
ENSMUSG00000069072	ENSMUST00000091259	Slc7a14	solute carrier family 7 (cationic amino acid transporter, y+ system), member 14	0.916932	0.0004	0.0294546	0.154521
ENSMUSG00000057897	ENSMUST00000109813	Camk2b	calcium/calmodulin-dependent protein kinase II, beta	0.918343	0.073985	-0.0107812	0.13839
ENSMUSG00000029436	ENSMUST00000031390	Mmp17	matrix metallopeptidase 17	0.929727	0.0554023	0.0230035	0.160059
ENSMUSG00000051375	ENSMUST00000161701	Pcdh1	protocadherin 1	0.933599	0.032766	0.0263735	0.200209
ENSMUSG00000035152	ENSMUST00000018875	Ap2b1	adaptor-related protein complex 2, beta 1 subunit	0.935652	0.0576238	0.0218084	0.0995485
ENSMUSG00000024772	ENSMUST00000025684	Ehd1	EH-domain containing 1	0.935652	0.0819149	0.0294798	0.166482
ENSMUSG00000059003	ENSMUST00000199708	Grin2a	glutamate receptor, ionotropic, NMDA2A (epsilon 1)	0.937289	0.0388136	-0.0237694	0.116259
ENSMUSG00000018707	ENSMUST00000018851	Dync1h1	dynein cytoplasmic 1 heavy chain 1	0.944716	0.0004	0.0119432	0.0991016
ENSMUSG00000041773	ENSMUST00000041623	Enc1	ectodermal-neural cortex 1	0.945837	0.0435714	0.0111466	0.118292
ENSMUSG00000031833	ENSMUST00000166004	Mast3	microtubule associated serine/threonine kinase 3	0.947311	0.0771533	0.019253	0.174427
ENSMUSG00000034040	ENSMUST00000086023	Galnt17	polypeptide N-acetylgalactosaminyltransferase 17	0.947311	0.073985	-0.0246619	0.148263
ENSMUSG00000038056	ENSMUST00000174734	Kmt2c	lysine (K)-specific methyltransferase 2C	0.951412	0.0972611	0.0805041	-0.231726
ENSMUSG00000031827	ENSMUST00000034285	Cotl1	coactosin-like 1 (Dictyostelium)	0.951962	0.0239394	0.0179555	0.273214
ENSMUSG00000061353	ENSMUST00000073043	Cxcl12	chemokine (C-X-C motif) ligand 12	0.95569	0.0239394	0.0542767	-0.404383
ENSMUSG00000024903	ENSMUST00000058651	Lao1	L-amino acid oxidase 1	0.95569	0.0883673	-0.194361	-0.77782
ENSMUSG00000030806	ENSMUST00000106267	Stx1b	syntaxin 1B	0.956382	0.0972611	0.0119806	0.0845906
ENSMUSG00000019302	ENSMUST00000044721	Atp6v0a1	ATPase, H+ transporting, lysosomal V0 subunit A1	0.956382	0.0715079	0.00594172	0.0944434
ENSMUSG00000024621	ENSMUST00000025523	Csf1r	colony stimulating factor 1 receptor	0.962524	0.0601835	0.0138729	0.269709
ENSMUSG00000040473	ENSMUST00000132510	Cfap69	cilia and flagella associated protein 69	0.963403	0.0689256	-0.152141	-1.38805
ENSMUSG00000037679	ENSMUST00000222275	Inf2	inverted formin, FH2 and WH2 domain containing	0.964528	0.0554023	0.0321398	0.230837
ENSMUSG00000029580	ENSMUST00000100497	Actb	actin, beta	0.968095	0.0304762	0.0105719	0.107371
ENSMUSG00000022594	ENSMUST00000023259	Lynx1	Ly6/neurotoxin 1	0.971007	0.0304762	0.0135531	0.125186
ENSMUSG00000037032	ENSMUST00000191601	Apbb1	amyloid beta (A4) precursor protein-binding, family B, member 1	0.972002	0.0576238	0.0171905	0.166906
ENSMUSG00000019828	ENSMUST00000105560	Grm1	glutamate receptor, metabotropic 1	0.979181	0.0883673	-0.108674	0.616805
ENSMUSG00000049313	ENSMUST00000060989	Sorl1	sortilin-related receptor, LDLR class A repeats-containing	0.980329	0.0239394	0.00688415	0.146689
ENSMUSG00000028909	ENSMUST00000105987	Ptpru	protein tyrosine phosphatase, receptor type, U	0.980329	0.0771533	-0.0294994	0.20899
ENSMUSG00000022551	ENSMUST00000229013	Cyc1	cytochrome c-1	0.980329	0.0239394	0.0490712	-1.0072
ENSMUSG00000026109	ENSMUST00000081851	Tmeff2	transmembrane protein with EGF-like and two follistatin-like domains 2	0.980876	0.0715079	-0.00372932	0.214487
ENSMUSG00000052727	ENSMUST00000064762	Map1b	microtubule-associated protein 1B	0.980876	0.0388136	0.0159298	0.0833752
ENSMUSG00000066406	ENSMUST00000207239	Akap13	A kinase (PRKA) anchor protein 13	0.98103	0.073985	0.0400335	1.16687
ENSMUSG00000030583	ENSMUST00000183096	Sipa1l3	signal-induced proliferation-associated 1 like 3	0.982169	0.0522368	-0.0294933	0.202857
ENSMUSG00000033948	ENSMUST00000044823	Zswim5	zinc finger SWIM-type containing 5	0.983221	0.0920915	0.0204565	0.227799
ENSMUSG00000052889	ENSMUST00000064989	Prkcb	protein kinase C, beta	0.986776	0.0601835	-0.00405631	0.157784
ENSMUSG00000047910	ENSMUST00000051442	Pcdhb16	protocadherin beta 16	0.989807	0.0428125	-5.57808e-05	0.440267
ENSMUSG00000026991	ENSMUST00000102754	Pkp4	plakophilin 4	0.990782	0.0601835	-0.00943595	0.198475
ENSMUSG00000024617	ENSMUST00000102888	Camk2a	calcium/calmodulin-dependent protein kinase II alpha	0.990782	0.0004	0.000609381	0.170501
