# Supplementary material for: ADNP is essential for sex-dependent hippocampal neurogenesis, through male unfolded protein response and female mitochondrial gene regulation
Source: Mol Psychiatry. 2024 Dec 23;30(6):2696–706. doi: 10.1038/s41380-024-02879-w (PMC12092271; doi:10.1038/s41380-024-02879-w)
Supplement: Supplementary file 4 — Table S3 [file 41380_2024_2879_MOESM4_ESM.xlsx]

## Sheet: Table_S3-GSEA_results
gmt	geneset	ES	NES	pvalue	FDR	FWER	edge_width	leading_genes	pathway_genes	Lead_genes	set_id	resname
RNAseq_Automatic_GEO_Signatures_Mouse_Down	Tagger Swiss Army Knife GSE123420 3	0.659174	2.86096	0	0	0	0.219	159	232	IGDCC4;LRP4;ALDH1A1;GPR17;APLN;EMP2;DST;LCAT;GLDC;SLC12A4;KLHDC7A;FAM234A;TRF;SLC32A1;EPAS1;PREX2;PRELP;C1QB;CTDSP1;PAQR8;DIO2;ABHD3;NDRG2;MEGF10;ATP1A2;NWD1;TNS3;ERMN;CSF1R;ASRGL1;ACSBG1;MYO10;CLIC4;SMO;KANK1;TJP2;GAB1;SLC14A1;PADI2;GFAP;EDNRB;CST3;PLTP;MLC1;S1PR1;GLUL;DZIP1;SFT2D2;SDC4;CAR2;MFGE8;TST;ZCCHC24;UGT8A;DAAM2;CXCL14;SPARC;ACSS1;GAD2;AQP4;SLC29A3;OLIG2;PTGDS;NDRG1;TIMP3;CSRP1;GAD1;ZFP…	Tagger Swiss Army Knife GSE123420 3__RNAseq_Automatic_GEO_Signatures_Mouse_Down	Male_TYR_Saline_vs_Male_WT_Saline
GTEx_Tissues_V8_2023	Brain - Caudate (Basal Ganglia) Female 20-29 Up	0.72292	2.74194	0	0	0	0.1811	63	96	GABRA4;PDE7B;RASD2;PCP4;DGKB;SCN4B;GNAL;LRRTM3;ROBO2;STRIP2;PDE10A;NETO2;LRRC7;ARPP19;PLPPR4;CACNB4;RIC8B;DACH1;PDYN;CLVS1;DGKI;CACNA1E;PTPN5;PCP4L1;PLPPR1;CHRM4;ATP2B1;CDKL5;DOCK4;ST8SIA3;ANO3;CALB1;ONECUT2;DRD1;DCC;SYTL5;PDE1B;GPR158;PRKCB;GPR149;RGS8;KLHL13;CACNA2D3;HPCA;SYNPR;HTR6;ARPP21;PHACTR1;SYNDIG1L;AKAP5;NETO1;LRRN1;GPR139;KCNQ3;AASDHPPT;PDP1;SYT16;HS3ST5;RGS7BP;LRRTM2;KCNAB1;PPP1R1B;DG…	Brain - Caudate (Basal Ganglia) Female 20-29 Up__GTEx_Tissues_V8_2023	Female_TYR_Saline_vs_Female_WT_Saline
RNAseq_Automatic_GEO_Signatures_Mouse_Down	Calorie Restriction Age-Dependent Signatures GSE69952 1	0.616409	2.64974	0	0	0	0.1652	110	232	MANF;SLC5A3;PDIA4;HSPH1;DNAJB11;SDF2L1;DNAJC3;CRELD2;HEXIM1;MLEC;HSPA1B;HSPA5;XBP1;PHF23;SPECC1;GPBP1L1;HYOU1;CALR;P4HA1;CYS1;MEX3C;MLLT1;PDIA3;MRPS6;STIP1;SBK1;PNRC1;RRN3;CCNG2;INTS3;PDIA6;PTGES3;SNAP29;KIRREL2;EIF4EBP2;AASS;DDA1;PLEKHA3;DNAJB1;AHSA2;ALKBH5;SAMD4B;HSP90B1;FXR1;ZBTB40;MTFP1;NR4A3;SNX27;GFOD1;IMPG2;ORMDL3;STK4;LIPA;DND1;HSPA1A;HSPB1;SPRY3;KCTD21;BBX;WDTC1;DNAJA4;GABPA;METTL7A1;AHS…	Calorie Restriction Age-Dependent Signatures GSE69952 1__RNAseq_Automatic_GEO_Signatures_Mouse_Down	Male_TYR_Saline_vs_Male_WT_Saline
RNAseq_Automatic_GEO_Signatures_Mouse_Down	Learned Helplessness Synapse Related GSE102965 1	0.608175	2.64478	0	0	0	0.1454	107	229	SIPA1L3;MANF;GPR17;PDIA4;HSPH1;ARC;SDF2L1;XDH;DNAJC3;CRELD2;ELFN2;MLEC;HSPA5;XBP1;CACHD1;BCL6;FCHO2;SPECC1;HYOU1;CALR;P4HA1;CYS1;KCNAB2;STIP1;SIPA1L2;SBK1;RBM10;GOLM1;PAQR8;ZNRF1;DIO2;CCNG2;INTS3;AK3;PFKFB3;PDIA6;SLC38A2;LUZP1;SETD7;KIRREL2;ABCB1A;ATP1A2;NWD1;DOC2B;PLEKHA3;9330159F19RIK;PRDM2;NEURL1B;KANK1;RGL1;HSP90B1;ZBTB40;RUNDC1;GLUL;GFOD1;MERTK;SRGAP3;SDC4;HTR1A;ZCCHC24;SLC2A1;HEY2;DNAJA4;BH…	Learned Helplessness Synapse Related GSE102965 1__RNAseq_Automatic_GEO_Signatures_Mouse_Down	Male_TYR_Saline_vs_Male_WT_Saline
Allen_Brain_Atlas_up	putamen	0.610455	2.63157	0	0	0	0.1974	150	276	CACNG4;NECAB2;ADCY5;GABRA4;CNR1;KCNIP2;GALNT13;FAM110B;SRGAP1;ME2;INTS7;PDE7B;RASD2;PCP4;DGKB;SCN4B;NRG2;GNAL;TDRD7;RASGRP2;MME;ABLIM2;SPOCK3;ROBO2;DLGAP2;PDE10A;MYO1B;ARPP19;FGF14;KAZN;SORCS2;RARB;MYH10;RIC8B;DACH1;PDYN;DGKI;C2CD2L;CCM2;ACY1;CLIP4;PRKCH;RGS4;GPRIN3;SCRN1;GNG7;PIK3C2B;PTPN5;PPP1R9A;AP1S1;HTR1B;GSG1L;CHRM4;FOXO1;MBD2;ATP2B1;SPEG;INF2;CACNB2;DOCK4;TBC1D8;ST8SIA3;CPNE5;CALB1;GNB5;SL…	putamen__Allen_Brain_Atlas_up	Female_TYR_Saline_vs_Female_WT_Saline
RNAseq_Automatic_GEO_Signatures_Mouse_Down	Learned Helplessness Synapse Related GSE102965 1	0.605362	2.60062	0	0	0	0.1514	106	229	HSPH1;PDIA4;MANF;NEURL1B;XDH;SIPA1L2;SLC38A2;HSP90B1;ARC;AK3;P4HA1;PDIA6;XBP1;HSPA5;MLEC;MERTK;SDF2L1;MRAS;ELFN2;PRDM2;SPECC1;CRELD2;ETNPPL;FAM107A;SRGAP3;SHOC2;HSPA8;HYOU1;PAQR8;RUNDC1;CALR;SIPA1L3;SDC4;DNAJC3;DOK3;SULT1A1;IL34;KIRREL2;HEY2;SOX11;TPPP3;GFOD1;FKBP4;RGL1;FCHO2;ZBTB40;DNAJA4;RNGTT;9330159F19RIK;PPP1R13B;DAAM2;PHIP;RECQL4;UBXN2B;CHORDC1;GPR17;GABPA;RBM10;PRRT1;GPT2;STIP1;KDM7A;BHLHE…	Learned Helplessness Synapse Related GSE102965 1__RNAseq_Automatic_GEO_Signatures_Mouse_Down	Male_TYR_NAP_vs_Male_WT_Saline
DSigDB	geldanamycin PC3 UP	0.78025	2.59088	0	0	0	0.0904	26	42	SERPINH1;MANF;PDIA4;HSPH1;SDF2L1;DNAJC3;CRELD2;HSPA1B;HSPA5;HYOU1;TMEM50B;SLC7A11;P4HA2;DNAJB1;HSP90B1;CACYBP;HSPA4L;HSPB8;HSPA1A;HSPB1;AHSA1;CDH15;SEL1L;HERPUD1;DNAJA1;CHORDC1	geldanamycin PC3 UP__DSigDB	Male_TYR_Saline_vs_Male_WT_Saline
Enrichr_Users_Contributed_Lists_2020	TREM2 KO Mouse - b.4mhip - Top100 Up Regulated in WT	0.668359	2.57833	0	0	0	0.117	51	96	MANF;GPR17;SLC5A3;PDIA4;HSPH1;DNAJB11;SDF2L1;CRELD2;HSPA5;XBP1;CALR;P4HA1;CYS1;STIP1;SBK1;PAQR8;MFSD2A;DIO2;PDIA6;LMAN2L;PLCD4;DNAJB1;ITGB5;HEXA;HSP90B1;STK40;ZBTB40;NR4A3;DNASE1L2;ADAMTS2;HSPB1;CHKA;HEY2;DNAJA4;FKBP4;BAG3;RBM28;MTMR4;PPP1R3C;REXO4;TNFRSF25;RNPEP;GPT2;MED20;CHORDC1;CBFA2T3;CCDC117;DOK3;NOXRED1;CFP;HSPA8	TREM2 KO Mouse - b.4mhip - Top100 Up Regulated in WT__Enrichr_Users_Contributed_Lists_2020	Male_TYR_Saline_vs_Male_WT_Saline
RNAseq_Automatic_GEO_Signatures_Mouse_Down	Differential Striatum R6 Huntington GSE109416 1	0.599186	2.56902	0	0	0	0.2386	145	240	CACNG4;NECAB2;ADCY5;CNR1;KCNIP2;GRM1;FOXP1;PDE7B;RASD2;PCP4;DGKB;SCN4B;KCNH4;GNAL;OPRK1;RASGRP2;ABLIM2;MINK1;SPOCK3;PDE10A;MYO1B;SLC26A5;LRRC7;ARPP19;KAZN;SORCS2;RARB;MYH10;HIPK4;RIC8B;ACTN2;PDYN;KCTD17;ARHGAP33;MYT1L;RGS4;GPRIN3;ANKRD63;CAMK4;GNG7;HRH3;SIPA1L1;PTPN5;PPP1R9A;PCP4L1;HTR1B;GSG1L;FOXO1;ATP2B1;INF2;SLMAP;DOCK4;ST8SIA3;ANO3;ZSWIM6;TACR1;DRD1;RGS2;ADAMTS3;ACTN1;NEFM;PDE1B;KCND2;CAR11;G…	Differential Striatum R6 Huntington GSE109416 1__RNAseq_Automatic_GEO_Signatures_Mouse_Down	Female_TYR_Saline_vs_Female_WT_Saline
Allen_Brain_Atlas_up	intermediate stratum of Str	0.593136	2.56664	0	0	0	0.1974	143	276	CACNG4;NECAB2;ADCY5;GABRA4;CNR1;KCNIP2;GALNT13;FAM110B;SRGAP1;ME2;PDE7B;RASD2;PCP4;DGKB;SCN4B;NRG2;GNAL;RASGRP2;MME;ABLIM2;SPOCK3;ROBO2;DLGAP2;PDE10A;MYO1B;ARPP19;FGF14;KAZN;SORCS2;RARB;MYH10;RIC8B;DACH1;PDYN;DGKI;C2CD2L;CCM2;ACY1;CLIP4;PRKCH;RGS4;GPRIN3;SCRN1;GNG7;PIK3C2B;PTPN5;PPP1R9A;AP1S1;HTR1B;GSG1L;CHRM4;FOXO1;ATP2B1;SPEG;INF2;CACNB2;DOCK4;TBC1D8;ST8SIA3;CPNE5;CALB1;GNB5;SLC25A27;RHOBTB2;ZS…	intermediate stratum of Str__Allen_Brain_Atlas_up	Female_TYR_Saline_vs_Female_WT_Saline
Allen_Brain_Atlas_up	striatum (corpus striatum)	0.590958	2.56238	0	0	0	0.1974	143	279	CACNG4;NECAB2;ADCY5;GABRA4;CNR1;KCNIP2;GALNT13;FAM110B;SRGAP1;ME2;PDE7B;RASD2;PCP4;DGKB;SCN4B;NRG2;GNAL;LRRTM3;RASGRP2;MME;ABLIM2;SPOCK3;ROBO2;DLGAP2;PDE10A;MYO1B;ARPP19;KAZN;SORCS2;RARB;MYH10;RIC8B;DACH1;PDYN;DGKI;C2CD2L;CCM2;ACY1;CLIP4;PRKCH;RGS4;GPRIN3;SCRN1;GNG7;PIK3C2B;SIPA1L1;PTPN5;PPP1R9A;AP1S1;HTR1B;GSG1L;CHRM4;FOXO1;ATP2B1;SPEG;INF2;CACNB2;DOCK4;TBC1D8;ST8SIA3;CPNE5;GNB5;SLC25A27;RHOBTB2…	striatum (corpus striatum)__Allen_Brain_Atlas_up	Female_TYR_Saline_vs_Female_WT_Saline
RNAseq_Automatic_GEO_Signatures_Mouse_Down	Facilitates Quantitative Mettl5 Brain GSE153138 1	0.585974	2.55384	0	0	0	0.1787	112	236	GM9797;MANF;GPR17;CRYAB;BFSP2;SLC5A3;PDIA4;SDF2L1;MLEC;KLHDC7A;CREB3L2;HSPA5;TMEM229A;CACHD1;SLCO3A1;PHF23;SH3D19;P4HA1;SH3BP5L;MRPS6;STIP1;TSPAN12;PDIA6;IDH1;DOCK5;ERMN;RASAL3;KMT5A;PRMT2;TMEFF2;KANK1;PLAU;ELL2;CHIL1;AGPAT4;PADI2;GFAP;PAQR7;PRLR;DOCK10;ZFP14;HSPA4L;DZIP1;JAM3;LIPA;CAR2;HSPB1;KCNE1L;KCTD21;TRA2A;UGT8A;ZFP456;EMCN;METTL7A1;PLA2G6;NTSR2;KCNJ10;GATM;MYOC;TAL1;ERBB3;1810009A15RIK;MAG…	Facilitates Quantitative Mettl5 Brain GSE153138 1__RNAseq_Automatic_GEO_Signatures_Mouse_Down	Male_TYR_Saline_vs_Male_WT_Saline
Allen_Brain_Atlas_up	mantle zone of Str	0.588807	2.55198	0	0	0	0.1974	142	279	CACNG4;NECAB2;ADCY5;GABRA4;CNR1;KCNIP2;GALNT13;FAM110B;SRGAP1;ME2;PDE7B;RASD2;PCP4;DGKB;SCN4B;NRG2;GNAL;LRRTM3;RASGRP2;MME;ABLIM2;SPOCK3;ROBO2;DLGAP2;PDE10A;MYO1B;ARPP19;KAZN;SORCS2;RARB;MYH10;RIC8B;DACH1;PDYN;DGKI;C2CD2L;CCM2;ACY1;CLIP4;PRKCH;RGS4;GPRIN3;SCRN1;GNG7;PIK3C2B;SIPA1L1;PTPN5;PPP1R9A;AP1S1;HTR1B;GSG1L;CHRM4;FOXO1;ATP2B1;SPEG;INF2;CACNB2;DOCK4;TBC1D8;ST8SIA3;CPNE5;GNB5;SLC25A27;RHOBTB2…	mantle zone of Str__Allen_Brain_Atlas_up	Female_TYR_Saline_vs_Female_WT_Saline
RNAseq_Automatic_GEO_Signatures_Mouse_Down	Mir-219 Cooperates Mir-338 Myelin GSE80439 1	0.617425	2.55106	0	0	0	0.2198	146	237	MYRF;ARHGEF28;OTUD7B;EPB41L2;TUBB4A;CERCAM;SRCIN1;MAP7;TPPP;CLDN11;ABCA2;SMAD7;SIRT2;CYP51;SNX30;DIP2A;YPEL2;PTPRD;ABHD17B;5031439G07RIK;NIPAL4;GPR17;FA2H;MAL;GAS7;PDE4B;SOX10;TMEM151A;SOX8;ZDHHC9;TMEM178B;PLEKHB1;MBP;TRF;AACS;ERBB3;ADAMTS4;MAP1B;NEU4;ERMN;TRP53INP2;NKX2-2;NKX6-2;SEC14L5;GNPTAB;PLP1;PRR5L;PRKCQ;PACS2;TRIM13;TRIM36;CPOX;SH3BP4;TTYH2;JOSD2;TMEM132B;MOBP;SOGA1;MVD;ARHGAP23;SCAMP5;GL…	Mir-219 Cooperates Mir-338 Myelin GSE80439 1__RNAseq_Automatic_GEO_Signatures_Mouse_Down	Female_TYR_NAP_vs_Female_WT_Saline
RNA-Seq_Disease_Gene_and_Drug_Signatures_from_GEO	Desipramine Brain - Nucleus accumbens (Rgs9 KO) naive x treated 15mg-kg 2x daily GSE71527 down	0.560091	2.54607	0	0	0	0.2198	245	474	NECAB2;RAP1GAP;ADCY5;GABRA4;KCNIP2;FOXP1;CACNA1C;PDE7B;RASD2;PCP4;GM29216;DGKB;GNAL;OPRK1;PHF24;RASGRP2;NDRG4;DAPK1;ABLIM2;MINK1;SPOCK3;STRIP2;TRRAP;SPTBN1;DLGAP2;PDE10A;LRRC7;ARPP19;MAN2A2;KAZN;RARB;PLPPR4;ADRA2C;CACNB4;MYH10;TLN2;D430019H16RIK;PDYN;ARHGAP32;GRIN2B;KCTD12;MTCL1;C2CD2L;ADGRL1;ARHGAP33;CDK5R1;CLIP4;PRKCH;MYT1L;RGS4;GPRIN3;CACNA1E;ANKRD63;CAMK4;GNG7;HRH3;SIPA1L1;PTPN5;PPP1R9A;AP1S1…	Desipramine Brain - Nucleus accumbens (Rgs9 KO) naive x treated 15mg-kg 2x daily GSE71527 down__RNA-Seq_Disease_Gene_and_Drug_Signatures_from_GEO	Female_TYR_Saline_vs_Female_WT_Saline
RNAseq_Automatic_GEO_Signatures_Mouse_Up	Triggering A1-Like Tri-Glial Dysfunctions GSE156542 1	0.576846	2.53166	0	0	0	0.1527	98	233	MANF;CRYAB;SLC5A3;PDIA4;HSPH1;DNAJB11;EGLN2;SDF2L1;DNAJC3;CRELD2;TMEM33;MLEC;HSPA5;XBP1;DYNLL1;CALR;P4HA1;NUDT3;PDIA3;MRPS6;HADHB;USP31;CCDC85B;TPT1;PDIA6;PKP4;SLC38A2;PTGES3;SETD7;LMAN2;SYNJ2BP;OXCT1;ERMN;PLCD4;KMT5A;DNAJB1;AHSA2;DUSP19;ALKBH5;HSP90B1;RPL30;NR4A3;PAQR7;FTH1;CCNG1;VEGFB;HSPA1A;ATP6V1F;RPL37;ACAA2;ZCCHC24;WDTC1;DNAJA4;CAB39L;MSANTD4;POP5;CXCL14;METTL7A1;SCO2;OSTC;GNA12;FKBP4;CEBPA…	Triggering A1-Like Tri-Glial Dysfunctions GSE156542 1__RNAseq_Automatic_GEO_Signatures_Mouse_Up	Male_TYR_Saline_vs_Male_WT_Saline
RNAseq_Automatic_GEO_Signatures_Mouse_Down	Tagger Swiss Army Knife GSE123420 1	0.582011	2.52456	0	0	0	0.2085	134	231	LRP4;ALDH1A1;GPR17;CRYAB;LCAT;NFIA;KLHDC7A;TRF;TMEM229A;EPAS1;DOCK1;PREX2;PRELP;CTDSP1;PAQR8;DIO2;NDRG2;VCAM1;ATP1A2;NWD1;TNS3;ERMN;ASRGL1;ACSBG1;IGFBP5;ITGB5;PCDHGC3;TJP2;GAB1;SLC14A1;GFAP;EDNRB;PLTP;MLC1;S1PR1;GM10925;GLUL;PLA2G7;MMD2;SFT2D2;MSN;SDC4;CAR2;ZCCHC24;UGT8A;DAAM2;SPARC;AQP4;OLIG2;PTGDS;NDRG1;TIMP3;CSRP1;ZFP36L1;BMPR1B;ITIH5;PLXNB1;CX3CR1;FGFR2;CMTM6;ACOT11;NPC1;PPP1R3C;NTSR2;KCNJ10;…	Tagger Swiss Army Knife GSE123420 1__RNAseq_Automatic_GEO_Signatures_Mouse_Down	Male_TYR_Saline_vs_Male_WT_Saline
Mouse_Gene_Atlas	dorsal striatum	0.570448	2.52082	0	0	0	0.1973	180	352	CACNG4;ELMO1;GPR12;ADCY5;GABRA4;CNR1;RAB40B;GALNT13;STAU2;FOXP1;FAM110B;TMEM44;PDE7B;RASD2;GRM7;PCP4;DGKB;SCN4B;GNAL;LRRTM3;OPRK1;NALCN;ABLIM2;SPOCK3;ROBO2;KIDINS220;PDE10A;NETO2;SLITRK3;ARPP19;FGF14;RARB;KCNV1;ADRA2C;CACNB4;RIC8B;DACH1;GRIN2B;EPHB1;CLVS1;CDK5R1;IGSF11;MYT1L;RGS4;GPRIN3;SCRN1;CAMK4;BC030500;GNG7;HRH3;ATF2;PTPN5;PPP1R9A;AP1S1;PDE8B;RNF150;GSG1L;YLPM1;CHRM4;MBD2;ATP2B1;KLF16;NSG2;R…	dorsal striatum__Mouse_Gene_Atlas	Female_TYR_Saline_vs_Female_WT_Saline
DSigDB	geldanamycin PC3 UP	0.773058	2.51795	0	0	0	0.107	26	42	HSPH1;PDIA4;HSPA1B;MANF;HSP90B1;HSPA5;SDF2L1;P4HA2;DNAJA1;HSPB8;CRELD2;CACYBP;HYOU1;DNAJC3;TMEM50B;DNAJB1;CHORDC1;SERPINH1;CDH15;SLC7A11;HSPB1;HSPA4L;SEL1L;HSPA1A;PDZD2;DUSP1	geldanamycin PC3 UP__DSigDB	Male_TYR_NAP_vs_Male_WT_Saline
Gene_Perturbations_from_GEO_down	Pde10a KO mouse GSE40377 sample 608	0.584165	2.51744	0	0	0	0.1721	131	262	CACNG4;ELMO1;RAP1GAP;CCNYL1;GDPD5;RCAN2;GALNT13;FOXP1;ME2;PDE7B;RASD2;PCP4;RASGEF1C;DGKB;SCN4B;GNAL;LRRTM3;OPRK1;A930011G23RIK;RASGRP2;MME;ABLIM2;SPOCK3;STRIP2;PDE10A;NETO2;MYO1B;HMGB3;ARPP19;KAZN;RARB;FBXO32;RIC8B;ACTN2;DACH1;PDYN;MTCL1;ARHGAP10;ARHGAP33;ACY1;PRKCH;RGS4;GPRIN3;TRPC3;ANKRD63;CAMK4;GNG7;KLHL1;HRH3;KCTD8;PTPN5;PPP1R9A;PCP4L1;GSG1L;FOXO1;SMPDL3B;INF2;ECEL1;SLMAP;TBC1D8;ST8SIA3;ANO3;…	Pde10a KO mouse GSE40377 sample 608__Gene_Perturbations_from_GEO_down	Female_TYR_Saline_vs_Female_WT_Saline
Allen_Brain_Atlas_up	Caudoputamen	0.582225	2.51475	0	0	0	0.1974	142	277	CACNG4;NECAB2;ADCY5;GABRA4;CNR1;KCNIP2;GALNT13;FAM110B;SRGAP1;ME2;PDE7B;RASD2;PCP4;DGKB;SCN4B;NRG2;GNAL;RASGRP2;MME;ABLIM2;SPOCK3;ROBO2;PDE10A;MYO1B;ARPP19;KAZN;SORCS2;RARB;MYH10;RIC8B;DACH1;PDYN;DGKI;C2CD2L;CCM2;ACY1;CLIP4;PRKCH;RGS4;GPRIN3;SCRN1;GNG7;PIK3C2B;PTPN5;PPP1R9A;AP1S1;HTR1B;GSG1L;CHRM4;FOXO1;ATP2B1;SPEG;INF2;CACNB2;DOCK4;TBC1D8;ST8SIA3;CPNE5;GNB5;SLC25A27;RHOBTB2;ZSWIM6;TACR1;DRD1;RGS…	Caudoputamen__Allen_Brain_Atlas_up	Female_TYR_Saline_vs_Female_WT_Saline
RNAseq_Automatic_GEO_Signatures_Mouse_Down	Calorie Restriction Age-Dependent Signatures GSE69952 1	0.575429	2.51401	0	0	0	0.1687	109	232	HSPH1;PDIA4;HSPA1B;DNAJB11;MANF;MRPS6;SNAP29;PHF23;SLC5A3;HSP90B1;EIF4EBP2;P4HA1;PDIA6;XBP1;HSPA5;MLEC;SDF2L1;HEXIM1;MEX3C;DNAJA1;METTL7A1;SPECC1;CRELD2;ETNPPL;ORMDL2;JMJD6;HSPA8;FXR1;PDIA3;HYOU1;CALR;MLLT1;DNAJC3;NR4A3;KIRREL2;SAMD4B;IMPG2;RPL7L1;AASS;GFOD1;FKBP4;AHSA2;ZBTB40;BBX;DNAJB1;DNAJA4;RNGTT;CBR3;PTGES3;CNPY4;4921524J17RIK;CHORDC1;MTFP1;GABPA;DNAJC28;PPP1R16B;BPNT1;STIP1;TMEM177;KCTD21;H…	Calorie Restriction Age-Dependent Signatures GSE69952 1__RNAseq_Automatic_GEO_Signatures_Mouse_Down	Male_TYR_NAP_vs_Male_WT_Saline
Allen_Brain_Atlas_up	Striatum dorsal region	0.579451	2.50218	0	7.42289e-05	0.001	0.1974	142	277	CACNG4;NECAB2;ADCY5;GABRA4;CNR1;KCNIP2;GALNT13;FAM110B;SRGAP1;ME2;PDE7B;RASD2;PCP4;DGKB;SCN4B;NRG2;GNAL;RASGRP2;MME;ABLIM2;SPOCK3;ROBO2;PDE10A;MYO1B;ARPP19;KAZN;SORCS2;RARB;MYH10;RIC8B;DACH1;PDYN;DGKI;C2CD2L;CCM2;ACY1;CLIP4;PRKCH;RGS4;GPRIN3;SCRN1;GNG7;PIK3C2B;PTPN5;PPP1R9A;AP1S1;HTR1B;GSG1L;CHRM4;FOXO1;ATP2B1;SPEG;INF2;CACNB2;DOCK4;TBC1D8;ST8SIA3;CPNE5;GNB5;SLC25A27;RHOBTB2;ZSWIM6;TACR1;DRD1;RGS…	Striatum dorsal region__Allen_Brain_Atlas_up	Female_TYR_Saline_vs_Female_WT_Saline
Allen_Brain_Atlas_up	central subpallium (classic basal ganglia)	0.574041	2.48442	0	6.80432e-05	0.001	0.1974	141	282	CACNG4;NECAB2;ADCY5;GABRA4;CNR1;KCNIP2;GALNT13;FAM110B;ME2;PDE7B;RASD2;PCP4;DGKB;SCN4B;NRG2;GNAL;LRRTM3;RASGRP2;MME;ABLIM2;LHX6;SPOCK3;ROBO2;PDE10A;MYO1B;ARPP19;FGF14;KAZN;RARB;RIC8B;DACH1;PDYN;DGKI;C2CD2L;CCM2;ACY1;CLIP4;PRKCH;RGS4;GPRIN3;GNG7;PIK3C2B;SIPA1L1;PTPN5;PPP1R9A;AP1S1;PDE8B;HTR1B;GSG1L;CHRM4;FOXO1;ATP2B1;SPEG;INF2;CACNB2;DOCK4;TBC1D8;ST8SIA3;CPNE5;GNB5;SLC25A27;ZSWIM6;TACR1;DRD1;RGS2;…	central subpallium (classic basal ganglia)__Allen_Brain_Atlas_up	Female_TYR_Saline_vs_Female_WT_Saline
RNAseq_Automatic_GEO_Signatures_Mouse_Down	P14 Brain Prmt5 Olig2-Cre GSE116242 1	0.604541	2.48048	0	0	0	0.1598	121	240	TNR;PCDHGB1;MYRF;OTUD7B;EPB41L2;KMT5A;TPPP;CLDN11;EFCAB14;LDLR;SRPK3;SMAD7;BFSP2;SULF2;SIRT2;CYP51;PPFIBP1;YPEL2;TNS3;NIPAL4;GPR17;FA2H;MAL;SOX10;EPN2;RHOG;RAB7B;LIMA1;SOX8;TMCC3;ZDHHC9;PLEKHB1;MBP;TRF;ERBB3;RAPGEF5;ADAMTS4;NEU4;ERMN;TRP53INP2;NKX2-2;NKX6-2;GRB14;SATB2;GNPTAB;PLP1;PRR5L;PRKCQ;NDRG1;PACS2;KIF19A;TRIM13;TMEM98;CPOX;SH3BP4;WIPF1;MOBP;ARHGAP23;GLTP;RAB33A;SLC45A3;STXBP3;TMEM63A;SLAIN…	P14 Brain Prmt5 Olig2-Cre GSE116242 1__RNAseq_Automatic_GEO_Signatures_Mouse_Down	Female_TYR_NAP_vs_Female_WT_Saline
DSigDB	tanespimycin ssMCF7 UP	0.81544	2.4729	0	0	0	0.134	21	27	SERPINH1;HSPH1;SDF2L1;HSPA1B;HSPA5;CALR;STIP1;DNAJB1;CACYBP;HSPA4L;HSPA1A;HSPE1;AHSA1;FKBP4;HERPUD1;DNAJA1;CHORDC1;HSP90AA1;HSPA8;CKS2;HSP90AB1	tanespimycin ssMCF7 UP__DSigDB	Male_TYR_Saline_vs_Male_WT_Saline
HDSigDB_Mouse_2021	Genes Down-Regulated In iSPNs Of zQ175DN Vs WT PMID32681824	0.551414	2.47195	0	6.28091e-05	0.001	0.2334	225	423	CACNG4;ELMO1;RAP1GAP;ADCY5;GABRA4;CNR1;RCAN2;KCNIP2;GRM1;FOXP1;FAM110B;SRGAP1;D7ERTD443E;PDE7B;GRM7;PCP4;DGKB;SCN4B;KCNH4;GNAL;CROCC;PHF24;RASGRP2;NDRG4;ABLIM2;MINK1;PTPRD;SPOCK3;NELL1;SPTBN1;DLGAP2;PDE10A;NETO2;LRRC7;ARPP19;FGF14;SORCS2;RARB;PLPPR4;MAPK4;CNTN5;GAREM1;RIC8B;ACTN2;LRRC1;DACH1;ARHGAP32;GRIN2B;MTCL1;ARHGAP10;CLVS1;KCTD17;MMP16;OSBP2;MYT1L;GPRIN3;CACNA1E;CAMK4;GNG7;SIPA1L1;ADGRL3;GPH…	Genes Down-Regulated In iSPNs Of zQ175DN Vs WT PMID32681824__HDSigDB_Mouse_2021	Female_TYR_Saline_vs_Female_WT_Saline
HDSigDB_Mouse_2021	Choroid Plexus Gene Markers PMID17151600	0.622679	2.47165	0	0	0	0.2124	61	101	MSX1;KL;KLHDC7A;SLCO1C1;LUM;CLDN2;TCN2;PCOLCE;NXN;CALML4;RBP1;ITGB5;PLTP;PRLR;EFS;ACAA2;STEAP1;CPQ;CCND3;CAB39L;KDR;SULF1;SLC6A20A;CPED1;TMEM72;ACE;SLC39A12;PRR32;FOLR1;ST6GALNAC2;F5;TRPV4;OTX2;MGP;EPHX1;LEPR;CFH;COL8A1;EZR;FXYD1;PGPEP1;CTSC;CARD9;FZD4;CLDN1;SOSTDC1;TMPRSS11A;ECRG4;ACAD8;LGALS3BP;FADS1;WFDC2;HEMK1;NOTCH2;LRP10;SLC24A5;4932438H23RIK;CDH3;GGH;SLC4A5;NEK11	Choroid Plexus Gene Markers PMID17151600__HDSigDB_Mouse_2021	Male_TYR_Saline_vs_Male_WT_Saline
HDSigDB_Mouse_2021	Genes Down-Regulated In dSPNs Of zQ175DN Vs WT PMID32681824	0.545862	2.46504	0	5.83227e-05	0.001	0.2334	230	448	CACNG4;ELMO1;RAP1GAP;ADCY5;SNTG2;GABRA4;CNR1;RCAN2;KCNIP2;MAN1A2;GRM1;FOXP1;FAM110B;SRGAP1;D7ERTD443E;PDE7B;GRM7;PCP4;DGKB;SCN4B;KCNH4;GNAL;CROCC;PHF24;CNTNAP3;RASGRP2;NDRG4;ABLIM2;MINK1;PTPRD;SPOCK3;SPTBN1;DLGAP2;PDE10A;NETO2;LRRC7;GRID1;ARPP19;FGF14;SORCS2;RARB;MAPK4;CNTN5;GAREM1;RIC8B;ACTN2;DACH1;ARHGAP32;GRIN2B;MTCL1;ARHGAP10;CLVS1;KCTD17;MMP16;ARHGAP33;IGSF11;OSBP2;MYT1L;MAP7;RBM25;CACNA1E;C…	Genes Down-Regulated In dSPNs Of zQ175DN Vs WT PMID32681824__HDSigDB_Mouse_2021	Female_TYR_Saline_vs_Female_WT_Saline
HDSigDB_Human_2021	Choroid Plexus Gene Markers PMID17151600	0.624869	2.46326	0	0	0	0.1836	55	98	MSX1;KL;KLHDC7A;SLCO1C1;LUM;CLDN2;TCN2;PCOLCE;NXN;CALML4;RBP1;ITGB5;PLTP;PRLR;EFS;ACAA2;STEAP1;CPQ;CCND3;CAB39L;KDR;SULF1;CPED1;TMEM72;ACE;SLC39A12;PRR32;FOLR1;ST6GALNAC2;F5;TRPV4;OTX2;MGP;EPHX1;LEPR;CFH;COL8A1;EZR;FXYD1;PGPEP1;CTSC;CARD9;FZD4;CLDN1;SOSTDC1;TMPRSS11A;ECRG4;ACAD8;LGALS3BP;FADS1;WFDC2;HEMK1;NOTCH2;LRP10;SLC24A5	Choroid Plexus Gene Markers PMID17151600__HDSigDB_Human_2021	Male_TYR_Saline_vs_Male_WT_Saline
Allen_Brain_Atlas_up	subpallium	0.571775	2.46261	0	5.44345e-05	0.001	0.1974	140	282	CACNG4;NECAB2;ADCY5;SNTG2;GABRA4;CNR1;KCNIP2;GALNT13;FAM110B;ME2;PDE7B;RASD2;PCP4;DGKB;SCN4B;NRG2;GNAL;OPRK1;RASGRP2;MME;ABLIM2;LHX6;SPOCK3;PDE10A;MYO1B;ARPP19;FGF14;KAZN;RARB;RIC8B;DACH1;PDYN;DGKI;C2CD2L;CCM2;ACY1;CLIP4;PRKCH;RGS4;GPRIN3;GNG7;PIK3C2B;SIPA1L1;PTPN5;PPP1R9A;PDE8B;HTR1B;GSG1L;CHRM4;FOXO1;NEDD4L;SPEG;INF2;DOCK4;TBC1D8;ST8SIA3;CPNE5;GNB5;ZSWIM6;TACR1;DRD1;RGS2;SYTL5;MCHR1;ACTN1;TIAM2…	subpallium__Allen_Brain_Atlas_up	Female_TYR_Saline_vs_Female_WT_Saline
HDSigDB_Human_2021	Genes Down-Regulated In iSPNs Of zQ175DN Vs WT PMID32681824	0.549224	2.45845	0	5.10324e-05	0.001	0.1757	187	414	CACNG4;ELMO1;RAP1GAP;ADCY5;GABRA4;CNR1;RCAN2;KCNIP2;GRM1;FOXP1;FAM110B;SRGAP1;PDE7B;GRM7;PCP4;DGKB;SCN4B;KCNH4;GNAL;CROCC;PHF24;RASGRP2;NDRG4;ABLIM2;MINK1;PTPRD;SPOCK3;NELL1;SPTBN1;DLGAP2;PDE10A;NETO2;LRRC7;ARPP19;FGF14;SORCS2;RARB;PLPPR4;MAPK4;CNTN5;GAREM1;RIC8B;ACTN2;LRRC1;DACH1;ARHGAP32;GRIN2B;MTCL1;ARHGAP10;CLVS1;KCTD17;MMP16;OSBP2;MYT1L;GPRIN3;CACNA1E;CAMK4;GNG7;SIPA1L1;ADGRL3;GPHN;PTPN5;PPP…	Genes Down-Regulated In iSPNs Of zQ175DN Vs WT PMID32681824__HDSigDB_Human_2021	Female_TYR_Saline_vs_Female_WT_Saline
HDSigDB_Human_2021	Cortex RNA M11 Module (Greenyellow) PMID26900923	0.630868	2.45361	0	0	0	0.1671	61	105	LRP4;LCAT;KLHDC7A;EPAS1;CTDSP1;AK3;PPARA;TUBB2B;NDRG2;ADIPOR1;NXN;ATP1A2;CLU;PLCD4;ACSBG1;HOPX;RBP1;ADGRL4;ITGB5;PLTP;MLC1;PYGB;S1PR1;MMD2;HSPB8;MSN;HEPH;MFGE8;AMT;PTTG1IP;SLC25A23;ACSS1;CSRP1;PRDX6;CNTFR;ACOT11;NTSR2;TMEM208;ATP1B2;RASSF2;GSTM1;SELENOP;ABHD4;SLC7A10;MASP2;HSD3B7;NPC2;GPR37L1;AXL;FXYD1;SLC38A3;ALDH7A1;CTSD;KIF1C;TMBIM1;TPCN1;TIMP4;TUBB2A;HEPACAM;KYAT3;ACO2	Cortex RNA M11 Module (Greenyellow) PMID26900923__HDSigDB_Human_2021	Male_TYR_Saline_vs_Male_WT_Saline
HDSigDB_Human_2021	Genes Down-Regulated In dSPNs Of zQ175DN Vs WT PMID32681824	0.542618	2.45047	0	4.80305e-05	0.001	0.2334	225	442	CACNG4;ELMO1;RAP1GAP;ADCY5;SNTG2;GABRA4;CNR1;RCAN2;KCNIP2;MAN1A2;GRM1;FOXP1;FAM110B;SRGAP1;PDE7B;GRM7;PCP4;DGKB;SCN4B;KCNH4;GNAL;CROCC;PHF24;CNTNAP3;RASGRP2;NDRG4;ABLIM2;MINK1;PTPRD;SPOCK3;SPTBN1;DLGAP2;PDE10A;NETO2;LRRC7;GRID1;ARPP19;FGF14;SORCS2;RARB;MAPK4;CNTN5;GAREM1;RIC8B;ACTN2;DACH1;ARHGAP32;GRIN2B;MTCL1;ARHGAP10;CLVS1;KCTD17;MMP16;ARHGAP33;IGSF11;OSBP2;MYT1L;MAP7;RBM25;CACNA1E;CAMK4;GNG7;S…	Genes Down-Regulated In dSPNs Of zQ175DN Vs WT PMID32681824__HDSigDB_Human_2021	Female_TYR_Saline_vs_Female_WT_Saline
RNAseq_Automatic_GEO_Signatures_Mouse_Down	Displaying Paused Rnapii Down-Regulated GSE59571 1	0.571374	2.43761	0	4.53621e-05	0.001	0.2293	136	245	SLC16A6;ADCY5;PAPLN;CNR1;KCNIP2;RAB40B;GRM1;PDE7B;RASD2;PCP4;DGKB;SCN4B;KCNH4;OPRK1;CNTNAP3;RASGRP2;AMZ1;SPOCK3;PDE10A;NETO2;MYO1B;LRRC7;ARPP19;SORCS2;HIPK4;ACTN2;ARHGAP10;DGKI;CCM2;OSBP2;MYT1L;RGS4;GPRIN3;CACNA1E;GNG7;HRH3;SIPA1L1;PTPN5;PPP1R9A;RGS14;GSG1L;CHRM4;ATP2B1;BNIP3;INF2;ECEL1;SLMAP;SLC24A4;TBC1D8;ANO3;GRIA3;VIPR1;RHOBTB2;ZSWIM6;DRD1;RGS2;ADAMTS3;MCHR1;GPCPD1;MYO5C;RCN1;PDE1B;CAR11;GABR…	Displaying Paused Rnapii Down-Regulated GSE59571 1__RNAseq_Automatic_GEO_Signatures_Mouse_Down	Female_TYR_Saline_vs_Female_WT_Saline
ARCHS4_IDG_Coexp	GPR88 IDG GPCR ARCHS4 coexpression	0.555242	2.43595	0	4.29746e-05	0.001	0.2299	156	271	CIT;GPR12;RAP1GAP;ADCY5;GABRA4;RCAN2;KCNIP2;TMPRSS6;PDE7B;RASD2;PCP4;DGKB;SCN4B;KCNH4;GNAL;NALCN;STRIP2;SPTBN1;DLGAP2;PDE10A;LRRC7;KCNN3;CACNA1B;ARPP19;JAKMIP3;CACNB4;MAPK4;RIC8B;INPP5A;ARHGAP32;GRIN2B;DGKI;HERC1;MYT1L;APC;ATRNL1;CACNA1E;SCN2A;CAMK4;GNG7;SIPA1L1;PTPN5;CLVS2;PPP1R9A;GNAO1;TANC2;PKP4;ATP2B1;RYR3;CDKL5;MPRIP;EPB41L2;DOCK4;GABBR1;WDFY3;ST8SIA3;CPNE5;GAS7;KCNA1;DRD1;STXBP5L;ADGRB3;PDE…	GPR88 IDG GPCR ARCHS4 coexpression__ARCHS4_IDG_Coexp	Female_TYR_Saline_vs_Female_WT_Saline
Allen_Brain_Atlas_10x_scRNA_2021	Mouse 366 Oligo up	0.63354	2.43182	0	0	0	0.2426	77	125	OTUD7B;USP54;TUBB4A;MAP7;ABCA2;HIPK2;SIRT2;SNX30;YPEL2;ABHD17B;5031439G07RIK;PDE4B;BIN1;CRYAB;TMCC3;WIPI1;ZDHHC9;CLMN;MBP;ITCH;FGFR2;PLCL1;PHLPP1;GRB14;FNBP1;NDRG1;PACS2;CAR2;LZTS2;CNTN2;JOSD2;ARHGAP23;CDC37L1;GATM;SLAIN1;AATK;DDR1;NPC1;RTKN;SEMA4D;LPAR1;JAM3;SLC44A1;RAB31;DESI1;BCAR1;SLC48A1;ADI1;CYTH1;PPP2R3A;RAP1A;SBF1;KIF13B;DOCK10;EFNB3;KCNA1;FTH1;MAP6D1;GOLGA7;CCP110;QDPR;RCBTB1;ANO4;CEP97;…	Mouse 366 Oligo up__Allen_Brain_Atlas_10x_scRNA_2021	Female_TYR_NAP_vs_Female_WT_Saline
Allen_Brain_Atlas_up	Cerebral nuclei	0.562098	2.42516	0	4.08259e-05	0.001	0.2164	143	283	CACNG4;TYRP1;NECAB2;ADCY5;GABRA4;CNR1;KCNIP2;GALNT13;FAM110B;PDE7B;RASD2;PCP4;DGKB;SCN4B;NRG2;GNAL;RASGRP2;MME;ABLIM2;LHX6;SPOCK3;PDE10A;MYO1B;ARPP19;KAZN;RARB;RIC8B;DACH1;PDYN;DGKI;C2CD2L;CCM2;ACY1;CLIP4;PRKCH;GPRIN3;GNG7;PIK3C2B;SIPA1L1;PTPN5;PPP1R9A;PDE8B;HTR1B;GSG1L;CHRM4;FOXO1;NEDD4L;SPEG;INF2;DOCK4;TBC1D8;ST8SIA3;CPNE5;GNB5;ZSWIM6;TACR1;DRD1;RGS2;SYTL5;APLN;MCHR1;ACTN1;TIAM2;LPL;RCN1;COL6A1…	Cerebral nuclei__Allen_Brain_Atlas_up	Female_TYR_Saline_vs_Female_WT_Saline
Allen_Brain_Atlas_up	Striatum	0.55884	2.40898	0	3.88818e-05	0.001	0.2164	142	280	CACNG4;NECAB2;ADCY5;GABRA4;CNR1;KCNIP2;GALNT13;FAM110B;PDE7B;RASD2;PCP4;DGKB;SCN4B;NRG2;GNAL;RASGRP2;MME;ABLIM2;SPOCK3;DLGAP2;PDE10A;MYO1B;ARPP19;KAZN;RARB;RIC8B;DACH1;PDYN;DGKI;C2CD2L;CCM2;ACY1;CLIP4;PRKCH;GPRIN3;GNG7;PIK3C2B;SIPA1L1;PTPN5;PPP1R9A;AP1S1;PDE8B;HTR1B;GSG1L;CHRM4;FOXO1;ATP2B1;SPEG;INF2;DOCK4;TBC1D8;ST8SIA3;CPNE5;GNB5;ZSWIM6;TACR1;DRD1;RGS2;SYTL5;APLN;MCHR1;ACTN1;TIAM2;LPL;RCN1;COL6…	Striatum__Allen_Brain_Atlas_up	Female_TYR_Saline_vs_Female_WT_Saline
HDSigDB_Human_2021	Genes Down-Regulated In R6/1 Poor Vs R6/1 Good GSE135057	0.67251	2.40475	0	3.71145e-05	0.001	0.1816	44	74	STK26;RPS27;FOXP1;PDE7B;PCP4;SCN4B;KCNH4;GNAL;RASGRP2;NDRG4;ABLIM2;PDE10A;RARB;PDYN;GNG7;PCP4L1;PLPPR1;STX6;TBC1D8;CPNE5;ONECUT2;ZSWIM6;DRD1;LPL;SYT6;PDE1B;MAP6D1;GABRD;CACNA2D3;CTTNBP2;ARPP21;SLC25A37;SYNDIG1L;SCUBE3;ARHGDIB;FRAS1;TGFA;RRAGD;SLC22A23;STXBP2;NEXN;KCNA4;PPP1R1B;PLEKHA5	Genes Down-Regulated In R6/1 Poor Vs R6/1 Good GSE135057__HDSigDB_Human_2021	Female_TYR_Saline_vs_Female_WT_Saline
HDSigDB_Mouse_2021	Cortex RNA M11 Module (Greenyellow) PMID26900923	0.604683	2.40383	0	0	0	0.2014	68	113	LRP4;LCAT;KLHDC7A;EPAS1;CTDSP1;AK3;PPARA;TUBB2B;NDRG2;ADIPOR1;NXN;ATP1A2;CLU;PLCD4;ACSBG1;HOPX;RBP1;ADGRL4;ITGB5;NAT8F5;PLTP;MLC1;PYGB;S1PR1;MMD2;HSPB8;MSN;HEPH;MFGE8;AMT;PTTG1IP;SLC25A23;ACSS1;CSRP1;PRDX6;CNTFR;ACOT11;NTSR2;TMEM208;ATP1B2;RASSF2;GSTM1;SELENOP;ABHD4;SLC7A10;MASP2;HSD3B7;NPC2;GPR37L1;AXL;FXYD1;SLC38A3;ALDH7A1;CTSD;KIF1C;TMBIM1;TPCN1;TIMP4;HEPACAM;KYAT3;ACO2;NAT8F3;NAT8;CYP4F15;GPR…	Cortex RNA M11 Module (Greenyellow) PMID26900923__HDSigDB_Mouse_2021	Male_TYR_Saline_vs_Male_WT_Saline
Rummagene_kinases	PMC10042326-Table 14.XLSX-ER-UPR-S14 Table ER UPR And Autophagy Gene Signatures Induced By Drugs And NUAK1 Knockdown NUAK1	0.768881	2.40309	0	0	0	0.1018	24	35	HSPH1;PDIA4;MANF;CREB3L2;HSP90B1;PDIA6;XBP1;HSPA5;GFPT1;DNAJA1;BCL2;DNAJB2;HSPA8;PDIA3;HYOU1;CALR;DNAJC3;DNAJB1;MAGT1;UBQLN2;SEL1L;HSPA1A;SSR4;KDELR3	PMC10042326-Table 14.XLSX-ER-UPR-S14 Table ER UPR And Autophagy Gene Signatures Induced By Drugs And NUAK1 Knockdown NUAK1__Rummagene_kinases	Male_TYR_NAP_vs_Male_WT_Saline
HDSigDB_Human_2021	Genes Up-Regulated By HSP90 Inhibitor In Quadriceps Of R6/2 Mice GSE95602	0.696624	2.40295	0	0	0	0.1141	27	54	HSPH1;HSPA1B;NAT2;SLC5A3;P4HA1;SWT1;DNAJA1;TMEM33;CACYBP;SLC27A5;FKBP4;ANKRD34A;HSP90AB1;DNAJB1;CHORDC1;HILPDA;SERPINH1;UNC45B;STIP1;HSPA4L;HSPD1;DOK6;HSPA1A;PCDH8;NEIL3;NAT1;HSP90AA1	Genes Up-Regulated By HSP90 Inhibitor In Quadriceps Of R6/2 Mice GSE95602__HDSigDB_Human_2021	Male_TYR_NAP_vs_Male_WT_Saline
RNAseq_Automatic_GEO_Signatures_Mouse_Down	Stabilized Pituitary Gonadotrope Bulk Lbt2 GSE111403 1	0.581016	2.39357	0	0	0	0.1867	121	239	ANKRD52;HERC2;AGO2;GRIK3;MGA;CCNT2;NDST1;RASAL2;CEP350;GOLGB1;ANKRD11;MKI67;ANKHD1;TNRC6C;BOD1L;HIPK2;NR1D2;SETD5;LCOR;PTPRD;NAV1;KMT2C;TRIM66;KMT2E;RICTOR;TET3;TMEM178B;PRR14L;PPM1E;RIF1;KMT2A;MAP1B;ACAP2;ATP2B4;UBR5;PBRM1;MYO5A;SYNE2;TENM4;BIRC6;SETD7;CCDC88A;CPEB2;FAM13B;NAV2;TMEM72;MDN1;ZFP609;SOGA1;BPTF;ATXN7;BRWD3;MDM4;GM42927;WDFY3;PRRC2C;FLRT1;KIF1B;PHF3;WDFY2;THOC2;AFF4;ZFP871;SORBS1;APC…	Stabilized Pituitary Gonadotrope Bulk Lbt2 GSE111403 1__RNAseq_Automatic_GEO_Signatures_Mouse_Down	Female_TYR_NAP_vs_Female_WT_Saline
Enrichr_Users_Contributed_Lists_2020	TREM2 KO Mouse - b.4mhip - Top50 Up-Regulated Genes in WT	0.700143	2.38921	0	0	0	0.1024	30	50	HSPH1;PDIA4;MANF;MFSD2A;SLC5A3;P4HA1;PDIA6;XBP1;HSPA5;SDF2L1;CRELD2;FAM107A;HSPA8;PAQR8;CALR;DOK3;FKBP4;ZBTB40;DNAJB1;CFP;GPR17;GPT2;STIP1;TNFRSF25;HSPB1;MTMR4;FOSL2;CBFA2T3;THBS4;GJB6	TREM2 KO Mouse - b.4mhip - Top50 Up-Regulated Genes in WT__Enrichr_Users_Contributed_Lists_2020	Male_TYR_NAP_vs_Male_WT_Saline
Allen_Brain_Atlas_up	Lingula (I)	0.532394	2.38758	0	0	0	0.2111	133	270	MAN2B2;SERPINH1;BFSP2;MSX1;PDIA4;ENG;KL;DNAJC3;CRELD2;PLXNB2;FZD7;SOD3;TMEM176B;EPAS1;SLCO1C1;CTDSP1;DSG2;CLDN2;PARVA;STIL;COL1A2;CLIC6;KIRREL2;VCAM1;CPT1A;RNF135;AASS;IGFBP2;KANK1;RBP1;ITGB5;SLC31A1;PLTP;PRLR;CXCL12;HSPB8;SFT2D2;EFS;CD63;ACAA2;STEAP1;DAB2;RGS5;BBX;GAS6;CAB39L;CUL4B;CDH15;ALS2;TIMP3;WLS;SLC19A1;ITIH5;PSD2;IQGAP1;ALPL;ALDH2;COLEC12;PPFIBP2;WDR86;ETFB;TMEM72;ATOX1;ACE;KRT18;BCAM;MA…	Lingula (I)__Allen_Brain_Atlas_up	Male_TYR_Saline_vs_Male_WT_Saline
DSigDB	tanespimycin ssMCF7 UP	0.807578	2.38526	0	0	0	0.1141	20	27	HSPH1;HSPA1B;HSPA5;SDF2L1;DNAJA1;CACYBP;HSPE1;HSPA8;CALR;FKBP4;HSP90AB1;DNAJB1;CHORDC1;SERPINH1;STIP1;HSPA4L;HSPD1;HSPA1A;CKS2;HSP90AA1	tanespimycin ssMCF7 UP__DSigDB	Male_TYR_NAP_vs_Male_WT_Saline
HDSigDB_Mouse_2021	Genes Up-Regulated By HSP90 Inhibitor In Quadriceps Of R6/2 Mice GSE95602	0.683136	2.38366	0	0	0	0.1141	26	55	HSPH1;HSPA1B;SLC5A3;P4HA1;SWT1;DNAJA1;TMEM33;CACYBP;SLC27A5;FKBP4;AHSA2;ANKRD34A;DNAJB1;CHORDC1;HILPDA;SERPINH1;UNC45B;STIP1;HSPA4L;HSPD1;DOK6;HSPA1A;PCDH8;NEIL3;NAT1;HSP90AA1	Genes Up-Regulated By HSP90 Inhibitor In Quadriceps Of R6/2 Mice GSE95602__HDSigDB_Mouse_2021	Male_TYR_NAP_vs_Male_WT_Saline
Enrichr_Users_Contributed_Lists_2020	TREM2 KO Mouse - b.4mhip - Top50 Up-Regulated Genes in WT	0.693675	2.37106	0	0.000284158	0.003	0.117	30	50	MANF;GPR17;SLC5A3;PDIA4;HSPH1;SDF2L1;CRELD2;HSPA5;XBP1;CALR;P4HA1;STIP1;SBK1;PAQR8;MFSD2A;PDIA6;DNAJB1;ZBTB40;ADAMTS2;HSPB1;FKBP4;MTMR4;TNFRSF25;GPT2;MED20;CBFA2T3;CCDC117;DOK3;CFP;HSPA8	TREM2 KO Mouse - b.4mhip - Top50 Up-Regulated Genes in WT__Enrichr_Users_Contributed_Lists_2020	Male_TYR_Saline_vs_Male_WT_Saline
GTEx_Tissues_V8_2023	Brain - Nucleus Accumbens (Basal Ganglia) Male 30-39 Up	0.6269	2.36319	0	3.55008e-05	0.001	0.1756	51	97	CACNG4;GABRA4;PDE7B;DGKB;GNAL;LRRTM3;OPRK1;STRIP2;LRRC7;PLPPR4;PDYN;GRIN2B;CLVS1;CACNA1E;ANKRD63;PTPN5;PCP4L1;PLPPR1;CHRM4;ST8SIA3;ANO3;CALB1;DRD1;DCC;SYTL5;GABRB1;PDE1B;GRM5;GPR149;RGS8;CACNA2D3;SYNPR;HTR6;ARPP21;ARHGEF9;PHACTR1;AKAP5;NETO1;LHFPL3;ABI2;GPR139;PPP4R4;POU3F4;KCNQ3;SYT16;NCDN;CAMKV;VSTM2A;JAKMIP1;GABRA5;KCNA4	Brain - Nucleus Accumbens (Basal Ganglia) Male 30-39 Up__GTEx_Tissues_V8_2023	Female_TYR_Saline_vs_Female_WT_Saline
Allen_Brain_Atlas_up	Lingula (I), molecular layer	0.52911	2.35631	0	0.000250728	0.003	0.2172	137	271	MAN2B2;SERPINH1;BFSP2;MSX1;PDIA4;ENG;KL;DNAJC3;CRELD2;PLXNB2;FZD7;SOD3;TMEM176B;EPAS1;PDIA3;SLCO1C1;CTDSP1;DSG2;CLDN2;COL1A2;TPT1;PDIA6;CLIC6;VCAM1;CPT1A;AASS;CLU;IGFBP2;KANK1;RBP1;TIE1;IGFBP3;ITGB5;SLC31A1;PLTP;PRLR;HSPB8;SFT2D2;EFS;CD63;ACAA2;STEAP1;DAB2;RGS5;BBX;GAS6;CAB39L;CUL4B;CDH15;TIMP3;WLS;SLC19A1;ITIH5;PSD2;IQGAP1;ALPL;ALDH2;COLEC12;PPFIBP2;WDR86;ETFB;BPNT1;TMEM72;ATOX1;ACE;KRT18;BCAM;F…	Lingula (I), molecular layer__Allen_Brain_Atlas_up	Male_TYR_Saline_vs_Male_WT_Saline
Enrichr_Users_Contributed_Lists_2020	TREM2 KO Mouse - b.4mhip - Top100 Up Regulated in WT	0.61789	2.35544	0	0.000115519	0.001	0.1493	50	96	HSPH1;PDIA4;DNAJB11;MANF;MFSD2A;SLC5A3;HSP90B1;P4HA1;PDIA6;XBP1;HSPA5;SDF2L1;CRELD2;FAM107A;JMJD6;HSPA8;PAQR8;CALR;DOK3;NR4A3;HEY2;FKBP4;ZBTB40;DNAJB1;CFP;DNAJA4;HEXA;CHORDC1;GPR17;NOXRED1;GPT2;STIP1;STK40;TNFRSF25;HSPB1;MTMR4;FOSL2;CBFA2T3;LMAN2L;THBS4;DNASE1L2;GJB6;CYS1;PLCD4;HTRA1;CHKA;RIMS4;REXO4;EGR4;NFIL3	TREM2 KO Mouse - b.4mhip - Top100 Up Regulated in WT__Enrichr_Users_Contributed_Lists_2020	Male_TYR_NAP_vs_Male_WT_Saline
Allen_Brain_Atlas_up	Lingula (I), granular layer	0.529049	2.35237	0	0.000236799	0.003	0.2137	129	266	MAN2B2;SERPINH1;MSX1;PDIA4;FNDC3B;KL;DNAJC3;CRELD2;PLXNB2;FZD7;SOD3;TMEM176B;EPAS1;CTDSP1;DSG2;CLDN2;PARVA;STIL;COL1A2;KIRREL2;VCAM1;RNF135;NWD1;AASS;IGFBP2;KANK1;RBP1;ITGB5;ARHGEF19;SLC31A1;PLTP;TXLNA;PRLR;HSPB8;SFT2D2;EFS;CD63;ACAA2;STEAP1;DAB2;RGS5;CAB39L;CUL4B;CDH15;ALS2;TIMP3;WLS;SLC19A1;ITIH5;PSD2;IQGAP1;ALPL;ALDH2;PPFIBP2;CLIC3;ETFB;TMEM72;ACE;KRT18;BCAM;MAVS;FOLR1;F5;AQP1;CP;SEMA3B;TRPV4;…	Lingula (I), granular layer__Allen_Brain_Atlas_up	Male_TYR_Saline_vs_Male_WT_Saline
Rummagene_kinases	PMC10042326-Table 14.XLSX-ER-UPR-S14 Table ER UPR And Autophagy Gene Signatures Induced By Drugs And NUAK1 Knockdown NUAK1	0.742189	2.35093	0	0.000224336	0.003	0.0834	22	35	MANF;PDIA4;HSPH1;DNAJC3;EDEM1;CREB3L2;HSPA5;XBP1;GFPT1;HYOU1;CALR;DNAJB2;PDIA3;PDIA6;DNAJB1;HSP90B1;BCL2;HSPA1A;SEL1L;HERPUD1;MAGT1;DNAJA1	PMC10042326-Table 14.XLSX-ER-UPR-S14 Table ER UPR And Autophagy Gene Signatures Induced By Drugs And NUAK1 Knockdown NUAK1__Rummagene_kinases	Male_TYR_Saline_vs_Male_WT_Saline
Tabula_Muris	Astrocyte Cerebral Cortex Brain Non-Microglia CL:0002605	0.6136	2.34884	0	0.000213119	0.003	0.2058	60	94	LCAT;GLDC;SLC7A11;DIO2;BTBD17;TUBB2B;NDRG2;DBX2;ATP1A2;NWD1;LIX1;CLU;PLCD4;ACSBG1;EDNRB;CST3;MLC1;PLA2G7;MMD2;SDC4;CXCL14;CHCHD10;AQP4;FZD2;BMPR1B;PPP1R3C;NTSR2;ARHGEF26;ATP1B2;SLC1A3;SLC39A12;F3;FGFR3;ELOVL2;SOX9;SLC7A10;SLC25A18;PPP1R3G;LUZP2;GPR37L1;EZR;CLDN10;FXYD1;NKAIN4;ADHFE1;TMEM47;DKK3;GABRB1;NTRK2;TIMP4;GJA1;SFXN5;ACSL6;SLC6A11;GJB6;ALDOC;FAM107A;MT3;LGI4;APOE	Astrocyte Cerebral Cortex Brain Non-Microglia CL:0002605__Tabula_Muris	Male_TYR_Saline_vs_Male_WT_Saline
RNAseq_Automatic_GEO_Signatures_Mouse_Down	Oligodendrocytes Remyelination Cholesterol Sclerosis GSE118451 1	0.568305	2.34672	0	0	0	0.2521	148	239	ARHGEF28;KMT5A;DIXDC1;MAST4;ZDHHC20;TUBB4A;NINJ2;MAP7;FAM222A;TPPP;CLDN11;ABCA2;SYNJ2;PLK3;LDLR;SMAD7;CYP51;YPEL2;PTPRD;D7ERTD443E;ANLN;NIPAL4;FA2H;MAL;RHOG;TMEM151A;KLHL4;RFTN1;ZDHHC9;KCTD3;CLMN;CHDH;ADAMTS4;PLCL1;FDFT1;NRBP2;SEC14L5;PLP1;PRR5L;PACS2;TRIM13;TMEM98;DYNC1LI2;PIP4K2A;TRIM36;CPOX;CNTN2;TPRN;PTP4A1;JOSD2;PIK3C2B;MOBP;MVD;CRYBG3;RHOU;PRR18;TTLL7;AATK;ELOVL6;PLEKHG3;GNG8;IDI1;PIGZ;LPAR…	Oligodendrocytes Remyelination Cholesterol Sclerosis GSE118451 1__RNAseq_Automatic_GEO_Signatures_Mouse_Down	Female_TYR_NAP_vs_Female_WT_Saline
HDSigDB_Mouse_2021	Definite Astrocyte-Enriched Genes PMID18171944	0.556711	2.34587	0	0.00020297	0.003	0.2058	90	177	IGDCC4;ALDH1A1;EMP2;LCAT;PAPSS2;GLDC;PREX2;DIO2;BTBD17;PRKD1;FAM181B;MYORG;VCAM1;ATP1A2;CLU;PLCD4;ACSBG1;SMO;HOPX;ITGB5;LONRF3;SLC14A1;GFAP;MLC1;S1PR1;PLA2G7;MERTK;SDC4;PM20D1;MFGE8;KCNE1L;NR2E1;ACSS1;TNFAIP8;AQP4;FZD2;FBXO2;ADORA2B;PDZPH1;BMPR1B;ACOT11;PPP1R3C;NTSR2;ARHGEF26;MYOC;PDK4;SLC1A3;GSTM1;TFCP2L1;SLC39A12;FMO1;F3;NAT8F4;TNFRSF19;FGFR3;ELOVL2;SOX9;SLC7A10;SLC25A18;PPP1R3G;SERHL;EZR;AXL;C…	Definite Astrocyte-Enriched Genes PMID18171944__HDSigDB_Mouse_2021	Male_TYR_Saline_vs_Male_WT_Saline
HDSigDB_Mouse_2021	Microglia (Type 2) Gene Module From Mouse Brain PMID20616000	0.629493	2.3437	0	0.000193744	0.003	0.1619	42	84	MANF;HSPH1;DNAJB11;CRELD2;HSPA1B;HSPA5;XBP1;BCL6;ZDHHC14;P4HA1;DIO2;CCNG2;ERRFI1;GADD45A;PDIA6;GM1673;DNAJB1;HSP90B1;WIZ;PLTP;A430005L14RIK;RPN1;HSPA1A;SLC2A1;IRS1;NR4A1;ACKR3;DNAJA1;CHORDC1;CCN2;F3;IFRD1;CCDC117;FASTKD5;DUSP6;TIPARP;SPRED2;GDAP2;EMC3;NCK1;MCL1;NAB2	Microglia (Type 2) Gene Module From Mouse Brain PMID20616000__HDSigDB_Mouse_2021	Male_TYR_Saline_vs_Male_WT_Saline
RNAseq_Automatic_GEO_Signatures_Mouse_Up	Running Cerebrovascular Young Midlife GSE132930 1	0.53667	2.34013	0	0.000247094	0.004	0.2053	123	239	SIPA1L3;THSD4;CABP7;TANC1;TMEM150C;SPINK8;D430019H16RIK;HOMER3;SLC9A4;CACHD1;SLC9A2;KCNG2;PRKAG2;OLFML2B;IQGAP2;DRD5;ROR1;LATS2;DENND2A;GOLM1;RAVER2;FGFR1;GABRA5;LMAN2L;KLHL5;NHSL1;MATN2;DOC2B;SLC24A3;FKBP5;LHFPL1;SHISA6;SLC14A1;FIBCD1;GFAP;NRP1;HTR4;STK32B;NOS1;PCDH20;SOWAHA;HTR1A;CRLF1;PIP5K1B;BHLHE22;EHD1;KCTD12;EPHA3;HDAC1;CCNJL;ARHGEF6;DOCK9;LHFPL2;TBC1D16;MDGA1;ST6GALNAC5;SLC41A1;CAPN3;FAM1…	Running Cerebrovascular Young Midlife GSE132930 1__RNAseq_Automatic_GEO_Signatures_Mouse_Up	Male_TYR_Saline_vs_Male_WT_Saline
HDSigDB_Human_2021	Definite Astrocyte-Enriched Genes PMID18171944	0.555631	2.34009	0	0.000236799	0.004	0.2058	86	170	IGDCC4;ALDH1A1;EMP2;LCAT;PAPSS2;GLDC;PREX2;DIO2;BTBD17;PRKD1;FAM181B;MYORG;VCAM1;ATP1A2;CLU;PLCD4;ACSBG1;SMO;HOPX;ITGB5;LONRF3;SLC14A1;GFAP;MLC1;S1PR1;PLA2G7;MERTK;SDC4;PM20D1;MFGE8;NR2E1;ACSS1;TNFAIP8;AQP4;FZD2;FBXO2;ADORA2B;BMPR1B;ACOT11;PPP1R3C;NTSR2;ARHGEF26;MYOC;PDK4;SLC1A3;GSTM1;TFCP2L1;SLC39A12;FMO1;F3;TNFRSF19;FGFR3;ELOVL2;SOX9;SLC7A10;SLC25A18;PPP1R3G;SERHL;EZR;AXL;CLDN10;FXYD1;ADHFE1;TM…	Definite Astrocyte-Enriched Genes PMID18171944__HDSigDB_Human_2021	Male_TYR_Saline_vs_Male_WT_Saline
GTEx_Tissues_V8_2023	Brain - Putamen (Basal Ganglia) Male 30-39 Up	0.615485	2.33988	0	3.40216e-05	0.001	0.1757	50	95	CACNG4;RASD2;PCP4;DGKB;SCN4B;KCNH4;GNAL;LRRTM3;ROBO2;PDE10A;ARPP19;RIC8B;KCTD17;GNG7;PTPN5;AP1S1;RGS14;PCP4L1;GSG1L;PLPPR1;CHRM4;ATP2B1;KLF16;ST8SIA3;ANO3;CALB1;ONECUT2;DRD1;PDE1B;PRKCB;GPR149;RGS8;HPCA;HTR6;ARPP21;PHACTR1;LRTM2;SYNDIG1L;NETO1;FBXL16;LRRN1;GPR139;KCNQ3;KCTD1;NCDN;HS3ST5;RGS7BP;JAKMIP1;KCNAB1;PPP1R1B	Brain - Putamen (Basal Ganglia) Male 30-39 Up__GTEx_Tissues_V8_2023	Female_TYR_Saline_vs_Female_WT_Saline
HDSigDB_Mouse_2021	Cortex RNA M45 Module (Darkorange2) PMID26900923	0.603746	2.33986	0	0.000227327	0.004	0.1726	48	93	APLN;EMP2;GLDC;TMEM229A;PREX2;SLCO1C1;WWTR1;ABHD3;PKP4;MEGF10;LIX1;ASRGL1;PHLPP1;GAB1;EDNRB;PLA2G7;CAR2;UGT8A;AQP4;FGFR2;SLAIN1;PKD2L1;KCNJ10;ELOVL5;GATM;FERMT2;ARSG;SLC1A3;SLC39A12;LUZP2;MAL;CLDN10;MOBP;JAM2;ADHFE1;CCP110;CLDN11;2310022B05RIK;GJA1;MFAP3L;CCDC190;PLPP3;SMPDL3A;SCD2;LITAF;SFXN5;FADS1;DESI1	Cortex RNA M45 Module (Darkorange2) PMID26900923__HDSigDB_Mouse_2021	Male_TYR_Saline_vs_Male_WT_Saline
DSigDB	tanespimycin PC3 UP	0.644602	2.33615	0	0.000198033	0.002	0.107	31	70	HSPH1;PDIA4;HSPA1B;MANF;SLC5A3;HSP90B1;HSPA5;SDF2L1;P4HA2;FBN2;DNAJA1;HSPB8;CACYBP;HSPE1;HSPA8;HYOU1;DNAJC3;IGF2BP3;TMEM50B;FKBP4;DNAJB1;CHORDC1;SERPINH1;CLU;HSPB1;HSPA4L;SEL1L;HSPA1A;GRAMD1B;PDZD2;DUSP1	tanespimycin PC3 UP__DSigDB	Male_TYR_NAP_vs_Male_WT_Saline
HDSigDB_Mouse_2021	Genes Down-Regulated In R6/1 Poor Vs R6/1 Good GSE135057	0.647533	2.335	0	3.26607e-05	0.001	0.1816	44	75	STK26;FOXP1;PDE7B;PCP4;SCN4B;KCNH4;GNAL;RASGRP2;NDRG4;ABLIM2;PDE10A;RARB;PDYN;GNG7;PCP4L1;PLPPR1;STX6;TBC1D8;CPNE5;ONECUT2;ZSWIM6;DRD1;LPL;SYT6;PDE1B;MAP6D1;GABRD;CACNA2D3;GM12481;CTTNBP2;ARPP21;SLC25A37;SYNDIG1L;SCUBE3;ARHGDIB;FRAS1;TGFA;RRAGD;SLC22A23;STXBP2;NEXN;KCNA4;PPP1R1B;PLEKHA5	Genes Down-Regulated In R6/1 Poor Vs R6/1 Good GSE135057__HDSigDB_Mouse_2021	Female_TYR_Saline_vs_Female_WT_Saline
HDSigDB_Mouse_2021	Genes Up-Regulated By HSP90 Inhibitor In Quadriceps Of WT Mice GSE95602	0.606837	2.33442	0	0.000210488	0.004	0.1151	41	97	SERPINH1;SLC5A3;HSPH1;TMEM33;HSPA1B;GAS1;P4HA1;MRPS6;STIP1;SPHK2;PTGES3;PLEKHO2;DNAJB1;ARHGAP28;AHSA2;CCT6A;CACYBP;HSPA4L;HEATR5A;HSPA1A;HSPB1;ADGRA2;HSPE1;AHSA1;SLC29A3;FHOD1;FKBP4;BAG3;PHLDA1;DLL1;UNC45B;DNAJA1;CHORDC1;CCDC117;SWT1;PLOD1;ZBED3;LRAT;PARP9;HSP90AA1;CCT7	Genes Up-Regulated By HSP90 Inhibitor In Quadriceps Of WT Mice GSE95602__HDSigDB_Mouse_2021	Male_TYR_Saline_vs_Male_WT_Saline
Allen_Brain_Atlas_up	r1 roof plate	0.524015	2.33368	0	0.00020297	0.004	0.2172	137	272	MAN2B2;SERPINH1;MSX1;PDIA4;TNFSF18;KL;DNAJC3;CRELD2;PLXNB2;FZD7;HSPG2;NHS;SH3D19;SOD3;TMEM176B;EPAS1;PDIA3;PRELP;SLCO1C1;LUM;DSG2;CLDN2;COL1A2;TPT1;VCAM1;CPT1A;AASS;IGFBP2;SMO;TIE1;IGFBP3;ITGB5;GAB1;NPM3;SLC31A1;ABCC4;GCC1;PLTP;TXLNA;PRLR;SFT2D2;EFS;CD63;STEAP1;RGS5;BAHCC1;BBX;GAS6;CAB39L;GABPA;CUL4B;TNFRSF14;TNFAIP8;TIMP3;WLS;SPAST;SLC19A1;ITIH5;MSLN;IQGAP1;ALDH2;COLEC12;PPFIBP2;WDR86;NEDD9;ETFB…	r1 roof plate__Allen_Brain_Atlas_up	Male_TYR_Saline_vs_Male_WT_Saline
RNA-Seq_Disease_Gene_and_Drug_Signatures_from_GEO	DICER1 Hippocampus Knockout GSE60261 up	0.530616	2.33227	0	0	0	0.2223	244	474	RIMS1;ANKRD52;HERC2;GRAMD1B;AGO2;MAPT;NDST1;PPP1R12B;NRXN2;SRCIN1;ANKRD11;PLCH2;TEF;CPEB3;TNRC6C;ADGRL1;TRIP12;ABCA2;PTPRN2;AHCYL2;PTPRD;NAV1;5031439G07RIK;SDC3;AGPAT3;KMT2E;SYNGR1;ISLR2;SHANK1;PLXNA1;KDM5C;SOCS7;TMEM151A;NECAB1;RBFOX2;SLC36A1;PCDH1;KIF21B;TTYH3;RNF165;TMEM178B;KIF1A;GSE1;GABBR2;PRR14L;CLMN;PDE4A;MLEC;ADGRB1;SYT7;RAPGEFL1;TANC2;NCOA1;KMT2A;MAP1B;SLC6A8;PHF24;PITPNM2;RAPGEF1;MTMR4…	DICER1 Hippocampus Knockout GSE60261 up__RNA-Seq_Disease_Gene_and_Drug_Signatures_from_GEO	Female_TYR_NAP_vs_Female_WT_Saline
RNAseq_Automatic_GEO_Signatures_Mouse_Down	Abcc5 Glutamate Conjugates Analogs GSE68628 1	0.53457	2.33113	0	0.000184831	0.002	0.1867	114	240	HSPH1;PDIA4;HSPA1B;MANF;SNAP29;SLC38A2;HSP90B1;ARC;NCOA3;P4HA1;XBP1;HSPA5;SPRY4;COL3A1;NAB2;DNAJA1;PRDM2;SPATA2L;PEAK1;TIPARP;2610008E11RIK;JMJD6;HSPA8;FXR1;RUNDC1;METTL16;ARID2;DNAJC3;NR4A3;NPSR1;ZBTB40;DNAJB1;PHLDA1;CRYBG3;PPRC1;CHORDC1;GABPA;SERPINH1;USP37;NR4A1;ERRFI1;2610044O15RIK8;ZFP397;STK40;TNFRSF25;ELL2;N4BP1;UBFD1;DUSP6;AEBP2;PHF8;CHDH;SETD7;ERLIN1;MTMR4;SLC7A1;JUNB;SRSF3;FOSL2;NARF;DL…	Abcc5 Glutamate Conjugates Analogs GSE68628 1__RNAseq_Automatic_GEO_Signatures_Mouse_Down	Male_TYR_NAP_vs_Male_WT_Saline
ARCHS4_Kinases_Coexp	EPHA6 human kinase ARCHS4 coexpression	0.537037	2.32656	0	3.14045e-05	0.001	0.2399	138	254	CIT;GPR12;ADCY5;RALGAPA1;GABRA4;ATP8A2;TENM4;GRM7;ATP9B;DGKB;GNAL;NALCN;PTPRD;KIDINS220;PDE10A;LRRC7;KCNMA1;SLITRK3;CACNA1B;ARPP19;KCNV1;CACNB4;ZC3H6;ARHGAP32;DGKI;TEX9;HERC1;MYT1L;APC;ATRNL1;CACNA1E;SCN2A;CAMK4;ADGRL3;PTPN5;CLVS2;PPP1R9A;TANC2;RORB;ATP2B1;RYR3;CDKL5;WDFY3;ST8SIA3;ANO3;GRIA3;KCNA1;DRD1;STXBP5L;ADGRB3;PDE1B;SECISBP2L;TTLL7;MYO5A;GRM5;GPR158;RGS8;CACNA2D3;AKAP6;HPCA;SYT9;SYNPR;CTTN…	EPHA6 human kinase ARCHS4 coexpression__ARCHS4_Kinases_Coexp	Female_TYR_Saline_vs_Female_WT_Saline
Gene_Perturbations_from_GEO_down	Appl2 KO mouse GSE25926 sample 852	0.530158	2.3235	0	0.000293957	0.006	0.2088	127	248	SERPINH1;MANF;TMEM151B;GPR17;CRYAB;SLC5A3;PDIA4;HSPH1;DNAJB11;ARC;SDF2L1;XDH;DNAJC3;CRELD2;TMEM33;HSPA1B;HSPA5;XBP1;MIDN;CALR;P4HA1;IQGAP2;PDIA3;STIP1;SBK1;PAQR8;MFSD2A;CLDN2;KCNN2;DIO2;ERRFI1;GADD45A;PFKFB3;TUBB2B;DUSP5;LMAN2L;CD59A;IRF2BP2;DOC2B;FKBP5;HSP90B1;ZBTB40;GFOD1;MERTK;GALNT9;SH3RF2;PLCL1;HSPA1A;HSPB1;SOWAHA;STEAP1;DCT;SLC2A1;DNAJA4;GABPA;UGT8A;SERTAD1;AQP4;ACER2;RIN2;RNGTT;ORMDL2;PPP1…	Appl2 KO mouse GSE25926 sample 852__Gene_Perturbations_from_GEO_down	Male_TYR_Saline_vs_Male_WT_Saline
RNAseq_Automatic_GEO_Signatures_Mouse_Down	Bioinformatics Repeated Social Defeat GSE127812 1	0.556906	2.31656	0	0.000221616	0.002	0.2402	126	232	MYRF;ANKRD52;KSR1;GRIK3;FAM53B;HIF3A;NDST1;MAN2A2;ARC;ABCA2;PLK3;KRT80;LDLR;LZTR1;SULF2;ADORA1;TRIM66;OLFML2B;NR4A1;MC4R;PLXNA1;TMEM151A;SLC36A1;ZSWIM8;SOX8;TET3;GALNT9;KIF1A;KDM6B;PDE4A;ADGRB1;VWA5B2;POM121;TNFRSF25;SLC9A1;SPRY4;SEC14L5;SLC43A2;LIMK1;IGSF9B;MARK4;JOSD2;MOBP;FBXL18;KALRN;ADGRA1;MIDN;ARHGAP44;CHST8;TRIM9;TMEM104;ATG9A;ELAVL3;TRAK1;GFOD1;SSTR4;SNTB2;R3HDM2;DNAJB5;ARHGEF3;MAST1;JADE…	Bioinformatics Repeated Social Defeat GSE127812 1__RNAseq_Automatic_GEO_Signatures_Mouse_Down	Female_TYR_NAP_vs_Female_WT_Saline
Mouse_Gene_Atlas	cerebral cortex prefrontal	0.550887	2.30949	0	0.000295488	0.003	0.2467	158	276	RIMS1;ETL4;GRIK3;IPCEF1;TMEM44;SRCIN1;TPPP;IGSF21;NECAB3;ZDHHC22;PTPRN2;PTPRD;STX1A;SPRED2;C1QL3;SYNGR1;DOC2A;KCNMA1;NECAB1;OSBPL1A;RASGEF1C;TBC1D24;GALNT9;SYT7;GRIA3;GABRA3;ARNT2;MAPK8;HRH1;SYN1;IRGQ;RGS6;MYO5A;APBA2;TMEM151B;SOBP;LRRTM2;MARK4;CCKBR;NTRK2;SLITRK5;HTR5A;PACSIN1;ST6GAL2;TTC9B;OXR1;PSD3;KALRN;PRSS12;RAB33A;SLC35F1;SSBP2;A830018L16RIK;NCALD;GAS8;LYPD6;SCN8A;GABRG3;GFOD1;TYRO3;SGTB;F…	cerebral cortex prefrontal__Mouse_Gene_Atlas	Female_TYR_NAP_vs_Female_WT_Saline
HDSigDB_Human_2021	Genes Down-Regulated Upon ZFP mHtt Repressor Treatment In R6/2 Astrocytes PMID31619545	0.563137	2.30892	0	0.000320824	0.007	0.1795	68	134	PNKD;IRAK2;KLHDC7A;CHST2;BCL6;TMEM176B;EPAS1;NUDT3;MRPS6;SLCO1C1;CAPN2;AK3;FGFR1;ANKRD29;NOTCH1;CLU;GAREM2;NACC2;DUSP19;TOB1;PHLPP1;FTH1;GLUL;CCNG1;HSPB8;EDNRA;CD63;ZHX2;GAS6;DAAM2;FBXO2;BAG3;ZFP36L1;RPS19;TMEM100;ALDH2;SLC41A1;PPP1R3C;SAFB;SH3PXD2B;RIDA;TFCP2L1;TNFRSF19;SOX9;ZBED3;EPHX1;TIPARP;AXL;SLC6A9;SLC38A3;WIPI1;CTSD;CTXND1;CPNE2;MSI1;TBCEL;DHRS3;LRIG1;PRR5;TIMP4;RNF182;MFAP3L;FKBP2;JUN;HE…	Genes Down-Regulated Upon ZFP mHtt Repressor Treatment In R6/2 Astrocytes PMID31619545__HDSigDB_Human_2021	Male_TYR_Saline_vs_Male_WT_Saline
HDSigDB_Mouse_2021	Genes Down-Regulated Upon ZFP mHtt Repressor Treatment In R6/2 Astrocytes PMID31619545	0.557867	2.30746	0	0.000355198	0.008	0.181	72	141	PNKD;IRAK2;KLHDC7A;CHST2;BCL6;TMEM176B;EPAS1;NUDT3;MRPS6;SLCO1C1;CAPN2;AK3;FGFR1;ANKRD29;NOTCH1;CLU;GAREM2;NACC2;SRPR;DUSP19;TOB1;PHLPP1;FTH1;GLUL;CCNG1;HSPB8;EDNRA;CD63;ZHX2;CAR2;KCNE1L;GAS6;DAAM2;FBXO2;BAG3;ZFP36L1;RPS19;TMEM100;ALDH2;SLC41A1;PPP1R3C;SAFB;SH3PXD2B;RIDA;TFCP2L1;TNFRSF19;SOX9;ZBED3;EPHX1;TIPARP;AXL;SLC6A9;SLC38A3;WIPI1;CTSD;TRP53INP2;CPNE2;MSI1;TBCEL;DHRS3;LRIG1;PRR5;TIMP4;RNF182…	Genes Down-Regulated Upon ZFP mHtt Repressor Treatment In R6/2 Astrocytes PMID31619545__HDSigDB_Mouse_2021	Male_TYR_Saline_vs_Male_WT_Saline
Enrichr_Submissions_TF-Gene_Coocurrence	PRR12	0.548171	2.30718	0	0.000265939	0.003	0.214	158	294	ADNP;FOXK1;ANKRD52;AGO2;CXXC5;FASN;SMARCC2;KLC2;ANKRD11;MKI67;TNRC6C;ADGRL1;ABCA2;FURIN;NAV1;NACC1;SETD1B;KMT2C;MLXIP;CHD4;HSPG2;PLXNA1;KIF21B;TTYH3;PPRC1;POLR2A;TET3;DNMT3A;PTPRF;GSE1;MARCKSL1;KDM6B;ARID5B;POM121;FBRS;SCRIB;KMT2A;PITPNM2;ZBTB7A;SLC9A1;CEP170B;MKNK2;MYO9B;JUNB;SCAF1;PHRF1;NAV2;INTS1;TNRC18;RREB1;SOGA1;BPTF;IQSEC1;BCORL1;BCL9;AURKB;MIDN;PTPN23;TNKS1BP1;BAG6;PRRC2C;BCL9L;NUMA1;RERE…	PRR12__Enrichr_Submissions_TF-Gene_Coocurrence	Female_TYR_NAP_vs_Female_WT_Saline
Rummagene_signatures	PMC6031111-40478 2018 555 MOESM5 ESM.xlsx-C9ALS Cerebellum UP-GeneID Up	0.556453	2.30644	0	0.000344435	0.008	0.1784	78	164	SERPINH1;MANF;CRYAB;PDIA4;HSPH1;SPR;OGN;HSPA1B;HSPA5;XBP1;HSPG2;TMEM176B;CALR;P4HA1;CNN3;TPST1;MRPS6;STIP1;WWTR1;ISLR;COL1A2;GADD45A;CLIC6;LMAN2L;CLU;IGFBP2;CLIC4;ITGA5;DNAJB1;HOPX;SLC13A4;HSP90B1;FXR1;PRLR;CACYBP;MSN;TUBA1C;HSPA1A;HSPB1;TBX3;H2AC6;DNAJA4;HSPE1;AHSA1;MTHFD2;PARD3;SULF1;VWA5A;APLNR;FKBP4;BAG3;PLIN2;DNAJA1;SLPI;SQOR;CHORDC1;FOLR1;ADCY2;CP;TNFRSF11B;PLOD1;MGP;CASP7;HSP90AA1;JMJD6;SR…	PMC6031111-40478 2018 555 MOESM5 ESM.xlsx-C9ALS Cerebellum UP-GeneID Up__Rummagene_signatures	Male_TYR_Saline_vs_Male_WT_Saline
HDSigDB_Mouse_2021	Genes Up-Regulated In HD Markers In Human Motor Cortex (HG-U133B) E-AFMX-6	0.579474	2.30603	0	0.000334304	0.008	0.2085	63	111	SERPINA3F;LRP4;SERPINA3N;PALLD;TMEM176B;SLC7A11;SLCO1C1;WWTR1;ADGRA3;ACSBG1;TOB1;CHIL1;PTCH1;FLCN;TOB2;SLC14A1;GFAP;BCL2;EDNRB;PLTP;MLC1;GMNN;SDC4;HSPB1;HEPH;BTG1;NR2E1;METTL7A1;PLOD2;AQP4;WLS;BAG3;ZFP36L1;NTSR2;FERMT2;ACKR3;SLC1A3;SERPINA3C;GJA6;F3;AQP1;ITPKB;SOX9;DDIT4;EZR;RHOBTB3;STAG2;TMEM47;ETNPPL;NTRK2;GJA1;PLPP3;TRIL;NFKBIA;NOTCH2;ITGB3BP;GEM;SERPINA3G;FAM107A;MYBPC1;TPD52L1;APOE;PON2	Genes Up-Regulated In HD Markers In Human Motor Cortex (HG-U133B) E-AFMX-6__HDSigDB_Mouse_2021	Male_TYR_Saline_vs_Male_WT_Saline
RNAseq_Automatic_GEO_Signatures_Mouse_Up	Ptchd1 Excitatory Synaptic Dysfunctions GSE80312 1	0.556665	2.30506	0	0.000241763	0.003	0.2545	131	232	ZFHX2;CLIP3;AGO2;CIT;STX1B;TUBB4A;MAP3K9;NRXN2;SRCIN1;RPL19-PS11;CHRNA4;NAV1;PRDM2;SHANK1;PCDH1;KIF21B;FARP1;RNF165;AIM2;GABBR2;PDE4A;BRCA2;VWA5B2;KMT2A;MAP1B;ZBED6;SLC9A1;IMPDH1;ANKRD13B;SYN1;EIF3B;CEP170B;DVL3;SPOCK2;ZFP703;LIMK1;SOBP;SCAF1;IGSF9B;SRGAP3;ZFP609;SAP130;BCORL1;FAM219A;KSR2;ADGRA1;WDFY3;VAMP2;PRRC2C;FLRT1;GM11346;STXBP1;HS3ST2;SHC3;R3HDM2;VEGFB;NR1D1;SMARCC1;CACNA1B;DCTN1;MAST1;SP…	Ptchd1 Excitatory Synaptic Dysfunctions GSE80312 1__RNAseq_Automatic_GEO_Signatures_Mouse_Up	Female_TYR_NAP_vs_Female_WT_Saline
Gene_Perturbations_from_GEO_down	Appl2 KO mouse GSE25926 sample 852	0.529973	2.30422	0	0.000519836	0.006	0.1779	112	248	HSPH1;PDIA4;FKBP5;HSPA1B;DNAJB11;MANF;XDH;MFSD2A;SLC5A3;HSP90B1;IQGAP2;ARC;P4HA1;XBP1;HSPA5;MERTK;SDF2L1;GADD45A;CLDN2;POPDC3;CRELD2;TMEM33;ADM;TIPARP;ORMDL2;PRR5;TMEM151B;PDIA3;PAQR8;CALR;DNAJC3;PLCL1;CRYAB;CD59A;GFOD1;DUSP5;BLNK;ZBTB40;FAM83D;CAPSL;NEDD9;DNAJA4;RNGTT;STEAP1;CHORDC1;GPR17;GABPA;SERPINH1;NR4A1;ERRFI1;SH3RF2;AQP1;GPT2;STIP1;KDM7A;PLIN4;HSPB1;PPP1R3G;NFKBIA;CSRNP1;DEFB11;KLF15;CTLA…	Appl2 KO mouse GSE25926 sample 852__Gene_Perturbations_from_GEO_down	Male_TYR_NAP_vs_Male_WT_Saline
HDSigDB_Human_2021	Genes Up-Regulated In HD Markers In Human Motor Cortex (HG-U133B) E-AFMX-6	0.595715	2.30258	0	0.000315732	0.008	0.2085	56	95	LRP4;PALLD;TMEM176B;SLC7A11;SLCO1C1;WWTR1;ADGRA3;ACSBG1;TOB1;PTCH1;FLCN;TOB2;SLC14A1;GFAP;BCL2;EDNRB;PLTP;MLC1;GMNN;SDC4;HSPB1;HEPH;BTG1;NR2E1;PLOD2;AQP4;WLS;BAG3;ZFP36L1;NTSR2;FERMT2;ACKR3;SLC1A3;F3;AQP1;ITPKB;SOX9;DDIT4;EZR;RHOBTB3;STAG2;TMEM47;ETNPPL;NTRK2;GJA1;PLPP3;TRIL;NFKBIA;NOTCH2;ITGB3BP;GEM;FAM107A;MYBPC1;TPD52L1;APOE;PON2	Genes Up-Regulated In HD Markers In Human Motor Cortex (HG-U133B) E-AFMX-6__HDSigDB_Human_2021	Male_TYR_Saline_vs_Male_WT_Saline
RNAseq_Automatic_GEO_Signatures_Mouse_Up	Triggering A1-Like Tri-Glial Dysfunctions GSE156542 2	0.525301	2.29653	0	0.000299114	0.008	0.1272	92	238	ABCA8A;ALDH1A1;SERPINA3N;LCAT;PAPSS2;KLHDC7A;SOD3;TMEM176B;EPAS1;MPEG1;LAG3;SUCNR1;HADHB;C1QB;CCDC85B;DIO2;VSTM2L;PFKFB3;PRKD1;DBX2;CPT1A;NXN;OXCT1;CLU;GM1673;RNASET2A;ACSBG1;C1QA;LIX1L;IGFBP2;RBP1;CHIL1;ITGB5;SAMD4B;STK40;PLA2G7;VEGFB;SDC4;PM20D1;HSPB1;ACAA2;HEXB;TST;KCNE1L;USF2;CCDC85C;CCND3;CXCL14;CHCHD10;PARD3;PRRG2;CEBPA;PRDX6;SMYD1;PSD2;GNAS;TMEM100;C1QC;CX3CR1;PLIN2;ALDH2;SLC41A1;CYBA;PPP1…	Triggering A1-Like Tri-Glial Dysfunctions GSE156542 2__RNAseq_Automatic_GEO_Signatures_Mouse_Up	Male_TYR_Saline_vs_Male_WT_Saline
Allen_Brain_Atlas_up	Nucleus accumbens	0.531464	2.29653	0	0.000181448	0.006	0.2003	127	277	PCDHGA9;NECAB2;ADCY5;SNTG2;KCNIP2;RAB40B;GALNT13;FAM110B;PDE7B;RASD2;GRM7;DGKB;NRG2;GNAL;LRRTM3;OPRK1;RASGRP2;ABLIM2;SPOCK3;PDE10A;KAZN;RARB;RIC8B;DACH1;PDYN;ARHGAP10;DGKI;C2CD2L;CLIP4;PRKCH;GPRIN3;HIRIP3;GNG7;PIK3C2B;HRH3;PTPN5;PPP1R9A;HTR1B;GSG1L;CHRM4;ATP2B1;SPEG;INF2;SLMAP;TBC1D8;ST8SIA3;CPNE5;UPB1;NR2C1;PTGES;ZSWIM6;TACR1;DRD1;RGS2;SYTL5;MCHR1;ACTN1;TIAM2;LPL;PGPEP1L;CPSF3;COL6A1;GABRD;GPR14…	Nucleus accumbens__Allen_Brain_Atlas_up	Female_TYR_Saline_vs_Female_WT_Saline
Allen_Brain_Atlas_10x_scRNA_2021	Mouse 368 Oligo up	0.632568	2.29492	0	0.000327875	0.009	0.2069	39	65	CRYAB;DNAJB2;SLC38A2;TMCC3;PHLPP1;FTH1;GLUL;DOCK10;PLCL1;CAR2;NDRG1;RALGDS;MID1IP1;FGFR2;PTMA;SLAIN1;GATM;GRB14;ATP1B3;BIN1;FTL1;PACS2;USP54;PPP1R16B;CCP110;JOSD2;ANO4;ENPP2;KIF13B;SCD2;DESI1;TUBB4A;ANLN;YPEL2;SLC12A2;MBP;RNF7;OTUD7B;ADIPOR2	Mouse 368 Oligo up__Allen_Brain_Atlas_10x_scRNA_2021	Male_TYR_Saline_vs_Male_WT_Saline
HDSigDB_Human_2021	Microglia (Type 2) Gene Module From Mouse Brain PMID20616000	0.615891	2.29216	0	0.000390718	0.011	0.1619	40	81	MANF;HSPH1;DNAJB11;CRELD2;HSPA1B;HSPA5;XBP1;BCL6;ZDHHC14;P4HA1;DIO2;CCNG2;ERRFI1;GADD45A;PDIA6;DNAJB1;HSP90B1;WIZ;PLTP;RPN1;HSPA1A;SLC2A1;IRS1;NR4A1;ACKR3;DNAJA1;CHORDC1;CCN2;F3;IFRD1;CCDC117;FASTKD5;DUSP6;TIPARP;SPRED2;GDAP2;EMC3;NCK1;MCL1;NAB2	Microglia (Type 2) Gene Module From Mouse Brain PMID20616000__HDSigDB_Human_2021	Male_TYR_Saline_vs_Male_WT_Saline
HDSigDB_Mouse_2021	Down-regulated Proteins In The Striatum Of R6/2 Vs WT PXD008099	0.541084	2.29213	0	0.000233291	0.008	0.2355	126	233	CIT;NECAB2;RAP1GAP;ADCY5;GABRA4;KCNIP2;ME2;NUCB2;DGKB;SCN4B;GNAL;RASGRP2;ABLIM2;MINK1;STRIP2;DLGAP2;PDE10A;LRRC7;ALDH1A1;ARPP19;SORCS2;TPD52L1;ACTN2;PDYN;DGKI;C2CD2L;CCM2;ACY1;OSBP2;GPRIN3;CACNA1E;ANKRD63;CAMK4;GUCY1A1;PTPN5;PPP1R9A;JCAD;RGS14;PCP4L1;MAP3K5;GPT;CDKL5;INF2;ST8SIA3;CPNE5;RAB3C;SHANK3;IMPDH1;GRIA3;DRD1;ACHE;ACTN1;TIAM2;FHIT;CRYAB;SYT6;RCN1;PICALM;PDE1B;PRKCB;RGS8;CACNA2D3;CYLD;HPCA;…	Down-regulated Proteins In The Striatum Of R6/2 Vs WT PXD008099__HDSigDB_Mouse_2021	Female_TYR_Saline_vs_Female_WT_Saline
HDSigDB_Human_2021	Down-regulated Proteins In The Striatum Of R6/2 Vs WT PXD008099	0.542204	2.292	0	0.000225246	0.008	0.2355	126	230	CIT;NECAB2;RAP1GAP;ADCY5;GABRA4;KCNIP2;ME2;NUCB2;DGKB;SCN4B;GNAL;RASGRP2;ABLIM2;MINK1;STRIP2;DLGAP2;PDE10A;LRRC7;ALDH1A1;ARPP19;SORCS2;TPD52L1;ACTN2;PDYN;DGKI;C2CD2L;CCM2;ACY1;OSBP2;GPRIN3;CACNA1E;ANKRD63;CAMK4;GUCY1A1;PTPN5;PPP1R9A;JCAD;RGS14;PCP4L1;MAP3K5;GPT;CDKL5;INF2;ST8SIA3;CPNE5;RAB3C;SHANK3;IMPDH1;GRIA3;DRD1;ACHE;ACTN1;TIAM2;FHIT;CRYAB;SYT6;RCN1;PICALM;PDE1B;PRKCB;RGS8;CACNA2D3;CYLD;HPCA;…	Down-regulated Proteins In The Striatum Of R6/2 Vs WT PXD008099__HDSigDB_Human_2021	Female_TYR_Saline_vs_Female_WT_Saline
HDSigDB_Human_2021	Genes Up-Regulated In HD Grade 2 Markers In Human Frontal Lobe BA4 (HG-U133A) GSE3790	0.550947	2.29035	0	0.000381188	0.011	0.2228	81	148	LRP4;SLC5A3;PALLD;BCL6;TMEM176B;SLC7A11;CAPN2;ADGRA3;SLC38A2;ATP1A2;TNS3;MYO10;DNAJB1;TOB1;PTCH1;FLCN;TOB2;SLC14A1;GFAP;BCL2;EDNRB;PLTP;MLC1;GMNN;SDC4;HSPA1A;HSPB1;HEPH;AK4;BTG1;NR2E1;TRA2A;ASCL1;TNPO1;PLOD2;AQP4;RALGDS;CSRP1;BAG3;ZFP36L1;PRDX6;MID1IP1;CLMN;FERMT2;CLK1;ACKR3;SLC1A3;IFRD1;AQP1;MYOT;ITPKB;SOX9;DDIT4;EPHX1;EZR;RHOBTB3;STAG2;TMEM47;JMJD6;CXCR4;LAMP2;ETNPPL;NTRK2;GJA1;PLPP3;NFKBIA;NOT…	Genes Up-Regulated In HD Grade 2 Markers In Human Frontal Lobe BA4 (HG-U133A) GSE3790__HDSigDB_Human_2021	Male_TYR_Saline_vs_Male_WT_Saline
Allen_Brain_Atlas_up	Nodulus (X)	0.516379	2.2897	0	0.000429542	0.013	0.2172	133	272	SERPINH1;TGFBR2;BFSP2;MSX1;PDIA4;KL;DNAJC3;CRELD2;PLXNB2;SOD3;PREX2;SLCO1C1;CLDN2;PCOLCE;COL1A2;CPT1A;AASS;TNS3;SMO;KANK1;SLC13A4;RBP1;PDE5A;IGFBP3;PTCH1;SLC31A1;ABCC4;PLTP;PRLR;HSPB8;EFS;CD63;ACAA2;STEAP1;DAB2;CASQ2;RGS5;CAB39L;CDH15;ALS2;TIMP3;PSD2;MSLN;IQGAP1;FAM117A;ALDH2;COLEC12;PRDM6;PPFIBP2;RELN;WDR86;MCM3;CCL11;TMEM72;ACE;KRT18;FOLR1;ST6GALNAC2;ARHGAP31;F5;AQP1;CP;SEMA3B;TRPV4;OTX2;SLC7A1…	Nodulus (X)__Allen_Brain_Atlas_up	Male_TYR_Saline_vs_Male_WT_Saline
HDSigDB_Human_2021	Cortex RNA M45 Module (Darkorange2) PMID26900923	0.596841	2.28784	0	0.00045207	0.014	0.2232	52	89	APLN;EMP2;GLDC;TMEM229A;PREX2;SLCO1C1;WWTR1;ABHD3;PKP4;MEGF10;LIX1;ASRGL1;PHLPP1;GAB1;EDNRB;PLA2G7;AQP4;QKI;FGFR2;SLAIN1;PKD2L1;KCNJ10;ELOVL5;GATM;FERMT2;ARSG;SLC1A3;SLC39A12;LUZP2;MAL;CLDN10;MOBP;JAM2;ADHFE1;CCP110;CLDN11;GJA1;MFAP3L;CCDC190;PLPP3;SMPDL3A;LITAF;SFXN5;FADS1;DESI1;TPRKB;MBP;LGI4;FGFRL1;HAPLN1;TMEM63A;DDAH1	Cortex RNA M45 Module (Darkorange2) PMID26900923__HDSigDB_Human_2021	Male_TYR_Saline_vs_Male_WT_Saline
HDSigDB_Mouse_2021	Genes Down-Regulated In Oligodendrocytes Of R6/2 Vs WT PMID32681824	0.571218	2.28743	0	0.000244955	0.009	0.2737	93	141	ADCY5;SMAD7;PLCL1;MAST4;CLMN;PCP4;SCN4B;ABLIM2;PTPRD;SPOCK3;ZDHHC20;PDE10A;GAB1;EPHB1;PLS1;SRCIN1;MAP7;SYNJ2;RAP1A;PIK3C2B;NKAIN1;GNAO1;PLEKHG1;ATP2B1;INF2;GAS7;APLP1;FRMD4B;TTLL7;AATK;PRKCB;UBE2E2;PRR5L;APP;SOX10;LITAF;PCYT2;TUBB4A;SYNPR;SLC24A2;PHACTR1;CSRP1;SHTN1;TTYH2;5031439G07RIK;DOCK10;BIN1;ANK3;PLEKHH1;XRCC6;KCNK13;PRICKLE2;ERBIN;KCNAB1;MBP;CLDN11;LIMCH1;DAAM1;FRMD5;FGFR2;CAR2;RTN4;GRIK1;…	Genes Down-Regulated In Oligodendrocytes Of R6/2 Vs WT PMID32681824__HDSigDB_Mouse_2021	Female_TYR_Saline_vs_Female_WT_Saline
HDSigDB_Mouse_2021	Astrocyte Gene Markers PMID17151600	0.688211	2.28721	0	0.000442024	0.014	0.2058	29	44	SOX8;GLDC;ATP1A2;CLU;C1QA;ITGB5;GFAP;CST3;S1PR1;GLUL;PLA2G7;CD63;MFGE8;SPARC;AQP4;PRDX6;SELPLG;STAB1;ITGAM;SPARCL1;GPR37L1;LYZ2;GJA1;HEPACAM;PLPP3;SEPTIN4;DIP2A;ALDOC;APOE	Astrocyte Gene Markers PMID17151600__HDSigDB_Mouse_2021	Male_TYR_Saline_vs_Male_WT_Saline
GTEx_Tissues_V8_2023	Brain - Putamen (Basal Ganglia) Male 20-29 Up	0.596548	2.28636	0	0.000237054	0.009	0.1796	49	98	CACNG4;CACNG5;RAB40B;RASD2;PCP4;DGKB;SCN4B;KCNH4;GNAL;SPOCK3;ROBO2;PDE10A;ARPP19;KCTD17;GNG7;HRH3;PTPN5;RGS14;PCP4L1;GSG1L;CHRM4;KLF16;ST8SIA3;ANO3;ONECUT2;DRD1;PDE1B;PRKCB;RGS8;CACNA2D3;HPCA;HTR6;ARPP21;PHACTR1;LRTM2;SYNDIG1L;NETO1;LHFPL3;FBXL16;GPR139;KCNQ3;NCDN;HS3ST5;RGS7BP;JAKMIP1;KCNAB1;TESC;PPP1R1B;DLGAP3	Brain - Putamen (Basal Ganglia) Male 20-29 Up__GTEx_Tissues_V8_2023	Female_TYR_Saline_vs_Female_WT_Saline
RNAseq_Automatic_GEO_Signatures_Mouse_Up	Hb9-Gfp Mmn Pbx1 Inclusion GSE70883 1	0.555067	2.28603	0	0.000272758	0.004	0.2286	129	242	FOXK1;GM3883;KSR1;AGO2;KMT5A;CIT;RHOBTB1;ACVR2B;HIPK2;KDM3B;LCOR;CBL;SETD1B;RAPH1;KIF21B;FARP1;POLR2A;TET3;CLMN;KDM6B;KMT2A;RAPGEF1;ZBTB7A;CCNK;DVL3;1700017B05RIK;DST;LIMK1;CPEB2;SCAF1;PHRF1;NAV2;OSBP;MARK4;ZFP609;RREB1;STK40;SCAF4;FBXL18;BRD1;MIDN;GM10600;WDFY3;UGGT1;PRRC2C;STK35;IGFBP5;TRAK1;RERE;RGS3;TSPAN18;SPEN;INO80D;UBAP2;PABPC1;RNF38;TNRC6B;SOS1;ZC3H7B;KIF1C;PARP1;GM15387;PPP1R15B;AMOTL1;…	Hb9-Gfp Mmn Pbx1 Inclusion GSE70883 1__RNAseq_Automatic_GEO_Signatures_Mouse_Up	Female_TYR_NAP_vs_Female_WT_Saline
Enrichr_Submissions_TF-Gene_Coocurrence	ZNF609	0.542053	2.28496	0	0.000253275	0.004	0.2279	152	287	ADNP;FOXK1;HERC2;AGO2;MGA;CEP350;SMARCC2;ANKRD11;MKI67;TRIP12;HIPK2;LCOR;TNS3;RUNX1;NAV1;CBL;KMT2C;CBX5;UBAP2L;KDM2A;CHD4;PRDM2;RBFOX2;DIP2B;PHF21A;PTPRF;APBB2;GSE1;ARID5B;TANC2;RIF1;KMT2A;MAP1B;RAPGEF1;ARHGAP26;SLC9A1;ATP2B4;UBR5;MYO5A;SYNE2;DST;ARHGAP35;ASXL2;MYO9B;NAV2;SVIL;TNRC18;RREB1;PIK3C2B;BPTF;BCL9;AURKB;HIP1;WDFY3;PRRC2C;RFX7;KIF1B;PHF3;BCL9L;AFF4;NUMA1;RERE;MBNL1;BHLHE40;PKN1;AAK1;PIGU…	ZNF609__Enrichr_Submissions_TF-Gene_Coocurrence	Female_TYR_NAP_vs_Female_WT_Saline
Rare_Diseases_GeneRIF_ARCHS4_Predictions	Infantile myofibromatosis	0.537152	2.28127	0	0.000463302	0.015	0.2382	102	190	SERPINH1;TEAD1;TANC1;FNDC3B;ENG;COL3A1;CHST3;PALLD;HSPG2;RUSC2;EPAS1;DOCK1;SRPX;ISLR;PCOLCE;ADORA1;PARVA;COL1A2;SETD7;TNS3;NCS1;CLIC4;TJP1;ITGB5;RGL1;NRP2;ACVRL1;DLC1;EHD2;NRP1;ADAMTS2;GPC1;ADGRA2;DAB2;COL6A2;AFAP1;ZCCHC24;DDR2;GAS6;SPARC;CNTNAP1;COL1A1;CLIP2;DYNC1H1;FERMT2;LAMB1;MPRIP;MRC2;PRRX1;SH3PXD2B;TRIO;TPM4;TSPAN9;ARHGAP31;VCL;CTIF;TNS2;EVC;ANTXR1;LAMC1;EXOC6B;NID1;SCARB2;MYLK;SNX33;COL15…	Infantile myofibromatosis__Rare_Diseases_GeneRIF_ARCHS4_Predictions	Male_TYR_Saline_vs_Male_WT_Saline
RNAseq_Automatic_GEO_Signatures_Mouse_Up	Sex Differences Signature Hippocampus GSE83931 1	0.520191	2.27674	0	0.000562397	0.019	0.1914	108	234	LRP4;SERPINH1;MANF;GM7332;BFSP2;PDIA4;HSPH1;DNAJB11;PPM1H;NADK;SDF2L1;XDH;DNAJC3;CRELD2;MLEC;CREB3L2;HSPA5;XBP1;HYOU1;CALR;OLFML2B;PDIA3;PID1;STIP1;SIPA1L2;PAQR8;MFSD2A;KCNN2;ZNRF1;PDIA6;VCAM1;LMAN2;PLCD4;FKBP5;ADGRL4;RGL1;HSP90B1;FXR1;ZBTB40;RUNDC1;ABCC4;KAT2B;RPN1;MERTK;HSPA4L;HDAC4;CGRRF1;PLCL1;SDC4;HTR1A;PIP5K1B;HEY2;ZSWIM1;SNX1;TTC41;CCDC141;SETBP1;ALS2;FKBP4;ITPK1;SERPINB6B;RBM15B;PLIN2;HER…	Sex Differences Signature Hippocampus GSE83931 1__RNAseq_Automatic_GEO_Signatures_Mouse_Up	Male_TYR_Saline_vs_Male_WT_Saline
DSigDB	tanespimycin SKMEL5 UP	0.74367	2.27623	0	0.000579915	0.02	0.0904	18	30	SLC5A3;HSPH1;HSPA1B;HSPA5;STIP1;DNAJB1;CACYBP;HSPA4L;HSPA1A;HSPB1;AHSA1;SEL1L;BAG3;HERPUD1;CLK1;DNAJA1;RGS2;CHORDC1	tanespimycin SKMEL5 UP__DSigDB	Male_TYR_Saline_vs_Male_WT_Saline
RNAseq_Automatic_GEO_Signatures_Human_Up	Stress Granule Principles Granules GSE99304 1	0.557407	2.27614	0	0.00027702	0.005	0.179	105	226	ADNP;FOXK1;ANKRD52;HERC2;CIT;MGA;CEP350;MAP3K9;GOLGB1;ANKRD11;KDM3B;CEP164;LCOR;COL12A1;KMT2C;DICER1;SNRK;CHD4;MAGI1;SOCS7;DIP2B;TET3;BRCA2;UNC13B;TANC2;RIF1;KMT2A;FBN1;UBR5;PBRM1;MYO5A;SYNE2;FRAS1;DST;BIRC6;EIF4G1;ARHGAP35;NAV2;MDN1;TENM2;USP24;HEG1;SOGA1;BPTF;PPFIA1;BCL9;GLI2;HIP1;WDFY3;UGGT1;CRAMP1;PTPN14;NUMA1;ZZEF1;APC;AAK1;CLASP1;LAMC1;NES;SPEN;TLN2;KDM5B;GEMIN5;FYCO1;VPS13B;CHD3;NSD1;SPTBN…	Stress Granule Principles Granules GSE99304 1__RNAseq_Automatic_GEO_Signatures_Human_Up	Female_TYR_NAP_vs_Female_WT_Saline
Allen_Brain_Atlas_up	Nodulus (X), molecular layer	0.51373	2.27298	0	0.00068198	0.023	0.2172	127	264	SERPINH1;TGFBR2;BFSP2;MSX1;PDIA4;KL;DNAJC3;CRELD2;PLXNB2;SOD3;TMEM176B;PREX2;PDIA3;SLCO1C1;CLDN2;PCOLCE;COL1A2;CPT1A;AASS;TNS3;SMO;SLC13A4;RBP1;IGFBP3;PTCH1;SLC31A1;ABCC4;PLTP;PRLR;HSPB8;EFS;ACAA2;STEAP1;CASQ2;RGS5;CAB39L;CDH15;ALS2;TIMP3;PSD2;IQGAP1;ALDH2;COLEC12;PRDM6;PPFIBP2;WDR86;MCM3;TMEM72;ACE;KRT18;FOLR1;ST6GALNAC2;ARHGAP31;F5;AQP1;EBF2;CP;SEMA3B;TRPV4;OTX2;SLC7A10;MGP;EPHX1;CFH;NEU4;COL8A…	Nodulus (X), molecular layer__Allen_Brain_Atlas_up	Male_TYR_Saline_vs_Male_WT_Saline
HDSigDB_Human_2021	Genes Up-Regulated By HSP90 Inhibitor In Quadriceps Of WT Mice GSE95602	0.594361	2.27219	0	0.000668608	0.023	0.134	42	94	SERPINH1;SLC5A3;HSPH1;TMEM33;HSPA1B;GAS1;P4HA1;MRPS6;STIP1;SPHK2;PTGES3;PLEKHO2;DNAJB1;ARHGAP28;CCT6A;CACYBP;HSPA4L;HEATR5A;HSPA1A;HSPB1;ADGRA2;HSPE1;AHSA1;SLC29A3;FHOD1;FKBP4;BAG3;PHLDA1;DLL1;UNC45B;DNAJA1;CHORDC1;CCDC117;SWT1;PLOD1;ZBED3;LRAT;PARP9;HSP90AA1;CCT7;JMJD6;HSP90AB1	Genes Up-Regulated By HSP90 Inhibitor In Quadriceps Of WT Mice GSE95602__HDSigDB_Human_2021	Male_TYR_Saline_vs_Male_WT_Saline
RNAseq_Automatic_GEO_Signatures_Human_Up	Deciphering H3K4Me3 Broad Landscapes GSE71238 1	0.553427	2.2717	0	0.000260724	0.005	0.1822	119	228	MYRF;OTUD7B;USP54;CNTNAP4;ZDHHC20;GAB1;MAP7;FAM222A;CLDN11;SH3TC2;TJAP1;ABCA2;SYNJ2;HIPK2;PRIMA1;TMC7;ANLN;NIPAL4;FA2H;MAL;PARP4;SOX10;EPN2;DIP2B;CRYAB;TMCC3;ZDHHC9;CD22;PLEKHB1;CLMN;MARCKSL1;MBP;ERBB3;ADAMTS4;ERMN;AMER2;NKX6-2;FNBP1;RASSF2;PLP1;PRR5L;NDRG1;MYO9B;TMEM98;ZEB2;PIP4K2A;FOXN2;CNTN2;SH3BP4;TTYH2;WIPF1;GREM1;MOBP;CRYBG3;ARHGAP23;GLTP;RHOU;SLC45A3;FGF1;HIP1;TMEM63A;SLAIN1;PRR18;NASP;PLE…	Deciphering H3K4Me3 Broad Landscapes GSE71238 1__RNAseq_Automatic_GEO_Signatures_Human_Up	Female_TYR_NAP_vs_Female_WT_Saline
MSigDB_Computational	MODULE 355	0.759053	2.27143	0	0.00116735	0.015	0.1231	17	27	HSP90B1;HSPA5;CCT6A;DNAJA1;TRAP1;DNAJB2;HSPE1;HSPA8;CRYAB;FKBP4;HSP90AB1;DNAJB1;CCT2;HSPB1;HSPD1;HSPB2;TSC2	MODULE 355__MSigDB_Computational	Male_TYR_NAP_vs_Male_WT_Saline
RNAseq_Automatic_GEO_Signatures_Human_Down	Chip-Seq Bmi1 Ring1B-Silenced C4-2 GSE97831 1	0.552593	2.26985	0	0.00024624	0.005	0.2059	107	216	ADNP;NDST1;FASN;ANKRD11;MKI67;ADGRL1;ABCA2;HIPK2;SETD5;NAV1;CBL;COL12A1;SETD1B;KMT2C;SLC7A1;CBX5;MLXIP;KMT2E;HSPG2;PRDM2;RAPH1;SLC36A1;TTYH3;POLR2A;TET3;GSE1;PABPC1L;KDM6B;CDR1;SYT7;POM121;TANC2;KMT2A;MAP1B;SLC9A1;CCNK;ATF7;PLBD2;TNRC18;HECTD4;RREB1;SOGA1;IQSEC1;BCORL1;HIP1;MIDN;PTPN23;BAG6;VAMP2;PRRC2C;RFX7;SMG7;BCL9L;NPEPPS;GALNT7;TIMP2;AAK1;SEMA4D;MDC1;NFAT5;WASF2;SPEN;INO80D;PABPC1;ATP11A;SSP…	Chip-Seq Bmi1 Ring1B-Silenced C4-2 GSE97831 1__RNAseq_Automatic_GEO_Signatures_Human_Down	Female_TYR_NAP_vs_Female_WT_Saline
HDSigDB_Human_2021	Genes Down-Regulated In Expression In Striatum Of P62 KO; R6/2 HD Mice Vs P62 KO Mice GSE62210	0.536884	2.26959	0	0.000306194	0.011	0.1974	102	213	CPNE9;CACNG4;GPR12;PRIMA1;SLC16A6;ADCY5;CNR1;KCNIP2;GRM1;RASD2;RASGEF1C;SCN4B;KCNH4;OPRK1;CNTNAP3;RASGRP2;PDE10A;NETO2;ARPP19;ADRA2C;MAPK4;GAREM1;HIPK4;ACTN2;ARHGAP10;KCTD17;CCM2;ARHGAP33;RGS4;GPRIN3;CAMK4;HRH3;FCHO1;PTPN5;AP1S1;JCAD;RGS14;HTR1B;GSG1L;CHRM4;FOXO1;SYNGAP1;ATP2B1;GP1BB;INF2;TBC1D8;ST8SIA3;ANO3;SHANK3;RHOBTB2;ZSWIM6;DRD1;ADAMTS3;NEFM;PDE1B;GABRD;CACNA2D3;HPCA;AGFG2;TPM1;TMOD1;RAMP3;…	Genes Down-Regulated In Expression In Striatum Of P62 KO; R6/2 HD Mice Vs P62 KO Mice GSE62210__HDSigDB_Human_2021	Female_TYR_Saline_vs_Female_WT_Saline
HDSigDB_Human_2021	Astrocyte Gene Markers PMID17151600	0.695342	2.26742	0	0.000696993	0.025	0.2058	28	40	SOX8;GLDC;ATP1A2;CLU;C1QA;ITGB5;GFAP;CST3;S1PR1;GLUL;PLA2G7;CD63;MFGE8;SPARC;AQP4;PRDX6;SELPLG;STAB1;ITGAM;SPARCL1;GPR37L1;GJA1;HEPACAM;PLPP3;SEPTIN4;DIP2A;ALDOC;APOE	Astrocyte Gene Markers PMID17151600__HDSigDB_Human_2021	Male_TYR_Saline_vs_Male_WT_Saline
HDSigDB_Human_2021	Genes Down-Regulated In Oligodendrocytes Of R6/2 Vs WT PMID32681824	0.567432	2.26651	0	0.000346402	0.013	0.2737	90	138	ADCY5;SMAD7;PLCL1;MAST4;CLMN;PCP4;SCN4B;ABLIM2;PTPRD;SPOCK3;ZDHHC20;PDE10A;GAB1;EPHB1;PLS1;SRCIN1;MAP7;SYNJ2;RAP1A;PIK3C2B;NKAIN1;GNAO1;PLEKHG1;ATP2B1;INF2;GAS7;APLP1;FRMD4B;TTLL7;AATK;PRKCB;UBE2E2;PRR5L;APP;SOX10;LITAF;PCYT2;TUBB4A;SYNPR;SLC24A2;PHACTR1;CSRP1;SHTN1;TTYH2;DOCK10;BIN1;ANK3;PLEKHH1;XRCC6;KCNK13;PRICKLE2;ERBIN;KCNAB1;MBP;CLDN11;LIMCH1;DAAM1;FRMD5;FGFR2;RTN4;GRIK1;MOBP;KIF13B;EFNB3;I…	Genes Down-Regulated In Oligodendrocytes Of R6/2 Vs WT PMID32681824__HDSigDB_Human_2021	Female_TYR_Saline_vs_Female_WT_Saline
GTEx_Tissues_V8_2023	Brain - Caudate (Basal Ganglia) Male 30-39 Up	0.596865	2.25661	0	0.000432274	0.017	0.1757	49	98	CACNG4;NECAB2;RAB40B;PDE7B;RASD2;PCP4;DGKB;SCN4B;KCNH4;GNAL;ROBO2;PDE10A;ARPP19;RIC8B;DACH1;KCTD17;GNG7;PTPN5;RGS14;PCP4L1;GSG1L;PLPPR1;CHRM4;ATP2B1;KLF16;ST8SIA3;ANO3;ONECUT2;DRD1;PDE1B;PRKCB;RGS8;HPCA;HTR6;MC4R;SLC24A2;ARPP21;LRTM2;SYNDIG1L;NETO1;FBXL16;LRRN1;GPR139;NCDN;HS3ST5;RGS7BP;JAKMIP1;KCNAB1;PPP1R1B	Brain - Caudate (Basal Ganglia) Male 30-39 Up__GTEx_Tissues_V8_2023	Female_TYR_Saline_vs_Female_WT_Saline
Mouse_Gene_Atlas	cerebral cortex	0.533521	2.25402	0	0.000362644	0.009	0.2457	155	279	RIMS1;GPR3;GRIK3;CIT;IPCEF1;RASAL2;NRXN2;TMEM44;SRCIN1;TPPP;ARC;KCNF1;SYNJ2;PTPRD;ADORA1;STX1A;SPRED2;SYNGR1;TMEM151A;OSBPL1A;TBC1D24;GALNT9;KIF1A;SYT7;GRIA3;GABRA3;ARNT2;TANC2;TOM1L2;MAPK8;HRH1;SYN1;MYO5A;GRIN2B;DLG2;USP31;APBA2;LRRTM2;CCKBR;NTRK2;MAGI2;KIF5A;TTC9B;PSD3;KALRN;TUB;TRIM9;VAMP2;FLRT1;NCALD;SCN8A;DPP10;TYRO3;SGTB;FEZF2;AAK1;SSTR4;WDR47;HS3ST2;SHC3;RAB6B;R3HDM2;DNAJB5;TCF4;SLC24A2;FA…	cerebral cortex__Mouse_Gene_Atlas	Female_TYR_NAP_vs_Female_WT_Saline
RNAseq_Automatic_GEO_Signatures_Mouse_Down	Uncovers Robust Morphine Glia GSE118918 1	0.54232	2.24955	0	0.000346877	0.009	0.24	127	238	TRP53BP2;GRAMD1B;ZFHX2;KSR1;CXXC5;FAM53B;MAPT;GAB1;SALL1;SH3KBP1;FAM222A;DLL1;TPPP;ARC;SYNJ2;BFSP2;TET1;YPEL2;ANKRD28;SPATA2;NIPAL4;PDE4B;SOX10;MAGI1;RAB7B;PCDH1;KIF21B;WIPI1;PDE4A;FGFR2;ERBB3;CHDH;RAPGEF5;ADAMTS4;MTMR4;ERMN;NKX2-2;FNBP1;USP31;KCNK13;CAR2;TRIM36;LRRTM2;FOXN2;JOSD2;PIK3C2B;BCORL1;CRYBG3;DNAJA1;GATM;SLAIN1;ATP8B1;PRR18;BCL9L;NOL4L;LYPD6;RERE;MBNL1;TYRO3;TIMP2;APC;ZFP638;TCF4;ARHGEF…	Uncovers Robust Morphine Glia GSE118918 1__RNAseq_Automatic_GEO_Signatures_Mouse_Down	Female_TYR_NAP_vs_Female_WT_Saline
SysMyo_Muscle_Gene_Sets	MGS863 Murine age32wk heart apoE deficient v WT GSE28031 up	0.5639	2.24801	0	0.00107784	0.041	0.1156	42	111	SERPINH1;MANF;SPP1;HSPH1;SDF2L1;CRELD2;HSPA1B;P4HA1;STIP1;C1QB;SH2B3;CCL9;P4HA2;TMEM119;C1QA;DNAJB1;FKBP5;PLTP;SORBS1;HSPA1A;CEBPB;DNAJA4;HCK;PTGDS;ADGRE1;ABCG1;TIMP3;BAG3;PHLDA1;C1QC;G0S2;ALPL;ELOVL5;SOX7;DNAJA1;ACE;ARID5A;MYOT;EPHX1;POPDC3;FRMD5;CFP	MGS863 Murine age32wk heart apoE deficient v WT GSE28031 up__SysMyo_Muscle_Gene_Sets	Male_TYR_Saline_vs_Male_WT_Saline
Allen_Brain_Atlas_up	Nodulus (X), granular layer	0.506481	2.24679	0	0.00106559	0.042	0.2172	131	270	SERPINH1;TGFBR2;BFSP2;MSX1;PDIA4;FNDC3B;KL;DNAJC3;CRELD2;PLXNB2;HSPG2;SOD3;PREX2;DSG2;CLDN2;PCOLCE;COL1A2;CHDH;NWD1;AASS;TNS3;SMO;KANK1;SLC13A4;RBP1;PDE5A;IGFBP3;PTCH1;ABCC4;PLTP;PRLR;HSPB8;EFS;CD63;AK4;ACAA2;STEAP1;DAB2;CASQ2;RGS5;CAB39L;CDH15;ALS2;PSD2;MSLN;IQGAP1;FAM117A;ALDH2;COLEC12;PPFIBP2;RELN;WDR86;MCM3;CCL11;TMEM72;NINJ1;ACE;FOLR1;ST6GALNAC2;ARHGAP31;F5;AQP1;CP;SEMA3B;TRPV4;OTX2;SLC7A10;…	Nodulus (X), granular layer__Allen_Brain_Atlas_up	Male_TYR_Saline_vs_Male_WT_Saline
RNAseq_Automatic_GEO_Signatures_Mouse_Up	Sequence Compare Mmtv-Pymt Dll1 GSE129198 1	0.542798	2.24448	0	0.000369359	0.01	0.1887	116	236	HERC2;YIPF6;CCNT2;NDST1;ARID4A;CEP350;GOLGB1;ANKHD1;BOD1L;ZBTB37;2610005L07RIK;SETD5;LCOR;TET1;ZFYVE26;CBL;SETD1B;KMT2C;KDM2A;KMT2E;PARP4;ERCC6;G2E3;TET3;GSE1;PRR14L;UNC13B;KMT2A;ZFP148;CEP85L;PRRG4;TNKS;GFPT1;DST;BIRC6;SETD7;ASXL2;ATF7;DYNC1LI2;DYNC2H1;ATG2B;TMEM72;MDN1;ZFP609;RREB1;EPG5;DENND6A;FAM83B;CARF;MDM4;AGO1;ATAD2B;PRRC2C;RFX7;KIF1B;WDFY2;THOC2;IL15RA;RERE;ZFP871;APC;SBNO1;NFAT5;INO80D;…	Sequence Compare Mmtv-Pymt Dll1 GSE129198 1__RNAseq_Automatic_GEO_Signatures_Mouse_Up	Female_TYR_NAP_vs_Female_WT_Saline
Allen_Brain_Atlas_up	Intralaminar nuclei of the dorsal thalamus	0.520759	2.24428	0	0.00051324	0.021	0.1559	97	256	GCAT;CACNG4;CIT;ELMO1;GPR12;RIMS2;CACNG5;GDPD5;GABRA4;GRM1;AXIN2;FAM110B;SRGAP1;CACNA1C;CLMN;PDE7B;OPRM1;TDRD7;SPOCK3;VAV3;CHRNA4;MYO1B;GRID2IP;FHDC1;TLN2;DHX35;INPP5A;TRPM6;TOX;PRKCH;GPR151;IAH1;KCNJ12;HRH3;TCF7L2;RHBDD3;RORB;PLEKHG1;TMEM163;CACNB2;ATP11A;AGFG1;CALB1;RAB3C;GDF11;PTPN3;COL15A1;DSG3;CHST8;RBM6;SYT7;SECISBP2L;DPYSL5;ADARB2;EPHA8;PTPN4;RGS8;STXBP6;TMEM150A;EXTL3;IRF8;NKD1;SYT9;RAMP3…	Intralaminar nuclei of the dorsal thalamus__Allen_Brain_Atlas_up	Female_TYR_Saline_vs_Female_WT_Saline
Mouse_Gene_Atlas	nucleus accumbens	0.515357	2.24304	0	0.000521664	0.021	0.2198	142	304	CACNG4;CIT;GPR12;NECAB2;RAP1GAP;ADCY5;KCNIP2;RAB40B;FAM110B;GM14327;PDE7B;GRM7;OPRM1;DGKB;GNAL;LRRTM3;OPRK1;CROCC;ABLIM2;MINK1;LHX6;PDE10A;GRID1;CACNA1B;FGF14;RARB;CPT1C;ADRA2C;TLN2;D430019H16RIK;RIC8B;ARHGAP32;C2CD2L;ARHGAP33;MYT1L;GPRIN3;GNG7;HRH3;SIPA1L1;PTPN5;PPP1R9A;TANC2;PDE8B;RGS14;SND1;CHRM4;NSG2;RYR3;NEDD4L;INF2;CPNE5;SHANK3;GRIA1;RNFT2;FOXP2;ZMYM3;APLP1;DCC;CELF2;ADAMTS3;MCHR1;PDE1B;SLC…	nucleus accumbens__Mouse_Gene_Atlas	Female_TYR_Saline_vs_Female_WT_Saline
MSigDB_Computational	MODULE 299	0.70528	2.24204	0	0.00114129	0.046	0.134	20	34	SERPINH1;CRYAB;HSPA5;DNAJB2;PDIA6;CCT6A;HSP90B1;HSPB1;HSPE1;FKBP4;BAG3;HSPB2;DNAJA1;CANX;ATOX1;COX17;HSPA8;TRAP1;TOMM34;HSP90AB1	MODULE 299__MSigDB_Computational	Male_TYR_Saline_vs_Male_WT_Saline
MSigDB_Computational	MODULE 299	0.712008	2.24152	0	0.00233139	0.029	0.1231	19	34	HSP90B1;PDIA6;HSPA5;CCT6A;DNAJA1;TRAP1;DNAJB2;HSPE1;HSPA8;CRYAB;FKBP4;HSP90AB1;CCT2;SERPINH1;HSPB1;HSPD1;HSPB2;TOMM34;TSC2	MODULE 299__MSigDB_Computational	Male_TYR_NAP_vs_Male_WT_Saline
HDSigDB_Mouse_2021	Genes Down-Regulated In Expression In Striatum Of P62 KO; R6/2 HD Mice Vs P62 KO Mice GSE62210	0.52869	2.23945	0	0.000551702	0.023	0.1974	107	226	CPNE9;CACNG4;GPR12;PRIMA1;SLC16A6;ADCY5;CNR1;KCNIP2;GRM1;RASD2;RASGEF1C;SCN4B;KCNH4;OPRK1;CNTNAP3;RASGRP2;PDE10A;NETO2;GM6133;ARPP19;ADRA2C;MAPK4;GAREM1;HIPK4;ACTN2;ARHGAP10;KCTD17;CCM2;ARHGAP33;RGS4;GPRIN3;PTPRV;CAMK4;HRH3;FCHO1;PTPN5;AP1S1;JCAD;RGS14;HTR1B;GSG1L;CHRM4;FOXO1;SYNGAP1;ATP2B1;GP1BB;INF2;TBC1D8;ST8SIA3;ANO3;SHANK3;CHIL1;RHOBTB2;ZSWIM6;DRD1;ADAMTS3;NEFM;PDE1B;CAR11;GABRD;CACNA2D3;HPC…	Genes Down-Regulated In Expression In Striatum Of P62 KO; R6/2 HD Mice Vs P62 KO Mice GSE62210__HDSigDB_Mouse_2021	Female_TYR_Saline_vs_Female_WT_Saline
RNAseq_Automatic_GEO_Signatures_Mouse_Down	Facilitates Quantitative Taurine Promoted GSE145546 1	0.542806	2.23923	0	0.000375042	0.011	0.1881	114	237	ADNP;INPP5D;ANKRD52;HERC2;PXYLP1;MGA;NDST1;ZXDA;RASAL2;CD36;FASN;SMARCC2;PPM1H;GOLGB1;MAN2A2;IGHG2C;BOD1L;MTSS1;ZBTB37;LDLR;ADCY7;CYP51;DKC1;CBL;SQLE;KMT2C;FOXJ3;GAS7;ERCC6;PLBD1;TBC1D24;SRL;TET3;PTPRF;MLEC;CDH22;GRIA3;TANC2;NCOA1;KMT2A;VASH1;PLEKHM3;ATP2B4;GPR55;XXYLT1;DST;EIF4G1;MAN1A2;LPIN1;NAV2;MYB;ATG2B;MDN1;IRAK1;CACNA1E;SOGA1;SCAF4;PACSIN1;HMGCR;CCNYL1;USP36;DHCR24;RFX7;ELOVL6;ZFP871;APC;I…	Facilitates Quantitative Taurine Promoted GSE145546 1__RNAseq_Automatic_GEO_Signatures_Mouse_Down	Female_TYR_NAP_vs_Female_WT_Saline
Allen_Brain_Atlas_10x_scRNA_2021	Mouse 368 Oligo up	0.649287	2.23833	0	0.000336244	0.011	0.1765	38	65	OTUD7B;MAST4;USP54;TUBB4A;MAP7;YPEL2;5031439G07RIK;ANLN;ADIPOR2;BIN1;CRYAB;TMCC3;MBP;FGFR2;PLCL1;PHLPP1;GRB14;FNBP1;NDRG1;PACS2;CAR2;CNTN2;JOSD2;ARHGAP23;PLS1;GATM;SLAIN1;RAB31;DESI1;SLC48A1;KIF13B;PSAT1;DOCK10;EFNB3;FTH1;CCP110;QDPR;RCBTB1	Mouse 368 Oligo up__Allen_Brain_Atlas_10x_scRNA_2021	Female_TYR_NAP_vs_Female_WT_Saline
RNAseq_Automatic_GEO_Signatures_Mouse_Up	Sex Differences Signature Hippocampus GSE83931 1	0.520669	2.23791	0	0.00241083	0.032	0.1843	110	234	HSPH1;PDIA4;FKBP5;DNAJB11;MANF;LRP4;CREB3L2;SNX1;XDH;MFSD2A;SIPA1L2;HSP90B1;PDIA6;XBP1;HSPA5;MLEC;MERTK;BFSP2;SDF2L1;MAP3K5;DNAJA1;RBM15B;PPM1H;NADK;CRELD2;LRRC8A;MYRIP;PHKG2;FXR1;PDIA3;HYOU1;PAQR8;RUNDC1;PLIN2;CALR;MS4A6D;SDC4;DNAJC3;PACSIN2;PLCL1;OLFML2B;NOTCH4;ALS2;HEY2;MAP3K19;HIF3A;ENTPD1;STAT6;FKBP4;RGL1;ZBTB40;ADAT2;CNPY4;PID1;PIP5K1B;CHORDC1;SERPINH1;RPN1;TTC41;EIF2AK3;ZSWIM1;GPT2;TSPAN31…	Sex Differences Signature Hippocampus GSE83931 1__RNAseq_Automatic_GEO_Signatures_Mouse_Up	Male_TYR_NAP_vs_Male_WT_Saline
Enrichr_Submissions_TF-Gene_Coocurrence	DEPDC5	0.530576	2.23747	0	0.000354585	0.012	0.2351	162	294	HERC2;MAST4;CIT;MGA;FASN;ANKRD11;SETD5;PTPRD;TNS3;RUNX1;NAV1;KMT2C;SPRED2;GNAS;UBAP2L;MAGI1;KCNMA1;DIP2B;KIF21B;PCDHGA5;POLR2A;DLC1;DNMT3A;PTPRF;APBB2;GSE1;BRCA2;ARID5B;FGFR2;RAPGEF1;ARHGAP26;ATP2B4;PBRM1;MYO5A;SYNE2;SATB2;DST;SH3BP1;BIRC6;NDRG1;MYO9B;LPIN1;ZEB2;NAV2;SVIL;RREB1;BPTF;IQSEC1;PSD3;KALRN;ADAM19;AURKB;CELF2;FGFR1;WDFY3;PRRC2C;KIF1B;CADPS2;AFF4;RERE;MBNL1;BHLHE40;PKN1;SORBS1;HDAC9;PIGU…	DEPDC5__Enrichr_Submissions_TF-Gene_Coocurrence	Female_TYR_NAP_vs_Female_WT_Saline
HDSigDB_Mouse_2021	Cortex RNA M28 Module (Skyblue) PMID26900923	0.501496	2.23657	0	0.00119527	0.05	0.2128	138	301	LILRB4A;THSD4;TBX15;SPP1;COL3A1;OGN;FZD7;SLC9A2;LOXL1;SLC7A11;CNN3;LUM;ISLR;PCOLCE;COL1A2;FOXC2;CNN2;ABCB1A;PGGHG;C1QTNF7;COL18A1;ASGR1;ECM2;IGFBP2;THBD;IGFBP5;ITGA5;ARHGAP28;YAP1;SLC13A4;TIE1;GFAP;CD63;DAB2;DDR2;OLFML3;TNFAIP8;COL1A1;SLC1A5;PTGDS;TRIM25;SLC19A1;AGTRAP;VSTM4;SLC6A20A;FN1;C1QTNF2;SVEP1;FAM117A;COLEC12;PRDM6;ALX4;MYOC;IL13RA2;PTGFR;LIMA1;CPED1;FOXD1;MRC2;COL4A6;FMO1;IL10RB;GPR182;S…	Cortex RNA M28 Module (Skyblue) PMID26900923__HDSigDB_Mouse_2021	Male_TYR_Saline_vs_Male_WT_Saline
RNA-Seq_Disease_Gene_and_Drug_Signatures_from_GEO	HD (R6/1; transgenic for exon 1) Striatum Mutant GSE59571 down	0.492244	2.23649	0	0.00055867	0.024	0.2353	228	481	RAP1GAP;ADCY5;GABRA4;CNR1;KCNIP2;GRM1;TMEM44;PDE7B;RASD2;PCP4;DGKB;SCN4B;KCNH4;OPRK1;CROCC;CNTNAP3;RASGRP2;NDRG4;ABLIM2;MINK1;SPOCK3;STRIP2;PDE10A;NETO2;MYO1B;LRRC7;ARPP19;KAZN;SORCS2;RARB;KCNV1;ADRA2C;MAPK4;CNTN5;MYH10;MBTPS1;HIPK4;ACTN2;PDYN;ARHGAP32;GRIN2B;MTCL1;ARHGAP10;DGKI;KCTD17;CCM2;OSBP2;MYT1L;RGS4;GPRIN3;CACNA1E;ANKRD63;CAMK4;GNG7;HRH3;SIPA1L1;PTPN5;PPP1R9A;FREM1;RGS14;PCP4L1;HTR1B;GSG1…	HD (R6/1; transgenic for exon 1) Striatum Mutant GSE59571 down__RNA-Seq_Disease_Gene_and_Drug_Signatures_from_GEO	Female_TYR_Saline_vs_Female_WT_Saline
HDSigDB_Human_2021	Down-regulated Genes In Cerebellum Of Dox Treated FRDAkd Mice After 4 Wk Rescue GSE98790	0.81653	2.2359	0	0.00117659	0.05	0.1228	12	18	GPR17;CRYAB;PDIA4;CRELD2;FAM234A;HSPA1B;HSPA1A;HSPB1;TMEM100;FXN;DOK3;MOBP	Down-regulated Genes In Cerebellum Of Dox Treated FRDAkd Mice After 4 Wk Rescue GSE98790__HDSigDB_Human_2021	Male_TYR_Saline_vs_Male_WT_Saline
HDSigDB_Mouse_2021	Microglia (Type 2) Gene Module From Mouse Brain PMID20616000	0.59598	2.23493	0	0.00236814	0.033	0.1487	38	84	HSPH1;HSPA1B;DNAJB11;MANF;CCN2;HSP90B1;ZDHHC14;P4HA1;PDIA6;XBP1;HSPA5;GADD45A;NAB2;DNAJA1;CRELD2;EED;TIPARP;RPL7L1;DNAJB1;CHORDC1;RPN1;NR4A1;ERRFI1;A430005L14RIK;DUSP6;WIZ;HSPA1A;CCNG2;GDAP2;GJB6;DUSP1;GM1673;HTRA1;NCK1;SLC2A1;BCL6;ST13;FOS	Microglia (Type 2) Gene Module From Mouse Brain PMID20616000__HDSigDB_Mouse_2021	Male_TYR_NAP_vs_Male_WT_Saline
Tabula_Sapiens	Muscle-macrophage	0.589711	2.23365	0	0.00118399	0.052	0.2126	47	93	CCL20;HSPH1;HSPA1B;HSPA5;C1QB;ND2;TPT1;COX3;C1QA;DNAJB1;RPL30;CST3;FTH1;RPL13A;HSPA1A;RPL37;CEBPB;BTG1;RPS19;PTMA;RPS28;RPS16;DNAJA1;SOD2;CCL3;SELENOP;ND4;RPL41;RPS9;CYTB;HSP90AA1;HSPA8;SRGN;HSP90AB1;LYVE1;COX1;THBS1;COX2;NFKBIA;RPL32;B2M;RPL34;TMSB4X;ND1;RPS11;RPS24;HSPD1	Muscle-macrophage__Tabula_Sapiens	Male_TYR_Saline_vs_Male_WT_Saline
Rummagene_signatures	PMC5349952-oncotarget-07-86766-s004.xlsx-Sheet1-DOWN-REGULATED PROBES Down	0.626071	2.2333	0	0.00118753	0.053	0.0838	21	61	ADRA2C;WNT7A;HSPG2;ZDHHC14;LUM;C1QB;CLDN2;COL1A2;ITSN1;ANXA6;NEURL1B;PLAU;PLCE1;RGL1;DAB2;WNT7B;CCNJL;STAU2;LGALS1;LAMB1;SNTB2	PMC5349952-oncotarget-07-86766-s004.xlsx-Sheet1-DOWN-REGULATED PROBES Down__Rummagene_signatures	Male_TYR_Saline_vs_Male_WT_Saline
Tabula_Muris	Oligodendrocyte Brain Non-Microglia CL:0000128	0.61065	2.23251	0	0.000415529	0.015	0.2521	61	89	TUBB4A;TPPP;CLDN11;ABCA2;DUSP26;PTPRD;NKAIN1;ANLN;FA2H;MAL;RHOG;TMEM151A;BIN1;CRYAB;FGFR2;ADAMTS4;ERMN;NKX6-2;PLP1;KCNK13;PIP4K2A;CPOX;CNTN2;TPRN;MOBP;PLS1;TMEM63A;SLAIN1;PRR18;TYRO3;RTKN;PIGZ;LPAR1;SLC44A1;GJB1;NKAIN2;CNP;TMEM88B;EFNB3;APLP1;MAP6D1;TMEM125;QDPR;MOG;NMRAL1;CD82;FRMD8;EVI2A;TPPP3;TNFAIP6;PLEKHH1;SLC12A2;KNDC1;EFHD1;S1PR5;MAG;MAPK8IP1;GPR62;TSPAN2;CDC42EP2;SEZ6L2	Oligodendrocyte Brain Non-Microglia CL:0000128__Tabula_Muris	Female_TYR_NAP_vs_Female_WT_Saline
HDSigDB_Mouse_2021	Genes Down-Regulated In Foxp2/Olfm3-expressing Neurons Of zQ175DN Vs WT PMID32681824	0.494025	2.23181	0	0.000586218	0.026	0.2333	199	433	RMDN1;CACNG4;GOLGB1;RAP1GAP;ADCY5;GABRA4;CNR1;RCAN2;GALNT13;MAN1A2;TENM4;PLCL1;FOXP1;SRGAP1;PDE7B;PCP4;SCN4B;GNAL;CNTNAP3;NDRG4;ROBO2;NELL1;STRIP2;DLGAP2;PDE10A;PTPRS;NETO2;ARPP19;FGF14;SORCS2;GLS;CNTN5;TLN2;GAREM1;RIC8B;ACTN2;ARHGAP32;MTCL1;ARHGAP10;CLVS1;MMP16;HERC1;MYT1L;GPRIN3;RBM25;GNG7;ADGRL3;GPHN;PTPN5;GNAO1;SLIT3;RNF150;GSG1L;ATP2B1;USP7;RYR3;NEDD4L;SPEG;CDKL5;INF2;CACNB2;TBC1D8;KMT2A;SLC…	Genes Down-Regulated In Foxp2/Olfm3-expressing Neurons Of zQ175DN Vs WT PMID32681824__HDSigDB_Mouse_2021	Female_TYR_Saline_vs_Female_WT_Saline
HDSigDB_Human_2021	Genes Down-Regulated In Foxp2/Olfm3-expressing Neurons Of zQ175DN Vs WT PMID32681824	0.494425	2.23098	0	0.000591976	0.027	0.2333	196	430	RMDN1;CACNG4;GOLGB1;RAP1GAP;ADCY5;GABRA4;CNR1;RCAN2;GALNT13;MAN1A2;TENM4;PLCL1;FOXP1;SRGAP1;PDE7B;PCP4;SCN4B;GNAL;CNTNAP3;NDRG4;ROBO2;NELL1;STRIP2;DLGAP2;PDE10A;PTPRS;NETO2;ARPP19;FGF14;SORCS2;GLS;CNTN5;TLN2;GAREM1;RIC8B;ACTN2;ARHGAP32;MTCL1;ARHGAP10;CLVS1;MMP16;HERC1;MYT1L;GPRIN3;RBM25;GNG7;ADGRL3;GPHN;PTPN5;GNAO1;SLIT3;RNF150;GSG1L;PTPRN2;ATP2B1;USP7;RYR3;NEDD4L;SPEG;CDKL5;INF2;CACNB2;TBC1D8;KM…	Genes Down-Regulated In Foxp2/Olfm3-expressing Neurons Of zQ175DN Vs WT PMID32681824__HDSigDB_Human_2021	Female_TYR_Saline_vs_Female_WT_Saline
RNAseq_Automatic_GEO_Signatures_Mouse_Up	Sp8 Sp9 Coordinately Bulb GSE87417 1	0.51579	2.22918	0	0.00121185	0.055	0.1707	108	241	LRP4;SERPINH1;COL3A1;HSPG2;EPAS1;POU3F3;SLC7A11;WWTR1;FGF1;CTDSP1;ISLR;COL1A2;FGFR1;MEGF10;NOTCH1;ATP1A2;TNS3;CLU;COL18A1;ANXA6;IGFBP2;SMO;IGFBP5;TJP1;YAP1;SLC13A4;PLCE1;TJP2;SHISA6;GAB1;ITM2A;EDNRB;MLC1;PYGB;GLUL;MMD2;SFT2D2;SDC4;ADGRA2;DAB2;DDR2;HEY2;KCTD12;AQP4;PTGDS;VWA5A;ZFP36L1;PRDX6;VSTM4;PLXNB1;OAT;SLC6A20A;LHFPL2;CMTM6;FMNL2;SLC41A1;KCNJ10;ELOVL5;ARHGEF26;ALX4;ABCA1;BMPR1A;ERBB3;KLF3;MRC…	Sp8 Sp9 Coordinately Bulb GSE87417 1__RNAseq_Automatic_GEO_Signatures_Mouse_Up	Male_TYR_Saline_vs_Male_WT_Saline
PFOCR_Pathways_2023	PMC7970325 F14	0.757264	2.22815	0	0.00250588	0.039	0.0531	11	24	HSPH1;MANF;HSP90B1;XBP1;SDF2L1;DNAJB2;HYOU1;CALR;SRPR;RHBDL3;AKR1E1	PMC7970325 F14__PFOCR_Pathways_2023	Male_TYR_NAP_vs_Male_WT_Saline
HDSigDB_Mouse_2021	Genes Up-Regulated In HD Grade 2 Markers In Human Frontal Lobe BA4 (HG-U133A) GSE3790	0.53166	2.22702	0	0.00131784	0.06	0.2228	86	163	LRP4;SLC5A3;HSPA1B;PALLD;BCL6;TMEM176B;SLC7A11;CAPN2;ADGRA3;SLC38A2;ATP1A2;TNS3;MYO10;DNAJB1;TOB1;CHIL1;PTCH1;FLCN;TOB2;SLC14A1;GFAP;BCL2;EDNRB;PLTP;MLC1;GMNN;SDC4;HSPA1A;HSPB1;HEPH;AK4;BTG1;NR2E1;TRA2A;ASCL1;TNPO1;METTL7A1;PLOD2;AQP4;RALGDS;CSRP1;BAG3;ZFP36L1;PRDX6;MID1IP1;CLMN;FERMT2;CLK1;ACKR3;SLC1A3;GJA6;IFRD1;AQP1;MYOT;ITPKB;SOX9;DDIT4;EPHX1;EZR;RHOBTB3;STAG2;TMEM47;JMJD6;CXCR4;LAMP2;ETNPPL;…	Genes Up-Regulated In HD Grade 2 Markers In Human Frontal Lobe BA4 (HG-U133A) GSE3790__HDSigDB_Mouse_2021	Male_TYR_Saline_vs_Male_WT_Saline
RNA-Seq_Disease_Gene_and_Drug_Signatures_from_GEO	APP/PS1-21 Hippocampus (CA1 subregion) Transgenic GSE63943 up	0.479982	2.22667	0	0.00131931	0.061	0.2129	217	476	GM9843;RPS13-PS1;IGDCC4;TGFBR2;SERPINA3N;DST;CHST2;TRF;PLXNB2;MAZ;TMEM176B;CHD9;MPEG1;LAG3;SLC7A11;CNN3;CAPN2;C1QB;GOLM1;FGFR1;PFKFB3;TUBB2B;TPT1;NDRG2;ADIPOR1;RASGRP3;IDH1;ATP1A2;LIX1;TNS3;CLU;CSF1R;ASRGL1;C1QA;RPL22;TMBIM6;IGFBP5;CHIL1;PTPN6;PLCE1;ITGB5;CYB5B;RGL1;PCDHGC3;HEXA;SLC14A1;PADI2;GFAP;CST3;MLC1;CXCL12;FTH1;PYGB;GLUL;RPL13A;PLA2G7;MERTK;SORBS1;MSN;SDC4;TUBA1C;NCKAP1L;CD63;GM7536;NOS1;…	APP/PS1-21 Hippocampus (CA1 subregion) Transgenic GSE63943 up__RNA-Seq_Disease_Gene_and_Drug_Signatures_from_GEO	Male_TYR_Saline_vs_Male_WT_Saline
GTEx_Tissues_V8_2023	Brain - Nucleus Accumbens (Basal Ganglia) Male 20-29 Up	0.582099	2.22469	0	0.000756773	0.034	0.1796	51	98	CACNG4;NECAB2;CACNG5;DNAH9;RAB40B;PCP4;DGKB;SCN4B;KCNH4;GNAL;PDE10A;ARPP19;PDYN;CACNA1E;ANKRD63;GNG7;PTPN5;DYDC2;RGS14;PCP4L1;GSG1L;CHRM4;KLF16;ANO3;CALB1;DRD1;PDE1B;GRM5;PRKCB;GPR149;RGS8;HPCA;SYNPR;HTR6;MC4R;ARPP21;PHACTR1;SYNDIG1L;AKAP5;LHFPL3;FBXL16;GPR139;POU3F4;KCNQ3;NCDN;CAMKV;GPC5;JAKMIP1;GABRA5;PPP1R1B;DLGAP3	Brain - Nucleus Accumbens (Basal Ganglia) Male 20-29 Up__GTEx_Tissues_V8_2023	Female_TYR_Saline_vs_Female_WT_Saline
Allen_Brain_Atlas_up	dorsal tier of thalamus	0.519401	2.22465	0	0.000721574	0.034	0.2122	119	269	CIT;ELMO1;GPR12;RIMS2;CACNG5;GDPD5;GABRA4;IYD;HEG1;GRM1;FAM110B;SRGAP1;CACNA1C;CLMN;PDE7B;NRL;OPRM1;SPOCK3;VAV3;CHRNA4;MYO1B;GRID2IP;APBB2;FHDC1;TPD52L1;TLN2;SCUBE2;INPP5A;TRPM6;DGKI;PRKCH;TRPC3;KDM3B;IAH1;CDYL;KCNJ12;HRH3;SHISA6;CLVS2;SNTB1;ZIC1;TCF7L2;RORB;PLEKHG1;TMEM163;CDKL5;CACNB2;AGFG1;RAB3C;SHANK3;GDF11;PTPN3;TMEM131;MYO5C;CHST8;RBM6;SECISBP2L;GABRD;CLASP2;ADARB2;TSPAN9;PTPN4;RGS8;EXTL3;G…	dorsal tier of thalamus__Allen_Brain_Atlas_up	Female_TYR_Saline_vs_Female_WT_Saline
Allen_Brain_Atlas_up	mantle zone of DTTh	0.519401	2.22465	0	0.000721574	0.034	0.2122	119	269	CIT;ELMO1;GPR12;RIMS2;CACNG5;GDPD5;GABRA4;IYD;HEG1;GRM1;FAM110B;SRGAP1;CACNA1C;CLMN;PDE7B;NRL;OPRM1;SPOCK3;VAV3;CHRNA4;MYO1B;GRID2IP;APBB2;FHDC1;TPD52L1;TLN2;SCUBE2;INPP5A;TRPM6;DGKI;PRKCH;TRPC3;KDM3B;IAH1;CDYL;KCNJ12;HRH3;SHISA6;CLVS2;SNTB1;ZIC1;TCF7L2;RORB;PLEKHG1;TMEM163;CDKL5;CACNB2;AGFG1;RAB3C;SHANK3;GDF11;PTPN3;TMEM131;MYO5C;CHST8;RBM6;SECISBP2L;GABRD;CLASP2;ADARB2;TSPAN9;PTPN4;RGS8;EXTL3;G…	mantle zone of DTTh__Allen_Brain_Atlas_up	Female_TYR_Saline_vs_Female_WT_Saline
HDSigDB_Mouse_2021	Striatum RNA M11 Module (Greenyellow) PMID26900923	0.514307	2.22422	0	0.00132074	0.062	0.1726	102	226	CRYAB;LCAT;ENG;PLAAT3;TRF;CLN8;EPAS1;SH3TC1;WWTR1;TCN2;KCNK13;NDRG2;PKP4;RASGRP3;MTSS2;RORC;ERMN;ASRGL1;ACSBG1;TMEFF2;IGFBP5;TIE1;CHIL1;PHLPP1;GAB1;PADI2;HAPLN2;EDNRB;PLTP;MLC1;CXCL12;FTH1;PYGB;PLA2G7;ZFP14;MSN;PLCL1;PM20D1;CD63;CAR2;MKS1;WNT7B;UGT8A;CARD10;ALDH1L2;ACSS1;GNA12;NDRG1;CSRP1;FGFR2;SVEP1;SLAIN1;PKD2L1;ELOVL5;GATM;FERMT2;ERBB3;ARSG;RASSF2;AVEN;ELOVL1;GSTM1;TLCD3A;TPM4;WRAP53;KIFC3;FGF…	Striatum RNA M11 Module (Greenyellow) PMID26900923__HDSigDB_Mouse_2021	Male_TYR_Saline_vs_Male_WT_Saline
Allen_Brain_Atlas_up	medial (magnocellular) part of MD	0.516275	2.22199	0	0.000816518	0.04	0.1713	102	262	GCAT;CIT;ELMO1;RIMS2;CACNG5;GABRA4;DIXDC1;IYD;GRM1;AXIN2;NPR1;SRGAP1;CACNA1C;CLMN;PDE7B;OPRM1;ANKRD52;TDRD7;CNTNAP3;MYO1B;GRID2IP;TLN2;INPP5A;TRPM6;CLVS1;TOX;AMIGO2;PRKCH;GPR151;TRPC3;KCNJ12;HRH3;GKAP1;SNTB1;TCF7L2;NOTCH4;PLEKHG1;TMEM150C;CDKL5;CACNB2;ATP11A;ALDH4A1;AGFG1;CALB1;RAB3C;PTPN3;CDAN1;CHST8;CNN2;SECISBP2L;DPYSL5;CLASP2;RUSC2;PTPN4;FERMT3;STXBP6;TMEM150A;ZFX;CYLD;MTHFR;ARID5B;NKD1;SYT9;…	medial (magnocellular) part of MD__Allen_Brain_Atlas_up	Female_TYR_Saline_vs_Female_WT_Saline
ARCHS4_Kinases_Coexp	WNK1 human kinase ARCHS4 coexpression	0.530548	2.22183	0	0.00040524	0.016	0.2415	143	271	ANKRD52;HERC2;EPB41L2;CIT;MKI67;MAN2A2;TRIP12;ABCA2;HIPK2;DNM2;KDM3B;SETD5;SETD1B;KMT2C;DICER1;SLC7A1;AGPAT3;UBAP2L;KDM2A;FECH;KDM5C;BRD2;DIP2B;ZSWIM8;POLR2A;TET3;OSBP2;POM121;CARM1;KMT2A;UBR5;DVL3;ZBTB4;BIRC6;EIF4G1;ARHGAP35;PTPN11;ASXL2;SCAF1;ATG2B;INTS1;HECTD4;USP24;SOGA1;IQSEC1;WDFY3;UGGT1;PRRC2C;SMG7;NUMA1;RERE;ZZEF1;MDC1;MYH9;NFAT5;FAM168A;SPEN;MAPK8IP3;ATP11A;ATP11B;DOCK9;NCOA2;AP2B1;ZC3H7…	WNK1 human kinase ARCHS4 coexpression__ARCHS4_Kinases_Coexp	Female_TYR_NAP_vs_Female_WT_Saline
RNAseq_Automatic_GEO_Signatures_Mouse_Down	Abcc5 Glutamate Conjugates Analogs GSE68628 1	0.512706	2.2215	0	0.00138133	0.065	0.1619	102	240	SERPINH1;MANF;EMP2;PDIA4;HSPH1;ARC;DNAJC3;COL3A1;HSPA1B;HSPA5;PHF8;XBP1;PEAK1;MIDN;P4HA1;DUSP11;CRYBG3;SPRY4;ERRFI1;PFKFB3;CHDH;SLC38A2;SNAP29;SOX21;SETD7;KMT5A;ZFP397;DNAJB1;PRDM2;ELL2;ALKBH5;2610008E11RIK;HSP90B1;DLC1;STK40;FXR1;ZBTB40;RUNDC1;NR4A3;TXLNA;NCOA3;DNASE1L2;E2F6;SPRY3;PPRC1;TRA2A;GABPA;PHLDA1;ZFP84;MTMR4;PPP1R3C;NR4A1;SLC2A4RG-PS;SETD1B;TNFRSF25;JUNB;ERBB3;CLK1;HSPA4;ESCO1;DNAJA1;AR…	Abcc5 Glutamate Conjugates Analogs GSE68628 1__RNAseq_Automatic_GEO_Signatures_Mouse_Down	Male_TYR_Saline_vs_Male_WT_Saline
Rummagene_signatures	PMC8004706-biology-10-00247.nxml--List Of HSPs Up-Regulated In BC Up	0.779453	2.22023	0	0.00258763	0.048	0.136	19	24	HSPH1;HSP90B1;HSPA5;CCT6A;TRAP1;HSPE1;HSPA8;HYOU1;HSP90AB1;CCT2;HSPD1;HSPA2;CCT5;HSPA1A;CCT7;HSP90AA1;CCT4;CCT3;HSPA13	PMC8004706-biology-10-00247.nxml--List Of HSPs Up-Regulated In BC Up__Rummagene_signatures	Male_TYR_NAP_vs_Male_WT_Saline
RNAseq_Automatic_GEO_Signatures_Mouse_Down	Pyridoxine Glutathione Pkm2-Mediated Transactivation GSE143164 1	0.53947	2.21983	0	0.000393983	0.016	0.2277	136	244	ANKRD52;HERC2;ZFHX2;AGO2;CEP350;FASN;PPP1R12B;GOLGB1;ANKRD11;BOD1L;ABCA2;ZBTB37;HIPK2;2610005L07RIK;CEP164;CBL;ZNFX1;CFAP54;SETD1B;KMT2C;HSPG2;PLXNA1;SOCS7;POLR2A;TET3;DNMT3A;PTPRF;KDM6B;GOLGA4;KMT2A;MAP1B;LRP4;ATP2B4;UBR5;SYNE2;DST;BIRC6;TMEM72;MDN1;INTS1;SRGAP3;ZFP609;TNRC18;HEG1;BPTF;FBXL18;IQSEC1;ABCC5;ZFP236;BCL9;MDM4;GM42927;WDFY3;PRRC2C;KIF1B;DNAL1;PHF3;ANKRD10;PTPN14;NUMA1;RERE;ADGRV1;DAA…	Pyridoxine Glutathione Pkm2-Mediated Transactivation GSE143164 1__RNAseq_Automatic_GEO_Signatures_Mouse_Down	Female_TYR_NAP_vs_Female_WT_Saline
DSigDB	tanespimycin PC3 UP	0.609568	2.21908	0	0.00144026	0.069	0.0904	29	70	SERPINH1;MANF;SLC5A3;PDIA4;HSPH1;SDF2L1;DNAJC3;HSPA1B;HSPA5;HYOU1;TMEM50B;P4HA2;CLU;DNAJB1;HSP90B1;CACYBP;HSPA4L;HSPB8;HSPA1A;HSPB1;HSPE1;AHSA1;SEL1L;FKBP4;BAG3;HERPUD1;HSPA4;DNAJA1;CHORDC1	tanespimycin PC3 UP__DSigDB	Male_TYR_Saline_vs_Male_WT_Saline
Rare_Diseases_GeneRIF_ARCHS4_Predictions	Congenital diaphragmatic hernia	0.520892	2.21853	0	0.00142079	0.069	0.1462	71	190	SERPINH1;TGFBR2;TEAD1;DST;TANC1;FNDC3B;SLC12A4;COL3A1;CHST3;CREB3L2;PALLD;HSPG2;SH3D19;EPAS1;DOCK1;PARVA;COL1A2;SETD7;TNS3;COL18A1;CLIC4;SLC39A14;TJP1;YAP1;ITGB5;DLC1;EHD2;ADAMTS2;GPC1;FILIP1L;TBX3;ADGRA2;DAB2;COL6A2;AFAP1;ZCCHC24;DDR2;SPARC;PLOD2;UBE2H;FN1;WDFY3;FERMT2;LAMB1;MPRIP;MRC2;PRRX1;SH3PXD2B;TRIO;TPM4;TSPAN9;ARHGAP31;CTIF;PLOD1;TNS2;NFE2L1;EVC;LAMC1;SIK2;EXOC6B;NID1;LTBP3;SCARB2;SNX33;I…	Congenital diaphragmatic hernia__Rare_Diseases_GeneRIF_ARCHS4_Predictions	Male_TYR_Saline_vs_Male_WT_Saline
Rummagene_transcription_factors	PMC7502540-NIHMS1601243-supplement-1601243 SourceDataTable3.xlsx-Sheet1-UPR ATF6 ATF6	0.78545	2.21813	0	0.00140185	0.069	0.0696	13	19	MANF;PDIA4;DNAJB11;CRELD2;HSPA5;HYOU1;TMEM50B;CALR;PDIA6;SLC39A14;SELENOK;SEL1L;HERPUD1	PMC7502540-NIHMS1601243-supplement-1601243 SourceDataTable3.xlsx-Sheet1-UPR ATF6 ATF6__Rummagene_transcription_factors	Male_TYR_Saline_vs_Male_WT_Saline
ARCHS4_TFs_Coexp	GATAD2B human tf ARCHS4 coexpression	0.527609	2.21739	0	0.000407294	0.017	0.2307	141	274	FOXK1;AGO2;CIT;SMARCC2;GNAO1;SFSWAP;ANKRD11;MKI67;TNRC6C;ADGRL1;HIPK2;KDM3B;SETD5;CBL;SETD1B;KMT2C;DICER1;UBAP2L;KDM2A;FOXJ3;KMT2E;PRDM2;SOCS7;BRD2;KIF21B;POLR2A;RNF165;TET3;TMEM178B;PHF21A;GSE1;PRR14L;KDM6B;POM121;TANC2;SSBP3;CRTC2;KMT2A;AMER2;SYNE2;FNBP1;DLG2;ZBTB4;ARHGAP35;ASXL2;WIPF1;HECTD4;SOGA1;SCAF4;BPTF;ATXN7;IQSEC1;BCORL1;BRD1;BCL9;KALRN;CELF2;BRWD3;MDM4;PIP4K2B;PRRC2C;RFX7;KIF1B;SMG7;TA…	GATAD2B human tf ARCHS4 coexpression__ARCHS4_TFs_Coexp	Female_TYR_NAP_vs_Female_WT_Saline
Tabula_Sapiens	Bladder-macrophage	0.57993	2.21484	0	0.00158904	0.08	0.2126	47	93	HSPH1;HSPA1B;HSPA5;C1QB;ND2;TPT1;COX3;C1QA;DNAJB1;RPL30;CST3;FTH1;GLUL;RPL13A;HSPA1A;HSPB1;RPL37;RPS19;PTMA;G0S2;LGALS1;RPS28;RPS16;SOD2;CCL3;ND4;RPL41;RPL18A;RPS9;CYTB;HSP90AA1;RPS15;SRGN;HSP90AB1;COX1;THBS1;COX2;NFKBIA;RPL32;B2M;RPL34;TMSB4X;ND1;RPS11;UBA52;RPS24;HSPD1	Bladder-macrophage__Tabula_Sapiens	Male_TYR_Saline_vs_Male_WT_Saline
HDSigDB_Human_2021	Striatum RNA M11 Module (Greenyellow) PMID26900923	0.516391	2.21458	0	0.00158686	0.081	0.1726	96	213	CRYAB;LCAT;ENG;PLAAT3;CLN8;EPAS1;SH3TC1;WWTR1;TCN2;KCNK13;NDRG2;PKP4;RASGRP3;MTSS2;RORC;ERMN;ASRGL1;ACSBG1;TMEFF2;IGFBP5;TIE1;PHLPP1;GAB1;PADI2;HAPLN2;EDNRB;PLTP;MLC1;CXCL12;FTH1;PYGB;PLA2G7;ZFP14;MSN;PLCL1;PM20D1;CD63;MKS1;WNT7B;CARD10;ALDH1L2;ACSS1;GNA12;NDRG1;QKI;CSRP1;FGFR2;SVEP1;SLAIN1;PKD2L1;ELOVL5;GATM;FERMT2;ERBB3;ARSG;RASSF2;AVEN;ELOVL1;GSTM1;TLCD3A;TPM4;WRAP53;KIFC3;FGFR3;ABHD4;TNS2;MGP…	Striatum RNA M11 Module (Greenyellow) PMID26900923__HDSigDB_Human_2021	Male_TYR_Saline_vs_Male_WT_Saline
HDSigDB_Mouse_2021	Down-regulated Genes In Cerebellum Of Dox Treated FRDAkd Mice At 16 Wk GSE98790	0.684254	2.21397	0	0.00163938	0.084	0.1163	17	35	GPR17;EMP2;PDIA4;CRELD2;FAM234A;OGN;XBP1;CALR;HSPA1A;HSPB1;TMEM100;MYOC;FXN;CCDC117;MKKS;PFKL;MAL	Down-regulated Genes In Cerebellum Of Dox Treated FRDAkd Mice At 16 Wk GSE98790__HDSigDB_Mouse_2021	Male_TYR_Saline_vs_Male_WT_Saline
RNAseq_Automatic_GEO_Signatures_Mouse_Down	Triggering A1-Like Tri-Glial Dysfunctions GSE156542 2	0.535022	2.21313	0	0.000454596	0.02	0.1822	114	243	MYRF;ZFHX2;OTUD7B;MAST4;USP54;GAB1;TUBB4A;SRCIN1;MAP7;TPPP;CLDN11;ABCA2;SRPK3;TARDBP;SULF2;DIP2A;YPEL2;PTPRD;ANKRD28;NKAIN1;CCDC3;5031439G07RIK;MAL;E130308A19RIK;GAS7;SOX10;EPN2;RHOG;KLHL4;KIF21B;SOX8;TMCC3;TET3;TMEM178B;CLMN;ZFP536;ERMN;4933428G20RIK;SEC14L5;GRB14;FNBP1;RASSF2;PLP1;NDRG1;CCDC88A;PACS2;GLI1;ZEB2;TRIM36;CPOX;CNTN2;TTYH2;JOSD2;SNRNP70;MOBP;ARHGAP23;GLTP;PLS1;GATM;STXBP3;TMEM63A;SLA…	Triggering A1-Like Tri-Glial Dysfunctions GSE156542 2__RNAseq_Automatic_GEO_Signatures_Mouse_Down	Female_TYR_NAP_vs_Female_WT_Saline
Enrichr_Submissions_TF-Gene_Coocurrence	TCF20	0.525139	2.21284	0	0.000443231	0.02	0.2279	149	293	ADNP;FOXK1;HERC2;AGO2;MAST4;MGA;FASN;SMARCC2;ANKRD11;MKI67;TRIP12;HIPK2;SETD5;LCOR;TNS3;NAV1;KMT2C;CBX5;CHD4;PRDM2;PLXNA1;RBFOX2;POLR2A;DNMT3A;PTPRF;GSE1;TANC2;RIF1;KMT2A;MAP1B;ATP2B4;UBR5;MYO5A;SYNE2;DST;BIRC6;ILF3;EIF4G1;ARHGAP35;MYO9B;NAV2;CTNND1;TNRC18;RREB1;BPTF;IQSEC1;PLXNA2;AFDN;PSD3;AURKB;WDFY3;PRRC2C;KIF1B;PHF3;AFF4;NUMA1;ST3GAL1;RERE;MBNL1;BHLHE40;PKN1;APC;AHDC1;PIGU;CLASP1;SMARCC1;MYH9…	TCF20__Enrichr_Submissions_TF-Gene_Coocurrence	Female_TYR_NAP_vs_Female_WT_Saline
Enrichr_Submissions_TF-Gene_Coocurrence	BAZ2A	0.523879	2.21242	0	0.000432421	0.02	0.2301	145	293	ADNP;FOXK1;AGO2;CEP350;FASN;SMARCC2;ANKRD11;MKI67;TRIP12;HIPK2;LDLR;LASP1;KDM3B;SETD5;LCOR;NAV1;CBL;SETD1B;KMT2C;DICER1;CBX5;GNAS;UBAP2L;KDM2A;MLXIP;KMT2E;CHD4;BRD2;POLR2A;TET3;DNMT3A;GSE1;KDM6B;ARID5B;RIF1;KMT2A;ZBTB7A;ATP2B4;UBR5;SYNE2;DST;BIRC6;ILF3;MKNK2;MYO9B;JUNB;NAV2;CTNND1;TNRC18;RREB1;BPTF;AURKB;MIDN;WDFY3;PRRC2C;KIF1B;PHF3;BCL9L;AFF4;NUMA1;RERE;MBNL1;BHLHE40;PKN1;MDC1;AHDC1;PIGU;SMARCC1…	BAZ2A__Enrichr_Submissions_TF-Gene_Coocurrence	Female_TYR_NAP_vs_Female_WT_Saline
HDSigDB_Human_2021	Microglia (Type 2) Gene Module From Mouse Brain PMID20616000	0.594668	2.2106	0	0.00375624	0.073	0.1487	36	81	HSPH1;HSPA1B;DNAJB11;MANF;CCN2;HSP90B1;ZDHHC14;P4HA1;PDIA6;XBP1;HSPA5;GADD45A;NAB2;DNAJA1;CRELD2;EED;TIPARP;RPL7L1;DNAJB1;CHORDC1;RPN1;NR4A1;ERRFI1;DUSP6;WIZ;HSPA1A;CCNG2;GDAP2;GJB6;DUSP1;HTRA1;NCK1;SLC2A1;BCL6;ST13;FOS	Microglia (Type 2) Gene Module From Mouse Brain PMID20616000__HDSigDB_Human_2021	Male_TYR_NAP_vs_Male_WT_Saline
TF_Perturbations_Followed_by_Expression	PLAGL2 OE MOUSE GSE21143 CREEDSID GENE 2546 DOWN	0.523265	2.21003	0	0.00194235	0.102	0.1686	71	168	ALDH1A1;SERPINH1;CRYAB;EMP2;SLC5A3;FAM234A;TMEM176B;CNN3;MRPS6;TPT1;NDRG2;TNFRSF21;METRN;ATP1A2;MYO10;HOPX;PLCE1;PADI2;GFAP;EDNRB;CST3;MLC1;PYGB;RPL13A;PLA2G7;MMD2;SDC4;TST;SLC25A23;PCDHGA10;SPARC;AQP4;TIMP3;CSRP1;ZFP36L1;PRDX6;OAT;MYCN;NTSR2;IGSF11;C1QL1;ARHGEF26;JUNB;ATP1B2;GRN;ARHGEF4;SERPINE2;CAPNS1;SELENOP;REEP5;ABHD4;BSG;PLOD1;RPL41;SPARCL1;RPL18A;NPC2;PIGQ;PLEKHB1;FXYD1;SLC6A9;TUBA1B;GPX4;…	PLAGL2 OE MOUSE GSE21143 CREEDSID GENE 2546 DOWN__TF_Perturbations_Followed_by_Expression	Male_TYR_Saline_vs_Male_WT_Saline
ARCHS4_TFs_Coexp	ZNF609 human tf ARCHS4 coexpression	0.525049	2.20768	0	0.000527656	0.024	0.2307	138	277	FOXK1;ANKRD52;HERC2;AGO2;SMARCC2;SFSWAP;ANKRD11;MKI67;TRIP12;KDM3B;ALMS1;SETD5;NACC1;SETD1B;KMT2C;UBAP2L;KDM2A;CHD4;AKT1;KDM5C;SOCS7;BRD2;ZSWIM8;POLR2A;TET3;GSE1;POM121;FBRS;CARM1;KMT2A;UBR5;DVL3;BIRC6;ILF3;EIF4G1;ARHGAP35;ASXL2;SCAF1;INTS1;TNRC18;HECTD4;USP24;SOGA1;BPTF;ATXN7;BCL9;PTPN23;UGGT1;BAG6;USP36;PRRC2C;SMG7;BCL9L;NUMA1;RERE;ZZEF1;MDC1;CLASP1;SMARCC1;RCOR1;NFAT5;SPEN;SAMD4B;ATP11A;AP2B1;…	ZNF609 human tf ARCHS4 coexpression__ARCHS4_TFs_Coexp	Female_TYR_NAP_vs_Female_WT_Saline
Allen_Brain_Atlas_up	lateral part of alar p2	0.516167	2.20664	0	0.00114313	0.056	0.2122	119	268	CIT;ELMO1;GPR12;RIMS2;CACNG5;GDPD5;GABRA4;IYD;CRLF1;GRM1;AXIN2;NPR1;FAM110B;SRGAP1;CACNA1C;CLMN;PDE7B;NRL;OPRM1;SPOCK3;VAV3;CHRNA4;MYO1B;GRID2IP;APBB2;FHDC1;TPD52L1;TLN2;SCUBE2;INPP5A;TRPM6;DGKI;PRKCH;GPR151;TRPC3;KDM3B;IAH1;CDYL;KCNJ12;HRH3;SHISA6;CLVS2;ZIC1;TCF7L2;RORB;PLEKHG1;TMEM163;CDKL5;CACNB2;AGFG1;RAB3C;SHANK3;GDF11;PTPN3;TMEM131;MYO5C;CHST8;SECISBP2L;GABRD;CLASP2;ADARB2;EPHA8;PTPN4;RGS8;…	lateral part of alar p2__Allen_Brain_Atlas_up	Female_TYR_Saline_vs_Female_WT_Saline
Reactome_2022	Attenuation Phase R-HSA-3371568	0.751266	2.20603	0	0.00203472	0.109	0.1514	15	24	SERPINH1;HSPH1;HSPA1B;TNFRSF21;PTGES3;DNAJB1;HSPA1A;FKBP4;EP300;RLN1;COL4A6;HSP90AA1;HSPA8;HSP90AB1;HSPA2	Attenuation Phase R-HSA-3371568__Reactome_2022	Male_TYR_Saline_vs_Male_WT_Saline
DSigDB	geldanamycin MCF7 UP	0.583764	2.20432	0	0.00444409	0.091	0.0983	37	88	HSPH1;PDIA4;HSPA1B;MANF;RGS2;CREB3L2;FNDC3B;SLC5A3;HSP90B1;HSPA5;SDF2L1;GFPT1;P4HA2;DNAJA1;CRELD2;CACYBP;FXR1;HYOU1;PGM3;TMEM50B;DNAJB1;MAGT1;CHORDC1;SERPINH1;EIF2AK3;STIP1;SLC7A11;HSPA4L;RNASE4;SEL1L;TMED5;DIP2C;CDK2AP2;HSPA1A;CCNG2;DNAJB9;DDIT4	geldanamycin MCF7 UP__DSigDB	Male_TYR_NAP_vs_Male_WT_Saline
ARCHS4_TFs_Coexp	MYT1L human tf ARCHS4 coexpression	0.522525	2.20409	0	0.000639078	0.03	0.2601	157	282	RIMS1;CLIP3;RIMS2;MAPT;STX1B;RASAL2;GNAO1;NRXN2;SRCIN1;CPEB3;GARNL3;PTPRN2;PTPRD;ELAVL2;RBFOX2;TMEM178B;KIF1A;LONRF2;GABBR2;PNMA2;GRIA3;ARNT2;TANC2;MAP1B;PHF24;AMER2;SYN1;MYO5A;RHBDL2;GRIN2B;DLG2;LRRC7;CCDC88A;SOBP;UNC80;SRGAP3;MAGI2;XKR4;GRIK2;CACNA1E;KIF5A;SCAMP5;PSD3;KALRN;DYNC1I1;RAB3C;STMN2;TTLL7;KIF1B;NDST3;STXBP5L;SCN8A;ADD2;GPR12;SNAP91;STXBP1;DPP10;STMN1;APC;TUBA1A;SHC3;RAB6B;NAPB;TCF4;S…	MYT1L human tf ARCHS4 coexpression__ARCHS4_TFs_Coexp	Female_TYR_NAP_vs_Female_WT_Saline
Allen_Brain_Atlas_up	Striatum ventral region	0.509973	2.20404	0	0.00120703	0.06	0.1974	128	278	PCDHGA9;NECAB2;ADCY5;SNTG2;KCNIP2;RAB40B;GALNT13;FAM110B;PDE7B;RASD2;DGKB;NRG2;GNAL;LRRTM3;OPRK1;RASGRP2;ABLIM2;LHX6;SPOCK3;PDE10A;MYO1B;KAZN;RARB;RIC8B;ULK4;DACH1;PDYN;ARHGAP10;C2CD2L;CCM2;ACY1;CLIP4;PRKCH;GPRIN3;HIRIP3;GNG7;HSCB;PIK3C2B;SIPA1L1;PTPN5;PPP1R9A;PDE8B;HTR1B;GSG1L;CHRM4;SPEG;INF2;TBC1D8;CPNE5;UPB1;GNB5;NR2C1;PTGES;ZSWIM6;TACR1;DRD1;RGS2;SYTL5;MCHR1;ACTN1;TIAM2;LPL;RBM6;COL6A1;GADD45…	Striatum ventral region__Allen_Brain_Atlas_up	Female_TYR_Saline_vs_Female_WT_Saline
Gene_Perturbations_from_GEO_up	Pde10a KO mouse GSE40377 sample 608	0.508259	2.20264	0	0.00218317	0.119	0.2302	132	248	CABP7;SERPINA3N;TANC1;BGLAP2;KL;SPINK8;OGN;HOMER3;CACHD1;SLC9A2;BCL6;OLFML2B;IQGAP2;LUM;KRT73;GOLM1;ISLR;KCNN2;PCOLCE;IYD;GABRA5;MATN2;SLC24A3;IGFBP2;CALML4;KIT;HOPX;SLC13A4;PDE5A;NRP2;SHISA6;FIBCD1;MTFP1;GFAP;NRP1;GALNT9;HSPA1A;CEBPB;PCDH20;HTR1A;CRLF1;PIP5K1B;IRS1;BHLHE22;EPHA3;PLOD2;PTGDS;EVC2;GM14057;SLC6A20A;FN1;MDGA1;SRL;ST6GALNAC5;CRTAC1;NFIB;HOMER2;CAPN3;ARHGEF26;TNFRSF25;MYOC;NPY2R;ZDHHC…	Pde10a KO mouse GSE40377 sample 608__Gene_Perturbations_from_GEO_up	Male_TYR_Saline_vs_Male_WT_Saline
ARCHS4_TFs_Coexp	SMARCC2 human tf ARCHS4 coexpression	0.525545	2.20114	0	0.000660132	0.034	0.2329	134	264	FOXK1;ANKRD52;HERC2;CLIP3;KLC2;NRXN2;SFSWAP;ANKRD11;MAN2A2;ADGRL1;ABCA2;KDM3B;LZTR1;MEN1;SETD5;DIP2A;SETD1B;UBAP2L;CHD4;AKT1;KDM5C;ZSWIM8;POLR2A;KIF1A;GSE1;ADGRB1;NYAP1;POM121;SCRIB;PTPRA;PITPNM2;DVL3;ILF3;ARHGAP35;PACS2;NDOR1;SCAF1;INTS1;TNRC18;HECTD4;SNRNP70;SOGA1;BCORL1;PTPN23;PIP4K2B;VAMP2;KIF1B;NUMA1;RERE;ANAPC2;TUBGCP6;MDC1;CTIF;DCTN1;USP20;FAM168A;SPEN;MAPK8IP3;AP2B1;ZC3H7B;CHD3;CALCOCO1;W…	SMARCC2 human tf ARCHS4 coexpression__ARCHS4_TFs_Coexp	Female_TYR_NAP_vs_Female_WT_Saline
RNAseq_Automatic_GEO_Signatures_Mouse_Up	Lamin Lncrnas Network Heart GSE135288 1	0.536117	2.20085	0	0.000646379	0.034	0.2456	133	237	FOXK1;ANKRD52;AGO2;MAST4;PCDHGB6;GNAO1;HMBOX1;PEAK1;HIPK2;NFATC2;CBL;SETD1B;KMT2C;SPRED2;MLXIP;KMT2E;PARP4;PRDM2;ZBTB34;NFATC1;RAPH1;FCHO2;POLR2A;TET3;PTPRF;GSE1;KDM6B;WASL;GRIA3;POM121;KMT2A;SLC9A1;CCNK;TNKS;DVL3;ZFP703;TBC1D15;ATF7;CPEB2;NAV2;SH3BP4;ZFP609;SCAF4;IQSEC1;PTPN23;LRRC8A;WDFY3;VAMP2;PRRC2C;RFX7;PTPN14;BCL9L;RERE;NPC1;ZFP871;APC;AAK1;R3HDM2;NR1D1;CTIF;NFAT5;FAM168A;SPEN;SAMD4B;INO80D…	Lamin Lncrnas Network Heart GSE135288 1__RNAseq_Automatic_GEO_Signatures_Mouse_Up	Female_TYR_NAP_vs_Female_WT_Saline
Allen_Brain_Atlas_up	Medial group of the dorsal thalamus	0.514881	2.20055	0	0.0013377	0.068	0.1713	105	258	GCAT;CACNG4;CIT;ELMO1;GPR12;RIMS2;CACNG5;GABRA4;DIXDC1;IYD;GRM1;AXIN2;SRGAP1;CACNA1C;UMODL1;CLMN;PDE7B;OPRM1;TDRD7;SPOCK3;CHRNA4;MYO1B;GRID2IP;FHDC1;TLN2;INPP5A;TRPM6;TOX;PRKCH;GPR151;TRPC3;IAH1;KCNJ12;HRH3;SNTB1;ZIC1;TCF7L2;PLEKHG1;CDKL5;CACNB2;ATP11A;AGFG1;RAB3C;GDF11;PTPN3;CDAN1;HIP1R;DSG3;COL2A1;CHST8;RBM6;MOSPD2;SECISBP2L;DPYSL5;GABRD;ADARB2;PTPN4;STXBP6;TMEM150A;CYLD;ARID5B;NKD1;SYT9;RAMP3;…	Medial group of the dorsal thalamus__Allen_Brain_Atlas_up	Female_TYR_Saline_vs_Female_WT_Saline
Gene_Perturbations_from_GEO_down	Aplp2 KO mouse GSE25926 sample 398	0.521037	2.20053	0	0.00224246	0.123	0.1541	82	188	ABCA8A;SERPINH1;MANF;SLC5A3;HSPH1;ARC;SDF2L1;KL;CRELD2;TMEM33;HSPA1B;HSPA5;DYNLL1;P4HA1;IQGAP2;PDIA3;RHBDL3;STIP1;PRELP;SBK1;HTR2C;CLDN2;DIO2;PCOLCE;TUBB2B;CLIC6;CD59A;MATN2;DOC2B;TEC;CALML4;HSP90B1;RNF41;PRLR;HSPB8;TUBA1C;HSPA1A;HSPB1;STEAP1;DNAJA4;SULF1;NNT;CNR1;PPP1R3C;ZFP180;WDR86;ACKR3;TMEM72;KRT18;PRR32;CHORDC1;ZFP185;FOLR1;IFRD1;SGSM1;F5;AQP1;SLC2A12;PDGFD;OTX2;DDIT4;FAM177A;POPDC3;KBTBD7;…	Aplp2 KO mouse GSE25926 sample 398__Gene_Perturbations_from_GEO_down	Male_TYR_Saline_vs_Male_WT_Saline
Tabula_Sapiens	Muscle-endothelial Cell Of Artery	0.57558	2.20026	0	0.00224959	0.124	0.1898	44	93	HSPA1B;EPAS1;ND2;TPT1;COX3;CLU;DNAJB1;IGFBP3;RPL30;FTH1;HSPA1A;HSPB1;RPL37;KCTD12;TIMP3;RPS19;PTMA;RPL26;RPS28;DNAJA1;RPL9;ND4;RPL41;MGP;SPARCL1;RPL18A;RPS9;CYTB;HSP90AA1;HSPA8;SRGN;RPS29;HSP90AB1;COX1;JUN;COX2;NFKBIA;RPL32;RPL21;B2M;RPL36;SOCS3;RPL34;TMSB4X	Muscle-endothelial Cell Of Artery__Tabula_Sapiens	Male_TYR_Saline_vs_Male_WT_Saline
NIH_Funded_PIs_2017_Human_GeneRIF	Witztum Joseph L (University Of California San Diego)	0.800248	2.19999	0	0.00222312	0.124	0.1115	7	19	LCAT;COL18A1;PLTP;PLA2G7;ABCG1;ABCA1;CFH	Witztum Joseph L (University Of California San Diego)__NIH_Funded_PIs_2017_Human_GeneRIF	Male_TYR_Saline_vs_Male_WT_Saline
DSigDB	alvespimycin HL60 UP	0.695967	2.19978	0	0.00219727	0.124	0.1436	23	37	SERPINH1;SLC5A3;HSPH1;HSPA1B;STIP1;ABHD3;DNAJB1;CACYBP;HSPA4L;HSPA1A;HSPB1;AHSA1;FKBP4;BAG3;HSPA4;DNAJA1;CHORDC1;PLOD1;HSP90AA1;HSPA8;ENGASE;HSP90AB1;SNAP23	alvespimycin HL60 UP__DSigDB	Male_TYR_Saline_vs_Male_WT_Saline
Disease_Perturbations_from_GEO_up	Parkinson's disease DOID-14330 human GSE7621 sample 941	0.495189	2.19975	0	0.00217202	0.124	0.2198	146	302	PCDHGA8;LRP4;SERPINH1;MANF;CRYAB;SLC5A3;TRMT112;HSPH1;SOX8;CRELD2;HSPA1B;HSPA5;WASF3;DYNLL1;P4HA1;MRPS6;STIP1;HADHB;SLCO1C1;FGF1;SRPX;PAQR8;DENND5A;ATF4;TPT1;PTGES3;MEGF10;ATP1A2;MATN2;LIX1;TNS3;CLU;ASRGL1;ACSBG1;DNAJB1;SNX18;PPP1CC;HSP90B1;SHISA6;SLC14A1;CST3;MLC1;CACYBP;SORBS1;HILPDA;SDC4;HSPA1A;HSPB1;BMI1;CEBPB;HMGN3;ZCCHC24;HSPE1;DAAM2;SPARC;AHSA1;AQP4;PTGDS;NDRG1;FKBP4;CSRP1;BAG3;PRDX6;ARHGE…	Parkinson's disease DOID-14330 human GSE7621 sample 941__Disease_Perturbations_from_GEO_up	Male_TYR_Saline_vs_Male_WT_Saline
DSigDB	geldanamycin HL60 UP	0.601882	2.19904	0	0.00219577	0.126	0.1677	39	73	SERPINH1;SLC5A3;PDIA4;HSPH1;CRELD2;HSPA1B;HSPA5;HYOU1;TMEM50B;STIP1;CCNG2;ABHD3;P4HA2;ANXA6;DNAJB1;HSP90B1;NR4A3;CACYBP;HSPA4L;HSPA1A;HSPB1;AHSA1;SEL1L;FKBP4;BAG3;CLK1;HSPA4;DNAJA1;RGS2;CHORDC1;PLOD1;HSP90AA1;HSPA8;ENGASE;HSP90AB1;SNAP23;CFLAR;CASP1;THBS1	geldanamycin HL60 UP__DSigDB	Male_TYR_Saline_vs_Male_WT_Saline
GeneSigDB	18006812-TableS1	0.526207	2.19838	0	0.00218706	0.127	0.182	84	178	SERPINH1;TANC1;PAPSS2;ENG;COL3A1;HSPG2;FCHO2;TMEM176B;LOXL1;WWTR1;LUM;C1QB;PCOLCE;PARVA;COL1A2;ANKRD29;IDH1;VCAM1;TNS3;CLU;C1QA;IGFBP5;TJP1;YAP1;RGL1;ACVRL1;CXCL12;HSPB8;CD63;CCL19;DAB2;DDR2;RGS5;KCTD12;EMCN;SPARC;COL1A1;PTGDS;SULF1;C1QC;FN1;NFIB;KCNJ10;WDFY3;LAMB1;ITGA9;SLC1A3;PRRX1;ATOX1;CXCL9;ITPRIPL2;IRAK3;CP;ADAMTS9;ANTXR1;SPARCL1;EPHX1;LAMC1;C7;FUCA1;RHOBTB3;MFAP4;C3;MYLK;TEAD2;COL15A1;PGF;…	18006812-TableS1__GeneSigDB	Male_TYR_Saline_vs_Male_WT_Saline
Tabula_Muris	Stromal Cell Trachea CL:0000499	0.573428	2.19831	0	0.00216276	0.127	0.2033	47	93	SERPINH1;FNDC3B;COL3A1;NFIA;OGN;LOXL1;PRELP;LUM;ISLR;PCOLCE;COL1A2;FGFR1;ECM2;ITM2A;CD63;COL6A2;DDR2;SPARC;COL1A1;TIMP3;NFIB;COLEC12;MRC2;PRRX1;MAGED1;SERPINE2;CD302;PLXDC2;MGP;ANTXR1;LTBP3;FXYD1;RNASE4;TCF4;DKK3;PTGIS;COL5A2;BGN;COL6A3;LPAR1;ABI3BP;TGFBR3;BICC1;CEBPD;GEM;SERPINF1;CRTAP	Stromal Cell Trachea CL:0000499__Tabula_Muris	Male_TYR_Saline_vs_Male_WT_Saline
HDSigDB_Human_2021	Genes Up-Regulated By HSP90 Inhibitor In Quadriceps Of R6/2 Mice GSE95602	0.62602	2.1968	0	0.00221706	0.131	0.1571	26	53	SERPINH1;SLC5A3;HSPH1;TMEM33;HSPA1B;P4HA1;STIP1;NAT2;DOK6;DNAJB1;CACYBP;HSPA4L;HILPDA;HSPA1A;AHSA1;FKBP4;BAG3;UNC45B;DNAJA1;CHORDC1;CCDC117;SWT1;HSP90AA1;HSP90AB1;HHEX;LRR1	Genes Up-Regulated By HSP90 Inhibitor In Quadriceps Of R6/2 Mice GSE95602__HDSigDB_Human_2021	Male_TYR_Saline_vs_Male_WT_Saline
HDSigDB_Human_2021	Down-regulated Genes In Cerebellum Of Dox Treated FRDAkd Mice At 16 Wk GSE98790	0.67418	2.19677	0	0.00219296	0.131	0.1163	18	37	GPR17;EMP2;PDIA4;CRELD2;FAM234A;OGN;HSPA1B;XBP1;CALR;HSPA1A;HSPB1;TMEM100;MYOC;FXN;CCDC117;MKKS;PFKL;MAL	Down-regulated Genes In Cerebellum Of Dox Treated FRDAkd Mice At 16 Wk GSE98790__HDSigDB_Human_2021	Male_TYR_Saline_vs_Male_WT_Saline
RNAseq_Automatic_GEO_Signatures_Human_Down	Mirnas Affected Antagomir-17 Treatment GSE76663 1	0.550983	2.19647	0	0.0006478	0.037	0.196	80	163	HERC2;KSR1;ESPL1;CIT;NDST1;ZXDA;MKI67;LDLR;ADCY7;DIP2A;TNS3;NAV1;CBL;PKHD1L1;PARP4;HSPG2;SLC36A1;THSD4;KIF21B;COL27A1;PTPRF;PRR14L;POLR1A;RALGAPA2;ADAMTS4;FBN1;RAPGEF1;ZBED6;SYNE2;BIRC6;EIF4G1;ARHGAP35;RAB3B;NAV2;MDN1;PFAS;HECTD4;RREB1;PIK3C2B;PLXNA2;EPG5;PSD3;IL1RL1;PTPN14;ZZEF1;ITGB3;LTB4R2;NSD1;TFRC;HERC1;FOS;CSPG4;AFAP1;KMT2D;ADAR;CMTM4;NKTR;KIF13B;DOCK10;DNMT1;INCENP;HUWE1;CHD7;FBN2;UBN1;PPI…	Mirnas Affected Antagomir-17 Treatment GSE76663 1__RNAseq_Automatic_GEO_Signatures_Human_Down	Female_TYR_NAP_vs_Female_WT_Saline
Enrichr_Submissions_TF-Gene_Coocurrence	GPATCH8	0.518777	2.19567	0	0.000652303	0.038	0.229	142	291	ADNP;FOXK1;AGO2;MGA;CCNT2;CEP350;ANKRD11;MKI67;TRIP12;SETD5;LCOR;NAV1;KMT2C;DICER1;UBAP2L;CNOT4;KDM2A;KMT2E;CHD4;PRDM2;BRD2;RBFOX2;DIP2B;POLR2A;RICTOR;DNMT3A;GSE1;FUBP1;GOLGA4;ARID5B;RBM25;RIF1;KMT2A;MAP1B;UBR5;MYO5A;SYNE2;DST;BIRC6;ILF3;EIF4G1;ASXL2;CTNND1;RREB1;SCAF4;BPTF;AURKB;CELF2;WDFY3;PRRC2C;KIF1B;PHF3;THOC2;AFF4;NUMA1;YTHDC1;RERE;MBNL1;BHLHE40;PKN1;APC;AAK1;PIGU;CLASP1;SBNO1;NFAT5;NLRP6;W…	GPATCH8__Enrichr_Submissions_TF-Gene_Coocurrence	Female_TYR_NAP_vs_Female_WT_Saline
Aging_Perturbations_from_GEO_up	Human brain (frontal cortex) 55 years vs 82 years GSE53890 aging:229	0.506945	2.19445	0	0.00230688	0.138	0.2283	123	237	LRP4;CRYAB;SPP1;SOX8;HSPA1B;CRYBG3;FGF1;PAQR8;ISLR;PFKFB3;TMCC3;DOCK5;MEGF10;ERMN;CSF1R;RBM4B;CLIC4;TJP1;RDX;FKBP5;TOB2;GAB1;SLC14A1;GFAP;HAPLN2;HEATR5A;JAM3;SDC4;EFS;HSPB1;GAL3ST1;ZCCHC24;BBX;CDH19;DAAM2;PLOD2;AQP4;CDR2L;NDRG1;RALGDS;APLNR;QKI;WLS;CSRP1;PRDX6;MID1IP1;PLXNB1;CLMN;PTMA;GREM1;SLAIN1;CAPN3;AMER2;VEZF1;CLK1;PDK4;RASSF2;MYRF;ELOVL1;PREX1;SALL1;SLC39A12;F3;GLTP;CP;FGFR3;MYOT;HCLS1;TNFR…	Human brain (frontal cortex) 55 years vs 82 years GSE53890 aging:229__Aging_Perturbations_from_GEO_up	Male_TYR_Saline_vs_Male_WT_Saline
RNAseq_Automatic_GEO_Signatures_Human_Down	Characterization Mosaic Rett Single-Nucleus GSE113673 1	0.504164	2.19436	0	0.00228234	0.138	0.1808	100	227	LRP4;NFIA;SH3D19;DOCK1;SLC7A11;SLCO1C1;CAPN2;CTDSP1;PAQR8;NDRG2;SOX21;MEGF10;NHSL1;NOTCH1;ATP1A2;AASS;TNS3;ERMN;CLU;CSF1R;PLEKHO2;MYO10;YAP1;FKBP5;PHLPP1;TJP2;PADI2;ITM2A;CST3;PLTP;MLC1;GLUL;KAT2B;SDC4;EFS;HEPH;ZCCHC24;PTTG1IP;BBX;ACSS1;AQP4;PTGDS;QKI;CSRP1;ADORA2B;ZFP36L1;BMPR1B;PLXNB1;FGFR2;SAMSN1;PPP1R3C;NTSR2;KCNJ10;GATM;FERMT2;RPS28;PDK4;SLC1A3;PREX1;F3;SEMA3B;FGFR3;ITPKB;SOX9;SLC7A10;DOCK8;…	Characterization Mosaic Rett Single-Nucleus GSE113673 1__RNAseq_Automatic_GEO_Signatures_Human_Down	Male_TYR_Saline_vs_Male_WT_Saline
Pfam_Domains_2019	HECT	0.751068	2.19336	0	0.000649017	0.04	0.1534	16	27	HERC2;TRIP12;SMURF1;G2E3;HECTD2;ITCH;UBR5;HECW2;HERC3;HECTD4;AREL1;HECW1;HERC1;UBE3B;HUWE1;SMURF2	HECT__Pfam_Domains_2019	Female_TYR_NAP_vs_Female_WT_Saline
InterPro_Domains_2019	HECT domain	0.751068	2.19336	0	0.000649017	0.04	0.1534	16	27	HERC2;TRIP12;SMURF1;G2E3;HECTD2;ITCH;UBR5;HECW2;HERC3;HECTD4;AREL1;HECW1;HERC1;UBE3B;HUWE1;SMURF2	HECT domain__InterPro_Domains_2019	Female_TYR_NAP_vs_Female_WT_Saline
HDSigDB_Mouse_2021	Genes Up-Regulated By HSP90 Inhibitor In Quadriceps Of WT Mice GSE95602	0.575794	2.19269	0	0.00558343	0.12	0.1619	46	97	HSPH1;HSPA1B;MRPS6;SLC5A3;P4HA1;PLEKHO2;SWT1;CCT6A;DNAJA1;HEATR5A;TMEM33;CACYBP;HSPE1;JMJD6;SLC29A3;GSC;FKBP4;MGAT5B;AHSA2;ANKRD34A;DNAJB1;PHLDA1;PTGES3;CNPY4;CHORDC1;SHF;SERPINH1;UNC45B;STIP1;HSPB1;HSPA4L;PLEKHF2;HSPD1;GAS1;HSPA1A;CCT7;SPHK2;HSP90AA1;CYBC1;MBOAT7;CCT3;ST13;TRIB1;DLK2;DLL1;CD300C2	Genes Up-Regulated By HSP90 Inhibitor In Quadriceps Of WT Mice GSE95602__HDSigDB_Mouse_2021	Male_TYR_NAP_vs_Male_WT_Saline
Enrichr_Submissions_TF-Gene_Coocurrence	PRDM15	0.51943	2.1916	0	0.000699839	0.043	0.2351	156	296	FOXK1;AGO2;DUSP5;TRPM2;MAST4;CIT;FASN;ANKRD11;MKI67;LDLR;PTPRN2;NFATC2;LCOR;YPEL2;TNS3;RUNX1;NAV1;KMT2C;MLXIP;PDE4B;NR4A1;PRDM2;NFATC1;KCNMA1;PPRC1;TET3;KLF10;VGLL4;DLC1;DNMT3A;PTPRF;APBB2;GSE1;KDM6B;ARID5B;PCDHB16;KMT2A;PITPNM2;ARHGAP26;SYNE2;DST;NDRG1;LPIN1;JUNB;PHRF1;NAV2;SVIL;SERPINB8;TNRC18;RREB1;PIK3C2B;BPTF;IQSEC1;AFDN;KALRN;AURKB;COL5A1;CELF2;HIP1;FGFR1;MDM4;USP36;KIF1B;RERE;BHLHE40;PKN1;…	PRDM15__Enrichr_Submissions_TF-Gene_Coocurrence	Female_TYR_NAP_vs_Female_WT_Saline
SysMyo_Muscle_Gene_Sets	MGS818 Murine age20wk heart failing apoE deficient cystamine 1mo v control GSE25768 down	0.584838	2.19117	0	0.00558238	0.123	0.107	39	89	HSPH1;FKBP5;HSPA1B;MANF;SLC38A2;HSP90B1;P4HA1;XBP1;HSPA5;DNAJA1;POPDC3;CEBPB;FAM107A;FYN;CACYBP;IVNS1ABP;PTGDS;KCNIP2;AHSA2;DNAJB1;PHLDA1;CHORDC1;JUN;NR4A1;ERRFI1;AQP1;STIP1;SERPINB6B;ATP5E;ELL2;NFKBIA;GLUL;OTUD1;HINT3;HSPA1A;DNAJB9;TUBB2A;DDIT4;DUSP1	MGS818 Murine age20wk heart failing apoE deficient cystamine 1mo v control GSE25768 down__SysMyo_Muscle_Gene_Sets	Male_TYR_NAP_vs_Male_WT_Saline
GTEx_Tissues_V8_2023	Brain - Caudate (Basal Ganglia) Male 50-59 Up	0.576598	2.19059	0	0.00166706	0.088	0.1668	48	98	CACNG4;NECAB2;GABRA4;RASD2;PCP4;DGKB;SCN4B;KCNH4;GNAL;STRIP2;PDE10A;ARPP19;MAPK4;RIC8B;KCTD17;GNG7;PTPN5;RGS14;PCP4L1;GSG1L;CHRM4;KLF16;YJEFN3;ST8SIA3;ANO3;ONECUT2;DRD1;PDE1B;PRKCB;RGS8;HPCA;HTR6;MC4R;SLC24A2;ARPP21;SNN;LRTM2;SYNDIG1L;FBXL16;CNMD;LRRN1;ACBD7;GPR139;POU3F4;NCDN;HS3ST5;GPC5;JAKMIP1	Brain - Caudate (Basal Ganglia) Male 50-59 Up__GTEx_Tissues_V8_2023	Female_TYR_Saline_vs_Female_WT_Saline
Rummagene_signatures	PMC8675870-Table 2.XLS-S2 3 AD OL9 Up 51-Unnamed 2 Up	0.65092	2.19031	0	0.00240216	0.147	0.237	32	47	SLC5A3;PRELP;SLC38A2;NWD1;DENND11;BBX;TNPO1;PLOD2;ZBTB38;QKI;ZFP36L1;MID1IP1;FMNL2;KCNJ10;VEZF1;WNK1;ITPKB;SOX9;RIPOR3;SLC6A9;TMEM47;SLC44A1;CXCR4;NFKBIA;ANLN;GEM;HIPK1;EMP3;HIGD1B;CBX5;KIF5B;YY1	PMC8675870-Table 2.XLS-S2 3 AD OL9 Up 51-Unnamed 2 Up__Rummagene_signatures	Male_TYR_Saline_vs_Male_WT_Saline
Rummagene_signatures	PMC8675870-Table 2.XLS-S2 3 AD OL9 Up 51-Supplementary Table 2 3 List Of 51 Genes Are Consistently Up-Regulated At Least 9 AD Gene Lists Up	0.65092	2.19031	0	0.00240216	0.147	0.237	32	47	SLC5A3;PRELP;SLC38A2;NWD1;DENND11;BBX;TNPO1;PLOD2;ZBTB38;QKI;ZFP36L1;MID1IP1;FMNL2;KCNJ10;VEZF1;WNK1;ITPKB;SOX9;RIPOR3;SLC6A9;TMEM47;SLC44A1;CXCR4;NFKBIA;ANLN;GEM;HIPK1;EMP3;HIGD1B;CBX5;KIF5B;YY1	PMC8675870-Table 2.XLS-S2 3 AD OL9 Up 51-Supplementary Table 2 3 List Of 51 Genes Are Consistently Up-Regulated At Least 9 AD Gene Lists Up__Rummagene_signatures	Male_TYR_Saline_vs_Male_WT_Saline
Allen_Brain_Atlas_up	ventral nuclei	0.510754	2.1898	0	0.00163304	0.088	0.2033	108	265	CIT;ELMO1;GPR12;RIMS2;CACNG5;GDPD5;GABRA4;IYD;HEG1;GRM1;FAM110B;SRGAP1;CACNA1C;CLMN;PDE7B;NRL;SPOCK3;VAV3;CHRNA4;ENAH;MYO1B;GRID2IP;VSIG8;APBB2;FHDC1;TPD52L1;TLN2;SCUBE2;INPP5A;CCM2;HOMER2;PRKCH;TRPC3;KDM3B;IAH1;SYNJ2;CDYL;KCNJ12;HRH3;SHISA6;FANCL;TCF7L2;MYBPH;RORB;PLEKHG1;TMEM163;CACNB2;AGFG1;SHANK3;GDF11;PTPN3;TMEM131;CHST8;WNT3;CPSF3;GRIN2C;SECISBP2L;MYO5A;GGT7;GABRD;ADARB2;TSPAN9;PTPN4;GALNT5…	ventral nuclei__Allen_Brain_Atlas_up	Female_TYR_Saline_vs_Female_WT_Saline
Enrichr_Submissions_TF-Gene_Coocurrence	DOT1L	0.51602	2.18966	0	0.00075124	0.047	0.2301	149	295	ADNP;ANKRD52;AGO2;DUSP5;FASN;ANKRD11;MKI67;PLK3;HIPK2;LDLR;SMAD7;SETD5;FURIN;TNS3;RUNX1;NAV1;KMT2C;DICER1;SLC7A1;SPRED2;KMT2E;CHD4;NR4A1;PLXNA1;BRD2;TTYH3;PPRC1;POLR2A;TET3;EHD1;DLC1;DNMT3A;GSE1;KDM6B;ARID5B;KMT2A;ERRFI1;RAPGEF1;ZBTB7A;DST;MKNK2;NDRG1;MYO9B;JUNB;NAV2;PPM1D;SRGAP3;SERPINB8;TNRC18;RREB1;IQSEC1;AURKB;MIDN;FGFR1;WDFY3;USP36;RFX7;BCL9L;TAF4;BCL3;RERE;BHLHE40;PKN1;UHRF1;AHDC1;PIGU;MYH9…	DOT1L__Enrichr_Submissions_TF-Gene_Coocurrence	Female_TYR_NAP_vs_Female_WT_Saline
HDSigDB_Human_2021	Definite Oligodendrocyte-Enriched Genes PMID18171944	0.577747	2.18962	0	0.000738719	0.047	0.2426	72	116	MYRF;OTUD7B;CLDN11;SRPK3;BFSP2;PRIMA1;ANLN;NIPAL4;GPR17;FA2H;MAL;TMEM182;SOX10;RHOG;RAB7B;MBP;ERBB3;ADAMTS4;ERMN;NKX6-2;PLP1;PRR5L;PRKCQ;CPOX;JOSD2;MOBP;CILK1;GLTP;SLC45A3;TMEM63A;PRR18;GJC3;CLDN14;LPAR1;TMEM163;ENPP6;SLC44A1;GJB1;PLXNB3;CNP;TMEM88B;PLLP;GAL3ST1;RAP1A;RFFL;NFASC;DOCK10;KCNA1;MAP6D1;TMEM125;CEMIP2;HHIP;CCP110;UNC5B;CDK18;MOG;ELOVL7;RNF122;KAZN;TNNI1;EVI2A;PLEKHH1;SLC12A2;KNDC1;IL2…	Definite Oligodendrocyte-Enriched Genes PMID18171944__HDSigDB_Human_2021	Female_TYR_NAP_vs_Female_WT_Saline
HDSigDB_Mouse_2021	Genes Up-Regulated In Inferior Olive Of 5 Week Old ATXN1[82Q] Vs WT GSE122099	0.602923	2.18961	0	0.00246464	0.152	0.1951	35	65	COL3A1;PLXNB2;FZD7;HSPG2;PRELP;LUM;ISLR;PCOLCE;COL1A2;MDFIC;GFAP;COL6A2;LAMB1;KRT18;CCN2;BAIAP2L1;CP;SEMA3B;TRPV4;MRGPRF;EZR;MFAP4;NID1;FXYD1;IGF1;CTSC;LYZ2;ALDH1A2;BGN;TGFB2;PI16;SLC4A10;SLC24A5;BICC1;BMP6	Genes Up-Regulated In Inferior Olive Of 5 Week Old ATXN1[82Q] Vs WT GSE122099__HDSigDB_Mouse_2021	Male_TYR_Saline_vs_Male_WT_Saline
Allen_Brain_Atlas_up	Intermediodorsal nucleus of the thalamus	0.509826	2.18961	0	0.00161671	0.089	0.1713	101	262	GCAT;CACNG4;CIT;RIMS2;CACNG5;GABRA4;DIXDC1;IYD;GRM1;AXIN2;NPR1;SRGAP1;CACNA1C;UMODL1;CLMN;PDE7B;GRM7;OPRM1;TDRD7;CNTNAP3;RUNX1;MYO1B;GRID2IP;ZMYM6;TLN2;INPP5A;TRPM6;TOX;PRKCH;GPR151;KCNJ12;HRH3;SNTB1;TCF7L2;NOTCH4;PLEKHG1;TMEM150C;CDKL5;CACNB2;ATP11A;ALDH4A1;CALB2;AGFG1;CALB1;RAB3C;PTPN3;CDAN1;GGPS1;RCN1;GUSB;CNN2;DPYSL5;RUSC2;SH3KBP1;ATF5;PTPN4;FERMT3;STXBP6;TMEM150A;ZFX;CYLD;GABRA3;MTHFR;NKD1;S…	Intermediodorsal nucleus of the thalamus__Allen_Brain_Atlas_up	Female_TYR_Saline_vs_Female_WT_Saline
HDSigDB_Mouse_2021	Down-regulated Genes In Cerebellum Of Dox Treated FRDAkd Mice After 4 Wk Rescue GSE98790	0.810145	2.18891	0	0.0024828	0.155	0.1228	11	17	GPR17;CRYAB;PDIA4;CRELD2;FAM234A;HSPA1A;HSPB1;TMEM100;FXN;DOK3;MOBP	Down-regulated Genes In Cerebellum Of Dox Treated FRDAkd Mice After 4 Wk Rescue GSE98790__HDSigDB_Mouse_2021	Male_TYR_Saline_vs_Male_WT_Saline
Enrichr_Submissions_TF-Gene_Coocurrence	YEATS2	0.518789	2.1871	0	0.000729187	0.048	0.1835	131	294	ADNP;BAZ1A;MGA;FASN;ENAH;ANKRD11;MKI67;SMC4;TRIP12;LDLR;SETD5;LCOR;TNS3;NAV1;ANLN;TOPBP1;KMT2C;DICER1;UBAP2L;CHD4;PLXNA1;LIMA1;POLR2A;PHF21A;DNMT3A;GSE1;FUBP1;MARCKSL1;KDM6B;ARID5B;MCM6;TANC2;RIF1;KMT2A;MAP1B;ERRFI1;UBR5;SYNE2;DST;BIRC6;ILF3;EIF4G1;NDRG1;MYO9B;LPIN1;NAV2;SVIL;MDN1;SERPINB8;TNRC18;RREB1;TPX2;BPTF;ABCC5;AFDN;PSD3;AURKB;PRRC2C;RFX7;KIF1B;AFF4;RERE;BHLHE40;STMN1;PKN1;SOX4;MCM7;PIGU;C…	YEATS2__Enrichr_Submissions_TF-Gene_Coocurrence	Female_TYR_NAP_vs_Female_WT_Saline
Tabula_Sapiens	Eye-macrophage	0.574916	2.18704	0	0.00254322	0.16	0.2031	48	94	TNFAIP3;HSPH1;HSPA1B;C1QB;ND2;TPT1;COX3;C1QA;DNAJB1;RPL30;CST3;FTH1;GLUL;HSPA1A;RPL37;ZFP36L1;RPS19;C1QC;PTMA;RPS28;PDK4;SOD2;CCL3;SELENOP;ND4;RPL41;RPL18A;RPS9;CYTB;HSP90AA1;RPS15;SRGN;RPS29;HSP90AB1;MAF;LYVE1;IER2;COX1;JUN;COX2;NFKBIA;RPL32;B2M;RPL36;RPL34;TMSB4X;ND1;RPS11	Eye-macrophage__Tabula_Sapiens	Male_TYR_Saline_vs_Male_WT_Saline
RNAseq_Automatic_GEO_Signatures_Mouse_Down	Substantia Nigra Pars Compacta GSE64452 1	0.532424	2.18678	0	0.000717613	0.048	0.2301	126	245	ZFHX2;ETL4;PAG1;MAST4;CCNT2;NDST1;GAN;CEP350;SALL1;TNRC6C;HIPK2;SMAD7;LCOR;TET1;TNS3;5031439G07RIK;KMT2C;DICER1;PKN2;UCK2;KMT2E;PANK3;ZBTB34;SHANK1;FCHO2;KIF21B;IKZF4;EPC1;TET3;PHF21A;DNMT3A;GSE1;PRR14L;ZFP41;CEP85L;ZFP516;TENM4;USP31;DST;CCDC88A;ATF7;NAV2;ZFP609;PLXNC1;OXSR1;ATXN7;IQSEC1;ZFP236;MOB1A;ZFP532;BRWD3;WDFY3;RFX7;STK35;DCX;BCL9L;NOL4L;APC;LRP8;LIMS1;MXD1;WASF2;SPEN;SAMD4B;INO80D;PABPC…	Substantia Nigra Pars Compacta GSE64452 1__RNAseq_Automatic_GEO_Signatures_Mouse_Down	Female_TYR_NAP_vs_Female_WT_Saline
RNAseq_Automatic_GEO_Signatures_Human_Up	Straightforward Extraction High-Quality Glyoxal-Fixed GSE158177 1	0.560568	2.18655	0	0.0007064	0.048	0.1755	74	150	FOXK1;AGO2;NEURL1B;CIT;CEP350;PPP1R12B;ZBTB37;HIPK2;SRPK3;SETD1B;KMT2C;TRIM66;MLXIP;HSPG2;NR4A1;MAGI1;POLR2A;TET3;KDM6B;KMT2A;ZBED6;SYNE2;CEP170B;FRAS1;DST;BIRC6;ARHGAP35;ASXL2;TNRC18;HECTD4;RREB1;SOGA1;WDFY3;BCL9L;AFF4;RERE;ZZEF1;NFAT5;MUC1;SPEN;ATP11A;SSPO;LTB4R2;NCOA2;CMYA5;PHC3;VPS13B;SPTBN1;SHANK2;HERC1;SMG1;TEAD1;AFAP1;KMT2D;BAHCC1;PDPR;SORL1;ZMIZ1;ASH1L;HUWE1;FAT1;NR4A2;HTT;SIPA1L3;GAS2L3;…	Straightforward Extraction High-Quality Glyoxal-Fixed GSE158177 1__RNAseq_Automatic_GEO_Signatures_Human_Up	Female_TYR_NAP_vs_Female_WT_Saline
ARCHS4_TFs_Coexp	PLXNA4 human tf ARCHS4 coexpression	0.519083	2.18595	0	0.000695532	0.048	0.254	157	280	RIMS1;TNR;DPYSL5;MAPT;GNAO1;NRXN2;ADGRL3;SRCIN1;ADGRL1;PTPRD;NAV1;ELAVL2;RBFOX2;KIF21B;TMEM178B;KIF1A;LONRF2;NYAP1;ARNT2;TANC2;MAP1B;MAPK8;MYO5A;ROBO2;TENM4;SATB2;DLG2;LRRC7;SCN2A;TMEM151B;CCDC88A;ILDR2;SOBP;ZEB2;LRRTM2;SRGAP3;HECTD4;XKR4;MYT1L;CACNA1E;TMEM132B;SOGA1;PLXNA2;SOX5;PSD3;KALRN;DYNC1I1;FAM219A;CELF2;STMN2;WDFY3;PIP4K2B;TTLL7;KIF1B;DCX;ELAVL3;SCN8A;ADD2;CCSER1;SNAP91;STXBP1;BHLHE22;SOR…	PLXNA4 human tf ARCHS4 coexpression__ARCHS4_TFs_Coexp	Female_TYR_NAP_vs_Female_WT_Saline
HDSigDB_Human_2021	Cortex RNA M28 Module (Skyblue) PMID26900923	0.491734	2.18481	0	0.00260479	0.167	0.2128	134	295	THSD4;TBX15;SPP1;COL3A1;OGN;FZD7;SLC9A2;LOXL1;SLC7A11;CNN3;LUM;ISLR;PCOLCE;COL1A2;FOXC2;CNN2;PGGHG;C1QTNF7;COL18A1;ASGR1;ECM2;IGFBP2;THBD;IGFBP5;ITGA5;ARHGAP28;YAP1;SLC13A4;TIE1;GFAP;CD63;DAB2;DDR2;OLFML3;TNFAIP8;COL1A1;SLC1A5;PTGDS;TRIM25;SLC19A1;AGTRAP;VSTM4;FN1;C1QTNF2;SVEP1;FAM117A;COLEC12;PRDM6;ALX4;MYOC;IL13RA2;PTGFR;LIMA1;CPED1;FOXD1;GSTM1;MRC2;COL4A6;FMO1;IL10RB;CLEC10A;GPR182;SLC26A7;SDC…	Cortex RNA M28 Module (Skyblue) PMID26900923__HDSigDB_Human_2021	Male_TYR_Saline_vs_Male_WT_Saline
RNA-Seq_Disease_Gene_and_Drug_Signatures_from_GEO	SMCX Adult Amygdala Knockout GSE74630 down	0.498558	2.1844	0	0.000698425	0.049	0.221	227	474	RIMS1;TNR;HERC2;GRAMD1B;PGK1;CLIP3;TENM1;MAST4;MAPT;CIT;STX1B;TUBB4A;SMARCC2;MAP3K9;GNAO1;KLC2;ENAH;EFHD2;PGAM1;ABCA2;AGFG1;PTPRN2;PTPRD;NAV1;SDC3;SNRK;CBX5;GNAS;GNL3L;MAL;SYNGR1;ADIPOR2;NDRG3;KCNMA1;SHANK1;NECAB1;BRD2;OSBPL1A;GM15459;PAKAP;RNF14;AP2M1;CACNG7;KIF1A;LONRF2;PLEKHB1;GABBR2;CLMN;MBP;SYT7;PPM1E;TRF;MAP1B;RCAN2;THY1;PTPN3;HRH3;ATP2B4;SYN1;TRP53INP2;MYO5A;CEP170B;SPOCK2;USP31;PLP1;ARHGA…	SMCX Adult Amygdala Knockout GSE74630 down__RNA-Seq_Disease_Gene_and_Drug_Signatures_from_GEO	Female_TYR_NAP_vs_Female_WT_Saline
HDSigDB_Mouse_2021	Striatum RNA M38 Module (Plum1) PMID26900923	0.511791	2.18328	0	0.000727693	0.051	0.2263	153	320	ZFP935;KSR1;PAG1;DUSP5;TRIM65;ZFP568;NUP50;AGFG1;SETD1B;SLC7A1;GPR17;UBAP2L;KPNA6;FOXJ3;N4BP2L2;RBFOX2;G2E3;CCNT1;NSD3;ZDHHC23;FGD1;LONRF2;CEP120;POM121;MCMBP;ZFP516;ZFP738;UBR5;GFPT1;RAF1;FBXO3;EYA3;CRNKL1;SMAD1;SOS2;ZFP800;STAT6;HECTD4;AFDN;TRP53BP1;RNF19A;TMEM67;FGD6;CASTOR2;UGGT1;CRAMP1;TMEM104;ATAD2B;RFX7;STK35;ELOVL6;PHF3;GPAT4;TENT5A;MAP3K5;ZCCHC2;ZFP326;ZCCHC8;ZFP449;WDCP;LIMS1;BEND4;NEK1…	Striatum RNA M38 Module (Plum1) PMID26900923__HDSigDB_Mouse_2021	Female_TYR_NAP_vs_Female_WT_Saline
HDSigDB_Human_2021	Genes Changed By HSP90 Inhibitor In Quadriceps Of R6/2 Mice GSE95602	0.57816	2.18316	0	0.00616872	0.147	0.142	35	87	HSPH1;HSPA1B;NAT2;SLC5A3;P4HA1;SWT1;DNAJA1;ISL1;TMEM33;FAM107A;CACYBP;SLC27A5;FKBP4;ANKRD34A;HSP90AB1;DNAJB1;CHORDC1;HILPDA;SERPINH1;FGFR3;UNC45B;SERINC3;STIP1;HSPA4L;HSPD1;DOK6;HSPA1A;PCDH8;NEIL3;NAT1;HSP90AA1;OTOP2;HHEX;B3GAT2;AMPD3	Genes Changed By HSP90 Inhibitor In Quadriceps Of R6/2 Mice GSE95602__HDSigDB_Human_2021	Male_TYR_NAP_vs_Male_WT_Saline
HDSigDB_Mouse_2021	Definite Oligodendrocyte-Enriched Genes PMID18171944	0.573387	2.18066	0	0.0007561	0.054	0.2426	74	121	MYRF;OTUD7B;CLDN11;SRPK3;BFSP2;PRIMA1;ANLN;NIPAL4;GPR17;FA2H;MAL;TMEM182;SOX10;RHOG;RAB7B;MBP;TRF;ERBB3;ADAMTS4;ERMN;NKX6-2;PLP1;PRR5L;PRKCQ;CPOX;JOSD2;MOBP;CILK1;GLTP;SLC45A3;TMEM63A;PRR18;GJC3;CLDN14;LPAR1;TMEM163;ENPP6;SLC44A1;GJB1;PLXNB3;UGT8A;CNP;TMEM88B;PLLP;GAL3ST1;RAP1A;RFFL;NFASC;DOCK10;KCNA1;MAP6D1;TMEM125;CEMIP2;HHIP;CCP110;UNC5B;CDK18;MOG;ELOVL7;RNF122;KAZN;TNNI1;EVI2A;PLEKHH1;SLC12A2…	Definite Oligodendrocyte-Enriched Genes PMID18171944__HDSigDB_Mouse_2021	Female_TYR_NAP_vs_Female_WT_Saline
RNA-Seq_Disease_Gene_and_Drug_Signatures_from_GEO	Mecp2 Microglia Null GSE66211 down	0.471375	2.18054	0	0.00274687	0.181	0.2126	206	471	MAN2B2;SERPINH1;MANF;PDIA4;HSPH1;SDF2L1;KL;TMEM33;MLEC;TRF;PLXNB2;HSPA1B;HSPA5;XBP1;GADD45G;ABCA9;SPECC1;TMEM176B;HYOU1;INPP4B;CALR;P4HA1;IL21R;LAG3;PDIA3;DUSP11;STIP1;C1QB;LCP2;TCN2;INTS3;TTC7;MYO18B;CLEC5A;GNA15;TRIM8;PDIA6;TNFRSF21;PTGES3;CLIC6;C5AR1;VCAM1;ZFP385A;TMEM119;IFNGR2;OXCT1;CLU;RASAL3;C1QA;IGFBP2;THBD;DNAJB1;PLAU;PTPN6;ITGB5;HEXA;HSP90B1;MCFD2;FYB;DUSP7;CST3;ZFP467;NRP1;DOCK10;MERTK…	Mecp2 Microglia Null GSE66211 down__RNA-Seq_Disease_Gene_and_Drug_Signatures_from_GEO	Male_TYR_Saline_vs_Male_WT_Saline
Gene_Perturbations_from_GEO_down	Pten KO mouse GSE47520 sample 2251	0.493113	2.17822	0	0.00281527	0.189	0.2012	118	260	SLC10A6;SERPINH1;MANF;SERPINA3N;HSPH1;DNAJB11;SDF2L1;CRELD2;HSPA1B;HSPA5;XBP1;CALR;DNAJB2;CNN3;MRPS6;STIP1;C1QB;DENND5A;TCN2;ERRFI1;RAMP2;AMPD2;PTGES3;CCL9;CLU;DNAJB1;AHSA2;FKBP5;CHIL1;PDE5A;IGFBP3;ACVRL1;HSP90B1;UBALD2;NR4A3;PLTP;CACYBP;RPN1;PHC2;HSPA1A;HSPB1;MFGE8;ATF5;COL6A2;PTTG1IP;HSPE1;OLFML3;AHSA1;APLNR;ACER2;BAG3;PHLDA1;SERPINB6B;SCARB1;TAL1;CLK1;ACKR3;PDK4;DNAJA1;ELOVL1;PIM3;TMCC2;TPM4;A…	Pten KO mouse GSE47520 sample 2251__Gene_Perturbations_from_GEO_down	Male_TYR_Saline_vs_Male_WT_Saline
RNAseq_Automatic_GEO_Signatures_Mouse_Down	Maenli Engrailed-1 Congenital Malformations GSE137329 1	0.531966	2.17778	0	0.000772489	0.057	0.1827	102	232	ADNP;ANKRD52;HERC2;MAST4;MGA;FREM1;NDST1;CEP350;PEAK1;TRIP12;ZBTB37;HIPK2;2610005L07RIK;KDM3B;ALMS1;SETD5;LCOR;TET1;TNS3;DICER1;PANK3;KIF21B;RICTOR;TET3;GSE1;BRCA2;ARID5B;RIF1;KMT2A;VASH1;SMC5;UBR5;MYO5A;SYNE2;FRAS1;DST;BIRC6;ASXL2;FAM13B;SVIL;TMEM72;LRP6;ZFP236;PSD3;BRWD3;WDFY3;ATAD2B;RFX7;MBD5;AFF4;CAND2;ZFP871;SORBS1;APC;AAK1;SLIT3;NFAT5;POGK;NCOA2;ZFP445;TET2;PHC3;VPS13B;NSD1;USP9X;HERC1;LPP;…	Maenli Engrailed-1 Congenital Malformations GSE137329 1__RNAseq_Automatic_GEO_Signatures_Mouse_Down	Female_TYR_NAP_vs_Female_WT_Saline
Reactome_2022	HSF1-dependent Transactivation R-HSA-3371571	0.693382	2.17674	0	0.00288069	0.195	0.168	19	34	SERPINH1;CRYAB;HSPH1;HSPA1B;RPTOR;TNFRSF21;PTGES3;DNAJB1;HSPB8;HSPA1A;FKBP4;EP300;RLN1;COL4A6;HSP90AA1;HSPA8;HSP90AB1;HSPA2;AKT1S1	HSF1-dependent Transactivation R-HSA-3371571__Reactome_2022	Male_TYR_Saline_vs_Male_WT_Saline
Enrichr_Submissions_TF-Gene_Coocurrence	EP400	0.514185	2.17595	0	0.000799065	0.06	0.2301	144	293	ADNP;FOXK1;HERC2;AGO2;MGA;CEP350;FASN;SMARCC2;ANKRD11;MKI67;TRIP12;HIPK2;SETD5;NAV1;CBL;KMT2C;DICER1;GNAS;UBAP2L;KDM2A;KMT2E;CHD4;PRDM2;BRD2;POLR2A;DNMT3A;GSE1;KDM6B;RBM25;RIF1;KMT2A;UBR5;PBRM1;SYNE2;DST;BIRC6;ILF3;EIF4G1;MYO9B;NAV2;MDN1;INTS1;TNRC18;RREB1;BPTF;AURKB;WDFY3;PRRC2C;RFX7;KIF1B;AFF4;NUMA1;RERE;PKN1;ZZEF1;APC;MDC1;AHDC1;CLASP1;SMARCC1;MYH9;TCF4;NFAT5;SPEN;KDM5B;PABPC1;DDR2;TNRC6B;TNRC…	EP400__Enrichr_Submissions_TF-Gene_Coocurrence	Female_TYR_NAP_vs_Female_WT_Saline
HDSigDB_Human_2021	Genes Changed In Cerebellum Of Dox Treated FRDAkd Mice After 4 Wk Rescue GSE98790	0.76572	2.17586	0	0.00289278	0.199	0.1228	12	20	GPR17;CRYAB;PDIA4;CRELD2;FAM234A;HSPA1B;HSPA1A;HSPB1;TMEM100;FXN;DOK3;MOBP	Genes Changed In Cerebellum Of Dox Treated FRDAkd Mice After 4 Wk Rescue GSE98790__HDSigDB_Human_2021	Male_TYR_Saline_vs_Male_WT_Saline
Rummagene_transcription_factors	PMC3916389-ppat.1003904.s009.xlsx-Sheet1-HSF1-Regulated Genes Upregulated During VACV Infection - Filone Et Al HSF1	0.68802	2.17441	0	0.00295475	0.205	0.134	22	33	SERPINH1;HSPH1;HSPA1B;DNAJB2;STIP1;ABHD3;DNAJB1;CACYBP;HSPA4L;HSPA1A;HSPB1;HSPE1;AHSA1;FKBP4;BAG3;HSPA4;DNAJA1;CHORDC1;HSP90AA1;HSPA8;JMJD6;HSP90AB1	PMC3916389-ppat.1003904.s009.xlsx-Sheet1-HSF1-Regulated Genes Upregulated During VACV Infection - Filone Et Al HSF1__Rummagene_transcription_factors	Male_TYR_Saline_vs_Male_WT_Saline
Rummagene_transcription_factors	PMC8554124-DataSheet4.XLSX-17-HOXC10 HOXC10	0.722386	2.17406	0	0.00294042	0.208	0.0683	14	27	SERPINH1;CRYAB;HSPH1;HSPA1B;GADD45G;DEPP1;ZC3H12A;DNAJB1;SLC14A1;HILPDA;HSPA1A;HSPB1;BAG3;PLIN2	PMC8554124-DataSheet4.XLSX-17-HOXC10 HOXC10__Rummagene_transcription_factors	Male_TYR_Saline_vs_Male_WT_Saline
HDSigDB_Human_2021	Genes Up-Regulated In R6/2 Mice Treated With AAV9-Eif2a-Nme1-EF2a-GFP Vs Control GSE141856	0.545316	2.1721	0	0.00227344	0.125	0.2303	72	142	CIT;ZCCHC7;MAFG;SEC61A2;RAPH1;NME1;GSDME;LRRTM3;ABLIM2;PDE10A;MYO1B;LRRC7;ZFHX2;CNTN5;RAF1;GRIN2B;MARK3;SRCIN1;TRA2B;CACNA1E;SRGAP2;RAB11FIP2;ADGRL3;CHD3;CDC40;CCNT2;SNRNP70;CACNA2D2;UBE3C;NDRG3;CPNE5;UBR2;SLC25A27;SPATA6L;PHIP;STX16;ADGRB1;RSBN1L;VPS13C;PHF20L1;DYNC1I2;RBM26;CBX6;CEP164;LUC7L2;TLE4;PKD1;PHACTR1;HTT;GRIPAP1;DICER1;PNISR;RRNAD1;TRIM35;TACC1;RBMS1;LMO7;ATXN2L;NRXN3;SRPK1;PLEKHA5;MP…	Genes Up-Regulated In R6/2 Mice Treated With AAV9-Eif2a-Nme1-EF2a-GFP Vs Control GSE141856__HDSigDB_Human_2021	Female_TYR_Saline_vs_Female_WT_Saline
HDSigDB_Mouse_2021	Genes Up-Regulated In HD Grade 2 Markers In Human Frontal Lobe (HG-U133A) GSE3790	0.573711	2.17085	0	0.00299811	0.215	0.2085	45	84	SERPINA3F;LRP4;SERPINA3N;SLC5A3;HSPA1B;PALLD;BCL6;CHIL1;FLCN;TOB2;SLC14A1;GFAP;SDC4;HSPA1A;HSPB1;BTG1;METTL7A1;PLOD2;AQP4;BAG3;ZFP36L1;MID1IP1;SLC1A3;SERPINA3C;GJA6;AQP1;ITPKB;SOX9;DDIT4;EZR;RHOBTB3;TMEM47;LAMP2;NTRK2;GJA1;PLPP3;NFKBIA;NOTCH2;ZFP652;GEM;SERPINA3G;FAM107A;MYBPC1;TPD52L1;PON2	Genes Up-Regulated In HD Grade 2 Markers In Human Frontal Lobe (HG-U133A) GSE3790__HDSigDB_Mouse_2021	Male_TYR_Saline_vs_Male_WT_Saline
Enrichr_Submissions_TF-Gene_Coocurrence	SOX17	0.483523	2.1678	0	0.00319977	0.226	0.1968	134	291	SERPINH1;TGFBR2;MSX1;SPP1;ENG;COL3A1;EPAS1;PREX2;LUM;COL1A2;RAMP2;FGFR1;FOXC2;OSER1;NOTCH1;ATP1A2;CLU;COL18A1;IGFBP2;THBD;IGFBP5;KIT;RBP1;ADGRL4;TIE1;IGFBP3;NRP2;ACVRL1;DLC1;EDNRB;PLTP;NRP1;CXCL12;SLCO2A1;S1PR1;NCOA3;HSPB1;TBX3;ADGRA2;CEBPB;SLC2A1;DDR2;RGS5;SEMA3G;GATA6;EMCN;OLFML3;SPARC;KDR;COL1A1;SULF1;EBF3;APLNR;TIMP3;PHLDA1;ITIH5;CYYR1;TMEM100;FN1;LGALS1;ALPL;IL6;COLEC12;NR4A1;JUNB;SOX7;ACKR3…	SOX17__Enrichr_Submissions_TF-Gene_Coocurrence	Male_TYR_Saline_vs_Male_WT_Saline
HDSigDB_Mouse_2021	Down-regulated Genes In Cortex Of 6 Mon HD Q140 Mice Vs Q20 GSE78272	0.482329	2.16532	0	0.00257517	0.143	0.2401	206	410	CACNG4;ELMO1;STK26;PRIMA1;RAP1GAP;ADCY5;GDPD5;PAPLN;KCNIP2;INSYN2B;MYRF;SRGAP1;ZFP516;PDE7B;RASD2;PCP4;SCN4B;GNAL;LRRTM3;OPRK1;NSG1;RASGRP2;NDRG4;MME;SPOCK3;STRIP2;PDE10A;ARPP19;KAZN;RARB;ADRA2C;RIC8B;ACTN2;LRRC1;DACH1;INPP5A;PDYN;PLS1;C2CD2L;CCM2;CLIP4;AMIGO2;PRKCH;GPRIN3;PTPRV;ANKRD63;NFATC2;GNG7;PIK3C2B;KLHL1;PTPN5;ZIC1;PPTC7;PCP4L1;HTR1B;TCF7;NMBR;PPP1CC;PLPPR1;ABHD11OS;RYR3;CACNA2D2;INF2;CAC…	Down-regulated Genes In Cortex Of 6 Mon HD Q140 Mice Vs Q20 GSE78272__HDSigDB_Mouse_2021	Female_TYR_Saline_vs_Female_WT_Saline
Gene_Perturbations_from_GEO_down	Plagl2 OE mouse GSE21143 sample 2546	0.512009	2.16276	0	0.00333828	0.243	0.1715	74	180	ALDH1A1;SERPINH1;SERPINA3N;CRYAB;EMP2;SLC5A3;TMEM176B;CNN3;MRPS6;TPT1;NDRG2;TNFRSF21;METRN;ATP1A2;MYO10;HOPX;PLCE1;PADI2;GFAP;EDNRB;CST3;MLC1;PYGB;RPL13A;PLA2G7;MMD2;SDC4;TST;SLC25A23;PCDHGA10;SPARC;AQP4;TIMP3;CSRP1;ZFP36L1;PRDX6;OAT;MYCN;NTSR2;IGSF11;C1QL1;ARHGEF26;JUNB;ATP1B2;GRN;ARHGEF4;SERPINE2;CAPNS1;REEP5;ABHD4;BSG;PLOD1;ANK;RPL41;SPARCL1;RPL18A;NPC2;PLEKHB1;FXYD1;SLC6A9;ATP5D;TUBA1B;GPX4;L…	Plagl2 OE mouse GSE21143 sample 2546__Gene_Perturbations_from_GEO_down	Male_TYR_Saline_vs_Male_WT_Saline
Allen_Brain_Atlas_up	intermediate stratum of DTTh	0.505267	2.16167	0	0.00269605	0.151	0.1589	96	266	CIT;ELMO1;GPR12;RIMS2;CACNG5;GDPD5;GABRA4;IYD;GRM1;FAM110B;SRGAP1;CACNA1C;CLMN;PDE7B;NRL;PCP4;SPOCK3;VAV3;CHRNA4;MYO1B;GRID2IP;APBB2;FHDC1;TPD52L1;TLN2;SCUBE2;INPP5A;TRPM6;CCM2;PRKCH;TRPC3;KDM3B;IAH1;SYNJ2;CDYL;KCNJ12;HRH3;SHISA6;ZIC1;TCF7L2;RORB;PLEKHG1;TMEM163;CACNB2;AGFG1;SHANK3;GDF11;PTPN3;TMEM131;MYO5C;CHST8;WNT3;SECISBP2L;GABRD;ADARB2;EPHA8;TSPAN9;PTPN4;RGS8;EXTL3;GBE1;IRF8;NKD1;SYT9;RSPO1;…	intermediate stratum of DTTh__Allen_Brain_Atlas_up	Female_TYR_Saline_vs_Female_WT_Saline
Enrichr_Submissions_TF-Gene_Coocurrence	ZNF407	0.510707	2.16054	0	0.001027	0.089	0.185	129	292	HERC2;AGO2;MAST4;MGA;CEP350;ANKRD11;ALMS1;LCOR;PTPRD;TNS3;RUNX1;KMT2C;KMT2E;MAGI1;KCNMA1;DIP2B;PCDHGA5;POLR2A;DLC1;RALGAPA2;BRCA2;ARID5B;TANC2;RIF1;KMT2A;UBR5;SYNE2;ARHGAP24;ROBO2;DST;BIRC6;ASXL2;ZEB2;NAV2;DYNC2H1;SVIL;MDN1;SERPINB8;RREB1;BPTF;ATXN7;PSD3;AURKB;EXOC6B;CELF2;GLI2;WDFY3;PRRC2C;CADPS2;THOC2;MBD5;RERE;ADGRV1;MBNL1;PKN1;SORBS1;APC;AAK1;CDK14;HDAC9;MECOM;PIGU;MYH9;TCF4;NFAT5;SPEN;DIAPH3…	ZNF407__Enrichr_Submissions_TF-Gene_Coocurrence	Female_TYR_NAP_vs_Female_WT_Saline
RNA-Seq_Disease_Gene_and_Drug_Signatures_from_GEO	Chd7 Spinal Cord Conditional Knockout GSE72726 down	0.493328	2.15955	0	0.00102365	0.091	0.2136	225	471	TNR;MYRF;OTUD7B;EPB41L2;KMT5A;USP54;CCNT2;CEP350;TUBB4A;SALL1;GOLGB1;MAP7;MAN2A2;TPPP;CLDN11;TJAP1;ABCA2;EFCAB14;LDLR;SMAD7;DNM2;SIRT2;CYP51;DIP2A;PPFIBP1;YPEL2;PTPRD;TNS3;ANKRD28;5031439G07RIK;ANLN;NIPAL4;GPR17;FA2H;MAL;GAS7;SOX10;CHD4;PANK3;EPN2;RHOG;KDM5C;BIN1;DIP2B;LIMA1;OSBPL1A;GM15459;CRYAB;SOX8;TMCC3;POLR2A;RICTOR;COL11A2;ZDHHC9;PLEKHB1;MBP;MLEC;GOLGA4;ITCH;TRF;FGFR2;AACS;ERBB3;ADAMTS4;SLC…	Chd7 Spinal Cord Conditional Knockout GSE72726 down__RNA-Seq_Disease_Gene_and_Drug_Signatures_from_GEO	Female_TYR_NAP_vs_Female_WT_Saline
COVID-19_Related_Gene_Sets_2021	Top 500 upregulated genes in mouse spleen with SARS-CoV-2 infection (Day 7) from GEO GSE162113	0.495466	2.15854	0	0.00105333	0.094	0.2155	193	424	ANKRD52;ZFHX2;TRPM2;TRIM65;MAST4;GAN;PPP1R12B;MAN2A2;TNRC6C;ADGRL1;CRACR2A;ABCA2;HIPK2;TOB2;FURIN;NAV1;ZNFX1;MAPK7;SETD1B;ZBTB34;MCOLN1;SLC36A1;ZSWIM8;KIF21B;TTYH3;TET3;DNMT3A;GSE1;KDM6B;PDE4A;ADGRB1;WASL;POM121;PNPLA6;FNIP2;FBRS;CRTC2;RNF31;CARM1;SCRIB;KMT2A;PITPNM2;IFFO1;IMPDH1;ULK3;CEP170B;DVL3;SLC43A2;PACS2;NDOR1;LIMK1;SCAF1;MARK4;INTS1;TNRC18;IRAK1;RREB1;SCAF4;FBXL18;ATXN7;BRD1;BCL9;KALRN;SL…	Top 500 upregulated genes in mouse spleen with SARS-CoV-2 infection (Day 7) from GEO GSE162113__COVID-19_Related_Gene_Sets_2021	Female_TYR_NAP_vs_Female_WT_Saline
Tabula_Sapiens	Fat-macrophage	0.562457	2.1576	0	0.00363589	0.265	0.2031	48	96	HSPH1;C1QB;ND2;TPT1;COX3;C1QA;DNAJB1;RPL30;CST3;PLTP;FTH1;RPL13A;HSPA1A;RPL37;RPS19;C1QC;PTMA;RPS28;PDK4;RPS16;RPL9;SOD2;SELENOP;ND4;RPL41;RPL18A;NPC2;RPS9;CYTB;HSP90AA1;RPS15;CTSD;SRGN;RPS29;HSP90AB1;LYVE1;COX1;JUN;COX2;NFKBIA;RPL32;RPL21;B2M;RPL36;RPL34;TMSB4X;ND1;RPS11	Fat-macrophage__Tabula_Sapiens	Male_TYR_Saline_vs_Male_WT_Saline
Tabula_Sapiens	Tongue-pericyte Cell	0.564487	2.15608	0	0.00374472	0.27	0.2122	45	95	ND2;COL1A2;TPT1;COX3;IGFBP5;RPL30;CST3;FTH1;RPL13A;RPL37;BTG1;RGS5;SPARC;TIMP3;ZFP36L1;RPS19;PTMA;LGALS1;NR4A1;RPS28;RPS16;RPL9;ND4;RPL41;MGP;SPARCL1;RPL18A;RPS9;CYTB;RPS15;MYL9;COX1;JUN;COX2;RPL32;RPL21;B2M;CEBPD;RPL34;TMSB4X;CALD1;ND1;RPS11;APOE;RPS24	Tongue-pericyte Cell__Tabula_Sapiens	Male_TYR_Saline_vs_Male_WT_Saline
ARCHS4_TFs_Coexp	CUX1 human tf ARCHS4 coexpression	0.514515	2.15586	0	0.00103756	0.094	0.2386	146	273	FOXK1;ANKRD52;HERC2;MAFK;NEURL1B;NDST1;SMARCC2;MAN2A2;EFCAB14;HIPK2;DNM2;KDM3B;SULF2;SETD5;OSBPL5;RUNX1;SETD1B;KMT2C;AGPAT3;PFKL;GNAS;UBAP2L;KDM2A;MLXIP;ADIPOR2;AKT1;KDM5C;BRD2;TET3;GSE1;KDM6B;POM121;FBRS;SCRIB;TOM1L2;SLC9A1;CEP170B;DVL3;ZBTB4;ARHGAP35;PACS2;MYO9B;MGAT4B;SCAF1;ATG2B;INTS1;TNRC18;HECTD4;RREB1;SOGA1;ABCC5;NUCB1;PTPN23;CRAMP1;TECPR2;BCL9L;NUMA1;RERE;ZZEF1;ANAPC2;LIMS1;RCOR1;MAPK8IP3…	CUX1 human tf ARCHS4 coexpression__ARCHS4_TFs_Coexp	Female_TYR_NAP_vs_Female_WT_Saline
HDSigDB_Mouse_2021	Genes Changed By HSP90 Inhibitor In Quadriceps Of R6/2 Mice GSE95602	0.570388	2.15549	0	0.0102839	0.25	0.142	35	89	HSPH1;HSPA1B;SLC5A3;CCL9;P4HA1;SWT1;DNAJA1;ISL1;TMEM33;FAM107A;CACYBP;SLC27A5;FKBP4;AHSA2;ANKRD34A;DNAJB1;CHORDC1;HILPDA;SERPINH1;FGFR3;UNC45B;SERINC3;STIP1;HSPA4L;HSPD1;DOK6;HSPA1A;PCDH8;NEIL3;NAT1;HSP90AA1;OTOP2;HHEX;B3GAT2;AMPD3	Genes Changed By HSP90 Inhibitor In Quadriceps Of R6/2 Mice GSE95602__HDSigDB_Mouse_2021	Male_TYR_NAP_vs_Male_WT_Saline
Genes_Associated_with_NIH_Grants	F32HL094035	0.799231	2.15543	0	0.00373094	0.274	0.1439	9	17	SOD3;IL6;GSTM1;ACE;SERPINE2;EPHX1;TGFB1;LTA;GSTP1	F32HL094035__Genes_Associated_with_NIH_Grants	Male_TYR_Saline_vs_Male_WT_Saline
Genes_Associated_with_NIH_Grants	T32HS000060	0.799231	2.15543	0	0.00373094	0.274	0.1439	9	17	SOD3;IL6;GSTM1;ACE;SERPINE2;EPHX1;TGFB1;LTA;GSTP1	T32HS000060__Genes_Associated_with_NIH_Grants	Male_TYR_Saline_vs_Male_WT_Saline
Rummagene_signatures	PMC7059712-40478 2020 907 MOESM4 ESM.xlsx-F F M 65 Vs 30 up-F65 Vs F30 Up Up	0.504058	2.15543	0	0.00370267	0.274	0.2128	99	204	LRP4;TEAD1;PALLD;FZD7;BCL6;DEPP1;CNN3;WWTR1;CAPN2;C1QB;PFKFB3;LPIN1;CLIC4;DNAJB1;YAP1;KANK1;ZCCHC8;PADI2;PLTP;NECAP2;KAT2B;MSN;HSPA1A;HEPH;CEBPB;ZCCHC24;PTTG1IP;ANGPTL4;DAAM2;PLOD2;MTHFD2;NDRG1;RALGDS;TLR2;CSRP1;ZFP36L1;MID1IP1;PLXNB1;PLIN2;IQGAP1;NPC1;NTSR2;HNRNPF;ABCA1;ERBB3;CLK1;ELOVL1;ACSS3;NDE1;F3;HCLS1;SOX9;LEPR;NPC2;PECAM1;TIPARP;LTBP3;PHIP;NFE2L2;SRGN;CLDN11;TMBIM1;SNAP23;CRTC3;NTRK2;IRF9…	PMC7059712-40478 2020 907 MOESM4 ESM.xlsx-F F M 65 Vs 30 up-F65 Vs F30 Up Up__Rummagene_signatures	Male_TYR_Saline_vs_Male_WT_Saline
RNAseq_Automatic_GEO_Signatures_Mouse_Down	Bnst Social Defeat Csds GSE122840 3	0.506708	2.15347	0	0.0030695	0.172	0.1724	99	242	GABRA4;DIXDC1;RCAN2;TENM4;GRM1;RAPH1;PCP4;TMEM63C;ANKRD52;GNAL;DBNDD2;NDRG4;PTPRD;PDE10A;ENAH;SLITRK3;KCNN3;ZFHX2;JAKMIP3;CACNB4;ARHGAP32;GRAMD1B;MMP16;ADGRL1;CDK5R1;IGSF11;MYT1L;CACNA1E;CAMK4;HRH3;PGAM1;CDK15;DNAL1;MAGI1;GNAO1;TANC2;SYNGAP1;OSCP1;PKP4;NEDD4L;CDKL5;DOCK4;MAPK10;GABBR1;WDFY3;NDRG3;ST8SIA3;RAB3C;GRIA1;UTP14B;GRIA3;ONECUT2;KCNA1;KCND2;GPR158;RGS8;B3GAT1;AKAP6;KIF3A;TUBB4A;KMT2B;MAP1…	Bnst Social Defeat Csds GSE122840 3__RNAseq_Automatic_GEO_Signatures_Mouse_Down	Female_TYR_Saline_vs_Female_WT_Saline
Tabula_Sapiens	Uterus-macrophage	0.566349	2.15324	0	0.00377826	0.282	0.2122	44	89	CCL20;C1QB;ND2;TPT1;COX3;C1QA;RPL30;CST3;FTH1;CD63;HSPA1A;RPL37;BTG1;RPS19;C1QC;PLIN2;PTMA;LGALS1;CYBA;RPS28;RPS16;SOD2;CCL3;ND4;RPL41;RPL18A;RPS9;CYTB;HSP90AA1;RPS15;CTSD;SRGN;PFN1;COX1;COX2;NFKBIA;RPL32;B2M;TMSB4X;TYROBP;RPS11;APOE;UBA52;RPS24	Uterus-macrophage__Tabula_Sapiens	Male_TYR_Saline_vs_Male_WT_Saline
Tabula_Sapiens	Bladder-myofibroblast Cell	0.562966	2.15213	0	0.00380606	0.286	0.2031	45	94	CRYAB;COL3A1;HSPA5;PNRC1;LUM;ND2;COL1A2;TPT1;COX3;RPL30;FTH1;RPL13A;CD63;HSPA1A;RPL37;CEBPB;ZFP36L1;RPS19;PTMA;LGALS1;RPS16;SLPI;RPL9;SOD2;ND4;RPL41;RPL18A;RPS9;CYTB;HSP90AA1;RPS15;HSP90AB1;COX1;JUN;COX2;NFKBIA;RPL32;RPL21;B2M;CEBPD;RPL34;TMSB4X;NFKBIZ;ND1;RPS11	Bladder-myofibroblast Cell__Tabula_Sapiens	Male_TYR_Saline_vs_Male_WT_Saline
GTEx_Tissues_V8_2023	Brain - Nucleus Accumbens (Basal Ganglia) Female 20-29 Up	0.576704	2.15154	0	0.00316215	0.179	0.1756	43	93	CACNG4;NECAB2;GABRA4;RAB40B;PDE7B;DGKB;GNAL;LRRTM3;OPRK1;LRRC7;PLPPR4;PDYN;GRIN2B;CACNA1E;ANKRD63;GNG7;PTPN5;PCP4L1;PLPPR1;LHFPL1;ST8SIA3;CALB1;DRD1;GABRB1;GPR149;RGS8;SYNPR;DGKK;HTR6;ARPP21;ARHGEF9;PHACTR1;AKAP5;ABI2;PPP4R4;POU3F4;KCNQ3;NCDN;CAMKV;VSTM2A;GPC5;GABRA5;KCNA4	Brain - Nucleus Accumbens (Basal Ganglia) Female 20-29 Up__GTEx_Tissues_V8_2023	Female_TYR_Saline_vs_Female_WT_Saline
DSigDB	geldanamycin HL60 UP	0.590445	2.15149	0	0.0106278	0.27	0.1492	36	73	HSPH1;PDIA4;HSPA1B;RGS2;SLC5A3;HSP90B1;HSPA5;P4HA2;DNAJA1;CRELD2;CACYBP;HSPA8;HYOU1;ENGASE;NR4A3;TMEM50B;FKBP4;HSP90AB1;DNAJB1;CHORDC1;SERPINH1;STIP1;HSPB1;HSPA4L;ANXA6;SEL1L;HSPA1A;CCNG2;HSP90AA1;HIBCH;CASP1;MBOAT7;CLK1;PRKACB;ST13;PDE4B	geldanamycin HL60 UP__DSigDB	Male_TYR_NAP_vs_Male_WT_Saline
Tabula_Sapiens	Spleen-macrophage	0.564185	2.15131	0	0.00386374	0.291	0.3113	63	93	C1QB;ND2;TPT1;VCAM1;COX3;C1QA;RPL30;CST3;FTH1;GLUL;RPL13A;RPL37;RPS19;C1QC;PTMA;CYBA;RPS28;RPS16;CCL3;SELENOP;ND4;RPL41;RPL18A;RPS9;CYTB;HSP90AA1;RPS15;SRGN;RPS29;PFN1;COX1;COX2;NFKBIA;RPL32;RPL21;B2M;RPL36;RPL34;TMSB4X;AIF1;ND1;TYROBP;RPS11;APOE;UBA52;RPS24;ND5;FCER1G;EEF1A1;RPS13;RPL39;RPS8;RPS21;RPLP1;RPS15A;ITM2B;RPS3;SERF2;RPL19;RPS18;RPLP2;RPL12;FOS	Spleen-macrophage__Tabula_Sapiens	Male_TYR_Saline_vs_Male_WT_Saline
Allen_Brain_Atlas_up	Ventral anterior-lateral complex of the thalamus	0.503181	2.14974	0	0.00316401	0.182	0.1577	97	256	CIT;GPR12;CACNG5;GDPD5;GABRA4;IYD;GRM1;FAM110B;CACNA1C;CLMN;PDE7B;NRL;SPOCK3;NHLH2;VAV3;CHRNA4;MYO1B;GRID2IP;VSIG8;APBB2;FHDC1;TPD52L1;TLN2;SCUBE2;INPP5A;TRPM6;CLVS1;CCM2;PRKCH;TRPC3;KDM3B;IAH1;PROM2;SYNJ2;CDYL;KCNJ12;HRH3;SHISA6;FANCL;TCF7L2;MYBPH;RORB;PLEKHG1;TMEM163;AGFG1;GDF11;PTPN3;TMEM131;DSG3;SYT6;CHST8;WNT3;SECISBP2L;GABRD;ADARB2;ADRB1;SH3KBP1;TSPAN9;PTPN4;RGS8;NR2F1;EXTL3;GBE1;IRF8;NKD1;…	Ventral anterior-lateral complex of the thalamus__Allen_Brain_Atlas_up	Female_TYR_Saline_vs_Female_WT_Saline
ARCHS4_TFs_Coexp	FMNL2 human tf ARCHS4 coexpression	0.510638	2.14965	0	0.00109884	0.11	0.2001	131	285	TNR;MYRF;CLIP3;EPB41L2;STX1B;CNTNAP4;TUBB4A;WASF3;GNAO1;NRXN2;CERCAM;SRCIN1;TEF;TPPP;ADGRL1;ABCA2;HIPK2;PTPRD;ADORA1;GAS7;TMEM151A;DIP2B;OSBPL1A;KIF1A;PLEKHB1;CDR1;MBP;NYAP1;ARNT2;RAPGEF5;LRP4;ERMN;AMER2;SYN1;MYO5A;NRBP2;DLG2;DST;SCN2A;PACS2;DYNC1LI2;TTYH2;KIF5A;MOBP;SOGA1;SLC6A7;PACSIN1;SCAMP5;BCL2L2;PSD3;FAM219A;EXOC6B;FGF1;SLAIN1;TRIM9;WDFY3;PIP4K2B;PRR18;TTLL7;AATK;KIF1B;NXPH3;SCN8A;SNAP91;ST…	FMNL2 human tf ARCHS4 coexpression__ARCHS4_TFs_Coexp	Female_TYR_NAP_vs_Female_WT_Saline
HDSigDB_Human_2021	Genes Down-Regulated In HD Grade 1 Markers In Human Caudate Nucleus (HG-U133B) GSE3790	0.547832	2.14948	0	0.0031085	0.182	0.1616	54	123	ADCY5;GABRA4;KCNIP2;FOXP1;RASD2;SCN4B;ROBO2;STRIP2;NETO2;LRRC7;FGF14;CACNB4;DACH1;CACNA1E;SCN2A;CAMK4;GUCY1A1;PTPN5;PCDH20;PCP4L1;NEDD4L;NCEH1;ST8SIA3;FOXP2;GRIA3;ONECUT2;KCNA1;SYTL5;STXBP5L;CRACDL;MYO5A;GPR158;PRKCB;RGS8;KLHL13;EPHA7;UNC80;LNX1;REPS2;SYNDIG1L;PMEPA1;AKAP5;FBXL16;OSBPL8;LRRN1;ARL6;PPP4R4;CALN1;PDP1;NEGR1;KCTD1;DPP6;RGS7BP;CNKSR2	Genes Down-Regulated In HD Grade 1 Markers In Human Caudate Nucleus (HG-U133B) GSE3790__HDSigDB_Human_2021	Female_TYR_Saline_vs_Female_WT_Saline
RNAseq_Automatic_GEO_Signatures_Mouse_Down	Bleeding Areas Subarachnoid Hemorrhage GSE79416 1	0.524622	2.14839	0	0.00112407	0.114	0.1815	106	237	ANKRD52;SLC38A6;GPR3;MFAP3;PPM1H;MKI67;ARC;KCNF1;MAP3K19;CYP51;BBS1;TET1;TNS3;PDGFB;SQLE;HIPK4;5031439G07RIK;NIPAL4;GPR17;PER3;NR4A1;SOX8;TMCC3;COL15A1;COL11A2;RNF165;TET3;HECTD2;KLF10;DNMT3A;PTPRF;FUBP1;MARCKSL1;ADGRB1;SSBP3;PCSK1;LRP4;PCDH15;FKTN;SYNE2;SPOCK2;PACS2;OPRD1;IGSF9B;TMEM72;MDN1;MYT1L;PIK3C2B;ABCC5;ADAM19;AGPAT1;HMGCR;MIDN;DAG1;TMEM104;MEGF11;SNAP91;DAAM2;TYRO3;HS3ST2;SHC3;IDI1;R3HDM…	Bleeding Areas Subarachnoid Hemorrhage GSE79416 1__RNAseq_Automatic_GEO_Signatures_Mouse_Down	Female_TYR_NAP_vs_Female_WT_Saline
RNAseq_Automatic_GEO_Signatures_Mouse_Up	Retrograde Labelling Deep Bulb GSE162655 1	0.498942	2.14783	0	0.00419134	0.309	0.1335	79	218	LRP4;ALDH1A1;CRYAB;LCAT;GLDC;NFIA;CHST2;TMEM229A;ANAPC13;EPAS1;PREX2;WWTR1;FGF1;PAQR8;DIO2;AK3;NDRG2;ADIPOR1;METRN;NWD1;TNS3;ASRGL1;ACSBG1;TMEM44;NACC2;RBP1;GFAP;MLC1;PYGB;GM10925;GLUL;DOCK10;SORBS1;SDC4;CAR2;UNC13C;TST;ATF5;ZCCHC24;DDR2;CDH19;DAAM2;ACSS1;AQP4;PPP1R14B;TRIM25;FBXO2;PRDX6;ALDH2;MAP1A;PPP1R3C;NTSR2;KCNJ10;ARPC1B;GPD2;RASSF2;PREX1;GSTM1;TMCC2;RIDA;ATOX1;IQSEC3;GLTP;TNFRSF19;ABHD4;PP…	Retrograde Labelling Deep Bulb GSE162655 1__RNAseq_Automatic_GEO_Signatures_Mouse_Up	Male_TYR_Saline_vs_Male_WT_Saline
Tabula_Sapiens	Lymph Node-cd1c-positive Myeloid Dendritic Cell	0.564952	2.14748	0	0.00419184	0.31	0.3223	65	91	TNFAIP3;C1QB;ND2;TPT1;COX3;C1QA;RPL30;CST3;FTH1;RPL13A;RPL37;RPS19;PTMA;RPL26;RPS28;RPS16;RGS2;ND4;RPL41;RPL18A;RPS9;CYTB;RPS15;SRGN;RPS29;PFN1;COX1;FGL2;THBS1;COX2;NFKBIA;RPL32;B2M;CEBPD;RPL34;TMSB4X;AIF1;ND1;TYROBP;RPS11;UBA52;RPS24;ND5;FCER1G;GPR183;EEF1A1;RPS13;PLAUR;RPL39;RPS8;AREG;RPLP1;RPL15;ITM2B;RPL6;SERF2;RPL19;RPS18;RPL12;FOS;COTL1;EIF1;RPL28;SH3BGRL3;CTSS	Lymph Node-cd1c-positive Myeloid Dendritic Cell__Tabula_Sapiens	Male_TYR_Saline_vs_Male_WT_Saline
Drug_Perturbations_from_GEO_down	Phosgene 6371 mouse GSE2565 sample 3614	0.498839	2.14673	0	0.00417296	0.311	0.215	93	210	ABCA8A;ALDH1A1;APLN;EMP2;ENG;COL3A1;OGN;DYNLL1;SOD3;EPAS1;TMEM50B;SEMA3C;PRELP;COL1A2;RAMP2;TPT1;CSF1R;IGFBP2;THBD;TMBIM6;TJP1;KIT;HOPX;TIE1;ACVRL1;SOX17;CST3;PLTP;NRP1;FTH1;MSN;COL6A2;GAS6;PCDHGA10;SPARC;KDR;METTL7A1;COL1A1;MYH9;ABCG1;APLNR;CALCRL;CYP2F2;TMEM100;PTMA;SOX7;MPRIP;ATP1B3;TMCC2;ACE;BCAM;FMO1;SOX18;RPS3A1;AQP1;H2-AA;MGP;SLC39A8;SMAD6;SPARCL1;ADH1;PECAM1;MFAP4;FXYD1;RNASE4;NREP;RPS29;…	Phosgene 6371 mouse GSE2565 sample 3614__Drug_Perturbations_from_GEO_down	Male_TYR_Saline_vs_Male_WT_Saline
RNAseq_Automatic_GEO_Signatures_Mouse_Down	Intestine Samples Different Groups GSE137989 1	0.497373	2.14671	0	0.00414398	0.311	0.2229	115	239	MANF;SLC5A3;PDIA4;HSPH1;DNAJB11;FNDC3B;SDF2L1;DNAJC3;CRELD2;TMEM33;MLEC;HSPA1B;HSPA5;PHF8;XBP1;DYNLL1;BCL6;ARID1B;HYOU1;CALR;P4HA1;SF3A1;DNAJB2;MRPS6;STIP1;RRN3;MFSD2A;ADGRA3;PLXNA1;INTS3;VSTM2L;SPRY4;PARM1;SLC38A2;LMAN2L;P4HA2;LMAN2;SRPRB;DNAJB1;AHSA2;ALKBH5;ZBTB40;TXLNA;MTRR;HSPA4L;HDAC4;HSPA1A;TXNRD1;NBAS;AHSA1;SLC35C1;SEL1L;FKBP4;BAG3;TEX2;NOP2;HERPUD1;JAGN1;SEC24B;DNAJA1;FBXL19;CANX;CHORDC1;…	Intestine Samples Different Groups GSE137989 1__RNAseq_Automatic_GEO_Signatures_Mouse_Down	Male_TYR_Saline_vs_Male_WT_Saline
DSigDB	geldanamycin MCF7 UP	0.573891	2.14652	0	0.0041252	0.311	0.1442	44	88	SERPINH1;MANF;SLC5A3;PDIA4;HSPH1;FNDC3B;SDF2L1;CRELD2;EDEM1;CREB3L2;HSPA1B;HSPA5;GFPT1;HYOU1;TMEM50B;SLC7A11;STIP1;CCNG2;P4HA2;DNAJB1;HSP90B1;FXR1;CACYBP;HSPA4L;HSPA1A;SEL1L;FGFR2;HERPUD1;MAGT1;ME1;DNAJA1;RGS2;CHORDC1;ABHD4;DDIT4;CASP7;SH3BGR;HSP90AA1;RNASE4;WIPI1;LZTFL1;CDK2AP2;SLC33A1;HSPA13	geldanamycin MCF7 UP__DSigDB	Male_TYR_Saline_vs_Male_WT_Saline
HDSigDB_Human_2021	Down-regulated Genes In Cortex Of 6 Mon HD Q140 Mice Vs Q20 GSE78272	0.480061	2.14604	0	0.003252	0.193	0.1764	163	397	CACNG4;ELMO1;STK26;PRIMA1;RAP1GAP;ADCY5;GDPD5;PAPLN;KCNIP2;INSYN2B;MYRF;SRGAP1;PDE7B;RASD2;PCP4;SCN4B;GNAL;LRRTM3;OPRK1;NSG1;RASGRP2;NDRG4;MME;SPOCK3;STRIP2;PDE10A;ARPP19;KAZN;RARB;ADRA2C;RIC8B;ACTN2;LRRC1;DACH1;INPP5A;PDYN;PLS1;C2CD2L;CCM2;CLIP4;AMIGO2;PRKCH;GPRIN3;ANKRD63;NFATC2;GNG7;PIK3C2B;KLHL1;PTPN5;ZIC1;PPTC7;PCP4L1;HTR1B;TCF7;NMBR;PPP1CC;PLPPR1;RYR3;CACNA2D2;INF2;CACNB2;SLMAP;TBC1D8;ST8SI…	Down-regulated Genes In Cortex Of 6 Mon HD Q140 Mice Vs Q20 GSE78272__HDSigDB_Human_2021	Female_TYR_Saline_vs_Female_WT_Saline
Tabula_Sapiens	Vasculature-smooth Muscle Cell	0.562923	2.14599	0	0.00412614	0.313	0.2031	45	93	PALLD;ND2;COL1A2;TPT1;COX3;CLU;IGFBP2;RPL30;CST3;FTH1;RPL13A;CD63;HSPB1;RPL37;MFGE8;RGS5;SPARC;CSRP1;RPS19;FN1;PTMA;LGALS1;RPS16;RPL9;TPM4;ND4;RPL41;MGP;SPARCL1;RPL18A;CYTB;ITGB1;MYL9;BGN;COX1;COX2;RPL32;RPL21;B2M;RPL36;RPL34;TMSB4X;CALD1;ND1;RPS11	Vasculature-smooth Muscle Cell__Tabula_Sapiens	Male_TYR_Saline_vs_Male_WT_Saline
Rummagene_transcription_factors	PMC9882204-media-5.xlsx-ATF6-ATF6 Target Geneset ATF6	0.775075	2.14586	0	0.00409807	0.313	0.0696	12	18	MANF;PDIA4;DNAJB11;CRELD2;HSPA5;HYOU1;CALR;PDIA6;SLC39A14;SELENOK;SEL1L;HERPUD1	PMC9882204-media-5.xlsx-ATF6-ATF6 Target Geneset ATF6__Rummagene_transcription_factors	Male_TYR_Saline_vs_Male_WT_Saline
HDSigDB_Mouse_2021	Genes Up-Regulated By HSP90 Inhibitor In Quadriceps Of R6/2 Mice GSE95602	0.615077	2.14559	0	0.00408958	0.315	0.1147	23	54	SERPINH1;SLC5A3;HSPH1;TMEM33;HSPA1B;P4HA1;STIP1;DOK6;DNAJB1;AHSA2;CACYBP;HSPA4L;HILPDA;HSPA1A;AHSA1;FKBP4;BAG3;UNC45B;DNAJA1;CHORDC1;CCDC117;SWT1;HSP90AA1	Genes Up-Regulated By HSP90 Inhibitor In Quadriceps Of R6/2 Mice GSE95602__HDSigDB_Mouse_2021	Male_TYR_Saline_vs_Male_WT_Saline
PFOCR_Pathways_2023	PMC5079533 F4	0.698339	2.1448	0	0.00410981	0.319	0.1148	13	29	APLN;SPP1;BGLAP2;KL;FGFR1;BGLAP3;PHEX;GNAS;FGFR2;TRH;ACE;LEPR;VDR	PMC5079533 F4__PFOCR_Pathways_2023	Male_TYR_Saline_vs_Male_WT_Saline
HDSigDB_Mouse_2021	Oligodendrocyte-enriched Genes PMID25700174	0.494118	2.14307	0	0.00122672	0.125	0.2198	201	410	NPSR1;MYRF;D16ERTD472E;OTUD7B;DIXDC1;ZDHHC20;TUBB4A;NINJ2;CERCAM;MAP7;FAM222A;CENPQ;CLDN11;TJAP1;ABCA2;RHPN2;EFCAB14;HIPK2;SRPK3;CYP3A13;SMAD7;BFSP2;PRIMA1;SIRT2;DIP2A;YPEL2;PTPRD;ANKRD28;NKAIN1;D7ERTD443E;5031439G07RIK;ANLN;TRADD;NIPAL4;MAL;SEPTIN7;E130308A19RIK;PDE4B;EPN2;TMEM151A;CRYAB;PKD2L1;TMCC3;WIPI1;RFTN1;ZDHHC9;ERG28;MBP;TRF;JPT2;ERBB3;CHDH;LDAH;PLCL1;PHLPP1;MARCHF8;ERMN;COMMD9;NKX6-2;NR…	Oligodendrocyte-enriched Genes PMID25700174__HDSigDB_Mouse_2021	Female_TYR_NAP_vs_Female_WT_Saline
HDSigDB_Mouse_2021	Cortex RNA M2 Module (Blue) PMID26900923	0.578231	2.14293	0	0.00343214	0.208	0.0908	29	84	CACNG4;NECAB2;STK26;ADCY5;PDE7B;RASD2;SCN4B;GNAL;OPRK1;RASGRP2;PDE10A;KAZN;RARB;ACTN2;DACH1;PDYN;PRKCH;PTPRV;ANKRD63;NFATC2;GNG7;ABHD11OS;TBC1D8;CPNE5;UPB1;DRD1;PDE1B;RGS8;ANO2	Cortex RNA M2 Module (Blue) PMID26900923__HDSigDB_Mouse_2021	Female_TYR_Saline_vs_Female_WT_Saline
Disease_Perturbations_from_GEO_down	Diabetic Neuropathy C0011882 mouse GSE11343 sample 7	0.478615	2.1428	0	0.00427185	0.329	0.182	121	299	ABCA8A;SERPINH1;MANF;CRYAB;SPP1;HSPH1;SOX8;COL3A1;EIF1B;TRF;OGN;HSPA1B;HSPA5;CALR;DNAJB2;PDIA3;MRPS6;PRELP;SIPA1L2;LUM;PCOLCE;COL1A2;GADD45A;PARM1;PTGES3;IRF2BP2;BCAP31;ASGR1;RPL22;THBD;IGFBP5;AHSA2;SLC13A4;HEXA;HSP90B1;ITM2A;GFAP;CST3;HNRNPA1;CACYBP;FTH1;HEXB;HMGN3;ATF5;HSPE1;UGT8A;OLFML3;SPARC;COL1A1;TRAPPC2L;PTGDS;EVC2;OSTC;NDRG1;TIMP3;PHLDA1;OAT;C1QC;LHFPL2;FN1;PTMA;LGALS1;STAB1;GATM;AMFR;VIT…	Diabetic Neuropathy C0011882 mouse GSE11343 sample 7__Disease_Perturbations_from_GEO_down	Male_TYR_Saline_vs_Male_WT_Saline
Rummagene_signatures	PMC9733344-13195 2022 1127 MOESM21 ESM.xlsx-SYNGO Annotations Down Proteins-Gene Hgnc Id Down	0.543853	2.1416	0	0.00327883	0.213	0.2181	59	124	GABRA4;CACNA1C;TNR;PTPRD;SPTBN1;PTPRS;LRRC7;KCNMA1;GRID1;PLPPR4;ACTN2;CACNA1E;SCN2A;SIPA1L1;MAGI1;PPP1R9A;HNRNPK;SYNGAP1;ATP2B1;CDKL5;GABBR1;GRIA1;GRIA3;NRXN2;NPTN;NEFM;KCND2;SYT7;CNTN2;MYO5A;GRM5;ERC2;PTPRA;NRCAM;CTTNBP2;L1CAM;LYN;AKAP5;GRIA2;ADD1;ATP2B3;SCN8A;DOCK10;DBN1;ADAM23;RGS7BP;NTRK3;GUCY1B1;SPTAN1;IGSF9B;ACTR3;SYNE1;FRRS1L;KALRN;GRIK2;ADD2;PPP1R9B;KCNB1;GRIN2A	PMC9733344-13195 2022 1127 MOESM21 ESM.xlsx-SYNGO Annotations Down Proteins-Gene Hgnc Id Down__Rummagene_signatures	Female_TYR_Saline_vs_Female_WT_Saline
Rummagene_signatures	PMC9733344-13195 2022 1127 MOESM21 ESM.xlsx-SYNGO Annotations Down Proteins-Gene Symbol Down	0.543853	2.1416	0	0.00327883	0.213	0.2181	59	124	GABRA4;CACNA1C;TNR;PTPRD;SPTBN1;PTPRS;LRRC7;KCNMA1;GRID1;PLPPR4;ACTN2;CACNA1E;SCN2A;SIPA1L1;MAGI1;PPP1R9A;HNRNPK;SYNGAP1;ATP2B1;CDKL5;GABBR1;GRIA1;GRIA3;NRXN2;NPTN;NEFM;KCND2;SYT7;CNTN2;MYO5A;GRM5;ERC2;PTPRA;NRCAM;CTTNBP2;L1CAM;LYN;AKAP5;GRIA2;ADD1;ATP2B3;SCN8A;DOCK10;DBN1;ADAM23;RGS7BP;NTRK3;GUCY1B1;SPTAN1;IGSF9B;ACTR3;SYNE1;FRRS1L;KALRN;GRIK2;ADD2;PPP1R9B;KCNB1;GRIN2A	PMC9733344-13195 2022 1127 MOESM21 ESM.xlsx-SYNGO Annotations Down Proteins-Gene Symbol Down__Rummagene_signatures	Female_TYR_Saline_vs_Female_WT_Saline
Rummagene_signatures	PMC9733344-13195 2022 1127 MOESM21 ESM.xlsx-SYNGO Annotations Down Proteins-Your Genelist Input Down	0.543853	2.1416	0	0.00327883	0.213	0.2181	59	124	GABRA4;CACNA1C;TNR;PTPRD;SPTBN1;PTPRS;LRRC7;KCNMA1;GRID1;PLPPR4;ACTN2;CACNA1E;SCN2A;SIPA1L1;MAGI1;PPP1R9A;HNRNPK;SYNGAP1;ATP2B1;CDKL5;GABBR1;GRIA1;GRIA3;NRXN2;NPTN;NEFM;KCND2;SYT7;CNTN2;MYO5A;GRM5;ERC2;PTPRA;NRCAM;CTTNBP2;L1CAM;LYN;AKAP5;GRIA2;ADD1;ATP2B3;SCN8A;DOCK10;DBN1;ADAM23;RGS7BP;NTRK3;GUCY1B1;SPTAN1;IGSF9B;ACTR3;SYNE1;FRRS1L;KALRN;GRIK2;ADD2;PPP1R9B;KCNB1;GRIN2A	PMC9733344-13195 2022 1127 MOESM21 ESM.xlsx-SYNGO Annotations Down Proteins-Your Genelist Input Down__Rummagene_signatures	Female_TYR_Saline_vs_Female_WT_Saline
Rummagene_signatures	PMC9733344-13195 2022 1127 MOESM21 ESM.xlsx-SYNGO Down Input List-Gene Symbol Down	0.543853	2.1416	0	0.00327883	0.213	0.2181	59	124	GABRA4;CACNA1C;TNR;PTPRD;SPTBN1;PTPRS;LRRC7;KCNMA1;GRID1;PLPPR4;ACTN2;CACNA1E;SCN2A;SIPA1L1;MAGI1;PPP1R9A;HNRNPK;SYNGAP1;ATP2B1;CDKL5;GABBR1;GRIA1;GRIA3;NRXN2;NPTN;NEFM;KCND2;SYT7;CNTN2;MYO5A;GRM5;ERC2;PTPRA;NRCAM;CTTNBP2;L1CAM;LYN;AKAP5;GRIA2;ADD1;ATP2B3;SCN8A;DOCK10;DBN1;ADAM23;RGS7BP;NTRK3;GUCY1B1;SPTAN1;IGSF9B;ACTR3;SYNE1;FRRS1L;KALRN;GRIK2;ADD2;PPP1R9B;KCNB1;GRIN2A	PMC9733344-13195 2022 1127 MOESM21 ESM.xlsx-SYNGO Down Input List-Gene Symbol Down__Rummagene_signatures	Female_TYR_Saline_vs_Female_WT_Saline
Rummagene_signatures	PMC9733344-13195 2022 1127 MOESM21 ESM.xlsx-SYNGO Down Input List-Gene Hgnc Id Down	0.543853	2.1416	0	0.00327883	0.213	0.2181	59	124	GABRA4;CACNA1C;TNR;PTPRD;SPTBN1;PTPRS;LRRC7;KCNMA1;GRID1;PLPPR4;ACTN2;CACNA1E;SCN2A;SIPA1L1;MAGI1;PPP1R9A;HNRNPK;SYNGAP1;ATP2B1;CDKL5;GABBR1;GRIA1;GRIA3;NRXN2;NPTN;NEFM;KCND2;SYT7;CNTN2;MYO5A;GRM5;ERC2;PTPRA;NRCAM;CTTNBP2;L1CAM;LYN;AKAP5;GRIA2;ADD1;ATP2B3;SCN8A;DOCK10;DBN1;ADAM23;RGS7BP;NTRK3;GUCY1B1;SPTAN1;IGSF9B;ACTR3;SYNE1;FRRS1L;KALRN;GRIK2;ADD2;PPP1R9B;KCNB1;GRIN2A	PMC9733344-13195 2022 1127 MOESM21 ESM.xlsx-SYNGO Down Input List-Gene Hgnc Id Down__Rummagene_signatures	Female_TYR_Saline_vs_Female_WT_Saline
Rare_Diseases_GeneRIF_ARCHS4_Predictions	Weber syndrome	0.509458	2.14031	0	0.00444115	0.34	0.2139	85	187	SERPINH1;THSD4;TGFBR2;TEAD1;DST;TANC1;FNDC3B;SLC12A4;COL3A1;PALLD;HSPG2;PEAK1;EPAS1;DOCK1;PCOLCE;INTS3;PARVA;COL1A2;TNS3;CLIC4;TJP1;DLC1;EHD2;SORBS1;ADAMTS2;ADGRA2;COL6A2;AFAP1;ZCCHC24;DDR2;GAS6;VPS13D;KCTD12;SPARC;COL1A1;CSRP1;WDFY3;FERMT2;LAMB1;WNK1;MPRIP;MRC2;PRRX1;TRIO;TSPAN9;ARHGAP31;PPP1R12B;CTIF;TNS2;EVC;FAT4;ITGBL1;ADAMTSL1;LAMC1;SIK2;EXOC6B;NID1;LTBP3;MYLK;SNX33;ITGB1;DKK3;MYL9;COL5A2;BG…	Weber syndrome__Rare_Diseases_GeneRIF_ARCHS4_Predictions	Male_TYR_Saline_vs_Male_WT_Saline
HDSigDB_Mouse_2021	Genes Down-Regulated In HD Grade 1 Markers In Human Caudate Nucleus (HG-U133A) GSE3790	0.515038	2.14	0	0.00332888	0.22	0.1738	73	186	RAP1GAP;CNR1;KCNIP2;FOXP1;PCP4;DGKB;GNAL;NSG1;RASGRP2;MME;PDE10A;NETO2;ARPP19;FGF14;CHMP3;ACTN2;DACH1;INPP5A;PDYN;DGKI;MYT1L;RGS4;GNG7;GUCY1A1;GNAO1;AP1S1;RGS14;PKP4;ATP2B1;NSG2;RYR3;CACNB2;TMEM45A2;ST8SIA3;ANO3;CALB1;DRD1;RGS2;ADAMTS3;ACTN1;NEFM;LPL;PDE1B;KCND2;GABRD;GRM5;CCDC88C;PRKCB;HSPH1;ATP2A2;CACNA2D3;TSPAN13;HPCA;CAMK2B;ARHGEF9;PHACTR1;SNN;GABRG2;WASF1;ME3;PDP1;NCDN;TUSC3;MAN1A;CAMKV;SCN3…	Genes Down-Regulated In HD Grade 1 Markers In Human Caudate Nucleus (HG-U133A) GSE3790__HDSigDB_Mouse_2021	Female_TYR_Saline_vs_Female_WT_Saline
HDSigDB_Human_2021	Genes Up-Regulated In Inferior Olive Of 5 Week Old ATXN1[82Q] Vs WT GSE122099	0.5925	2.13911	0	0.00445739	0.347	0.1951	34	65	COL3A1;PLXNB2;FZD7;HSPG2;PRELP;LUM;ISLR;PCOLCE;COL1A2;MDFIC;GFAP;COL6A2;LAMB1;KRT18;CCN2;BAIAP2L1;CP;SEMA3B;TRPV4;MRGPRF;EZR;MFAP4;NID1;FXYD1;IGF1;CTSC;ALDH1A2;BGN;TGFB2;PI16;SLC4A10;SLC24A5;BICC1;BMP6	Genes Up-Regulated In Inferior Olive Of 5 Week Old ATXN1[82Q] Vs WT GSE122099__HDSigDB_Human_2021	Male_TYR_Saline_vs_Male_WT_Saline
Gene_Perturbations_from_GEO_down	Mycn OE mouse GSE6077 sample 40	0.477063	2.13825	0	0.00447457	0.35	0.1977	137	319	SCGB3A1;SERPINH1;EMP2;COL3A1;TRF;HSPA5;PALLD;XBP1;DYNLL1;TMEM176B;TMEM50B;CALR;CNN3;COL1A2;RAMP2;CNN2;TPT1;RNASET2A;THBD;CLIC4;TMBIM6;TJP1;HOPX;RBP1;TIE1;CHIL1;ACVRL1;ITM2A;SOX17;CST3;PLTP;NRP1;FTH1;MSN;CAR2;HSPB1;MFGE8;COL6A2;GAS6;EMCN;SPARC;KDR;METTL7A1;COL1A1;APLNR;TIMP3;CYP2F2;CSRP1;CEBPA;PRDX6;PHLDA1;MID1IP1;SERPINB6B;OAT;GNAS;MSLN;PLIN2;FN1;LGALS1;PPP1R3C;ELOVL5;CLIC3;FERMT2;MPRIP;GRN;RGS2;…	Mycn OE mouse GSE6077 sample 40__Gene_Perturbations_from_GEO_down	Male_TYR_Saline_vs_Male_WT_Saline
HuBMAP_ASCTplusB_augmented_2022	Lymph Node Tingible Body macrophage - Lymph Node	0.562068	2.13813	0	0.00445487	0.351	0.2263	52	92	ALDH1A1;COL3A1;TMEM176B;MPEG1;OLFML2B;LUM;C1QB;ISLR;COL1A2;RAMP2;CSF1R;C1QA;IGFBP5;PLAU;EDNRB;SOX17;CXCL12;SLCO2A1;CCL19;DAB2;HCK;SPARC;KDR;APLNR;TIMP3;AQP9;CYYR1;C1QC;STAB1;CXCL9;AQP1;IRAK3;ITGAM;NID1;C3;GNG11;CDH5;LYVE1;FGD2;MS4A7;SLCO2B1;CD300LF;NFAM1;PLA2G4A;DLL4;SERPINF1;SERPING1;TMEM176A;THY1;IGSF6;CD4;LDB2	Lymph Node Tingible Body macrophage - Lymph Node__HuBMAP_ASCTplusB_augmented_2022	Male_TYR_Saline_vs_Male_WT_Saline
RNA-Seq_Disease_Gene_and_Drug_Signatures_from_GEO	PS2APP Astrocyte Transgenic 7 months GSE75431 up	0.48915	2.13801	0	0.00133392	0.14	0.1959	201	467	TNR;MYRF;ZFHX2;SLC38A6;FAM53B;EPB41L2;HIF3A;MAST4;CIT;USP54;CCNT2;UNC79;GAB1;SMARCC2;WASF3;GNAO1;PPP1R12B;NRXN2;GOLGB1;SFSWAP;SRCIN1;MAP7;ANKRD11;MAN2A2;ANKHD1;ADGRL1;ABCA2;HIPK2;SIRT2;PTPRD;TNS3;NAV1;5031439G07RIK;SERPINA3N;KMT2C;UBAP2L;KMT2E;SHANK1;BIN1;RBFOX2;ZSWIM8;KIF21B;TTYH3;COL27A1;FARP1;COL11A2;CACNG7;KIF1A;PHF21A;DNMT3A;CDR1;MBP;ADGRB1;GOLGA4;TANC2;TRF;KMT2A;MAP1B;THY1;PITPNM2;ACAP2;UBR…	PS2APP Astrocyte Transgenic 7 months GSE75431 up__RNA-Seq_Disease_Gene_and_Drug_Signatures_from_GEO	Female_TYR_NAP_vs_Female_WT_Saline
ARCHS4_Kinases_Coexp	AKT3 human kinase ARCHS4 coexpression	0.505743	2.1374	0	0.00136315	0.145	0.258	154	283	RIMS1;CLIP3;MAPT;RASAL2;WASF3;GNAO1;ADGRL3;PEAK1;PTPRD;RALGAPA1;KCNMA1;RBFOX2;TMEM178B;KIF1A;LONRF2;CDR1;PNMA2;NYAP1;ARNT2;TANC2;RAPGEF5;MAP1B;PHF24;AMER2;TNKS;MYO5A;GRIN2B;TENM4;DLG2;DST;LRRC7;APBA2;SCN2A;MAN1A2;CCDC88A;UNC80;DYNC1LI2;SRGAP3;HECTD4;MYT1L;CACNA1E;KIF5A;ATRNL1;PLXNA2;SCAMP5;PSD3;KALRN;EFR3B;TUB;WDFY3;PIP4K2B;GABRB1;TTLL7;KATNAL1;KIF1B;STXBP5L;SCN8A;RASGRF2;ADD2;SNAP91;STXBP1;APC;T…	AKT3 human kinase ARCHS4 coexpression__ARCHS4_Kinases_Coexp	Female_TYR_NAP_vs_Female_WT_Saline
RNAseq_Automatic_GEO_Signatures_Human_Down	Rnaseq Study Synovial Biopsies GSE89408 1	0.51832	2.13652	0	0.00138354	0.148	0.2416	119	229	FOXK1;ANKRD52;MYADM;ANKRD11;ABCA2;TOB2;PHF13;SPATA2;SPRED2;MLXIP;HSPG2;NFATC1;ZSWIM8;SNX33;IKZF4;POLR2A;GSE1;KDM6B;CDR1;PDE4A;POM121;TOM1L2;RAPGEF1;DVL3;VARS;ZBTB4;EIF4G1;ARHGAP35;MKNK2;PACS2;INTS1;SOGA1;IQSEC1;BCORL1;DAG1;PTPN23;TNKS1BP1;BAG6;CRAMP1;VAMP2;USP36;STK35;BCL9L;TAF4;NUMA1;RERE;EPS15L1;R3HDM2;MDC1;AHDC1;MYH9;FAM168A;WASF2;SAMD4B;MAP2K3;NATD1;SORBS3;PIP5K1C;KLHL21;CAPN1;CSPG4;CIZ1;KMT2…	Rnaseq Study Synovial Biopsies GSE89408 1__RNAseq_Automatic_GEO_Signatures_Human_Down	Female_TYR_NAP_vs_Female_WT_Saline
Tabula_Sapiens	Eye-microglial Cell	0.558743	2.13614	0	0.00459025	0.358	0.2122	44	89	HSPA1B;C1QB;ND2;TPT1;COX3;C1QA;RPL30;CST3;FTH1;RPL13A;HSPA1A;RPL37;RPL38;RPS19;C1QC;PTMA;RPL26;RPS28;RPS16;RPL9;CCL3;ND4;RPL41;RPL18A;RPS9;CYTB;HSP90AA1;RPS15;SRGN;RPS29;COX1;COX2;RPL32;RPL21;B2M;RPL36;RPL34;TMSB4X;ND1;TYROBP;RPS11;APOE;UBA52;RPS24	Eye-microglial Cell__Tabula_Sapiens	Male_TYR_Saline_vs_Male_WT_Saline
HDSigDB_Human_2021	Genes Up-Regulated By HSP90 Inhibitor In Quadriceps Of WT Mice GSE95602	0.562646	2.13602	0	0.013689	0.357	0.1577	45	94	HSPH1;HSPA1B;MRPS6;SLC5A3;P4HA1;PLEKHO2;SWT1;CCT6A;DNAJA1;HEATR5A;TMEM33;CACYBP;HSPE1;JMJD6;SLC29A3;GSC;FKBP4;MGAT5B;ANKRD34A;HSP90AB1;DNAJB1;PHLDA1;PTGES3;CNPY4;CHORDC1;SHF;SERPINH1;UNC45B;STIP1;HSPB1;HSPA4L;PLEKHF2;HSPD1;GAS1;HSPA1A;CCT7;SPHK2;HSP90AA1;CYBC1;MBOAT7;CCT3;ST13;TRIB1;DLK2;DLL1	Genes Up-Regulated By HSP90 Inhibitor In Quadriceps Of WT Mice GSE95602__HDSigDB_Human_2021	Male_TYR_NAP_vs_Male_WT_Saline
RNAseq_Automatic_GEO_Signatures_Mouse_Down	Uncovers Robust Morphine Glia GSE118918 1	0.488292	2.13595	0	0.00458816	0.359	0.2159	115	237	MANF;BFSP2;SLC5A3;PDIA4;HSPH1;ARC;SDF2L1;CRELD2;HSPA1B;HSPA5;SMURF2;XBP1;SPECC1;SH3D19;CALR;P4HA1;DNAJB2;PDIA3;TPST1;CDH20;STIP1;CRYBG3;USP31;KCNK13;PDIA6;CHDH;RASGRP3;NOTCH1;ERMN;ARL2BP;MAP3K11;TMEFF2;AHSA2;HSP90B1;GAB1;LRRC4B;CACYBP;DOCK10;HSPA4L;CAR2;HSPA1A;BAHCC1;HSPE1;SH3KBP1;KDR;PHLDA1;TRPV3;FGFR2;PHYHIPL;SLAIN1;MTMR4;DLL1;FAM13C;GATM;WNK1;PCDH1;ERBB3;KLF3;DNAJA1;KSR1;TMCC2;SALL1;CHORDC1;CD…	Uncovers Robust Morphine Glia GSE118918 1__RNAseq_Automatic_GEO_Signatures_Mouse_Down	Male_TYR_Saline_vs_Male_WT_Saline
Tabula_Sapiens	Eye-retinal Pigment Epithelial Cell	0.553877	2.13526	0	0.00459982	0.364	0.2683	55	95	CRYAB;ND2;TPT1;COX3;CLU;RPL30;CST3;FTH1;CD63;RPL37;CHCHD10;PTGDS;TIMP3;PTMA;RPL26;PMEL;RPS28;ND4;TMEM59;BSG;RPL41;LRAT;RPL18A;NPC2;RPS9;CYTB;COX5B;RPS15;GPX4;CTSD;GNG11;GSTP1;COX1;RLBP1;RDH10;ENPP2;TRPM3;COX2;UQCRB;RPL32;RPL36;RPL34;ND1;SERPINF1;POLR2L;RPS24;EEF1A1;FHIT;RPS13;TOMM7;SELENOW;RPL39;TMEM98;RPS8;TMA7	Eye-retinal Pigment Epithelial Cell__Tabula_Sapiens	Male_TYR_Saline_vs_Male_WT_Saline
Data_Acquisition_Method_Most_Popular_Genes	Sequence Analysis	0.57925	2.13447	0	0.00144762	0.157	0.1916	48	96	FOXK1;TENM1;AGO2;ENAH;PGR;SH3TC2;ACVR2B;HIPK2;LCOR;NACC1;CBX5;KCNMA1;GFRA1;RAB3B;NTRK2;CACNA1E;SOCS4;PSD3;KSR2;KIF1B;KCNN3;PRLR;AAK1;SLC24A2;INO80D;TNRC6B;PHC3;LPP;SGCD;PDK3;GRIN2A;NFIC;FAXC;TMEM245;DCLK1;DLGAP2;GIGYF1;DMD;GPR26;SAMD12;POU2F1;SESTD1;SLC7A5;DISC1;MECP2;NSD2;IGF1R;ATXN1	Sequence Analysis__Data_Acquisition_Method_Most_Popular_Genes	Female_TYR_NAP_vs_Female_WT_Saline
DSigDB	monorden MCF7 UP	0.64264	2.13248	0	0.00469889	0.383	0.1147	24	45	SERPINH1;SLC5A3;HSPH1;HSPA1B;SLC7A11;ABHD3;P4HA2;DNAJB1;FXR1;CACYBP;HSPA4L;HSPA1A;HSPE1;FGFR2;ME1;DNAJA1;CHORDC1;BRF2;ABHD4;SOX9;DDIT4;CASP7;SH3BGR;HSP90AA1	monorden MCF7 UP__DSigDB	Male_TYR_Saline_vs_Male_WT_Saline
WikiPathway_2023_Human	Type I Collagen Synthesis In The Context Of Osteogenesis Imperfecta WP4786	0.655706	2.13245	0	0.00467075	0.383	0.1018	15	33	SERPINH1;MBTPS2;P4HA1;COL1A2;P4HA2;TMEM38B;ADAMTS2;PLOD2;COL1A1;CREB3L1;SP7;P3H2;FZD1;TNFRSF11B;PLOD1	Type I Collagen Synthesis In The Context Of Osteogenesis Imperfecta WP4786__WikiPathway_2023_Human	Male_TYR_Saline_vs_Male_WT_Saline
HDSigDB_Human_2021	Genes Up-Regulated In Human HD Astrocytes Vs Control Astrocytes PMID32070434	0.460162	2.13205	0	0.00465986	0.385	0.213	218	478	SERPINH1;MANF;CRYAB;EMP2;SLC5A3;SPP1;HSPH1;HIVEP3;HSPA1B;DYNLL1;SLCO3A1;BCL6;GADD45G;TMEM176B;P4HA1;SRGAP2;MRPS6;STIP1;PNRC1;C1QB;CGGBP1;HS3ST3B1;ATF4;GADD45A;TPT1;SLC38A2;PTGES3;LMAN2L;EIF4EBP2;P4HA2;NWD1;ERMN;CLU;C1QA;CLIC4;TMBIM6;IGFBP5;P2RX7;DNAJB1;FKBP5;TOB1;ALKBH5;CCT6A;FLCN;RMND5A;SLC14A1;GFAP;ENAH;GFOD1;HSPB8;SFT2D2;HILPDA;HSPA1A;HSPB1;CEBPB;BTG1;SLC2A1;USF2;PCDHGA10;ANGPTL4;CCND3;HSPE1;P…	Genes Up-Regulated In Human HD Astrocytes Vs Control Astrocytes PMID32070434__HDSigDB_Human_2021	Male_TYR_Saline_vs_Male_WT_Saline
GTEx_Tissues_V8_2023	Brain - Spinal Cord (Cervical C-1) Male 60-69 Up	0.579261	2.13199	0	0.00149299	0.166	0.2533	56	92	MYRF;DPYSL5;CNTNAP4;MAP7;ABCA2;SYNJ2;SIRT2;ANLN;FA2H;TMEM151A;PLEKHB1;MARCKSL1;MBP;FGFR2;RAPGEF5;ERMN;NKX2-2;NKX6-2;RASSF2;PLP1;PACS2;PIP4K2A;CNTN2;TTYH2;MOBP;SLAIN1;TUBA1A;SEMA4D;ENPP6;SLC44A1;CTNNA3;NKAIN2;CMTM5;CNP;TMEM88B;LLGL1;GAL3ST1;CNDP1;APLP1;CARNS1;CDK18;MOG;MTURN;BACE1;TRAK2;EVI2A;ADARB2;PKP4;MOB3B;MAG;GPR62;TMEM144;PRRG1;RBM11;BCAS1;PAQR8	Brain - Spinal Cord (Cervical C-1) Male 60-69 Up__GTEx_Tissues_V8_2023	Female_TYR_NAP_vs_Female_WT_Saline
Enrichr_Submissions_TF-Gene_Coocurrence	TBX2	0.474378	2.13195	0	0.00462175	0.386	0.1958	131	295	SERPINH1;TGFBR2;CRYAB;MSX1;ENG;COL3A1;NFIA;FZD7;GAS1;EPAS1;LOXL1;SEMA3C;LUM;COL1A2;SPRY4;FGFR1;OSER1;NOTCH1;P4HA2;TNS3;COL18A1;THBD;IGFBP5;IGFBP3;ITGB5;NRP2;DLC1;BCL2;EDNRB;NRP1;CXCL12;NCOA3;ARL4C;EDNRA;HSPB1;TBX3;ADGRA2;CEBPB;COL6A2;ZCCHC24;DDR2;HEY2;IRS1;GATA6;EPHA3;OLFML3;SPARC;KDR;COL1A1;FZD2;SULF1;NDRG1;TBX4;TIMP3;CSRP1;CEBPA;ZFP36L1;PHLDA1;FGFR2;FN1;LGALS1;NFIB;COLEC12;NR4A1;ALDH1A3;JUNB;LA…	TBX2__Enrichr_Submissions_TF-Gene_Coocurrence	Male_TYR_Saline_vs_Male_WT_Saline
HDSigDB_Human_2021	Genes Down-Regulated In HD Grade 1 Markers In Human Caudate Nucleus (HG-U133A) GSE3790	0.514394	2.1298	0	0.00399599	0.264	0.1738	70	178	RAP1GAP;CNR1;KCNIP2;FOXP1;PCP4;DGKB;GNAL;NSG1;RASGRP2;MME;PDE10A;NETO2;ARPP19;FGF14;CHMP3;ACTN2;DACH1;INPP5A;PDYN;DGKI;MYT1L;RGS4;GNG7;GUCY1A1;GNAO1;AP1S1;RGS14;PKP4;ATP2B1;NSG2;CACNB2;ST8SIA3;ANO3;CALB1;DRD1;RGS2;ADAMTS3;ACTN1;NEFM;LPL;PDE1B;KCND2;GABRD;GRM5;CCDC88C;PRKCB;HSPH1;ATP2A2;CACNA2D3;TSPAN13;HPCA;CAMK2B;ARHGEF9;PHACTR1;SNN;GABRG2;WASF1;ME3;PDP1;NCDN;TUSC3;CAMKV;SCN3B;LMO7;CDR1;GUCY1B1;…	Genes Down-Regulated In HD Grade 1 Markers In Human Caudate Nucleus (HG-U133A) GSE3790__HDSigDB_Human_2021	Female_TYR_Saline_vs_Female_WT_Saline
Rummagene_signatures	PMC9788990-mmc5.xlsx-Data-SD Up Li Et Al Down Up	0.515063	2.12972	0	0.0149158	0.39	0.1593	64	155	HSPH1;NKD2;NPAS2;HSPA1B;ZSCAN20;CCNJL;SLC5A3;P4HA1;HSPA5;DNAJA1;PRDM2;UBQLN4;TRIM8;PALLD;DNAJB2;JMJD6;HSPA8;HYOU1;METTL16;NR4A3;PCYOX1L;ZBTB40;HSP90AB1;DNAJB1;CHORDC1;SLC39A14;SERPINH1;WDR12;STIP1;TBC1D4;PCDH1;TMC7;TNFRSF25;HSPA4L;INTS3;DQX1;HSPD1;USP31;UBFD1;NTRK2;MTMR4;MST1R;HSPA1A;DAPK1;LMAN2L;DNASE1L2;APEX2;PRKD2;DUSP1;MAT2A;TLN2;HSP90AA1;ANKRD33B;POMT1;JADE2;BICD2;SH3PXD2A;SMPD3;MAPT;AMIGO1;…	PMC9788990-mmc5.xlsx-Data-SD Up Li Et Al Down Up__Rummagene_signatures	Male_TYR_NAP_vs_Male_WT_Saline
Tabula_Sapiens	Muscle-macrophage	0.557046	2.1291	0	0.014868	0.396	0.1977	41	93	CCL20;HSPH1;HSPA1B;BTG1;HSPA5;DNAJA1;TPT1;CEBPB;HSPA8;C1QB;COX3;C1QA;IL1B;HSP90AB1;DNAJB1;RPL37;HSPD1;NFKBIA;RPL13A;FTH1;LYVE1;HSPA1A;SELENOP;RPS19;CST3;S100A11;HSP90AA1;RPS23;RPL30;ND2;IER3;FOS;CD44;RPL19;PTMA;SOD2;RPS24;RNASE1;RPS28;RPS9;EIF1	Muscle-macrophage__Tabula_Sapiens	Male_TYR_NAP_vs_Male_WT_Saline
Allen_Brain_Atlas_up	prosomere 2	0.500415	2.12877	0	0.00405822	0.273	0.2122	115	265	CIT;ELMO1;GPR12;RIMS2;CACNG5;GDPD5;GABRA4;IYD;CRLF1;GRM1;AXIN2;NPR1;FAM110B;SRGAP1;CACNA1C;CLMN;PDE7B;NRL;OPRM1;CYP7B1;PRKCQ;SPOCK3;VAV3;CHRNA4;MYO1B;GRID2IP;APBB2;FHDC1;TPD52L1;TLN2;SCUBE2;INPP5A;TRPM6;PRKCH;GPR151;TRPC3;IAH1;CDYL;KCNJ12;HRH3;SHISA6;CLVS2;ZIC1;TCF7L2;RORB;PLEKHG1;TMEM163;CACNB2;AGFG1;RAB3C;SHANK3;GDF11;CHRNB3;PTPN3;TMEM131;MYO5C;CHST8;SECISBP2L;GABRD;ADARB2;PTPN4;RGS8;EXTL3;GBE1…	prosomere 2__Allen_Brain_Atlas_up	Female_TYR_Saline_vs_Female_WT_Saline
Tabula_Muris	Stromal Cell Lung CL:0000499	0.549401	2.1286	0	0.00479313	0.408	0.165	41	91	ALDH1A1;COL3A1;OGN;GAS1;SOD3;LOXL1;PRELP;PCOLCE;COL1A2;FGFR1;NDRG2;ATP1A2;C1QTNF7;RBP1;EDNRA;ADAMTS2;COL6A2;DDR2;ANGPTL4;OLFML3;COL1A1;TBX4;G0S2;SVEP1;COLEC12;PRDM6;LAMB1;MRC2;CP;PLXDC2;MGP;SPARCL1;C7;MFAP4;FXYD1;DKK3;PTGIS;COL5A2;BGN;COL6A3;LPAR1	Stromal Cell Lung CL:0000499__Tabula_Muris	Male_TYR_Saline_vs_Male_WT_Saline
ARCHS4_TFs_Coexp	PLXNB3 human tf ARCHS4 coexpression	0.504887	2.12831	0	0.00155314	0.179	0.2198	140	285	TNR;MYRF;CLIP3;NDST1;CNTNAP4;TUBB4A;GNAO1;KLC2;NRXN2;CERCAM;SRCIN1;TEF;TPPP;ADGRL1;HIPK2;ADORA1;SDC3;FA2H;GAS7;SOX10;SYNGR1;EPN2;TMEM151A;CRYAB;SOX8;KIF1A;PLEKHB1;GAS2L1;MBP;ADGRB1;ARNT2;RAPGEF5;SCRIB;LRP4;TOM1L2;ERMN;SYN1;NRBP2;OBSL1;CEP170B;SEC14L5;PLP1;PACS2;SCAF1;LZTS2;INTS1;TTYH2;KIF5A;MOBP;SOGA1;SLC6A7;PACSIN1;ARHGAP23;SCAMP5;BCL2L2;FAM219A;FGF1;PTPN23;SLAIN1;TRIM9;PRR18;AATK;NXPH3;NUMA1;DD…	PLXNB3 human tf ARCHS4 coexpression__ARCHS4_TFs_Coexp	Female_TYR_NAP_vs_Female_WT_Saline
Gene_Perturbations_from_GEO_down	Aplp2 KO mouse GSE25926 sample 398	0.499015	2.12825	0	0.0146354	0.396	0.2024	83	188	HSPH1;HSPA1B;MANF;ABCA8A;CNR1;SLC5A3;HSP90B1;IQGAP2;TRHR;ARC;P4HA1;HSPA5;SDF2L1;CLDN2;POPDC3;PRELP;HSPB8;CRELD2;TMEM33;KL;PDIA3;CRYM;TUBA1C;WDR86;CD59A;PRLR;DYNLL1;BLNK;CAPSL;DNAJA4;STEAP1;CLIC6;RHBDL3;CHORDC1;SERPINH1;AQP1;STIP1;PLIN4;HSPB1;DEFB11;SULF1;F5;CALML4;HSPA1A;PCDH8;TMPRSS11A;SLC4A5;TMEM72;DDIT4;CLDN1;CDHR1;SERPINB1B;HNRNPA3;PGAP1;SLC29A4;KCNJ13;RNF41;CDH9;HES1;SLC2A12;ZFP180;IER3;ZFP1…	Aplp2 KO mouse GSE25926 sample 398__Gene_Perturbations_from_GEO_down	Male_TYR_NAP_vs_Male_WT_Saline
HDSigDB_Human_2021	Oligodendrocyte-enriched Genes PMID25700174	0.492039	2.12798	0	0.00155494	0.181	0.2198	192	392	NPSR1;MYRF;OTUD7B;DIXDC1;ZDHHC20;TUBB4A;NINJ2;CERCAM;MAP7;FAM222A;CENPQ;CLDN11;TJAP1;ABCA2;RHPN2;EFCAB14;HIPK2;SRPK3;SMAD7;BFSP2;PRIMA1;SIRT2;DIP2A;YPEL2;PTPRD;ANKRD28;NKAIN1;ANLN;TRADD;NIPAL4;MAL;SEPTIN7;PDE4B;EPN2;TMEM151A;CRYAB;PKD2L1;TMCC3;WIPI1;RFTN1;ZDHHC9;ERG28;MBP;JPT2;ERBB3;CHDH;LDAH;PLCL1;FRAT2;PHLPP1;MARCHF8;ERMN;COMMD9;NKX6-2;NRBP2;SEC14L5;GRB14;FNBP1;PLP1;PACS2;TRIM13;ERMP1;TRIM36;CP…	Oligodendrocyte-enriched Genes PMID25700174__HDSigDB_Human_2021	Female_TYR_NAP_vs_Female_WT_Saline
ARCHS4_TFs_Coexp	FOXK1 human tf ARCHS4 coexpression	0.510987	2.12755	0	0.0015423	0.181	0.2286	131	268	ANKRD52;HERC2;MAFK;AGO2;SMARCC2;ANKRD11;HIPK2;DNM2;DIP2A;ZFYVE26;FZR1;SETD1B;SLC7A1;AGPAT3;PFKL;KDM2A;MLXIP;AKT1;PLXNA1;KDM5C;SOCS7;BRD2;FARP1;POLR2A;POLR1A;POM121;FBRS;SCRIB;KMT2A;PITPNM2;CEP170B;EIF4G1;ARHGAP35;PACS2;SCAF1;INTS1;HECTD4;SNRNP70;RREB1;SOGA1;BRD1;TMEM63A;UGGT1;USP36;KIF1B;BCL9L;NUMA1;RERE;ZZEF1;AAK1;ANAPC2;TUBGCP6;MYH9;NFAT5;JADE2;FAM168A;SPEN;SAMD4B;MAPK8IP3;ZC3H7B;CHD3;NSD1;SPTB…	FOXK1 human tf ARCHS4 coexpression__ARCHS4_TFs_Coexp	Female_TYR_NAP_vs_Female_WT_Saline
HDSigDB_Mouse_2021	R6/1 Vs WT Striatum Down-Regulated Genes PMID28743452	0.511007	2.12745	0	0.00411861	0.281	0.2464	99	190	ADCY5;GDPD5;CNR1;GRM1;TMEM44;PDE7B;SCN4B;RASGRP2;NETO2;ARPP19;KAZN;FBXO32;ADRA2C;MAPK4;ACTN2;MTCL1;CCM2;ARHGAP33;OSBP2;TRPC3;HRH3;FCHO1;PTPN5;RGS14;CHRM4;INF2;SLC24A4;TBC1D8;ST8SIA3;RHOBTB2;ZSWIM6;DRD1;RGS2;ACTN1;NEFM;PDE1B;CAR11;GABRD;GPR158;PRKCB;CACNA2D3;SLC5A7;HPCA;AGFG2;TMOD1;MYO3B;ASB11;GALNT17;PELI2;RPS6KA4;PHACTR1;LRTM2;PMEPA1;IVNS1ABP;ASIC1;AREL1;TGFA;RASL11B;RRAGD;PPP4R4;LRRK2;CALN1;AKA…	R6/1 Vs WT Striatum Down-Regulated Genes PMID28743452__HDSigDB_Mouse_2021	Female_TYR_Saline_vs_Female_WT_Saline
RNAseq_Automatic_GEO_Signatures_Mouse_Down	Bnst Social Defeat Csds GSE122840 4	0.495263	2.12657	0	0.00423643	0.289	0.2409	123	238	UGGT2;NECAB2;CACNG5;PCDHAC1;GABRA4;RCAN2;TENM1;TENM4;RAPH1;TMEM63C;DGKB;SCN4B;ANKRD52;LRRTM3;NDRG4;PTPRD;LRRC7;SLITRK3;JAKMIP3;GRIN2B;MMP16;ADGRL1;CDK5R1;SRCIN1;MYT1L;ARL8A;HRH3;CDK15;LINGO2;GNAO1;SYNGAP1;CPNE4;RYR3;NEDD4L;CDKL5;DOCK4;ZFP512B;GABBR1;ST8SIA3;RAB3C;GRIA1;UTP14B;ZMYM3;GATM;ONECUT2;KCNA1;DCC;PNMA2;KCND2;GRM5;SHANK1;B3GAT1;HPCA;MAP1B;AI593442;NRCAM;CBX6;SLC24A2;UNC80;UNC13A;PHACTR1;RE…	Bnst Social Defeat Csds GSE122840 4__RNAseq_Automatic_GEO_Signatures_Mouse_Down	Female_TYR_Saline_vs_Female_WT_Saline
Mouse_Gene_Atlas	spinal cord	0.501857	2.12644	0	0.00156017	0.186	0.1968	131	297	GH;OTUD7B;DIXDC1;MAST4;MAPT;CIT;USP54;STX1B;WASF3;GNAO1;NINJ2;KLC2;CLDN11;ABCA2;SIRT2;DIP2A;NFATC2;PTPRD;NKAIN1;ADORA1;ANLN;AGPAT3;GNAS;FA2H;MAL;SOX10;TMEM151A;KLHL4;TMCC3;KCTD3;KIF1A;PLEKHB1;MBP;VWA5B2;CNTFR;ADAMTS4;PLCL1;VASH1;PHLPP1;CHODL;ERMN;NKX6-2;NRBP2;SEC14L5;USP31;PLP1;PACS2;LIMK1;RNF208;DYNC1LI2;AKTIP;PLBD2;CNTN2;JOSD2;DFFA;MOBP;IQSEC1;ARHGAP23;CDC37L1;FGF1;SLAIN1;PRR18;KATNAL1;GJC3;AAT…	spinal cord__Mouse_Gene_Atlas	Female_TYR_NAP_vs_Female_WT_Saline
HDSigDB_Mouse_2021	Genes Up-Regulated In R6/2 Mice Treated With AAV9-Eif2a-Nme1-EF2a-GFP Vs Control GSE141856	0.535917	2.12627	0	0.0042109	0.292	0.2303	73	145	CIT;ZCCHC7;MAFG;SEC61A2;RAPH1;NME1;GPI1;GSDME;LRRTM3;ABLIM2;PDE10A;MYO1B;LRRC7;ZFHX2;CNTN5;RAF1;GRIN2B;MARK3;SRCIN1;TRA2B;CACNA1E;SRGAP2;RAB11FIP2;ADGRL3;CHD3;CDC40;CCNT2;SNRNP70;CACNA2D2;UBE3C;NDRG3;CPNE5;UBR2;SLC25A27;SPATA6L;PHIP;STX16;ADGRB1;RSBN1L;VPS13C;PHF20L1;DYNC1I2;RBM26;CBX6;CEP164;LUC7L2;TLE4;PKD1;PHACTR1;HTT;GRIPAP1;DICER1;PNISR;RRNAD1;TRIM35;TACC1;RBMS1;LMO7;ATXN2L;NRXN3;SRPK1;PLEKH…	Genes Up-Regulated In R6/2 Mice Treated With AAV9-Eif2a-Nme1-EF2a-GFP Vs Control GSE141856__HDSigDB_Mouse_2021	Female_TYR_Saline_vs_Female_WT_Saline
HDSigDB_Human_2021	R6/1 Vs WT Striatum Down-Regulated Genes PMID28743452	0.511014	2.12592	0	0.00418609	0.294	0.2464	98	188	ADCY5;GDPD5;CNR1;GRM1;TMEM44;PDE7B;SCN4B;RASGRP2;NETO2;ARPP19;KAZN;FBXO32;ADRA2C;MAPK4;ACTN2;MTCL1;CCM2;ARHGAP33;OSBP2;TRPC3;HRH3;FCHO1;PTPN5;RGS14;CHRM4;INF2;SLC24A4;TBC1D8;ST8SIA3;RHOBTB2;ZSWIM6;DRD1;RGS2;ACTN1;NEFM;PDE1B;GABRD;GPR158;PRKCB;CACNA2D3;SLC5A7;HPCA;AGFG2;TMOD1;MYO3B;ASB11;GALNT17;PELI2;RPS6KA4;PHACTR1;LRTM2;PMEPA1;IVNS1ABP;ASIC1;AREL1;TGFA;RASL11B;RRAGD;PPP4R4;LRRK2;CALN1;AKAP9;KCN…	R6/1 Vs WT Striatum Down-Regulated Genes PMID28743452__HDSigDB_Human_2021	Female_TYR_Saline_vs_Female_WT_Saline
Tabula_Sapiens	Muscle-tendon Cell	0.553823	2.12577	0	0.00506614	0.427	0.2031	47	96	COL3A1;HSPA1B;PRELP;ND2;TPT1;COX3;RPL30;FTH1;RPL13A;HSPA1A;RPL37;COL1A1;PTGDS;TIMP3;RPS19;FN1;PTMA;LGALS1;RPL26;MYOC;RPS28;RPS16;RPL9;CCN2;ND4;RPL41;MGP;RPL18A;RPS9;CYTB;HSP90AA1;RPS15;RPS29;COX1;COL6A3;JUN;COX2;RPL32;RPL21;B2M;COMP;RPL36;CEBPD;RPL34;ND1;RPS25;RPS11	Muscle-tendon Cell__Tabula_Sapiens	Male_TYR_Saline_vs_Male_WT_Saline
Rummagene_transcription_factors	PMC3916389-ppat.1003904.s008.xlsx-HSF1-regulated genes-HSF1-Regulated Genes HSF1	0.592971	2.12575	0	0.00503736	0.427	0.1436	31	58	SERPINH1;CRYAB;HSPH1;HSPA1B;DNAJB2;STIP1;ABHD3;CLU;TENT5A;DNAJB1;DLC1;CACYBP;HSPA4L;HSPA1A;HSPB1;ALOXE3;HSPE1;AHSA1;PLOD2;FKBP4;BAG3;HSPA4;NUDT9;DNAJA1;CHORDC1;FBXL14;HSP90AA1;HSPA8;JMJD6;HSP90AB1;SNAP23	PMC3916389-ppat.1003904.s008.xlsx-HSF1-regulated genes-HSF1-Regulated Genes HSF1__Rummagene_transcription_factors	Male_TYR_Saline_vs_Male_WT_Saline
DSigDB	disulfiram MCF7 UP	0.628096	2.12567	0	0.0149608	0.407	0.1493	23	49	HSPH1;HSPA1B;RGS2;GADD45A;P4HA2;FYN;FKBP4;DNAJB1;TXNRD1;SERPINH1;JUN;CLU;SLC7A11;HSPA4L;HSPA1A;DNAJB9;DDIT4;DUSP1;SOCS2;GEM;TES;FOSL1;NFIL3	disulfiram MCF7 UP__DSigDB	Male_TYR_NAP_vs_Male_WT_Saline
RNA-Seq_Disease_Gene_and_Drug_Signatures_from_GEO	Cocaine Nucleus accumbens 20 mg- kg GSE42805 up	0.466558	2.12522	0	0.00424136	0.301	0.2409	209	471	GOLGB1;RALGAPA1;CNR1;PCDHGA8;FOXP1;RASD2;TRIP12;PCP4;PLCH2;GM29216;DGKB;SCN4B;PHF24;DBNDD2;RASGRP2;PTPRD;SPOCK3;ROBO2;SPTBN1;KIDINS220;PDE10A;NETO2;ARPP19;SORCS2;GLS;SMARCC2;MYH10;GRIN2B;KCTD17;GOLGA4;ADGRL1;HERC1;SRCIN1;RGS4;APC;SCRN1;SLC38A6;SRGAP2;CAMK4;PPP1R9A;GNAO1;RNF150;HNRNPK;PRKCA;GSG1L;ETL4;CHD3;FOXO1;SYNGAP1;PKP4;ATP2B1;SNRNP70;NEDD4L;CDKL5;TBC1D8;DMXL2;NDRG3;ST8SIA3;ANO3;CALB1;RAB3C;G…	Cocaine Nucleus accumbens 20 mg- kg GSE42805 up__RNA-Seq_Disease_Gene_and_Drug_Signatures_from_GEO	Female_TYR_Saline_vs_Female_WT_Saline
Enrichr_Submissions_TF-Gene_Coocurrence	ATF7	0.502435	2.12507	0	0.00159286	0.194	0.2279	155	294	ADNP;FOXK1;ANKRD52;AGO2;MAST4;HMBOX1;ANKRD11;MTSS1;HIPK2;LCOR;PPFIBP1;TNS3;RUNX1;NAV1;CBL;KMT2C;CBX5;SPRED2;ARNT;MLXIP;KMT2E;HSPG2;PRDM2;ATF2;POLR2A;RICTOR;DLC1;APBB2;GSE1;ARID5B;TANC2;PCDHB16;KMT2A;MAP1B;ZBTB7A;ATP2B4;TNKS;SYNE2;DST;ARHGAP35;NDRG1;ASXL2;JUNB;ZEB2;NAV2;CTNND1;SERPINB8;TNRC18;HEG1;RREB1;BPTF;AURKB;WDFY3;PRRC2C;KIF1B;PTPN14;BCL9L;AFF4;RERE;MBNL1;BHLHE40;PKN1;TIMP2;APC;AAK1;SNTB2;PI…	ATF7__Enrichr_Submissions_TF-Gene_Coocurrence	Female_TYR_NAP_vs_Female_WT_Saline
Allen_Brain_Atlas_10x_scRNA_2021	Human VLMC L1-5 PDGFRA COLEC12 up	0.706921	2.12454	0	0.00508787	0.437	0.1842	16	27	FNDC3B;ABCA9;CHD9;SLC7A11;ZEB1;WWTR1;COL18A1;CXCL12;ZHX2;MRC2;PRRX1;TNFRSF19;LEPR;ARHGAP29;FGD6;BICC1	Human VLMC L1-5 PDGFRA COLEC12 up__Allen_Brain_Atlas_10x_scRNA_2021	Male_TYR_Saline_vs_Male_WT_Saline
HuBMAP_ASCTplusB_augmented_2022	Exc L5-6 THEMIS SMYD1 (L6 IT Car3) - Brain	0.559197	2.12442	0	0.00423918	0.305	0.2383	52	93	RIMS2;GABRA4;GRM1;TNR;GRM7;DGKB;PHF24;DLGAP2;LRRC7;CACNA1B;AGBL4;GRIN2B;MYT1L;ATRNL1;CACNA1E;SCN2A;ST8SIA3;RAB3C;STXBP5L;ADGRB3;GRM5;ERC2;SLC24A2;UNC80;UNC13A;REPS2;FAM135B;GABRG2;ATP2B3;SCN8A;UNC79;SYT16;NWD2;KCNC2;VSTM2A;RGS7BP;EPHA6;HTR5A;JAKMIP1;TMEM132B;KCNA4;UPP2;NRXN1;FRRS1L;PCSK2;GRIN2A;CDH18;MCF2;OLFM3;PEX5L;UNC13C;ANKS1B	Exc L5-6 THEMIS SMYD1 (L6 IT Car3) - Brain__HuBMAP_ASCTplusB_augmented_2022	Female_TYR_Saline_vs_Female_WT_Saline
HDSigDB_Mouse_2021	Genes Down-Regulated In Oligodendrocytes Of zQ175DN Vs WT PMID32681824	0.602639	2.12417	0	0.00158051	0.194	0.1531	40	75	MAST4;MAPT;ZDHHC20;GAB1;MAP7;CLDN11;YPEL2;PTPRD;FA2H;MAL;PDE4B;ADIPOR2;CLMN;MBP;PLCL1;PHLPP1;HECW2;FNBP1;PLP1;CAR2;ZEB2;MAGI2;MOBP;CDC37L1;GATM;SLAIN1;TTLL7;GJC3;ELMO1;FRMD5;PTPRK;SLC24A2;KIRREL3;NKAIN2;UGT8A;ANK2;KIF13B;DOCK10;FTH1;APLP1	Genes Down-Regulated In Oligodendrocytes Of zQ175DN Vs WT PMID32681824__HDSigDB_Mouse_2021	Female_TYR_NAP_vs_Female_WT_Saline
RNA-Seq_Disease_Gene_and_Drug_Signatures_from_GEO	Tetradotoxin Hippocampus 1 uM GSE67245 down	0.48261	2.12289	0	0.00159832	0.2	0.2001	210	476	RIMS1;GM5641;FOXK1;MAFG;ANKRD52;HERC2;GRAMD1B;AGO2;DPYSL5;MAPT;STX1B;TUBB4A;FASN;SMARCC2;MAP3K9;WASF3;GNAO1;NRXN2;SFSWAP;SRCIN1;ENAH;TNRC6C;ADGRL1;ABCA2;LDLR;SETD5;DIP2A;PTPRD;NAV1;CBL;SDC3;NACC1;KMT2C;AGPAT3;SPRED2;UBAP2L;KMT2E;GAS7;SYNGR1;NDRG3;SHANK1;PLXNA1;SOCS7;ZSWIM8;PCDH1;AP2M1;TTYH3;TMEM178B;KIF1A;DNMT3A;PTPRF;TANC2;RRP1;KMT2A;MAP1B;THY1;MAPK8;ATP2B4;UBR5;MYO5A;GLG1;GRIN2B;TENM4;SPOCK2;SA…	Tetradotoxin Hippocampus 1 uM GSE67245 down__RNA-Seq_Disease_Gene_and_Drug_Signatures_from_GEO	Female_TYR_NAP_vs_Female_WT_Saline
HDSigDB_Human_2021	Striatum RNA M38 Module (Plum1) PMID26900923	0.501105	2.12273	0	0.0015863	0.2	0.2793	169	297	KSR1;PAG1;DUSP5;TRIM65;NUP50;AGFG1;SETD1B;SLC7A1;GPR17;UBAP2L;KPNA6;FOXJ3;N4BP2L2;RBFOX2;G2E3;CCNT1;NSD3;ZDHHC23;FGD1;LONRF2;CEP120;POM121;MCMBP;UBR5;GFPT1;RAF1;FBXO3;EYA3;CRNKL1;SMAD1;SOS2;STAT6;HECTD4;AFDN;RNF19A;TMEM67;FGD6;CASTOR2;UGGT1;CRAMP1;TMEM104;ATAD2B;RFX7;STK35;ELOVL6;PHF3;GPAT4;TENT5A;MAP3K5;ZCCHC2;ZCCHC8;WDCP;LIMS1;BEND4;NEK10;FAM53C;RAB3GAP2;PCDH17;KDM5B;RPGRIP1L;UBAP2;ATP11A;IPMK;…	Striatum RNA M38 Module (Plum1) PMID26900923__HDSigDB_Human_2021	Female_TYR_NAP_vs_Female_WT_Saline
HDSigDB_Mouse_2021	Genes Down-Regulated In Cysteamine Treated STHdhQ111 Vs Control GSE129143	0.483423	2.12269	0	0.00157446	0.2	0.2327	215	475	ADNP;ANKRD52;HERC2;AGO2;FBXO10;OTUD7B;NDST1;UNC119B;CEP350;ERLIN2;HMBOX1;TNRC6C;KIF15;ABCA2;HIPK2;ALMS1;DIP2A;LCOR;CDAN1;TOPBP1;DICER1;CBX5;GNL3L;ARNT;KPNA6;KDM2A;EPN2;RCAN3;TRAPPC8;KDM5C;PAKAP;RNF14;FARP1;NSD3;NHLRC2;PRR14L;MTMR1;RALGAPA2;KLHL11;ZFP687;PHLPP1;RAPGEF1;UBR5;IRGQ;CHMP4C;SYNE2;RAF1;USP31;GNPTAB;BIRC6;ILF3;ARHGAP35;PTPN11;MAN1A2;FLII;MYO9B;ATG2B;DUSP11;ZFP609;HECTD4;USP24;MAPKAP1;ATR…	Genes Down-Regulated In Cysteamine Treated STHdhQ111 Vs Control GSE129143__HDSigDB_Mouse_2021	Female_TYR_NAP_vs_Female_WT_Saline
RNAseq_Automatic_GEO_Signatures_Human_Down	Optimized Chemical-Genetic Cell-Specific Labeling GSE136638 1	0.535867	2.12198	0	0.00159042	0.204	0.179	68	174	ADNP;FOXK1;MAFG;MYRF;SMYD4;NDST1;MAP3K9;ANKRD11;LDLR;CEP164;ZFYVE26;SLC7A1;SOCS7;RBFOX2;PPRC1;POLR2A;KIF1A;GSE1;PRR14L;POLR1A;KMT2A;MAT2A;GNE;MDN1;HECTD4;SOGA1;BSDC1;TUB;TECPR2;GPAT4;NUMA1;ZBTB43;LAMC1;POGK;SPEN;SAMD4B;LTB4R2;NUP62;STX16;ZBTB40;NSD1;ZBTB39;ZBED4;TCEANC2;PPP1R15B;KBTBD6;AMOTL1;IBA57;AFAP1;KMT2D;PDPR;BSN;PLAGL2;HIF1AN;ARL10;ZBTB5;HTT;UBN1;PRRC2A;ZHX3;MAP1A;ZSCAN20;MECP2;UNC5B;NUP21…	Optimized Chemical-Genetic Cell-Specific Labeling GSE136638 1__RNAseq_Automatic_GEO_Signatures_Human_Down	Female_TYR_NAP_vs_Female_WT_Saline
Enrichr_Submissions_TF-Gene_Coocurrence	NFATC4	0.474483	2.12138	0	0.00522258	0.455	0.1911	127	297	SERPINH1;TGFBR2;SPP1;COL3A1;NFIA;FZD7;GAS1;HSPG2;BCL6;EPAS1;LOXL1;WWTR1;LUM;ISLR;FYN;PCOLCE;COL1A2;FGFR1;GADD45A;P4HA2;TMEM119;CLU;COL18A1;IGFBP2;IGFBP5;ITGA5;IGFBP3;ITGB5;NRP2;DLC1;BCL2;EHD2;PLTP;NRP1;CXCL12;NCOA3;ARL4C;EDNRA;ADAMTS2;HSPB1;ADGRA2;MFGE8;COL6A2;ZCCHC24;DDR2;ANGPTL4;EPHA3;OLFML3;SPARC;COL1A1;FZD2;EFNA2;SULF1;NDRG1;TIMP3;CSRP1;CEBPA;ZFP36L1;FGFR2;FN1;LGALS1;MAP1A;COLEC12;NR4A1;JUNB;…	NFATC4__Enrichr_Submissions_TF-Gene_Coocurrence	Male_TYR_Saline_vs_Male_WT_Saline
HDSigDB_Human_2021	Markers Of Substantia Innominata In Basal Forebrain PMID22996553	0.720125	2.12038	0	0.00451807	0.324	0.1255	15	28	PCP4;MME;ROBO2;PDE10A;PDYN;BATF3;CALB1;PDE1B;GPR149;BSPRY;HPCA;SEMA3E;SLC17A8;SYNDIG1L;SBSN	Markers Of Substantia Innominata In Basal Forebrain PMID22996553__HDSigDB_Human_2021	Female_TYR_Saline_vs_Female_WT_Saline
HDSigDB_Mouse_2021	Markers Of Substantia Innominata In Basal Forebrain PMID22996553	0.720125	2.12038	0	0.00451807	0.324	0.1255	15	28	PCP4;MME;ROBO2;PDE10A;PDYN;BATF3;CALB1;PDE1B;GPR149;BSPRY;HPCA;SEMA3E;SLC17A8;SYNDIG1L;SBSN	Markers Of Substantia Innominata In Basal Forebrain PMID22996553__HDSigDB_Mouse_2021	Female_TYR_Saline_vs_Female_WT_Saline
RNAseq_Automatic_GEO_Signatures_Mouse_Down	Abcc5 Glutamate Conjugates Analogs GSE68628 1	0.512973	2.11967	0	0.00164629	0.213	0.1695	101	240	NPSR1;NUMB;MAFG;SLC38A6;AGO2;GPR3;BAZ1A;FAM53B;KMT5A;PEAK1;ARC;NR1D2;YPEL2;SETD1B;SLC7A1;SPRED2;NR4A1;PRDM2;GM15459;NARF;CCNT1;PPRC1;TET3;KLF10;DLC1;ERBB3;CHDH;1700102P08RIK;KMT2A;N4BP1;ERRFI1;TNFRSF25;MTMR4;EDRF1;CNST;TRP53INP2;SPRY4;SETD7;JUNB;IGSF9B;DUSP11;2610008E11RIK;PIK3C2B;GM35339;STK40;BCORL1;ABCC5;CRYBG3;DNAJA1;RNF19A;MIDN;RFX7;SMG7;ELOVL6;PHF3;ZFP948;YTHDC1;ZCCHC2;BHLHE40;MAP3K13;DNAJB…	Abcc5 Glutamate Conjugates Analogs GSE68628 1__RNAseq_Automatic_GEO_Signatures_Mouse_Down	Female_TYR_NAP_vs_Female_WT_Saline
Rare_Diseases_GeneRIF_ARCHS4_Predictions	Angelman syndrome	0.526201	2.11878	0	0.00165347	0.216	0.2127	95	190	CLIP3;MAPT;STX1B;TUBB4A;GNAO1;NRXN2;SRCIN1;TPPP;ADGRL1;PTPRD;SYNGR1;CACNG7;KIF1A;LONRF2;PNMA2;NYAP1;ARNT2;PHF24;SYN1;MYO5A;GRIN2B;DLG2;APBA2;SCN2A;TMEM151B;HECTD4;MYT1L;KIF5A;SOGA1;PACSIN1;SCAMP5;PSD3;KALRN;RAB3C;VAMP2;TTLL7;KIF1B;SCN8A;SNAP91;STXBP1;FAIM2;APC;SHC3;RAB6B;DIRAS1;NAPB;CACNA1B;MAST1;FAM168A;PIANP;CLASP2;SYT1;KCNJ9;SCN3B;SLC17A7;RPH3A;GRIN2A;B3GAT1;BSN;DCLK1;NFASC;PCLO;ANK2;NRXN1;BRS…	Angelman syndrome__Rare_Diseases_GeneRIF_ARCHS4_Predictions	Female_TYR_NAP_vs_Female_WT_Saline
RNAseq_Automatic_GEO_Signatures_Mouse_Down	Profiling Laq Vs Control GSE145044 1	0.51808	2.11847	0	0.00165431	0.218	0.1748	100	235	RIMS1;MAFG;GM3883;OSBPL10;HIF3A;ZXDA;CD36;NRXN2;SRCIN1;PLCH2;GARNL3;ADGRL1;CHRNA4;PLA2G4E;NECAB3;LASP1;PPFIBP1;USP43;CD34;STX1A;TRIM66;FHOD3;RAPH1;SLC36A1;KIF21B;RASGEF1C;CPNE9;CDR1;ADGRB1;CDH22;VWA5B2;GABRA3;ARNT2;SSBP3;KMT2A;RAPGEF1;ATP2B4;ATP13A5;RGS6;MYO5A;CEP170B;SPOCK2;PLEKHO1;ILDR2;SCAF1;IGSF9B;SLC6A7;SOX5;TTC9B;MAP3K6;COL5A1;ADGRA1;DHCR24;CDH12;MEGF11;APC;KISS1R;RAB6B;R3HDM2;CASKIN1;SLC25…	Profiling Laq Vs Control GSE145044 1__RNAseq_Automatic_GEO_Signatures_Mouse_Down	Female_TYR_NAP_vs_Female_WT_Saline
DSigDB	tanespimycin HL60 UP	0.597086	2.11847	0	0.00532233	0.471	0.1677	34	65	SERPINH1;SLC5A3;HSPH1;HSPA1B;STIP1;CCNG2;ABHD3;P4HA2;ANXA6;DNAJB1;FXR1;NR4A3;CACYBP;HSPA4L;HSPA1A;HSPB1;HSPE1;AHSA1;FKBP4;BAG3;CLK1;HSPA4;DNAJA1;CHORDC1;PLOD1;HSP90AA1;HSPA8;SEC23IP;ENGASE;HSP90AB1;SNAP23;CFLAR;CASP1;THBS1	tanespimycin HL60 UP__DSigDB	Male_TYR_Saline_vs_Male_WT_Saline
Tabula_Sapiens	Small Intestine-neutrophil	0.553277	2.11809	0	0.00532611	0.472	0.3185	64	92	C1QB;ND2;TPT1;C5AR1;COX3;C1QA;RPL30;CST3;FTH1;RPL13A;RPL37;RPL38;RPS19;C1QC;PTMA;G0S2;RPL26;CYBA;RPS28;RPS16;RPL9;SOD2;SELENOP;ND4;RPL41;RPL18A;RPS9;CYTB;HSP90AA1;RPS15;SRGN;RPS29;COX1;THBS1;COX2;RPL32;RPL21;B2M;RPL36;RPL34;TMSB4X;ND1;RPS11;RPS24;ND5;GPR183;EEF1A1;RPS13;RPL39;RPS8;RPS21;AREG;RPLP1;RPS15A;RPL15;RPS3;RPL6;RPL19;RPS18;RPLP2;RPL12;FOS;EIF1;RPL28	Small Intestine-neutrophil__Tabula_Sapiens	Male_TYR_Saline_vs_Male_WT_Saline
Gene_Perturbations_from_GEO_up	Il10 KO mouse GSE25095 sample 1539	0.485242	2.11799	0	0.00530577	0.473	0.2126	106	236	MANF;PDIA4;HSPH1;TRAK1;SDF2L1;TMEM33;HSPA1B;BCL6;EPAS1;HYOU1;P4HA1;SEMA3C;STIP1;PLXNA1;CCNG2;ERRFI1;AK3;PDIA6;CD59A;PLEKHA3;IGFBP5;KIT;DNAJB1;AHSA2;FKBP5;CACYBP;HSPA4L;HSPB8;EDNRA;HSPA1A;HSPB1;MYL1;DNAJA4;HSPE1;HIPK3;AHSA1;MTHFD2;CLIP2;TBX4;SEL1L;CSRP1;BAG3;NNT;MSLN;HERPUD1;MTMR4;WDFY3;TNFRSF25;SEC24B;MAGT1;DNAJA1;SLPI;BPNT1;MAX;CHORDC1;RYBP;CCDC117;UPK3B;FGFR3;PDGFD;ZDHHC5;DDIT4;CARHSP1;SMAD6;SS…	Il10 KO mouse GSE25095 sample 1539__Gene_Perturbations_from_GEO_up	Male_TYR_Saline_vs_Male_WT_Saline
Enrichr_Submissions_TF-Gene_Coocurrence	HELZ	0.503955	2.11792	0	0.00165596	0.219	0.2285	144	291	ADNP;AGO2;MGA;ARID4A;CEP350;FASN;GOLGB1;ENAH;ANKRD11;TRIP12;HIPK2;LCOR;TNS3;NAV1;CBL;KMT2C;DICER1;CBX5;KMT2E;POLR2A;RICTOR;GSE1;ARID5B;TANC2;NCOA1;RIF1;KMT2A;MAP1B;ATP2B4;UBR5;TNKS;MYO5A;SYNE2;DST;BIRC6;ASXL2;CCDC88A;ZEB2;NAV2;ATG2B;SVIL;MDN1;LRP6;RREB1;BPTF;PSD3;AURKB;CELF2;WDFY3;PRRC2C;RFX7;KIF1B;PHF3;AFF4;RERE;MBNL1;BHLHE40;PKN1;APC;AAK1;PIGU;CLASP1;MYH9;TCF4;LAMC1;NFAT5;SPEN;INO80D;BBX;PABPC1…	HELZ__Enrichr_Submissions_TF-Gene_Coocurrence	Female_TYR_NAP_vs_Female_WT_Saline
Tabula_Sapiens	Large Intestine-neutrophil	0.555048	2.1176	0	0.00530773	0.474	0.3082	62	94	CCL20;TNFAIP3;C1QB;TPT1;C5AR1;COX3;C1QA;RPL30;FTH1;RPL13A;RPL37;BTG1;RPL38;RPS19;PTMA;G0S2;RPL26;RPS28;RPS16;RPL9;ATP1B3;SOD2;ND4;RPL41;RPL18A;RPS9;CYTB;HSP90AA1;RPS15;SRGN;RPS29;COX1;THBS1;COX2;NFKBIA;RPL32;RPL21;B2M;RPL36;RPL34;TMSB4X;RPS11;UBA52;RPS24;GPR183;EEF1A1;RPS13;RPL35;RPL39;RPS8;RPS21;AREG;RPLP1;RPS15A;RPL15;RPS7;RPS3;RPL6;RPL19;RPS18;RPLP2;RPL12	Large Intestine-neutrophil__Tabula_Sapiens	Male_TYR_Saline_vs_Male_WT_Saline
RNAseq_Automatic_GEO_Signatures_Mouse_Up	Neuron-Derived Estrogen Neuroprotection Ischemic GSE143836 1	0.491416	2.11701	0	0.0166104	0.464	0.2496	122	238	GM12669;HSPH1;PDIA4;FKBP5;ITGA4;AK3;P4HA1;PDIA6;HSPA5;MERTK;DNAJA1;PRDM2;TMEM33;ETNPPL;FAM107A;KHSRP;HSPA8;FXR1;PDIA3;PAQR8;TMEM68;IVNS1ABP;PCDH20;DOCK10;ALS2;AHSA2;DNAJB1;DNAJA4;SH3BP5;9330159F19RIK;DAAM2;PIP5K1B;UBXN2B;CHORDC1;GPR17;PPP1R16B;CDC37L1;ZFP397;GPT2;KDM7A;BHLHE22;PLIN4;ERMN;HSPA4L;SPAST;RAVER2;SETD7;KHDRBS3;TNS3;AHCTF1;ZFP131;USP54;EPYC;CCNG2;HOMER2;DAPK1;LMAN2L;GMFB;PPM1E;SLC44A5;G…	Neuron-Derived Estrogen Neuroprotection Ischemic GSE143836 1__RNAseq_Automatic_GEO_Signatures_Mouse_Up	Male_TYR_NAP_vs_Male_WT_Saline
HDSigDB_Human_2021	Genes Up-Regulated In HD Grade 2 Markers In Human Frontal Lobe (HG-U133A) GSE3790	0.578006	2.11667	0	0.00531886	0.482	0.2085	36	67	LRP4;SLC5A3;PALLD;BCL6;FLCN;TOB2;SLC14A1;GFAP;SDC4;HSPA1A;HSPB1;BTG1;PLOD2;AQP4;BAG3;ZFP36L1;MID1IP1;SLC1A3;AQP1;ITPKB;SOX9;DDIT4;EZR;RHOBTB3;TMEM47;LAMP2;NTRK2;GJA1;PLPP3;NFKBIA;NOTCH2;GEM;FAM107A;MYBPC1;TPD52L1;PON2	Genes Up-Regulated In HD Grade 2 Markers In Human Frontal Lobe (HG-U133A) GSE3790__HDSigDB_Human_2021	Male_TYR_Saline_vs_Male_WT_Saline
NIH_Funded_PIs_2017_Human_GeneRIF	Lambris John D (University Of Pennsylvania)	0.715392	2.11661	0	0.00529173	0.482	0.1187	14	26	C1QB;LCP2;C5AR1;C1QA;CXCL12;PTX3;TLR2;C1QC;C3AR1;F3;ITGAM;CFH;CFP;C3	Lambris John D (University Of Pennsylvania)__NIH_Funded_PIs_2017_Human_GeneRIF	Male_TYR_Saline_vs_Male_WT_Saline
Allen_Brain_Atlas_10x_scRNA_2021	Mouse 358 Astro up	0.561522	2.11655	0	0.00527208	0.482	0.2738	57	85	IGDCC4;LRP4;CHST2;PREX2;CNN3;PAQR8;NDRG2;ATP1A2;CLU;ASRGL1;TMBIM6;IGFBP5;CST3;PYGB;GLUL;MMD2;SDC4;FBXO2;PRDX6;ELOVL5;BMPR1A;ATP1B2;GSTM1;TNFRSF19;SOX9;RPL41;SPARCL1;FXYD1;TMEM47;RPS29;LAMP2;2310022B05RIK;IL6ST;PLPP3;SCD2;SFXN5;FADS1;ACSL6;CD81;SAT1;GNAI2;TPRKB;ALDOC;MT3;PRDX1;TTYH1;ALDH6A1;GPC5;ATP6V0E;CHPT1;ST3GAL4;RCN2;HTRA1;SLC27A1;CAVIN3;PTPRZ1;SLC1A2	Mouse 358 Astro up__Allen_Brain_Atlas_10x_scRNA_2021	Male_TYR_Saline_vs_Male_WT_Saline
Rare_Diseases_GeneRIF_ARCHS4_Predictions	Pulmonary venoocclusive disease	0.494868	2.11608	0	0.00529568	0.486	0.2366	96	188	SERPINH1;TGFBR2;TEAD1;TANC1;SLC12A4;COL3A1;PALLD;HSPG2;EPAS1;DOCK1;LOXL1;SRPX;ISLR;PCOLCE;PARVA;TNS3;CLIC4;TJP1;ACVRL1;PCDHGC3;DLC1;EHD2;ADAMTS2;GPC1;ADGRA2;MFGE8;COL6A2;AFAP1;ZCCHC24;DDR2;GAS6;COPZ2;DAAM2;SPARC;COL1A1;PCDHGB5;CSRP1;FN1;SVEP1;FERMT2;CREB3L1;LAMB1;MPRIP;MRC2;PRRX1;SH3PXD2B;TRIO;TPM4;TSPAN9;AQP1;CTIF;TNS2;EVC;MRGPRF;ITGBL1;LAMC1;NID1;LTBP3;MYLK;SNX33;COL15A1;ITGB1;DKK3;MYL9;CDH5;FZ…	Pulmonary venoocclusive disease__Rare_Diseases_GeneRIF_ARCHS4_Predictions	Male_TYR_Saline_vs_Male_WT_Saline
RNAseq_Automatic_GEO_Signatures_Mouse_Up	Triggering A1-Like Tri-Glial Dysfunctions GSE156542 1	0.489477	2.11603	0	0.0162353	0.468	0.2277	112	233	HSPH1;PDIA4;DNAJB11;MANF;MRPS6;SLC38A2;SLC5A3;HSP90B1;P4HA1;PDIA6;XBP1;HSPA5;UTP6;MLEC;SDF2L1;PKP4;MSANTD4;DNAJA1;TPT1;METTL7A1;CRELD2;TMEM33;HSPA8;PDIA3;OXCT1;CALR;DNAJC3;NR4A3;EGLN2;CRYAB;HADHB;MAP3K10;DYNLL1;FKBP4;AHSA2;DNAJB1;DNAJA4;PTGES3;RPL37;CHORDC1;GPR89;POP5;OSTC;ACOT13;ERMN;ATP5E;HSPD1;USP31;ATP6V1F;RPL31;NUS1;SETD7;CCNG1;FTH1;KHDRBS3;CDK2AP2;FOSL2;HSPA1A;NARF;CCT7;MKKS;KMT5A;GJB6;NEK7…	Triggering A1-Like Tri-Glial Dysfunctions GSE156542 1__RNAseq_Automatic_GEO_Signatures_Mouse_Up	Male_TYR_NAP_vs_Male_WT_Saline
Rummagene_signatures	PMC6031111-40478 2018 555 MOESM5 ESM.xlsx-C9ALS Cerebellum UP-GeneID Up	0.514078	2.11528	0	0.0163113	0.473	0.1362	61	165	HSPH1;RFTN1;PDIA4;HSPA1B;MANF;MRPS6;SPR;HSP90B1;P4HA1;XBP1;HSPA5;OGN;GADD45A;DNAJA1;HSPG2;TMEM176B;CACYBP;HSPE1;JMJD6;COL1A2;FXR1;PLIN2;CALR;CRYAB;TUBA1C;PRLR;ACSL5;FKBP4;HSP90AB1;DNAJB1;DNAJA4;CLIC6;CHORDC1;KCNE4;SERPINH1;VWA5A;CLU;STIP1;HSPB1;TMBIM1;HSPD1;SRPX2;ISLR;DMRT3;SULF1;MGP;HSPA1A;HOPX;SLC13A4;LRP10;LMAN2L;HSP90AA1;TNFRSF1A;WWTR1;IGFBP2;H2AC6;GDF10;PYCR1;CCT3;ITGA5;CNN3	PMC6031111-40478 2018 555 MOESM5 ESM.xlsx-C9ALS Cerebellum UP-GeneID Up__Rummagene_signatures	Male_TYR_NAP_vs_Male_WT_Saline
RNAseq_Automatic_GEO_Signatures_Mouse_Up	Attenuated Muscle Necroptosis Dystrophic GSE134132 1	0.478615	2.1146	0	0.00539336	0.499	0.2399	125	241	SIPA1L3;TGFBR2;TEAD1;DST;TANC1;TRAK1;COL3A1;PLXNB2;PALLD;HSPG2;PEAK1;ARID1B;EPAS1;DOCK1;LRCH1;SRGAP2;ISLR;PLXNA1;COL1A2;ZFP646;TRIM8;NOTCH1;TNS3;COL18A1;MYO10;PDE5A;EHD2;NRP1;CXCL12;ENAH;DOCK10;ADAMTS2;GPC1;NFATC2;COL6A2;RGS5;IRS1;SPARC;COL1A1;CCDC141;DYNC1H1;MYH9;TIMP3;ITIH5;LHFPL2;FN1;IQGAP1;HIP1;BCR;WDFY3;SETD1B;ABCA1;LAMB1;WNK1;MPRIP;GRN;TRIO;ST3GAL1;LARP1;IQSEC3;ARHGAP31;ITPRIPL2;IRF2BPL;UPF…	Attenuated Muscle Necroptosis Dystrophic GSE134132 1__RNAseq_Automatic_GEO_Signatures_Mouse_Up	Male_TYR_Saline_vs_Male_WT_Saline
Allen_Brain_Atlas_up	alar plate of p2 (alar thalamus)	0.497547	2.11423	0	0.00498506	0.354	0.1589	96	266	CIT;ELMO1;GPR12;RIMS2;CACNG5;GDPD5;GABRA4;IYD;CRLF1;GRM1;AXIN2;NPR1;FAM110B;SRGAP1;CACNA1C;CLMN;PDE7B;NRL;OPRM1;CYP7B1;PRKCQ;SPOCK3;VAV3;CHRNA4;MYO1B;GRID2IP;APBB2;FHDC1;TPD52L1;TLN2;SCUBE2;INPP5A;TRPM6;PRKCH;GPR151;TRPC3;IAH1;CDYL;KCNJ12;HRH3;SHISA6;CLVS2;ZIC1;TCF7L2;RORB;PLEKHG1;TMEM163;CACNB2;AGFG1;SHANK3;GDF11;PTPN3;TMEM131;MYO5C;CHST8;RBM6;SECISBP2L;GABRD;ADARB2;PTPN4;RGS8;EXTL3;GBE1;IRF8;NK…	alar plate of p2 (alar thalamus)__Allen_Brain_Atlas_up	Female_TYR_Saline_vs_Female_WT_Saline
Rummagene_signatures	PMC9788990-mmc5.xlsx-Data-SD Up Li Et Al Down Up	0.508143	2.1142	0	0.00538776	0.5	0.1524	62	155	SERPINH1;SLC5A3;HSPH1;NKD2;HSPA1B;HSPA5;PALLD;UBQLN4;HYOU1;P4HA1;DNAJB2;STIP1;USP31;INTS3;TRIM8;LMAN2L;IRF2BP2;SLC39A14;DNAJB1;PRDM2;ZBTB40;NR4A3;HSPA4L;DNASE1L2;HSPA1A;TBC1D4;TBX3;PCYOX1L;CNTNAP1;CCNJL;BAG3;JADE2;RBM28;MTMR4;TNFRSF25;PCDH1;RASGRP2;DNAJA1;CHORDC1;METTL16;CCDC117;BICD2;DQX1;ARMC6;HSP90AA1;ZSCAN20;HSPA8;NPAS2;INTS1;JMJD6;ITGA10;HSP90AB1;BMS1;PTPN23;PEG10;CHTF8;NTRK2;MAT2A;RIN3;MYO5…	PMC9788990-mmc5.xlsx-Data-SD Up Li Et Al Down Up__Rummagene_signatures	Male_TYR_Saline_vs_Male_WT_Saline
RNAseq_Automatic_GEO_Signatures_Mouse_Up	Mitochondria Biogenesis Nrf1 Retina GSE101550 1	0.489216	2.11391	0	0.00541721	0.502	0.2076	112	242	LILRB4A;ALDH1A1;TGFBR2;CRYAB;SPP1;CREB3L2;FZD7;GAS1;HSPG2;MPEG1;LOXL1;ROR1;C1QB;ISLR;CNN2;DOCK5;CPT1A;MATN2;CSF1R;ANXA6;C1QA;MYO10;ITGA5;TIE1;IGFBP3;NRP2;CCNG1;FILIP1L;NCKAP1L;HSPA1A;ADGRA2;HEXB;DAB2;GAS6;KCTD12;OLFML3;SPARC;SULF1;ADGRE1;VWA5A;APLNR;TIMP3;WLS;C1QC;CX3CR1;FGFR2;CRYBB3;MYO1F;STAB1;CAPN3;CLEC7A;PMEL;ABCA1;LAMB1;C3AR1;SESN2;ACKR3;GRN;P3H2;FZD1;MYRF;ARHGAP27;ZFP185;SPTB;SERPINE2;VCL;A…	Mitochondria Biogenesis Nrf1 Retina GSE101550 1__RNAseq_Automatic_GEO_Signatures_Mouse_Up	Male_TYR_Saline_vs_Male_WT_Saline
RNAseq_Automatic_GEO_Signatures_Mouse_Up	Myc-Miz1 Interaction Defines Identity GSE64425 1	0.511289	2.11362	0	0.00181989	0.247	0.2285	114	233	ADNP;GM5641;FOXK1;ZFHX2;CLIP3;ESPL1;AGO2;CIT;PWWP2A;PPP1R12B;DLL1;TNRC6C;ZBTB37;KDM3B;NACC1;SETD1B;SPRED2;MAGI1;PRDM2;POLR2A;RNF165;TET3;GSE1;POM121;FBRS;CARM1;KMT2A;CCNK;TNKS;EIF3B;DVL3;ASXL2;PACS2;SCAF1;PHRF1;SVIL;INTS1;HEG1;PIK3C2B;SCAF4;BPTF;SAP130;MSL1;FGD6;MIDN;PTPN23;BAG6;PRRC2C;SMG7;TAF4;NUMA1;RERE;R3HDM2;MDC1;SMARCC1;SLC25A23;SPEN;UBAP2;PABPC1;TNRC6B;SOS1;TNRC6A;NCOA2;ZC3H7B;PCBP2;ARHGAP…	Myc-Miz1 Interaction Defines Identity GSE64425 1__RNAseq_Automatic_GEO_Signatures_Mouse_Up	Female_TYR_NAP_vs_Female_WT_Saline
Rare_Diseases_GeneRIF_ARCHS4_Predictions	Kabuki syndrome	0.526288	2.11342	0	0.00180769	0.248	0.204	84	188	FOXK1;HERC2;AGO2;CCNT2;SMARCC2;MKI67;TRIP12;ZBTB37;KDM3B;SETD5;TET1;CBL;NINL;SETD1B;TOPBP1;KMT2C;DICER1;CBX5;KDM2A;CHD4;PANK3;POLR2A;TET3;PHF21A;PRR14L;FUBP1;RBM25;POM121;KMT2A;UBR5;SYNE2;BIRC6;ILF3;HNRNPA1;MDN1;HECTD4;USP24;SOGA1;BCL9;PCGF3;HIP1;WDFY3;PRRC2C;RFX7;KIF1B;AFF4;RERE;LRRN1;MDC1;CLASP1;SMARCC1;SPEN;KDM5B;TNRC6A;NSD1;HERC1;SMG1;FZD3;ANKRD17;PLEKHA8;NKTR;USP7;HUWE1;CHD7;SREBF2;POLE;HTT;…	Kabuki syndrome__Rare_Diseases_GeneRIF_ARCHS4_Predictions	Female_TYR_NAP_vs_Female_WT_Saline
HDSigDB_Human_2021	Down-regulated Proteins In Striatum Of 6 Mon HD Q175 Mice Vs Q20 PXD006302	0.476638	2.11333	0	0.00500515	0.357	0.2003	157	367	NECAB2;RAP1GAP;ADCY5;CNR1;KCNIP2;GRM1;PHF14;FOXP1;ME2;PDE7B;RASD2;NUCB2;PCP4;DGKB;SCN4B;GNAL;LRRTM3;CROCC;RASGRP2;ABLIM2;MINK1;STRIP2;SPTBN1;DLGAP2;PDE10A;PTPRS;NETO2;LRRC7;KCNMA1;GRID1;ARPP19;GLS;GAREM1;ACTN2;DACH1;DNPEP;DGKI;C2CD2L;CCM2;ACY1;PRKCH;GPRIN3;SH3BP1;CACNA1E;ANKRD63;CAMK4;SEC14L3;ADGRL3;GPHN;PTPN5;PPP1R9A;JCAD;RGS14;CHRM4;SYNGAP1;ATP2B1;RYR3;CDKL5;INF2;CACNB2;SLMAP;DOCK4;TBC1D8;ANO3;…	Down-regulated Proteins In Striatum Of 6 Mon HD Q175 Mice Vs Q20 PXD006302__HDSigDB_Human_2021	Female_TYR_Saline_vs_Female_WT_Saline
Enrichr_Submissions_TF-Gene_Coocurrence	MEOX2	0.473411	2.11241	0	0.00548218	0.505	0.1955	130	293	ALDH1A1;TBX15;CRYAB;SPP1;NDNF;COL3A1;OGN;GAS1;SOD3;EPAS1;ZEB1;PID1;PRELP;LUM;SRPX;ISLR;PCOLCE;COL1A2;FGFR1;OSER1;VCAM1;ATP1A2;MATN2;ECM2;THBD;IGFBP5;KIT;IGFBP3;DLC1;ITM2A;EDNRB;SOX17;NRP1;CXCL12;NCOA3;EDNRA;PTX3;TBX3;DAB2;COL6A2;DDR2;RGS5;KCTD12;EMCN;EPHA3;CXCL14;OLFML3;SPARC;KDR;COL1A1;SULF1;EBF3;TIMP3;ITIH5;TMEM100;FN1;G0S2;SVEP1;NFIB;IL6;COLEC12;ALDH1A3;RELN;PDGFRL;RUNX1T1;CAVIN2;PDK4;CPED1;PR…	MEOX2__Enrichr_Submissions_TF-Gene_Coocurrence	Male_TYR_Saline_vs_Male_WT_Saline
Allen_Brain_Atlas_up	mediodorsal nucleus	0.491979	2.11215	0	0.00507707	0.365	0.1756	100	259	CIT;ELMO1;GPR12;RIMS2;CACNG5;GDPD5;GABRA4;DIXDC1;IYD;GRM1;AXIN2;SRGAP1;CACNA1C;CLMN;PDE7B;PCP4;OPRM1;SPOCK3;VAV3;CHRNA4;MYO1B;GRID2IP;APBB2;FHDC1;TLN2;DHX35;INPP5A;TRPM6;TOX;PRKCH;GPR151;CCDC28A;TRPC3;IAH1;KCNJ12;HRH3;SNTB1;TCF7L2;PLEKHG1;TMEM163;CACNB2;ATP11A;AGFG1;RAB3C;GDF11;PTPN3;HIP1R;COL2A1;CHST8;MOSPD2;SECISBP2L;GABRD;ADARB2;EPHA8;PTPN4;TMEM150A;IRF8;ARID5B;NKD1;SYT9;RAMP3;MYO3B;CAMK2D;TGD…	mediodorsal nucleus__Allen_Brain_Atlas_up	Female_TYR_Saline_vs_Female_WT_Saline
Tabula_Sapiens	Mammary-plasma Cell	0.554296	2.11195	0	0.00549005	0.507	0.3082	62	94	HSPA5;P4HA1;TPT1;COX3;TMBIM6;HSP90B1;RPL30;RPL36AL;SELENOK;RPL13A;CD63;RPL37;RPS19;GNAS;PTMA;HERPUD1;RPL26;CYBA;RPS28;RPS16;RPL9;ND4;TMEM59;DDIT4;RPL41;RPL18A;RPS9;CYTB;HSP90AA1;RPS15;MAP1LC3B;SRGN;COX1;COX2;RPL32;RPL21;B2M;RPL36;RPL34;TSC22D3;RPS11;RPS24;EEF1A1;RPS13;RPL35;SERP1;EEF1B2;RPL39;RPS8;SEC11C;RPLP1;RPS15A;RPL15;NACA;RPS7;RPS3;RPL6;SERF2;RPL19;RPS18;RPLP2;RPL12	Mammary-plasma Cell__Tabula_Sapiens	Male_TYR_Saline_vs_Male_WT_Saline
HDSigDB_Mouse_2021	Genes Down-Regulated In HD Grade 1 Markers In Human Caudate Nucleus (HG-U133B) GSE3790	0.537243	2.11158	0	0.00502314	0.366	0.1616	55	127	ADCY5;GABRA4;KCNIP2;FOXP1;RASD2;SCN4B;CNTNAP3;ROBO2;STRIP2;NETO2;LRRC7;FGF14;CACNB4;DACH1;CACNA1E;SCN2A;CAMK4;GUCY1A1;PTPN5;PCDH20;PCP4L1;NEDD4L;NCEH1;ST8SIA3;FOXP2;GRIA3;ONECUT2;KCNA1;SYTL5;STXBP5L;CRACDL;MYO5A;GPR158;PRKCB;RGS8;KLHL13;EPHA7;UNC80;LNX1;REPS2;SYNDIG1L;PMEPA1;AKAP5;FBXL16;OSBPL8;LRRN1;ARL6;PPP4R4;CALN1;PDP1;NEGR1;KCTD1;DPP6;RGS7BP;CNKSR2	Genes Down-Regulated In HD Grade 1 Markers In Human Caudate Nucleus (HG-U133B) GSE3790__HDSigDB_Mouse_2021	Female_TYR_Saline_vs_Female_WT_Saline
Enrichr_Submissions_TF-Gene_Coocurrence	HEYL	0.475499	2.11072	0	0.00555276	0.513	0.1958	131	296	SERPINH1;CRYAB;MSX1;SPP1;COL3A1;NFIA;CHST3;GAS1;HSPG2;EPAS1;LOXL1;OLFML2B;PRELP;LUM;ISLR;PCOLCE;COL1A2;ERRFI1;FGFR1;VCAM1;NOTCH1;ATP1A2;TMEM119;CLU;COL18A1;THBD;IGFBP5;ITGA5;RBP1;PLAU;IGFBP3;DLC1;EDNRB;EHD2;PLTP;NRP1;CXCL12;S1PR1;NCOA3;HSPB8;EDNRA;ADAMTS2;SDC4;ADGRA2;COL6A2;DDR2;RGS5;HEY2;ANGPTL4;DAAM2;OLFML3;SPARC;KDR;COL1A1;FZD2;SULF1;TIMP3;VSTM4;ITIH5;FN1;SVEP1;LGALS1;ALPL;COLEC12;NR4A1;JUNB;C…	HEYL__Enrichr_Submissions_TF-Gene_Coocurrence	Male_TYR_Saline_vs_Male_WT_Saline
Enrichr_Users_Contributed_Lists_2020	microarray, dataset: he07	0.544888	2.11071	0	0.00186213	0.26	0.2056	66	129	FOXK1;FASN;GOLGB1;ANKRD11;LSP1;HIPK2;TNS3;POLR2A;PTPRF;GOLGA4;FBRS;SLC9A1;ATP2B4;UBR5;SYNE2;FNBP1;OTX1;EIF4G1;ASXL2;PHRF1;NAV2;SVIL;SRGAP3;IQSEC1;RERE;ZZEF1;ARAP3;MYH9;ZMYM3;SPEN;TACC2;SEMA4B;HERC1;SMG1;NFIC;ZFC3H1;SORL1;LRP5;ZMIZ2;NKTR;ZMIZ1;NOTCH3;ATRN;DNMT1;CHD7;RBM6;HTT;CLSTN1;ARID1A;NFIX;SRRM2;MYOF;FLNB;LARP1;ACACA;WNK2;RBM33;ANKRD12;EVPL;PHACTR4;ULK1;NFE2L1;MBD6;PHF2;NCOR2;RFX1	microarray, dataset: he07__Enrichr_Users_Contributed_Lists_2020	Female_TYR_NAP_vs_Female_WT_Saline
Enrichr_Submissions_TF-Gene_Coocurrence	FBXO41	0.496355	2.11056	0	0.00185049	0.26	0.258	160	296	GRAMD1B;GRIK3;MAPT;CIT;MAP3K9;GNAO1;NRXN2;SRCIN1;ADGRL1;PTPRN2;NAV1;GAS7;SYNGR1;KCNMA1;SHANK1;PLXNA1;PCDH1;KIF21B;TTYH3;KIF1A;DNMT3A;GSE1;GABBR2;ADGRB1;SYT7;PNMA2;ARNT2;MAP1B;THY1;PITPNM2;ARHGAP26;GRIN2B;SPOCK2;DLG2;SCN2A;TMEM151B;MMP24;NAV2;SRGAP3;SERPINB8;NTRK2;MYT1L;GRIK2;CACNA1E;KIF5A;IQSEC1;PACSIN1;SCAMP5;TUBB3;PSD3;KALRN;TUB;AURKB;RAB3C;BASP1;FGFR1;TRIM9;CADPS2;BCL9L;SCN8A;ADD2;SNAP91;STXBP…	FBXO41__Enrichr_Submissions_TF-Gene_Coocurrence	Female_TYR_NAP_vs_Female_WT_Saline
Gene_Perturbations_from_GEO_down	App KO mouse GSE25926 sample 397	0.490121	2.11039	0	0.00553972	0.513	0.2088	108	224	SERPINH1;MANF;CRYAB;SLC5A3;HSPH1;ARC;SDF2L1;KL;CRELD2;HSPA1B;HSPA5;XBP1;BCL6;SH3D19;MIDN;ZDHHC14;P4HA1;IQGAP2;STIP1;CRYBG3;SLCO1C1;SBK1;HTR2C;CLDN2;DIO2;GADD45A;PFKFB3;TUBB2B;DUSP5;PDIA6;CHDH;CLIC6;ERMN;CALML4;AHSA2;HSP90B1;NR4A3;PRLR;NRP1;GFOD1;GALNT9;HSPA1A;HSPB1;RAB8B;STEAP1;UGT8A;SERTAD1;NDRG1;INSIG2;FGFR2;ATP7A;ORMDL2;PPP1R3C;NR4A1;ZFP180;HSPA4;ACKR3;SRSF10;TMEM72;TPM4;KRT18;PRR32;CHORDC1;ZF…	App KO mouse GSE25926 sample 397__Gene_Perturbations_from_GEO_down	Male_TYR_Saline_vs_Male_WT_Saline
RNAseq_Automatic_GEO_Signatures_Mouse_Down	Ribosome Fragile Brain Cortex GSE140565 3	0.512977	2.11008	0	0.00187203	0.265	0.2154	106	225	FOXK1;E2F1;GM3883;ETL4;OSBPL10;MAST4;MAP3K9;WASF3;NRXN2;SRCIN1;ADGRL1;TET1;SETD1B;DICER1;SOX10;SHANK1;CDR1;PDE4A;VWA5B2;ARNT2;PITPNM2;RAPGEF1;ZBTB7A;SLC9A1;CEP170B;SATB2;ARHGAP35;RNF208;SOBP;SCAF1;ZEB2;NAV2;IGSF9B;TOX;PLBD2;ZFP609;TNRC18;HEG1;RSLCAN18;BCL9;KSR2;FGF1;RFX7;AATK;ZFP831;BCL9L;GM2163;2900026A02RIK;NR1D1;AHDC1;CTIF;NT5DC3;UBAP2;TACC2;D630045J12RIK;RPS6KA4;OLIG2;SHANK2;MICALL1;DAB2IP;KM…	Ribosome Fragile Brain Cortex GSE140565 3__RNAseq_Automatic_GEO_Signatures_Mouse_Down	Female_TYR_NAP_vs_Female_WT_Saline
HDSigDB_Mouse_2021	Genes Changed In Oligodendrocytes Of R6/2 Vs WT PMID32681824	0.502258	2.10994	0	0.00513386	0.373	0.2737	123	212	ELMO1;ADCY5;SMAD7;PLCL1;MAST4;CLMN;GRM7;PCP4;SCN4B;NALCN;ABLIM2;PTPRD;SPOCK3;ZDHHC20;PDE10A;ENAH;GAB1;EPHB1;PLS1;DGKI;SRCIN1;MAP7;SYNJ2;RAP1A;CCDC88A;PIK3C2B;ADGRL3;NKAIN1;GNAO1;PLEKHG1;ATP2B1;DMD;INF2;GAS7;APLP1;FHIT;ADGRB3;FRMD4B;TTLL7;AATK;POLR2A;PRKCB;UBE2E2;PRR5L;APP;SOX10;LITAF;PCYT2;TUBB4A;SYNPR;SLC24A2;ROBO1;PHACTR1;CSRP1;ALCAM;NPSR1;SHTN1;GRIA2;TTYH2;NEGR1;5031439G07RIK;DOCK10;BIN1;ANK3;…	Genes Changed In Oligodendrocytes Of R6/2 Vs WT PMID32681824__HDSigDB_Mouse_2021	Female_TYR_Saline_vs_Female_WT_Saline
Rare_Diseases_GeneRIF_ARCHS4_Predictions	Nephrotic syndrome ocular anomalies	0.495914	2.10956	0	0.00555462	0.52	0.2382	96	190	SERPINH1;THSD4;TEAD1;TANC1;FNDC3B;SLC12A4;COL3A1;CHST3;PLXNB2;PALLD;GAS1;HSPG2;EPAS1;DOCK1;LOXL1;PLXNA1;PCOLCE;PARVA;COL1A2;COL18A1;CLIC4;YAP1;ITGB5;EHD2;ADAMTS2;GPC1;ADGRA2;MFGE8;COL6A2;AFAP1;ZCCHC24;DDR2;GAS6;IRS1;SPARC;COL1A1;EXT2;FN1;FERMT2;LAMB1;MRC2;PRRX1;COL4A6;SH3PXD2B;TRIO;TSPAN9;PLOD1;TNS2;NFE2L1;EVC;FAT4;ADAMTSL1;LAMC1;EPHB4;POFUT2;NID1;LTBP3;MYLK;SNX33;ITGB1;KIF1C;MYL9;FZD4;COL5A2;COL…	Nephrotic syndrome ocular anomalies__Rare_Diseases_GeneRIF_ARCHS4_Predictions	Male_TYR_Saline_vs_Male_WT_Saline
HDSigDB_Human_2021	Genes Down-Regulated In Cysteamine Treated STHdhQ111 Vs Control GSE129143	0.481057	2.1092	0	0.00185994	0.266	0.2327	206	457	ADNP;ANKRD52;HERC2;AGO2;FBXO10;OTUD7B;NDST1;UNC119B;CEP350;ERLIN2;HMBOX1;TNRC6C;KIF15;ABCA2;HIPK2;ALMS1;DIP2A;LCOR;CDAN1;TOPBP1;DICER1;CBX5;GNL3L;ARNT;KPNA6;KDM2A;EPN2;RCAN3;TRAPPC8;KDM5C;RNF14;FARP1;NSD3;NHLRC2;PRR14L;MTMR1;RALGAPA2;KLHL11;PHLPP1;RAPGEF1;UBR5;IRGQ;CHMP4C;SYNE2;RAF1;USP31;GNPTAB;BIRC6;ILF3;ARHGAP35;PTPN11;MAN1A2;FLII;MYO9B;ATG2B;DUSP11;HECTD4;USP24;MAPKAP1;ATRNL1;SOGA1;BPTF;PPFIA…	Genes Down-Regulated In Cysteamine Treated STHdhQ111 Vs Control GSE129143__HDSigDB_Human_2021	Female_TYR_NAP_vs_Female_WT_Saline
Allen_Brain_Atlas_10x_scRNA_2021	Mouse 367 Oligo up	0.503927	2.10805	0	0.00184724	0.271	0.2426	139	270	OTUD7B;KMT5A;DIXDC1;USP54;TUBB4A;MAP7;ABCA2;SYNJ2;EFCAB14;HIPK2;SMAD7;DNM2;SIRT2;CYP51;SNX30;DIP2A;TET1;YPEL2;ANKRD28;ABHD17B;5031439G07RIK;E130308A19RIK;PDE4B;BIN1;SOX8;WIPI1;ZDHHC9;ERG28;CLMN;MBP;PGAP2;ITCH;FGFR2;FNIP2;PLCL1;IFFO1;PHLPP1;COMMD9;NRBP2;GRB14;FNBP1;SLC43A2;MTMR2;PACS2;CAR2;ERMP1;CPOX;LZTS2;CNTN2;JOSD2;ARHGAP23;CDC37L1;GATM;SLAIN1;ATP8B1;AATK;ELOVL6;WDFY2;PLEKHG3;DDR1;NPC1;RTKN;SEM…	Mouse 367 Oligo up__Allen_Brain_Atlas_10x_scRNA_2021	Female_TYR_NAP_vs_Female_WT_Saline
Enrichr_Submissions_TF-Gene_Coocurrence	ZFP36L1	0.473087	2.1078	0	0.00567647	0.532	0.1912	130	292	SERPINH1;TGFBR2;TNFAIP3;SPP1;PRKCSH;NFIA;HSPA5;PALLD;XBP1;BCL6;GADD45G;EPAS1;MIDN;CNN3;CAPN2;PNRC1;ATF4;COL1A2;ERRFI1;GADD45A;PFKFB3;DUSP5;SLC38A2;TRAF3;NOTCH1;IRF2BP2;TNS3;CLU;CLIC4;IGFBP5;TOB1;IGFBP3;ITGB5;HSP90B1;DLC1;CST3;NRP1;FTH1;NCOA3;GLUL;ARL4C;MSN;SDC4;MRPS12;HSPB1;CEBPB;MFGE8;BTG1;SLC2A1;DDR2;SPARC;COL1A1;EFNA2;NDRG1;MYH9;TIMP3;CSRP1;PHLDA1;GNAS;PLIN2;FN1;PTMA;HERPUD1;LGALS1;NFIB;NR4A1;…	ZFP36L1__Enrichr_Submissions_TF-Gene_Coocurrence	Male_TYR_Saline_vs_Male_WT_Saline
HDSigDB_Mouse_2021	Genes Changed In Inferior Olive Of 5 Week Old ATXN1[82Q] Vs WT GSE122099	0.572232	2.10749	0	0.00568984	0.535	0.1842	38	73	FAM205A2;COL3A1;PLXNB2;FZD7;HSPG2;PRELP;LUM;ISLR;DIO2;PCOLCE;COL1A2;MDFIC;GFAP;COL6A2;LAMB1;KRT18;CCN2;NEFH;BAIAP2L1;CP;SEMA3B;TRPV4;MRGPRF;EZR;MFAP4;NID1;FXYD1;IGF1;CTSC;LYZ2;NEFL;ALDH1A2;BGN;TGFB2;PI16;SLC4A10;SLC24A5;BICC1	Genes Changed In Inferior Olive Of 5 Week Old ATXN1[82Q] Vs WT GSE122099__HDSigDB_Mouse_2021	Male_TYR_Saline_vs_Male_WT_Saline
GTEx_Tissues_V8_2023	Brain - Spinal Cord (Cervical C-1) Female 40-49 Up	0.576231	2.10659	0	0.00190484	0.279	0.2533	55	93	MYRF;DPYSL5;CNTNAP4;MAP7;CLDN11;ABCA2;SYNJ2;SIRT2;ANLN;FA2H;TMEM151A;PLEKHB1;MARCKSL1;MBP;FGFR2;RAPGEF5;ERMN;NKX2-2;NKX6-2;RASSF2;PLP1;PACS2;DYNC1LI2;CNTN2;MOBP;SLAIN1;TUBA1A;SEMA4D;ENPP6;SLC44A1;CTNNA3;NKAIN2;CMTM5;CNP;TMEM88B;LLGL1;GAL3ST1;CNDP1;APLP1;MAP6D1;CARNS1;CDK18;MOG;MTURN;BACE1;TRAK2;PKP4;GMFB;MAG;GPR62;TMEM144;PRRG1;RBM11;BCAS1;PAQR8	Brain - Spinal Cord (Cervical C-1) Female 40-49 Up__GTEx_Tissues_V8_2023	Female_TYR_NAP_vs_Female_WT_Saline
DSigDB	alvespimycin HL60 UP	0.662754	2.1063	0	0.0192709	0.524	0.1492	22	37	HSPH1;HSPA1B;SLC5A3;DNAJA1;CACYBP;HSPA8;ENGASE;FKBP4;HSP90AB1;DNAJB1;CHORDC1;SERPINH1;STIP1;HSPB1;HSPA4L;HSPA1A;HSP90AA1;HIBCH;CASP1;PRKACB;ST13;PDE4B	alvespimycin HL60 UP__DSigDB	Male_TYR_NAP_vs_Male_WT_Saline
Rare_Diseases_GeneRIF_ARCHS4_Predictions	Microcoria congenital	0.491946	2.10604	0	0.00574895	0.541	0.2382	95	193	SERPINH1;TGFBR2;TEAD1;PDIA4;PRKCSH;SLC12A4;COL3A1;MLEC;PLXNB2;HSPG2;EPAS1;DOCK1;CALR;LOXL1;PDIA3;SRPX;PLXNA1;PCOLCE;PARVA;FGFR1;COL18A1;CLIC4;ITGA5;SLC39A14;YAP1;ITGB5;EHD2;ADAMTS2;GPC1;ADGRA2;MFGE8;COL6A2;AFAP1;DDR2;GAS6;NACC1;SPARC;COL1A1;MYH9;EXT2;FN1;FERMT2;PCDH1;MRC2;SH3PXD2B;TPM4;TSPAN9;VCL;PLOD1;NFE2L1;EVC;MRGPRF;LAMC1;EPHB4;POFUT2;BCL9L;NID1;SNX33;TEAD2;ITGB1;STC2;CARM1;KIF1C;MYL9;COL5A2;…	Microcoria congenital__Rare_Diseases_GeneRIF_ARCHS4_Predictions	Male_TYR_Saline_vs_Male_WT_Saline
HDSigDB_Human_2021	Genes Up-Regulated In iSPNs Of zQ175DN Vs WT PMID32681824	0.545359	2.10598	0	0.00188116	0.283	0.2408	69	133	TNR;TENM1;GRIK3;ZDHHC20;ENAH;GARNL3;POU6F2;COX3;POLR2A;TMEM178B;DLC1;ARID5B;ILDR2;NAV2;SRGAP3;MAGI2;DYNC1I1;EXOC6B;MLIP;WDFY3;CDH12;KCNIP4;FRMD5;AGBL4;DPP10;CDK14;NXPE4;TCF4;ARSB;RUNX2;ATP6;RTN3;GRM8;TNRC6B;CELF4;LPP;SGCD;PPP2R3A;PDE4D;MAML3;ANK2;NRXN1;RIMBP2;KCNH1;DMD;DNAJC6;CACNA1A;CDH10;HIVEP3;PCDH9;SPTAN1;RPTOR;CDH18;DNAAF9;NELL2;NRG3;ANO4;PTCHD4;LSAMP;UST;GMDS;PRICKLE2;STXBP6;ATXN7L1;CACNA1C…	Genes Up-Regulated In iSPNs Of zQ175DN Vs WT PMID32681824__HDSigDB_Human_2021	Female_TYR_NAP_vs_Female_WT_Saline
RNAseq_Automatic_GEO_Signatures_Mouse_Up	Ribosome Fragile Brain Cortex GSE140565 3	0.491351	2.1057	0	0.00578138	0.546	0.2218	97	219	GM9843;MANF;PDIA4;SDF2L1;CRELD2;TMEM33;HSPA5;DYNLL1;CALR;P4HA1;SLCO1C1;DIO2;CCNG2;SPRY4;GADD45A;ABHD3;PDIA6;GM14434;RNASET2A;GM4332;HOPX;NPFFR2;HEXA;HSP90B1;RPL36AL;NR4A3;MLC1;CACYBP;RPL13A;RPN1;CCNG1;MRPS12;GM7536;RPL37;LSM11;GM8615;POP5;RCE1;RPL38;AQP4;OSTC;HERPUD1;PPP1R3C;MRPL46;RPS28;SLC1A3;RGS2;CHORDC1;RPS3A1;RPL41;SPARCL1;RPL18A;RPS9;BTAF1;HSPA8;CALM3;SCARB2;1700102P08RIK;MYL12A;GM18537;ITG…	Ribosome Fragile Brain Cortex GSE140565 3__RNAseq_Automatic_GEO_Signatures_Mouse_Up	Male_TYR_Saline_vs_Male_WT_Saline
RNAseq_Automatic_GEO_Signatures_Mouse_Down	Remodeling Inactivates Neural Coding GSE83253 2	0.48839	2.10555	0	0.0193178	0.53	0.1632	85	234	HSPH1;PDIA4;FKBP5;HSPA1B;DNAJB11;GM10557;MANF;FRMPD1;SIPA1L2;SLC38A2;SLC5A3;NCOA3;P4HA1;PDIA6;XBP1;HSPA5;MLEC;VPS13D;MERTK;SDF2L1;LONP1;CRELD2;HSPE1;PRR5;HSPA8;HYOU1;ALMS1-PS1;SDC4;NR4A3;LSM11;IRAK2;INPP4B;PCDHGB7;ZBTB40;HSP90AB1;SH3BP5;CHORDC1;ERRFI1;MPRIP;GPT2;STIP1;ATG2B;HSPA4L;E4F1;DDX23;PCDHGB4;KLF15;TRIO;NCOA7;NELL2;NCOA2;MTMR4;LATS2;TNS3;GALNT9;CCT5;HSPA1A;DOCK1;MPDZ;CCT7;DAPK1;PLCE1;GRCC1…	Remodeling Inactivates Neural Coding GSE83253 2__RNAseq_Automatic_GEO_Signatures_Mouse_Down	Male_TYR_NAP_vs_Male_WT_Saline
Rare_Diseases_GeneRIF_ARCHS4_Predictions	Cri du chat syndrome	0.51495	2.10549	0	0.00186463	0.284	0.2307	103	193	ANKRD52;NDST1;ADGRL1;LASP1;KDM3B;B4GALT2;NACC1;CHD4;AKT1;PLXNA1;KDM5C;SH3BP5L;TTYH3;POLR2A;MLEC;CARM1;SCRIB;CEP170B;DVL3;ILF3;EIF4G1;ARHGAP35;PTPN11;MGAT4B;DYNC1LI2;SCAF1;INTS1;TNRC18;SOGA1;DAG1;PTPN23;TNKS1BP1;BAG6;KIF1B;BCL9L;AFF4;NUMA1;DDR1;RERE;TIMP2;ANAPC2;FUBP3;CTIF;SLC25A23;FAM168A;ZDHHC5;AP2B1;ZC3H7B;BCAR1;PIP5K1C;CHD3;MLLT1;SPTBN1;ARF3;TEAD1;LLGL1;DAB2IP;UPF1;DLST;RAD23B;GBF1;SBF1;ZMIZ2;…	Cri du chat syndrome__Rare_Diseases_GeneRIF_ARCHS4_Predictions	Female_TYR_NAP_vs_Female_WT_Saline
Tabula_Sapiens	Lymph Node-classical Monocyte	0.56033	2.10546	0	0.00577441	0.548	0.3223	63	90	TNFAIP3;PNRC1;ND2;TPT1;C5AR1;COX3;RPL30;CST3;FTH1;RPL13A;RPL37;CEBPB;PTMA;RPS28;RPS16;RGS2;SOD2;ND4;RPL41;RPL18A;RPS9;CYTB;HSP90AA1;SRGN;RPS29;COX1;MCL1;THBS1;COX2;NFKBIA;RPL32;B2M;CEBPD;RPL34;TMSB4X;AIF1;NFKBIZ;ND1;TYROBP;RPS11;UBA52;RPS24;ND5;FCER1G;EEF1A1;RPS13;PLAUR;RPL39;VCAN;RPS8;AREG;RPLP1;RPS15A;SERF2;RPL19;RPS18;RPLP2;RPL12;FOS;EIF1;RPL28;SH3BGRL3;CTSS	Lymph Node-classical Monocyte__Tabula_Sapiens	Male_TYR_Saline_vs_Male_WT_Saline
Rare_Diseases_GeneRIF_ARCHS4_Predictions	Advanced sleep phase syndrome familial	0.527969	2.10537	0	0.00185904	0.285	0.2431	96	186	ANKRD52;MAFK;TMEM184B;KLC2;PLCH2;TEF;ABCA2;HIPK2;NR1D2;SETD1B;KDM2A;SMURF1;KDM5C;ZSWIM8;SYT7;FBRS;TOM1L2;PITPNM2;CEP170B;DVL3;SPOCK2;ZBTB4;ARHGAP35;SETD7;SCAF1;TNRC18;HECTD4;SNRNP70;SOGA1;IQSEC1;BCL2L2;PTPN23;WDFY3;BCL9L;AFF4;NUMA1;TRAK1;RERE;ANAPC2;NR1D1;CTIF;FAM168A;MAPK8IP3;ZC3H7B;FYCO1;KIF1C;PIP5K1C;CHD3;SPTBN1;DAB2IP;NFIC;UPF1;MFN2;SBF1;ZMIZ2;IRS2;MXD4;HTT;SYNGAP1;PRRC2A;ZHX3;MYO18A;NFIX;APP…	Advanced sleep phase syndrome familial__Rare_Diseases_GeneRIF_ARCHS4_Predictions	Female_TYR_NAP_vs_Female_WT_Saline
RNAseq_Automatic_GEO_Signatures_Mouse_Down	Stress-Induced Depression Assessed Mrna GSE81587 1	0.482937	2.10536	0	0.00572838	0.549	0.2012	106	239	GM9797;FRMPD1;GPR17;CRYAB;SLC5A3;ARC;FNDC3B;KLHDC7A;TRF;HSPA1B;SLCO3A1;SLC32A1;SFRP5;PAQR8;MFSD2A;SYT2;SPRY4;NPAS4;SPHK2;KIRREL2;MMP15;NXN;TNS3;ERMN;PLEKHO2;MYO10;CLIC4;PTCH1;ARHGEF19;SHISA6;FIBCD1;ZBTB40;PRLR;HSPB8;SDC4;HSPA1A;STK32B;HSPB1;PCDH20;HTR1A;ZCCHC24;PNOC;AMIGO2;DAAM2;SPARC;SYTL4;GAA;GAD2;NDRG1;FKBP4;PHLDA1;SMYD1;NRSN2;ACOT11;MDGA1;SALL2;HIP1;SAMD14;NR4A1;KCNJ10;JUNB;GM8206;ERBB3;IQSEC…	Stress-Induced Depression Assessed Mrna GSE81587 1__RNAseq_Automatic_GEO_Signatures_Mouse_Down	Male_TYR_Saline_vs_Male_WT_Saline
Cancer_Cell_Line_Encyclopedia	SH10TC STOMACH	0.658825	2.10452	0	0.00579837	0.557	0.0563	14	35	MANF;PDIA4;ARC;HSPA5;TMEM50B;PLCZ1;PDIA3;LAT;GALNT9;CCRL2;CCDC62;POP5;RNF10;CDH15	SH10TC STOMACH__Cancer_Cell_Line_Encyclopedia	Male_TYR_Saline_vs_Male_WT_Saline
HDSigDB_Human_2021	Genes Changed In Oligodendrocytes Of R6/2 Vs WT PMID32681824	0.501673	2.10416	0	0.00584667	0.407	0.2737	120	208	ELMO1;ADCY5;SMAD7;PLCL1;MAST4;CLMN;GRM7;PCP4;SCN4B;NALCN;ABLIM2;PTPRD;SPOCK3;ZDHHC20;PDE10A;ENAH;GAB1;EPHB1;PLS1;DGKI;SRCIN1;MAP7;SYNJ2;RAP1A;CCDC88A;PIK3C2B;ADGRL3;NKAIN1;GNAO1;PLEKHG1;ATP2B1;DMD;INF2;GAS7;APLP1;FHIT;ADGRB3;FRMD4B;TTLL7;AATK;POLR2A;PRKCB;UBE2E2;PRR5L;APP;SOX10;LITAF;PCYT2;TUBB4A;SYNPR;SLC24A2;ROBO1;PHACTR1;CSRP1;ALCAM;NPSR1;SHTN1;GRIA2;TTYH2;NEGR1;DOCK10;BIN1;ANK3;PLEKHH1;CADM2;…	Genes Changed In Oligodendrocytes Of R6/2 Vs WT PMID32681824__HDSigDB_Human_2021	Female_TYR_Saline_vs_Female_WT_Saline
Enrichr_Submissions_TF-Gene_Coocurrence	SMAD6	0.470006	2.10349	0	0.0058354	0.563	0.1911	125	295	SERPINH1;TGFBR2;SPP1;PRKCSH;ENG;COL3A1;NFIA;FZD7;HSPG2;ATOH8;BCL6;GADD45G;EPAS1;SEMA3C;COL1A2;ERRFI1;FGFR1;GADD45A;PFKFB3;DUSP5;OSER1;NOTCH1;TNS3;CLU;COL18A1;MYO10;IGFBP2;THBD;IGFBP5;IGFBP3;ITGB5;NRP2;DLC1;EDNRB;NRP1;CXCL12;SLCO2A1;NCOA3;ARL4C;HSPB1;TBX3;CEBPB;DAB2;SLC2A1;DDR2;GAS6;IRS1;GATA6;OLFML3;SPARC;KDR;COL1A1;FZD2;NDRG1;MYH9;TIMP3;CEBPA;ZFP36L1;PHLDA1;LHFPL2;FGFR2;FN1;LGALS1;NFIB;NR4A1;JUN…	SMAD6__Enrichr_Submissions_TF-Gene_Coocurrence	Male_TYR_Saline_vs_Male_WT_Saline
ARCHS4_Kinases_Coexp	GSK3B human kinase ARCHS4 coexpression	0.497306	2.10336	0	0.00190169	0.296	0.2399	144	284	ANKRD52;MAPT;NDST1;GNAO1;ADGRL3;ADGRL1;TRIP12;HIPK2;KDM3B;SETD5;DICER1;GNAS;CHD4;PANK3;KCNMA1;PLXNA1;SOCS7;RBFOX2;DIP2B;TTYH3;TET3;TMEM178B;LONRF2;MARCKSL1;TANC2;ATP2B4;UBR5;MYO5A;GRIN2B;DVL3;DST;ARHGAP35;PTPN11;SETD7;ASXL2;DYNC1LI2;CTNND1;HECTD4;MEX3C;SOGA1;PSD3;KALRN;FAM219A;BASP1;DAG1;WDFY3;UGGT1;PIP4K2B;RFX7;KIF1B;AFF4;ELAVL3;TIMP2;CDK14;SHC3;RAB6B;DIRAS1;CLASP1;FUBP3;CTIF;NFAT5;FAM168A;AP2B1…	GSK3B human kinase ARCHS4 coexpression__ARCHS4_Kinases_Coexp	Female_TYR_NAP_vs_Female_WT_Saline
HDSigDB_Human_2021	Genes Down-Regulated In HdhQ150 Vs WT Mice GSE139847	0.487505	2.10318	0	0.00590482	0.414	0.1796	122	285	CPNE9;RAP1GAP;ADCY5;GDPD5;PAPLN;CNR1;KCNIP2;C1QTNF5;FOXP1;FAM110B;TMPRSS6;PDE7B;RASD2;PCP4;SCN4B;KCNH4;RHOG;ARHGEF10L;DBNDD2;CNTNAP3;RASGRP2;NDRG4;STRIP2;PDE10A;NETO2;HAPLN2;ALDH1A1;KAZN;RARB;ADRA2C;MAPK4;HIPK4;ACTN2;COL11A2;PDYN;MTCL1;ARHGAP10;KCTD17;CCM2;PRKCH;RGS4;GPRIN3;MAP7;ANKRD63;CAMK4;GNG7;VWA7;SEC14L3;HRH3;PTPN5;JCAD;PCP4L1;TCF7;GSG1L;PPP1CC;CHRM4;ATP2B1;INF2;SLMAP;TBC1D8;UPB1;SHANK3;GAT…	Genes Down-Regulated In HdhQ150 Vs WT Mice GSE139847__HDSigDB_Human_2021	Female_TYR_Saline_vs_Female_WT_Saline
ARCHS4_TFs_Coexp	ASH1L human tf ARCHS4 coexpression	0.510638	2.103	0	0.00191574	0.299	0.1837	109	251	FOXK1;HERC2;MGA;CEP350;GOLGB1;ANKHD1;PEAK1;TRIP12;ZBTB37;ALMS1;SETD5;ZFYVE26;RALGAPA1;KMT2C;DICER1;PRDM2;N4BP2L2;DIP2B;RICTOR;ARAP2;LONRF2;PRR14L;CDR1;RALGAPA2;GOLGA4;TANC2;RAPGEF5;KMT2A;ARHGAP26;ZBED6;UBR5;MYO5A;SYNE2;GRIN2B;SARM1;DST;BIRC6;ARHGAP35;ASXL2;UNC80;SOS2;FAM13B;ATG2B;CFAP69;HECTD4;USP24;CACNA1E;SOGA1;BPTF;ATXN7;INTU;PSD3;KALRN;MDM4;WDFY3;TTLL7;PRRC2C;KIF1B;PHF3;MBD5;AFF4;NUMA1;RASGRF…	ASH1L human tf ARCHS4 coexpression__ARCHS4_TFs_Coexp	Female_TYR_NAP_vs_Female_WT_Saline
Enrichr_Submissions_TF-Gene_Coocurrence	SNAI2	0.468751	2.10286	0	0.00588434	0.567	0.1958	124	294	SERPINH1;TGFBR2;CRYAB;TNFAIP3;SPP1;COL3A1;PALLD;GAS1;BCL6;EPAS1;LOXL1;ZEB1;SEMA3C;LUM;SRPX;PCOLCE;COL1A2;ERRFI1;GADD45A;DUSP5;OSER1;VCAM1;CLU;THBD;IGFBP5;ITGA5;PLAU;IGFBP3;NRP2;DLC1;NRP1;CXCL12;NCOA3;EDNRA;PTX3;SDC4;HSPB1;CEBPB;DAB2;COL6A2;DDR2;ANGPTL4;IRS1;KCTD12;OLFML3;SPARC;PLOD2;COL1A1;SULF1;NDRG1;TIMP3;ZFP36L1;PHLDA1;FN1;G0S2;LGALS1;GREM1;IL6;COLEC12;PPP1R3C;JUNB;FERMT2;LAMB1;CAVIN2;LIMA1;MR…	SNAI2__Enrichr_Submissions_TF-Gene_Coocurrence	Male_TYR_Saline_vs_Male_WT_Saline
Allen_Brain_Atlas_up	Central lateral nucleus of the thalamus	0.490475	2.10185	0	0.00596157	0.42	0.1559	96	261	CIT;ELMO1;GPR12;RIMS2;CACNG5;GDPD5;GABRA4;IYD;HEG1;GRM1;CNTN6;FAM110B;CACNA1C;CLMN;PCP4;OPRM1;SPOCK3;VAV3;CHRNA4;MYO1B;GRID2IP;SLITRK3;APBB2;FHDC1;CNTN5;TLN2;DHX35;INPP5A;TRPM6;DGKI;CCM2;PRKCH;TRPC3;KDM3B;IAH1;CDYL;KCNJ12;HRH3;CLVS2;TCF7L2;RHBDD3;RORB;CLDN22;PLEKHG1;TMEM163;ATP11A;AGFG1;GDF11;PTPN3;TMEM131;DSG3;MYO5C;CHST8;SYT7;CPSF3;SECISBP2L;ADARB2;EPHA8;PTPN4;RGS8;EXTL3;LRRC55;GBE1;SMAD1;IRF8;…	Central lateral nucleus of the thalamus__Allen_Brain_Atlas_up	Female_TYR_Saline_vs_Female_WT_Saline
DSigDB	securinine HL60 UP	0.652724	2.1017	0.0021097	0.00591997	0.57	0.1218	20	39	HSPH1;HSPA1B;SLC7A11;STIP1;DNAJB1;FTH1;HSPA1A;NCOA2;TXNRD1;AQP9;BAG3;CASP4;ME1;DNAJA1;CHORDC1;ABHD4;RIT1;LEPR;HSPA8;MAP1LC3B	securinine HL60 UP__DSigDB	Male_TYR_Saline_vs_Male_WT_Saline
HDSigDB_Human_2021	Genes Down-Regulated In Oligodendrocytes Of zQ175DN Vs WT PMID32681824	0.594891	2.1017	0	0.00193278	0.306	0.1531	38	73	MAST4;MAPT;ZDHHC20;GAB1;MAP7;CLDN11;YPEL2;PTPRD;FA2H;MAL;PDE4B;ADIPOR2;CLMN;MBP;PLCL1;PHLPP1;HECW2;FNBP1;PLP1;ZEB2;MAGI2;MOBP;CDC37L1;GATM;SLAIN1;TTLL7;GJC3;ELMO1;FRMD5;PTPRK;SLC24A2;KIRREL3;NKAIN2;ANK2;KIF13B;DOCK10;FTH1;APLP1	Genes Down-Regulated In Oligodendrocytes Of zQ175DN Vs WT PMID32681824__HDSigDB_Human_2021	Female_TYR_NAP_vs_Female_WT_Saline
Tabula_Sapiens	Salivary Gland-macrophage	0.554683	2.10146	0	0.00594375	0.572	0.2122	45	91	C1QB;ND2;TPT1;COX3;C1QA;RPL30;CST3;FTH1;RPL13A;HSPA1A;RPL37;BTG1;RPL38;RPS19;PTMA;RPS28;RPS16;RPL9;CCL3;ND4;RPL41;RPL18A;RPS9;CYTB;HSP90AA1;RPS15;CTSD;SRGN;RPS29;HSP90AB1;COX1;JUN;COX2;NFKBIA;RPL32;RPL21;B2M;RPL36;RPL34;TMSB4X;ND1;RPS11;APOE;UBA52;RPS24	Salivary Gland-macrophage__Tabula_Sapiens	Male_TYR_Saline_vs_Male_WT_Saline
DSigDB	disulfiram PC3 UP	0.766196	2.10141	0	0.00591791	0.572	0.0696	11	19	SERPINH1;CRYAB;HSPH1;ARC;HSPA1B;SLC7A11;CLU;DNAJB1;HSPA4L;HSPA1A;HERPUD1	disulfiram PC3 UP__DSigDB	Male_TYR_Saline_vs_Male_WT_Saline
TF_Perturbations_Followed_by_Expression	PAX6 KO MOUSE GSE45143 CREEDSID GENE 3098 UP	0.475533	2.10136	0	0.00591074	0.574	0.2106	112	270	ALDH1A1;SERPINH1;CRYAB;OGN;HSPA1B;DYNLL1;CALR;CNN3;PNRC1;CCNG2;ERRFI1;PARM1;CNN2;TPT1;CLU;COL18A1;IGFBP2;IGFBP5;RBP1;IGFBP3;ITGB5;NRP2;HEXA;SELENOK;CST3;PLTP;FTH1;SDC4;HSPB1;ATP6V1F;BTG1;DCT;MYL1;HSPE1;SERTAD1;EMCN;RPL38;CHCHD10;SPARC;APLNR;CD164;WLS;FGFR2;CRYBB3;LGALS1;CYBA;NR4A1;KRT5;PMEL;TGIF1;LAMB1;CLK1;RPS28;ACKR3;ETFB;MYRF;TPM4;MYLPF;KRT18;BCAM;IMMP1L;SEC61G;MAGED1;F3;CAPNS1;SELENOP;MDK;ABH…	PAX6 KO MOUSE GSE45143 CREEDSID GENE 3098 UP__TF_Perturbations_Followed_by_Expression	Male_TYR_Saline_vs_Male_WT_Saline
Allen_Brain_Atlas_up	Mediodorsal nucleus of the thalamus, medial part	0.489928	2.10127	0	0.00596836	0.423	0.1658	94	254	GCAT;CACNG4;CIT;ELMO1;GPR12;NECAB2;RIMS2;CACNG5;GABRA4;DIXDC1;IYD;GRM1;AXIN2;SRGAP1;CACNA1C;UMODL1;CLMN;PDE7B;OPRM1;CNTNAP3;MYO1B;GRID2IP;TLN2;INPP5A;TRPM6;TOX;PRKCH;GPR151;CCDC28A;TRPC3;KCNJ12;HRH3;SNTB1;ZIC1;TCF7L2;PLEKHG1;CACNB2;ATP11A;AGFG1;RAB3C;GDF11;PTPN3;CDAN1;ADAMTS3;CHST8;RBM6;DPYSL5;GABRD;ADARB2;PTPN4;STXBP6;ZFX;CYLD;MTHFR;NKD1;SYT9;RAMP3;CAMK2D;TGDS;FFAR2;L1CAM;SLC29A1;PCSK9;ADARB1;SP…	Mediodorsal nucleus of the thalamus, medial part__Allen_Brain_Atlas_up	Female_TYR_Saline_vs_Female_WT_Saline
Rummagene_transcription_factors	PMC3916389-ppat.1003904.s009.xlsx-Sheet1-HSF1-Regulated Genes Upregulated During VACV Infection - Filone Et Al HSF1	0.673109	2.10101	0	0.0196383	0.556	0.1141	19	33	HSPH1;HSPA1B;DNAJA1;DNAJB2;CACYBP;HSPE1;JMJD6;HSPA8;FKBP4;HSP90AB1;DNAJB1;CHORDC1;SERPINH1;STIP1;HSPB1;HSPA4L;HSPA1A;PDZD2;HSP90AA1	PMC3916389-ppat.1003904.s009.xlsx-Sheet1-HSF1-Regulated Genes Upregulated During VACV Infection - Filone Et Al HSF1__Rummagene_transcription_factors	Male_TYR_NAP_vs_Male_WT_Saline
RNAseq_Automatic_GEO_Signatures_Human_Up	Naive Primed Pluripotent States GSE93241 3	0.511625	2.10094	0	0.001956	0.311	0.1827	95	220	FOXK1;ANKRD52;HERC2;AGO2;NDST1;ANKRD11;TNRC6C;ADGRL1;KDM3B;SETD5;CBL;SETD1B;KMT2C;KDM2A;MAGI1;RAPH1;POLR2A;FGD1;POM121;FGFR2;ATP10A;ABCD1;KMT2A;MID1;PRKCQ;EIF4G1;MYO9B;PIP4K2A;PHLPP2;MDN1;HECTD4;RREB1;SOGA1;BPTF;FBXL18;BCL9;MSL1;BRWD3;DAG1;CYTH3;CRAMP1;PIP4K2B;USP36;STK35;PTPN14;BCL9L;AFF4;ELAVL3;ZZEF1;PTPRK;CLASP1;NFAT5;SLC25A23;SPEN;MFHAS1;TNRC6B;PLXDC2;TNRC6A;ZC3H7B;PIP5K1C;NSD1;SPTBN1;ZBED4;U…	Naive Primed Pluripotent States GSE93241 3__RNAseq_Automatic_GEO_Signatures_Human_Up	Female_TYR_NAP_vs_Female_WT_Saline
HDSigDB_Mouse_2021	Genes Down-Regulated In HdhQ150 Vs WT Mice GSE139847	0.482503	2.10032	0	0.00606145	0.432	0.1796	128	301	CPNE9;RAP1GAP;ADCY5;GDPD5;PAPLN;CNR1;KCNIP2;C1QTNF5;FOXP1;FAM110B;D7ERTD443E;TMPRSS6;PDE7B;RASD2;PCP4;SCN4B;KCNH4;RHOG;ARHGEF10L;DBNDD2;CNTNAP3;RASGRP2;NDRG4;STRIP2;PDE10A;NETO2;HAPLN2;ALDH1A1;KAZN;RARB;ADRA2C;MAPK4;HIPK4;ACTN2;COL11A2;PDYN;MTCL1;ARHGAP10;KCTD17;CCM2;PRKCH;RGS4;GPRIN3;MAP7;PTPRV;ANKRD63;CAMK4;GNG7;VWA7;SEC14L3;HRH3;PTPN5;JCAD;PCP4L1;TCF7;GSG1L;PPP1CC;CHRM4;ATP2B1;ABHD11OS;INF2;SL…	Genes Down-Regulated In HdhQ150 Vs WT Mice GSE139847__HDSigDB_Mouse_2021	Female_TYR_Saline_vs_Female_WT_Saline
HDSigDB_Mouse_2021	Genes Changed In Cerebellum Of Dox Treated FRDAkd Mice After 4 Wk Rescue GSE98790	0.754751	2.1001	0	0.00605062	0.584	0.1228	11	19	GPR17;CRYAB;PDIA4;CRELD2;FAM234A;HSPA1A;HSPB1;TMEM100;FXN;DOK3;MOBP	Genes Changed In Cerebellum Of Dox Treated FRDAkd Mice After 4 Wk Rescue GSE98790__HDSigDB_Mouse_2021	Male_TYR_Saline_vs_Male_WT_Saline
Rare_Diseases_GeneRIF_ARCHS4_Predictions	Vitreoretinal degeneration	0.492656	2.09981	0	0.00606123	0.586	0.2382	95	186	SERPINH1;TGFBR2;FNDC3B;SLC12A4;COL3A1;PALLD;GAS1;HSPG2;EPAS1;DOCK1;LOXL1;SRPX;ISLR;PCOLCE;PARVA;COL1A2;TNS3;CLIC4;ITGB5;ACVRL1;DLC1;EHD2;ADAMTS2;ADGRA2;MFGE8;COL6A2;ZCCHC24;DDR2;GAS6;COPZ2;ALDH1L2;SPARC;COL1A1;FN1;SVEP1;COLEC12;FERMT2;CREB3L1;LAMB1;MRC2;PRRX1;SH3PXD2B;TPM4;TSPAN9;PLOD1;TNS2;EVC;ANTXR1;MRGPRF;ITGBL1;LAMC1;COL8A1;MFAP4;NID1;MYLK;SNX33;COL15A1;ITGB1;SRPX2;PXDC1;PTGIS;MYL9;FZD4;COL5A…	Vitreoretinal degeneration__Rare_Diseases_GeneRIF_ARCHS4_Predictions	Male_TYR_Saline_vs_Male_WT_Saline
Allen_Brain_Atlas_up	Thalamus, polymodal association cortex related	0.489348	2.09961	0	0.00614288	0.434	0.1589	97	259	CACNG4;CIT;ELMO1;GPR12;TYRP1;RIMS2;CACNG5;GDPD5;GABRA4;IYD;CRLF1;GRM1;AXIN2;NPR1;SRGAP1;CACNA1C;UMODL1;CLMN;PDE7B;OPRM1;PRKCQ;SPOCK3;VAV3;CHRNA4;MYO1B;GRID2IP;FHDC1;TPD52L1;TLN2;INPP5A;POSTN;TRPM6;TOX;PRKCH;GPR151;IAH1;KCNJ12;HRH3;CLVS2;SNTB1;ZIC1;TCF7L2;RORB;PLEKHG1;CACNB2;ATP11A;AGFG1;RAB3C;GDF11;CHRNB3;PTPN3;TMEM131;APLN;DSG3;MYO5C;CHST8;SECISBP2L;GABRD;ADARB2;PTPN4;RGS8;EXTL3;GBE1;IRF8;NKD1;S…	Thalamus, polymodal association cortex related__Allen_Brain_Atlas_up	Female_TYR_Saline_vs_Female_WT_Saline
Rare_Diseases_GeneRIF_ARCHS4_Predictions	Gardner syndrome	0.522719	2.09923	0	0.0019815	0.318	0.2018	90	191	ANKRD52;HERC2;EPB41L2;NDST1;TRIP12;KDM3B;KMT2C;SLC7A1;CHD4;PANK3;PLXNA1;KDM5C;DIP2B;SNX33;RIF1;KMT2A;UBR5;SYNE2;CEP170B;FRAS1;DST;BIRC6;EIF4G1;ARHGAP35;PTPN11;NAV2;CTNND1;OSBP;MDN1;LRP6;HECTD4;USP24;HEATR1;SOGA1;EXOC6B;DAG1;TNKS1BP1;WDFY3;UGGT1;GLUD1;PTPN14;AFF4;NPC1;PTPRK;NFAT5;FAM168A;ZDHHC5;TNRC6A;DOCK9;AP2B1;ZC3H7B;NSD1;SPTBN1;TNPO1;SMG1;AMOTL1;TEAD1;DAB2IP;ANKRD17;CMTM4;CERS3;EIF4G3;RAD23B;P…	Gardner syndrome__Rare_Diseases_GeneRIF_ARCHS4_Predictions	Female_TYR_NAP_vs_Female_WT_Saline
HDSigDB_Mouse_2021	Down-regulated Proteins In Striatum Of 6 Mon HD Q175 Mice Vs Q20 PXD006302	0.473277	2.09922	0	0.00613796	0.438	0.2003	158	373	NECAB2;RAP1GAP;ADCY5;CNR1;KCNIP2;GRM1;PHF14;FOXP1;ME2;PDE7B;RASD2;NUCB2;PCP4;DGKB;SCN4B;GNAL;LRRTM3;CROCC;RASGRP2;ABLIM2;MINK1;STRIP2;SPTBN1;DLGAP2;PDE10A;PTPRS;NETO2;LRRC7;KCNMA1;GRID1;ARPP19;GLS;GAREM1;ACTN2;DACH1;DNPEP;DGKI;C2CD2L;CCM2;ACY1;PRKCH;GPRIN3;SH3BP1;CACNA1E;ANKRD63;CAMK4;SEC14L3;ADGRL3;GPHN;PTPN5;PPP1R9A;JCAD;RGS14;CHRM4;SYNGAP1;ATP2B1;RYR3;CDKL5;INF2;CACNB2;SLMAP;DOCK4;TBC1D8;ANO3;…	Down-regulated Proteins In Striatum Of 6 Mon HD Q175 Mice Vs Q20 PXD006302__HDSigDB_Mouse_2021	Female_TYR_Saline_vs_Female_WT_Saline
RNAseq_Automatic_GEO_Signatures_Mouse_Up	Cerebral P301S Tau Ps19 GSE118473 1	0.490095	2.09919	0	0.00605643	0.588	0.2135	106	223	TGFBR2;CRYAB;OGN;IER5L;EPAS1;CNN3;WWTR1;TCN2;ATF4;ERRFI1;RAMP2;GABRA5;ADIPOR1;DBX2;VCAM1;CPT1A;CLU;CSF1R;IGFBP2;SLC13A4;SLC14A1;EDNRB;PLTP;LRRC4B;S1PR1;GM10925;LRRTM1;ADGRA2;CEBPB;STAMBPL1;UGT8A;CHCHD10;AQP4;PTGDS;CUTA;GNA12;PRDX6;CYYR1;GNAS;FN1;LGALS1;SLAIN1;LRRN1;ARPC1B;CAMK2N2;BTD;SLC25A39;SLC1A3;NEDD9;GSTM1;KLHL42;NINJ1;GM28557;GLTP;PRELID1;TNFRSF19;RNF208;SPARCL1;MRGPRF;MUSTN1;RPL18A;LEPR;LU…	Cerebral P301S Tau Ps19 GSE118473 1__RNAseq_Automatic_GEO_Signatures_Mouse_Up	Male_TYR_Saline_vs_Male_WT_Saline
Allen_Brain_Atlas_up	centromedian nucleus	0.487462	2.09916	0	0.00606822	0.438	0.1852	102	263	GCAT;CACNG4;CIT;GPR12;RIMS2;GABRA4;GRM1;AXIN2;SRGAP1;CACNA1C;CLMN;PDE7B;GRM7;OPRM1;TDRD7;RUNX1;SPOCK3;CHRNA4;MYO1B;GRID2IP;TLN2;INPP5A;POSTN;TRPM6;TOX;PRKCH;KCNJ12;HRH3;LAPTM5;SNTB1;TCF7L2;NOTCH4;RORB;PLEKHG1;TMEM150C;KIF9;CDKL5;CACNB2;ATP11A;AGFG1;CALB1;RAB3C;PTPN3;GGPS1;CHST8;GUSB;CNN2;DPYSL5;RUSC2;SH3KBP1;ATF5;PTPN4;STXBP6;CYLD;GABRA3;MTHFR;NKD1;SYT9;RAMP3;CAMK2D;MGAT5B;L1CAM;LDHD;UNC80;SLC29A…	centromedian nucleus__Allen_Brain_Atlas_up	Female_TYR_Saline_vs_Female_WT_Saline
DisGeNET	Lichen Planus	0.709812	2.09818	0	0.00622271	0.595	0.1698	12	25	DUOX1;C5AR1;VCAM1;HOPX;BCL2;WLS;IL6;CXCL9;MARCKSL1;LCN2;CASP1;TGM2	Lichen Planus__DisGeNET	Male_TYR_Saline_vs_Male_WT_Saline
ARCHS4_TFs_Coexp	ZNF704 human tf ARCHS4 coexpression	0.499667	2.09799	0	0.00202283	0.325	0.2337	137	271	HERC2;GRIK3;MAPT;RASAL2;GNAO1;ADGRL3;SRCIN1;ADGRL1;HIPK2;PTPRD;NINL;RALGAPA1;KMT2C;MAGI1;SOCS7;RBFOX2;FARP1;HECTD2;TMEM178B;KIF1A;LONRF2;ARNT2;TANC2;RAPGEF5;KMT2A;PCDH15;AMER2;PBRM1;TNKS;MYO5A;GRIN2B;ROBO2;TENM4;SATB2;DLG2;DST;LRRC7;ARHGAP35;CCDC88A;ILDR2;DYNC1LI2;NAV2;SRGAP3;HECTD4;SOGA1;BPTF;PLXNA2;INTU;PSD3;KALRN;TUB;SLAIN1;WDFY3;PIP4K2B;TTLL7;KIF1B;DCX;TOX3;ADD2;RERE;SORBS1;APC;SHC3;SOX4;CLAS…	ZNF704 human tf ARCHS4 coexpression__ARCHS4_TFs_Coexp	Female_TYR_NAP_vs_Female_WT_Saline
Enrichr_Submissions_TF-Gene_Coocurrence	FOXF1	0.467801	2.09775	0	0.00618045	0.597	0.1951	133	293	ALDH1A1;CRYAB;EMP2;MSX1;SPP1;ENG;COL3A1;OGN;GAS1;EPAS1;LOXL1;SEMA3C;LIF;LUM;COL1A2;ERRFI1;PARM1;FOXC2;DUSP5;OSER1;VCAM1;CLU;COL18A1;IGFBP2;THBD;IGFBP5;ITGA5;PLAU;IGFBP3;ACVRL1;DLC1;EDNRB;SOX17;NRP1;CXCL12;SLCO2A1;S1PR1;EDNRA;PTX3;TBX3;ADGRA2;COL6A2;DDR2;RGS5;GATA6;OLFML3;SPARC;KDR;COL1A1;SULF1;STC1;TIMP3;PHLDA1;TMEM100;FGFR2;FN1;SVEP1;GREM1;IL6;ALDH1A3;JUNB;SOX7;ACKR3;CAVIN2;PRRX1;RGS2;PTGS1;SERP…	FOXF1__Enrichr_Submissions_TF-Gene_Coocurrence	Male_TYR_Saline_vs_Male_WT_Saline
RNAseq_Automatic_GEO_Signatures_Mouse_Up	Entrainment Binds Higher Order GSE115244 5	0.478672	2.09717	0	0.00618808	0.598	0.213	112	241	LILRB4A;1700017B05RIK;EDEM1;TRF;PLXNB2;HSPA5;SH3TC1;SRGAP2;PDIA3;C1QB;GOLM1;CLEC5A;GNA15;PDIA6;TNFRSF21;SH2B3;TMEM119;IFNGR2;CSF1R;SNX18;ITGB5;HEXA;FLCN;CST3;PON3;DOCK10;MERTK;SFT2D2;MSN;CAPZA1;HEXB;BTG1;PTTG1IP;TLR12;OLFML3;SPARC;SLC29A3;ADGRE1;TLR2;CD164;ST3GAL6;SELPLG;C1QC;CX3CR1;ATP6V0A2;CMTM6;DNM2;IL6;PLD4;CYBA;HNRNPF;AMFR;ARPC1B;MCM3;KLF3;GRN;PREX1;RGS2;CD48;PTGS1;NCF4;SERPINE2;BIN1;BTK;TME…	Entrainment Binds Higher Order GSE115244 5__RNAseq_Automatic_GEO_Signatures_Mouse_Up	Male_TYR_Saline_vs_Male_WT_Saline
Tabula_Sapiens	Lung-serous Cell Of Epithelium Of Bronchus	0.550048	2.09672	0	0.00620939	0.601	0.3082	56	87	SCGB3A1;XBP1;ND2;TPT1;NDRG2;COX3;RPL30;FTH1;RPL13A;RPL37;RPS19;GNAS;LTF;RPS28;RPS16;SLPI;RPL9;ND4;RPL41;RPL18A;RPS9;CYTB;RPS15;RPS29;COX1;LCN2;COX2;WFDC2;RPL32;RPL21;B2M;RPL36;RPL34;SLC12A2;ND1;RPS11;RPS24;EEF1A1;RPS13;RPL35;RPSA;RPL39;RPS8;RPLP1;RPS15A;RPL15;NACA;RPS7;RPS3;RPL6;SERF2;RPL19;RPS18;RNASE1;RPLP2;RPL12	Lung-serous Cell Of Epithelium Of Bronchus__Tabula_Sapiens	Male_TYR_Saline_vs_Male_WT_Saline
Rare_Diseases_GeneRIF_ARCHS4_Predictions	Chromosome 7 monosomy	0.527297	2.09655	0	0.00206841	0.332	0.2263	88	182	FOXK1;HERC2;AGO2;MGA;CEP350;SMARCC2;TRIP12;ZBTB37;KDM3B;ALMS1;KMT2C;DICER1;KDM2A;PRDM2;DIP2B;RICTOR;TET3;PHF21A;PRR14L;TANC2;KMT2A;UBR5;SYNE2;DST;BIRC6;ARHGAP35;SOS2;ZEB2;FAM13B;HECTD4;USP24;SOGA1;ATXN7;EPG5;WDFY3;SMG7;AFF4;NUMA1;RERE;APC;CLASP1;NFAT5;SPEN;ATP11B;SCAF8;XRN1;VPS13B;NSD1;HERC1;SSH2;SMG1;PHF12;SP3;ADAR;ANKRD17;SORL1;KDM7A;EIF4G2;ZMIZ1;HUWE1;HTT;HIPK1;GTF2I;YLPM1;ARID1A;UTRN;NUP98;SR…	Chromosome 7 monosomy__Rare_Diseases_GeneRIF_ARCHS4_Predictions	Female_TYR_NAP_vs_Female_WT_Saline
RNAseq_Automatic_GEO_Signatures_Mouse_Up	Cardiomyocyte-Specific Tbx20 Overexpression Using GSE72699 1	0.485472	2.09631	0	0.0217452	0.595	0.2074	95	223	HSPH1;TBX5;PDIA4;HSPA1B;ITGA4;MANF;P4HA1;SWT1;SDF2L1;TRABD2B;DNAJA1;TPT1;ZFP729A;CRELD2;ORMDL2;HSPE1;HSPA8;PDIA3;GM8995;PTGFR;CALR;D630039A03RIK;STARD13;D030056L22RIK;AMIGO2;TPPP3;AHSA2;ZBTB40;PTGES3;UBXN10;RHBDL3;MAGT1;CHORDC1;SERPINH1;JUN;NR4A1;ERRFI1;ZFP217;HSPB1;PLEKHF2;NAA16;CD209G;CD14;DUSP6;TG;IRX2;OTUD1;FRAT2;JUNB;HSPA1A;ISYNA1;PKN3;DLC1;BTG2;PDZD2;PNRC1;GM20708;DUSP1;EDNRA;HSP90AA1;PYGO1…	Cardiomyocyte-Specific Tbx20 Overexpression Using GSE72699 1__RNAseq_Automatic_GEO_Signatures_Mouse_Up	Male_TYR_NAP_vs_Male_WT_Saline
GTEx_Tissues_V8_2023	Brain - Spinal Cord (Cervical C-1) Female 50-59 Up	0.576629	2.09595	0	0.00203932	0.332	0.1616	42	90	MYRF;DPYSL5;CNTNAP4;MAP7;ABCA2;SYNJ2;SIRT2;ANLN;FA2H;TMEM151A;PLEKHB1;MARCKSL1;MBP;FGFR2;RAPGEF5;ERMN;NKX2-2;NKX6-2;SEC14L5;RASSF2;PLP1;PACS2;CNTN2;TTYH2;MOBP;SLAIN1;TUBA1A;SEMA4D;ENPP6;SLC44A1;CTNNA3;GJB1;NKAIN2;CMTM5;CNP;TMEM88B;LLGL1;GAL3ST1;CNDP1;APLP1;MAP6D1;CARNS1	Brain - Spinal Cord (Cervical C-1) Female 50-59 Up__GTEx_Tissues_V8_2023	Female_TYR_NAP_vs_Female_WT_Saline
Gene_Perturbations_from_GEO_down	Cftr Deficiency mouse GSE3100 sample 1792	0.515153	2.09502	0	0.00623095	0.61	0.1449	54	138	SERPINH1;MANF;SLC5A3;HSPH1;SDF2L1;DNAJC3;CRELD2;TMEM33;HSPA1B;HSPA5;XBP1;DYNLL1;P4HA1;METTL21E;DNAJB2;STIP1;PARM1;P4HA2;IGFBP2;THBD;AHSA2;IGFBP3;CCT6A;HSP90B1;CACYBP;HSPA4L;HSPA1A;HSPB1;MYL1;DNAJA4;HSPE1;SOX11;FKBP4;BAG3;SRL;MTMR4;PPP1R3C;DLL1;MAGT1;DNAJA1;MYLPF;CHORDC1;CCDC117;LRAT;HSP90AA1;CCT7;HSPA8;TNNC2;CTLA2B;NPAS2;HSP90AB1;PXDC1;CCDC25;LYVE1	Cftr Deficiency mouse GSE3100 sample 1792__Gene_Perturbations_from_GEO_down	Male_TYR_Saline_vs_Male_WT_Saline
Allen_Brain_Atlas_up	central part of MD	0.486787	2.09461	0	0.00664224	0.479	0.1713	97	258	CIT;ELMO1;GPR12;RIMS2;CACNG5;GABRA4;DIXDC1;IYD;GRM1;AXIN2;SRGAP1;CACNA1C;CLMN;PDE7B;SH3BP4;OPRM1;ANKRD52;NDST1;MYO1B;GRID2IP;DHX35;TRIM14;INPP5A;TRPM6;CLVS1;MRPS7;TOX;PRKCH;CCDC28A;TRPC3;KCNJ12;HRH3;LINGO2;SNTB1;TCF7L2;PLEKHG1;CACNB2;ATP11A;AGFG1;RAB3C;GDF11;PTPN3;CDAN1;ADAMTS3;CHST8;CNN2;SECISBP2L;DPYSL5;GABRD;ADARB2;PTPN4;FERMT3;TMEM150A;ZFX;CYLD;ARID5B;NKD1;SYT9;RAMP3;SLC1A5;TGDS;L1CAM;SLC29A1…	central part of MD__Allen_Brain_Atlas_up	Female_TYR_Saline_vs_Female_WT_Saline
Gene_Perturbations_from_GEO_up	Il10 KO mouse GSE25095 sample 1540	0.481345	2.0943	0	0.00629451	0.618	0.1816	98	244	SCGB3A1;SERPINH1;MANF;HSPH1;ISYNA1;SDF2L1;TAF12;CRELD2;TMEM33;HSPA1B;BCL6;EPAS1;P4HA1;SEMA3C;MRPS6;STIP1;PRELP;PLXNA1;CCNG2;AK3;ADAMTSL5;SH2B3;P4HA2;GRB7;IGFBP5;SRPRB;DNAJB1;AHSA2;FKBP5;CACYBP;HSPA4L;HSPB8;N4BP3;HSPA1A;HSPB1;NCOA2;GAL3ST1;MYL1;DNAJA4;HSPE1;HIPK3;AHSA1;CLIP2;SEL1L;CSRP1;BAG3;NNT;MSLN;ABHD2;HERPUD1;MTMR4;PPP1R3C;DLL1;PTPRG;WDFY3;SEC24B;ACKR3;DNAJA1;MAX;CHORDC1;SOX18;RYBP;CCDC117;UP…	Il10 KO mouse GSE25095 sample 1540__Gene_Perturbations_from_GEO_up	Male_TYR_Saline_vs_Male_WT_Saline
RNA-Seq_Disease_Gene_and_Drug_Signatures_from_GEO	Desipramine Brain - Nucleus accumbens (Rgs9 KO) saline x treated 15mg-kg 2x daily GSE71527 down	0.459761	2.09427	0	0.00658658	0.48	0.2345	212	473	GM14391;RAP1GAP;ZCCHC7;CNR1;ANKHD1;CUX2;CACNA1C;KLC2;TMEM44;GRM7;PLCH2;TARDBP;GM29216;SCN4B;GNAL;PHF24;NDRG4;PTPRD;STRIP2;SLITRK3;VWA5B2;MAN2A2;MYH10;TLN2;COL11A2;ARHGAP32;GRIN2B;GRAMD1B;EPN1;NRP2;CLIP4;HERC1;SRCIN1;GPRIN3;APC;ANKRD12;RBM25;NVL;SIPA1L1;FCHO1;PDE8B;PCP4L1;ZFP445;PPP1CC;DOT1L;CHRM4;COL11A1;KRBA1;SYNGAP1;SMPD4;SNRNP70;RYR3;SPEG;INF2;ZFP512B;MAPK10;SLC24A4;WDFY3;DMXL2;NDRG3;FOXP2;ZMY…	Desipramine Brain - Nucleus accumbens (Rgs9 KO) saline x treated 15mg-kg 2x daily GSE71527 down__RNA-Seq_Disease_Gene_and_Drug_Signatures_from_GEO	Female_TYR_Saline_vs_Female_WT_Saline
HDSigDB_Human_2021	Cortex RNA M12 Module (Tan) PMID26900923	0.480973	2.09387	0	0.00630899	0.619	0.2583	127	232	GPR17;TEAD1;NADK;IRAK2;XDH;ATOH8;ITPRID2;OLFML2B;RHBDL3;GOLM1;PAQR8;MFSD2A;KCNN2;RHOF;RAMP2;DENND2B;KIRREL2;NHSL1;TNS3;CSF1R;FKBP5;ACVRL1;LONRF3;SRP68;AGPAT4;PDXK;ABCC4;SOX17;MERTK;JAM3;SDC4;ZCCHC24;SLC2A1;PCYOX1L;SNX1;SEMA3G;EHD1;CDH19;DAAM2;FZD2;NDRG1;ABCG1;TIMP3;ITPK1;CEBPA;RIN2;HERPUD1;IGSF11;CAVIN2;KLF13;PDK4;GRN;FZD1;GPT2;TFCP2L1;TPM4;TMEM131L;NDE1;F3;ARHGAP31;SH3RF3;PHACTR4;VCL;DDIT4;ATP10…	Cortex RNA M12 Module (Tan) PMID26900923__HDSigDB_Human_2021	Male_TYR_Saline_vs_Male_WT_Saline
Enrichr_Submissions_TF-Gene_Coocurrence	ASH1L	0.494756	2.09342	0	0.00203	0.342	0.2304	145	291	ADNP;HERC2;AGO2;MGA;CEP350;GOLGB1;ANKRD11;TRIP12;HIPK2;SETD5;DIP2A;LCOR;CBL;KMT2C;DICER1;KMT2E;CHD4;RICTOR;NSD3;PHF21A;DNMT3A;KDM6B;GOLGA4;ARID5B;TANC2;NCOA1;RIF1;KMT2A;MAP1B;UBR5;MYO5A;SYNE2;GRIN2B;DST;BIRC6;SCN2A;MAN1A2;ASXL2;MYO9B;LRP6;MYT1L;RREB1;BPTF;PSD3;WDFY3;PRRC2C;RFX7;KIF1B;PHF3;MBD5;AFF4;RERE;MBNL1;BHLHE40;PKN1;APC;AAK1;AHDC1;MYH9;TCF4;SBNO1;NFAT5;NLRP6;SPEN;KDM5B;INO80D;BBX;RNF38;DDR2…	ASH1L__Enrichr_Submissions_TF-Gene_Coocurrence	Female_TYR_NAP_vs_Female_WT_Saline
RNA-Seq_Disease_Gene_and_Drug_Signatures_from_GEO	LPS Neuron GSE75246 down	0.461673	2.09332	0	0.00663085	0.487	0.2348	210	474	GM14391;CPNE9;GOLGB1;ZCCHC7;RALGAPA1;HMBOX1;MLIP;SFSWAP;MAN1A2;TENM4;FOXP1;RAPH1;GRM7;GM29216;DGKB;KCNH4;GPI1;NDRG4;SPTBN1;DLGAP2;KIDINS220;PDE10A;PTPRS;LRRC7;KCNMA1;BDP1;GLS;ZFHX2;PEAK1;NAE1;MYH10;HIPK4;RIC8B;GRIN2B;GRAMD1B;GOLGA4;ADGRL1;SRCIN1;MYT1L;ATRNL1;RBM25;SLC38A6;SYNJ2;CCDC88A;NVL;ERC1;ADGRL3;PTPN5;LINGO2;MAGI1;BCLAF1;EVI5;PPP1R9A;TANC2;SLIT3;ETL4;COL11A1;SYNGAP1;SMPD4;DMD;CDKL5;MPRIP;DM…	LPS Neuron GSE75246 down__RNA-Seq_Disease_Gene_and_Drug_Signatures_from_GEO	Female_TYR_Saline_vs_Female_WT_Saline
CellMarker_Augmented_2021	Endothelial cell:Fetal Liver	0.540531	2.0933	0	0.00633763	0.624	0.1449	41	95	PEAK1;ABCA9;PREX2;PRELP;C1QB;COL1A2;GJA5;RASGRP3;C1QA;ADGRL4;TIE1;ACVRL1;EDNRB;SOX17;CXCL12;S1PR1;SORBS1;RGS5;DAAM2;EMCN;KDR;APLNR;CALCRL;VSTM4;ITIH5;CYYR1;C1QC;STAB1;COLEC12;ITGA9;RUNX1T1;ARHGAP31;SPARCL1;ADAMTS4;PECAM1;FLT1;TCF4;PPP1R16B;SHE;CDH5;LYVE1	Endothelial cell:Fetal Liver__CellMarker_Augmented_2021	Male_TYR_Saline_vs_Male_WT_Saline
NCI-Nature_2016	Syndecan-4-mediated signaling events Homo sapiens 076bc549-6196-11e5-8ac5-06603eb7f303	0.67193	2.09321	0	0.00633506	0.625	0.1677	15	30	FZD7;FGFR1;ITGA5;CXCL12;SDC4;FN1;DNM2;MDK;LAMA3;ITGB1;CXCR4;LAMA1;TNC;PLG;THBS1	Syndecan-4-mediated signaling events Homo sapiens 076bc549-6196-11e5-8ac5-06603eb7f303__NCI-Nature_2016	Male_TYR_Saline_vs_Male_WT_Saline
Allen_Brain_Atlas_up	central lateral nucleus	0.488742	2.093	0	0.00659427	0.488	0.2148	115	265	CIT;ELMO1;GPR12;RIMS2;CACNG5;GDPD5;GABRA4;IYD;HEG1;GRM1;CNTN6;FAM110B;CACNA1C;CLMN;PCP4;SPOCK3;VAV3;CHRNA4;MYO1B;GRID2IP;SLITRK3;APBB2;FHDC1;CNTN5;TLN2;DHX35;INPP5A;TRPM6;CCM2;PRKCH;TRPC3;ADAMTS17;KDM3B;IAH1;CDYL;KCNJ12;HRH3;CLVS2;ZIC1;TCF7L2;RORB;PLEKHG1;TMEM163;CACNB2;ATP11A;AGFG1;PTPN3;TMEM131;MYO5C;CHST8;CPSF3;SECISBP2L;GABRD;ADARB2;EPHA8;PTPN4;RGS8;EXTL3;GBE1;SMAD1;IRF8;ARID5B;SYT9;RSPO1;RAM…	central lateral nucleus__Allen_Brain_Atlas_up	Female_TYR_Saline_vs_Female_WT_Saline
HDSigDB_Human_2021	Cortex RNA M2 Module (Blue) PMID26900923	0.565305	2.0921	0	0.00661994	0.491	0.0908	27	82	CACNG4;NECAB2;STK26;ADCY5;PDE7B;RASD2;SCN4B;GNAL;OPRK1;RASGRP2;PDE10A;KAZN;RARB;ACTN2;DACH1;PDYN;PRKCH;ANKRD63;NFATC2;GNG7;TBC1D8;CPNE5;UPB1;DRD1;PDE1B;RGS8;ANO2	Cortex RNA M2 Module (Blue) PMID26900923__HDSigDB_Human_2021	Female_TYR_Saline_vs_Female_WT_Saline
Enrichr_Submissions_TF-Gene_Coocurrence	SNAI1	0.46809	2.09189	0	0.0065069	0.63	0.2044	129	293	SERPINH1;TGFBR2;TNFAIP3;MSX1;SPP1;COL3A1;BCL6;GADD45G;IER5L;EPAS1;LOXL1;SLC7A11;LIF;COL1A2;SPRY4;ERRFI1;FGFR1;GADD45A;PFKFB3;ZC3H12A;DUSP5;OSER1;VCAM1;NOTCH1;COL18A1;THBD;IGFBP5;ITGA5;PLAU;IGFBP3;NRP2;DLC1;NR4A3;NRP1;CXCL12;NCOA3;ARL4C;PTX3;SDC4;HSPB1;TBX3;CEBPB;DAB2;COL6A2;SLC2A1;DDR2;ANGPTL4;SERTAD1;OLFML3;SPARC;COL1A1;NDRG1;TIMP3;ZFP36L1;PHLDA1;FN1;G0S2;LGALS1;IL6;NR4A1;JUNB;TGIF1;CREB3L1;SOCS…	SNAI1__Enrichr_Submissions_TF-Gene_Coocurrence	Male_TYR_Saline_vs_Male_WT_Saline
Allen_Brain_Atlas_up	ventral striatum	0.482208	2.09174	0	0.00661901	0.495	0.2003	119	278	CACNG4;ELMO1;NECAB2;ADCY5;KCNIP2;FAM110B;PDE7B;RASD2;DGKB;NRG2;GNAL;LRRTM3;OPRK1;RASGRP2;ABLIM2;LHX6;SPOCK3;DCAF17;PDE10A;MYO1B;FGF14;KAZN;RARB;RIC8B;DACH1;PDYN;DRD5;DGKI;ACY1;CLIP4;PRKCH;GPRIN3;HIRIP3;RXFP2;GNG7;PIK3C2B;PTPN5;PPP1R9A;HTR1B;GSG1L;CHRM4;SPEG;INF2;TBC1D8;CPNE5;GNB5;OTUD7B;ZSWIM6;TACR1;DRD1;RGS2;SYTL5;MCHR1;ACTN1;LPL;PGPEP1L;CPSF3;COL6A1;GABRD;APOL6;CACNA2D3;CYLD;RBCK1;TMOD1;ARPP21;…	ventral striatum__Allen_Brain_Atlas_up	Female_TYR_Saline_vs_Female_WT_Saline
Enrichr_Submissions_TF-Gene_Coocurrence	PRRX1	0.467225	2.09166	0	0.00651472	0.635	0.1958	125	293	SERPINH1;TGFBR2;CRYAB;SPP1;COL3A1;NFIA;OGN;PALLD;GAS1;EPAS1;LOXL1;OLFML2B;SEMA3C;PRELP;WWTR1;LUM;SRPX;ISLR;PCOLCE;COL1A2;FGFR1;OSER1;VCAM1;MATN2;TMEM119;COL18A1;IGFBP5;ITGA5;PLAU;IGFBP3;NRP2;DLC1;EDNRB;NRP1;CXCL12;S1PR1;NCOA3;EDNRA;PTX3;ADAMTS2;TBX3;ADGRA2;DAB2;COL6A2;ZCCHC24;DDR2;EPHA3;CXCL14;OLFML3;SPARC;PLOD2;COL1A1;SULF1;STC1;TIMP3;FN1;SVEP1;LGALS1;GREM1;NFIB;COLEC12;ALDH1A3;FERMT2;ABCA1;LAMB…	PRRX1__Enrichr_Submissions_TF-Gene_Coocurrence	Male_TYR_Saline_vs_Male_WT_Saline
RNA-Seq_Disease_Gene_and_Drug_Signatures_from_GEO	LPS Microglia GSE75246 down	0.47398	2.09066	0	0.00220299	0.366	0.233	225	476	INPP5D;NUMB;HERC2;PAG1;HPGDS;EPB41L2;PWWP2A;ARID4A;CEP350;GAB1;SALL1;SMARCC2;SH3KBP1;GOLGB1;SFSWAP;ANKRD11;MAN2A2;ANKHD1;BOD1L;DNM2;KDM3B;SETD5;TNS3;CARD6;NAV1;TMC7;PDGFB;SALL3;AFTPH;KMT2C;TBXAS1;CYTH4;KMT2E;NFATC1;FCHO2;BIN1;DIP2B;ZSWIM8;KIF21B;COL27A1;P3H2;KANSL1L;PHF21A;DNMT3A;CDR1;TRAF3IP3;MBP;TANC2;ITCH;RAPGEF5;KMT2A;PTPRA;IFFO1;ZBED6;ACAP2;SLC7A8;IL21R;KCND1;RPS6KA1;FNBP1;ZBTB4;PLEKHO1;LPIN…	LPS Microglia GSE75246 down__RNA-Seq_Disease_Gene_and_Drug_Signatures_from_GEO	Female_TYR_NAP_vs_Female_WT_Saline
Tabula_Sapiens	Muscle-endothelial Cell Of Lymphatic Vessel	0.556954	2.09062	0	0.00661025	0.639	0.2126	43	90	HSPH1;HSPA1B;ND2;TPT1;COX3;DNAJB1;RPL30;FTH1;RPL13A;HSPA1A;HSPB1;RPL37;TIMP3;RPS19;PTMA;RPS28;DNAJA1;RPL9;SOD2;ND4;RPL41;RPL18A;RPS9;CYTB;HSP90AA1;HSPA8;RPS15;RPS29;HSP90AB1;COX1;JUN;COX2;NFKBIA;RPL32;B2M;RPL36;CEBPD;RPL34;TMSB4X;ND1;RPS11;RPS24;HSPD1	Muscle-endothelial Cell Of Lymphatic Vessel__Tabula_Sapiens	Male_TYR_Saline_vs_Male_WT_Saline
RNAseq_Automatic_GEO_Signatures_Mouse_Up	High-Purity Rpad Vast Collection GSE92632 1	0.506864	2.09039	0	0.00218139	0.366	0.176	90	217	ADNP;FOXK1;GM42417;GM13736;ANKRD52;PAG1;ZXDA;RASAL2;MTSS1;HIPK2;SETD5;RUNX1;NKAIN1;NAV1;SLC7A1;MLXIP;HSPG2;SOCS7;PCDH1;CCNT1;POLR2A;TET3;WDR91;VGLL4;PRR14L;POLR1A;ARIH1;MID1;PTPN11;SETD7;LIMK1;NAV2;PHLPP2;GREM1;SNRNP70;SAP130;COL5A1;GM7367;MIDN;KIFC1;AGO1;PRRC2C;BCL9L;CLCF1;SNTB2;MYH9;TIE1;NES;RALY;WASF2;CSNK2A1;CALM3;TNRC6B;AP2B1;SH3BP2;ZC3H7B;KIF1C;TNPO1;MAX;ZFP710;GM44126;ARF6;KMT2D;IRS1;FOXO3…	High-Purity Rpad Vast Collection GSE92632 1__RNAseq_Automatic_GEO_Signatures_Mouse_Up	Female_TYR_NAP_vs_Female_WT_Saline
PanglaoDB_Augmented_2021	Adipocyte Progenitor Cells	0.532611	2.09012	0	0.00658879	0.643	0.1143	34	107	SERPINH1;TEAD1;COL3A1;CHST3;GAS1;SH3D19;WWTR1;LUM;SRPX;ISLR;PCOLCE;PARVA;SMO;IGFBP5;FGF10;YAP1;TRABD2B;EHD2;ENAH;EDNRA;TBX3;COL1A1;TIMP3;CEBPA;SVEP1;STAB1;FERMT2;LAMB1;PDGFRL;PRRX1;EBF2;ANTXR1;LAMC1;SCARA5	Adipocyte Progenitor Cells__PanglaoDB_Augmented_2021	Male_TYR_Saline_vs_Male_WT_Saline
DSigDB	tanespimycin MCF7 UP	0.566741	2.0893	0	0.0245704	0.642	0.1423	36	76	HSPH1;HSPA1B;MANF;RGS2;CREB3L2;FNDC3B;SLC5A3;HSP90B1;HSPA5;SDF2L1;P4HA2;DNAJA1;CACYBP;FXR1;HYOU1;DNAJB1;CHORDC1;SERPINH1;EIF2AK3;RSRC2;SLC7A11;HSPA4L;SEL1L;DIP2C;HSPA1A;BTG2;CCNG2;DDIT4;PPM1E;HSP90AA1;ABHD4;HSPA13;BRF2;TES;RABGGTB;SERP1	tanespimycin MCF7 UP__DSigDB	Male_TYR_NAP_vs_Male_WT_Saline
CellMarker_Augmented_2021	LGR5+ Stem cell:Small Intestine	0.539734	2.08911	0	0.00668956	0.653	0.1105	34	97	TEAD1;TANC1;COL3A1;CHST3;PALLD;HSPG2;SH3D19;DOCK1;WWTR1;LUM;ISLR;PARVA;COL1A2;IGFBP5;TJP1;YAP1;ENAH;EDNRA;DDR2;COL1A1;SULF1;TIMP3;EPYC;FN1;SVEP1;PTPRG;FERMT2;LAMB1;PRRX1;FBXL7;ANTXR1;FAT4;ADAMTSL1;LAMC1	LGR5+ Stem cell:Small Intestine__CellMarker_Augmented_2021	Male_TYR_Saline_vs_Male_WT_Saline
Rummagene_signatures	PMC6031111-40478 2018 555 MOESM5 ESM.xlsx-C9ALSCortex UP-GeneID Up	0.635362	2.08794	0	0.00681444	0.661	0.1269	19	40	SERPINH1;MANF;PDIA4;HSPA1B;XBP1;STIP1;P4HA2;DNAJB1;HSPA1A;HSPB1;FKBP4;BAG3;SESN2;C1QTNF6;CHORDC1;AQP1;ADAMTS9;JAG1;JMJD6	PMC6031111-40478 2018 555 MOESM5 ESM.xlsx-C9ALSCortex UP-GeneID Up__Rummagene_signatures	Male_TYR_Saline_vs_Male_WT_Saline
RNAseq_Automatic_GEO_Signatures_Mouse_Down	C-Terminally Truncated Extensive Asymptomatic GSE130604 1	0.482413	2.08781	0	0.00681553	0.663	0.0915	75	235	MANF;CRYAB;SLC5A3;PDIA4;DNAJB11;PAPSS2;SDF2L1;CRELD2;HEXIM1;EIF1B;WNT7A;HSPA5;TMEM229A;XBP1;DYNLL1;CALR;NUDT3;DNAJB2;GM28539;WWTR1;USP31;KCNK13;FAM181B;PDIA6;CHDH;TMCC3;RASGRP3;IRF2BP2;SYNJ2BP;ERMN;ASRGL1;MYO10;KANK1;CHST10;HEXA;GM42715;HSP90B1;GAB1;RMND5A;MLC1;FTH1;S1PR1;CAPZA1;AK4;HEXB;ZCCHC24;PTP4A1;DNAJA4;DRC7;SPARC;HDAC1;AQP4;OLIG2;ABCG1;BMPR1B;VSTM4;GM21992;UBE2H;PSD2;SELPLG;FGFR2;SLAIN1;CA…	C-Terminally Truncated Extensive Asymptomatic GSE130604 1__RNAseq_Automatic_GEO_Signatures_Mouse_Down	Male_TYR_Saline_vs_Male_WT_Saline
Enrichr_Submissions_TF-Gene_Coocurrence	TCF7L1	0.468001	2.08757	0	0.00680597	0.664	0.1875	122	294	SERPINH1;TGFBR2;TEAD1;PRKCSH;COL3A1;NFIA;PALLD;FZD7;GAS1;HSPG2;EPAS1;ROR1;WWTR1;FYN;COL1A2;FGFR1;TUBB2B;OSER1;NOTCH1;NXN;MATN2;TNS3;CLU;COL18A1;MYO10;IGFBP2;SMO;IGFBP5;KIT;IGFBP3;ITGB5;PTCH1;NRP2;DLC1;EDNRB;NRP1;CXCL12;NCOA3;ARL4C;SDC4;HSPB1;CEBPB;MFGE8;COL6A2;ZCCHC24;SLC2A1;DDR2;IRS1;OLFML3;SPARC;KDR;COL1A1;FZD2;EFNA2;SULF1;NDRG1;TIMP3;CSRP1;ZFP36L1;PHLDA1;FGFR2;FN1;SALL2;LGALS1;ALPL;NFIB;TGIF1;…	TCF7L1__Enrichr_Submissions_TF-Gene_Coocurrence	Male_TYR_Saline_vs_Male_WT_Saline
Rummagene_transcription_factors	PMC5811220-NIHMS939330-supplement-Supplemental Table 4.xlsx-mTOR Repressed AA mRNAs txt-mTOR-repressed mRNAs With Functions In AA Metabolism And Transport MSIGDB M11769 M19056 M456 TEAD1	0.571514	2.08747	0	0.0251106	0.655	0.1219	31	74	PDIA4;DNAJB11;CREB3L2;SLC38A2;HSP90B1;PDIA6;XBP1;HSPA5;SDF2L1;GFPT1;PDIA3;HYOU1;CALR;DNAJC3;SLC1A5;JUN;EIF2AK3;ATF4;GPT2;SLC7A11;STT3B;DDX11;SEL1L;SLC7A1;SSR1;PSMC3;DNAJB9;PREB;VCP;CCDC47;SLC1A3	PMC5811220-NIHMS939330-supplement-Supplemental Table 4.xlsx-mTOR Repressed AA mRNAs txt-mTOR-repressed mRNAs With Functions In AA Metabolism And Transport MSIGDB M11769 M19056 M456 TEAD1__Rummagene_transcription_factors	Male_TYR_NAP_vs_Male_WT_Saline
Rare_Diseases_GeneRIF_ARCHS4_Predictions	Mental retardation progressive spasticity	0.516742	2.08718	0	0.00231778	0.384	0.2432	110	194	MYRF;HERC2;CLIP3;TMEM184B;USP54;TUBB4A;GNAO1;KLC2;CERCAM;SRCIN1;TPPP;ADGRL1;ABCA2;HIPK2;ADORA1;TMEM151A;ZSWIM8;KIF1A;PLEKHB1;MBP;NYAP1;ARNT2;TOM1L2;ERMN;PLP1;ARHGAP35;PACS2;DYNC1LI2;TTYH2;HECTD4;KIF5A;MOBP;SOGA1;SCAMP5;FAM219A;EXOC6B;FGF1;DAG1;SLAIN1;WDFY3;PRR18;TTLL7;KIF1B;STXBP1;DAAM2;TYRO3;RAB6B;CTIF;DCTN1;SLC25A23;FAM168A;SAMD4B;ZC3H7B;KIF1C;PLXNB3;SPTBN1;HERC1;CNP;LLGL1;DAB2IP;B3GAT1;SBF1;NF…	Mental retardation progressive spasticity__Rare_Diseases_GeneRIF_ARCHS4_Predictions	Female_TYR_NAP_vs_Female_WT_Saline
HuBMAP_ASCTplusB_augmented_2022	Lymphatic Endothelial Cell-Subcapsular Sinus Floor - Lymph Node	0.529607	2.08697	0	0.0068707	0.667	0.1955	53	109	ALDH1A1;CCL20;COL3A1;GAS1;ISLR;COL1A2;RAMP2;FOXC2;C5AR1;CSF1R;C1QA;IGFBP5;NRP2;DLC1;EDNRB;SOX17;CXCL12;CCL19;DAB2;SPARC;KDR;COL1A1;APLNR;TIMP3;AQP9;CYYR1;C1QC;ALPL;STAB1;RUNX1T1;CLEC10A;AQP1;IRAK3;TNFRSF11B;ITGAM;PECAM1;MFAP4;C3;CD33;CLDN11;GNG11;CDH5;TNC;BMP2;LYVE1;CD9;GJA1;PDPN;HSPB7;SLCO2B1;FIBIN;DLL4;DKK2	Lymphatic Endothelial Cell-Subcapsular Sinus Floor - Lymph Node__HuBMAP_ASCTplusB_augmented_2022	Male_TYR_Saline_vs_Male_WT_Saline
RNA-Seq_Disease_Gene_and_Drug_Signatures_from_GEO	4-hydroxytamoxifen Oviduct epithelial cell line 100 nM GSE67207 down	0.476701	2.08517	0	0.00234578	0.402	0.1902	200	468	ADNP;CARD10;ANKRD52;HERC2;ETL4;SLC38A6;AGO2;BAZ1A;MAST4;MGA;FASN;GOLGB1;ANKRD11;MKI67;ANKHD1;TRIP12;BOD1L;ABCA2;2610005L07RIK;TARDBP;TNS3;CBL;COL12A1;5031439G07RIK;KMT2C;DICER1;CBX5;UBAP2L;CHD4;HSPG2;RAPH1;PLXNA1;DIP2B;ZSWIM8;CAND1;CCNT1;PPRC1;POLR2A;RICTOR;FUBP1;POLR1A;GOLGA4;RBM25;POM121;RIF1;KMT2A;MAP1B;MAT2A;UBR5;PBRM1;TNKS;MYO5A;SYNE2;CSF1;GLG1;DST;BIRC6;ILF3;EIF4G1;MYO9B;NAV2;DYNC2H1;TMEM72…	4-hydroxytamoxifen Oviduct epithelial cell line 100 nM GSE67207 down__RNA-Seq_Disease_Gene_and_Drug_Signatures_from_GEO	Female_TYR_NAP_vs_Female_WT_Saline
ARCHS4_Kinases_Coexp	DDR2 human kinase ARCHS4 coexpression	0.466941	2.08515	0	0.00705153	0.68	0.2382	141	286	SERPINH1;TGFBR2;TBX15;TEAD1;FNDC3B;COL3A1;PALLD;GAS1;SH3D19;SOD3;EPAS1;DOCK1;LOXL1;CAPN2;SRPX;ISLR;PCOLCE;PARVA;COL1A2;SLC38A2;P4HA2;TMEM119;TNS3;CLIC4;IGFBP5;ITGA5;YAP1;SNX18;PDE5A;ITGB5;DLC1;MCFD2;EHD2;NRP1;PTX3;ADAMTS2;GPC1;TBX3;ADGRA2;DAB2;COL6A2;AFAP1;ZCCHC24;GAS6;IRS1;COPZ2;ALDH1L2;SPARC;COL1A1;SULF1;PCDHGB5;EXT2;FN1;SVEP1;LGALS1;GREM1;FERMT2;CREB3L1;LAMB1;LIMA1;MRC2;PRRX1;SH3PXD2B;TRIO;TPM…	DDR2 human kinase ARCHS4 coexpression__ARCHS4_Kinases_Coexp	Male_TYR_Saline_vs_Male_WT_Saline
RNA-Seq_Disease_Gene_and_Drug_Signatures_from_GEO	Huntington's (Grade 3) BA4 (Motor Cortex) Grade 3 GSE79666 up	0.449593	2.0851	0	0.00702561	0.68	0.2442	224	447	LRP4;CRYAB;SPP1;HSPH1;HEXIM1;HSPA1B;HSPA5;BCL6;NXF1;GIT1;DNAJB2;STIP1;CAPN2;FGF1;GOLM1;PAQR8;PFKFB3;TUBB2B;TPT1;TRIM8;MXD4;NDRG2;PKP4;SLC38A2;DOCK5;IRF2BP2;ATP1A2;TNS3;CLU;NACC2;MYO10;TMBIM6;TJP1;DNAJB1;FKBP5;PHLPP1;PCDHGC3;FLCN;TOB2;RMND5A;SLC14A1;CST3;HNRNPA1;MLC1;GLUL;GFOD1;RPL13A;SORBS1;SRGAP3;EEF1D;CCDC3;SDC4;HSPA1A;HSPB1;KLHL21;RPL37;SOWAHA;ZCCHC24;PTTG1IP;ELAVL3;DAAM2;ACSS1;AHSA1;AQP4;PTGD…	Huntington's (Grade 3) BA4 (Motor Cortex) Grade 3 GSE79666 up__RNA-Seq_Disease_Gene_and_Drug_Signatures_from_GEO	Male_TYR_Saline_vs_Male_WT_Saline
ARCHS4_TFs_Coexp	PRDM8 human tf ARCHS4 coexpression	0.497186	2.08504	0	0.00233893	0.403	0.2535	146	276	CLIP3;FAM53B;GNAO1;NRXN2;MAN2B2;MAN2A2;PARVG;TPPP;ZDHHC22;OSBPL5;GRK2;FZR1;STX1A;GAS7;CACNG5;SYNGR1;PRDM2;AKT1;ZSWIM8;MFSD10;KIF21B;SH3BP5L;EHD1;KIF1A;KDM6B;NYAP1;PNPLA6;FBRS;PHF24;RAPGEF1;SYN1;SPOCK2;APBA2;PACS2;MYO9B;SCAF1;SNRNP70;KIF5A;SOGA1;SLC6A7;IQSEC1;PACSIN1;CELF2;PIP4K2B;VAMP2;SNAP91;BCL3;RERE;FAIM2;PKN1;DIRAS1;ANAPC2;TUBGCP6;CTIF;DCTN1;FAM168A;MAPK8IP3;SYT1;CALM3;RELT;KCNJ9;ZC3H7B;PIP5K…	PRDM8 human tf ARCHS4 coexpression__ARCHS4_TFs_Coexp	Female_TYR_NAP_vs_Female_WT_Saline
RNAseq_Automatic_GEO_Signatures_Human_Up	Fmrp Export N6-Methyladenosine-Containing Mrnas GSE133724 1	0.511014	2.08503	0	0.002328	0.403	0.1886	87	207	AGO2;PAG1;DCP2;ZDHHC20;CEP350;GOLGB1;ENAH;ANKRD11;MKI67;PEAK1;SMC4;ACVR2B;ZBTB37;HIPK2;LCOR;CFAP54;KMT2C;SLC7A1;CBX5;PANK3;POLR2A;BRCA2;RIF1;KMT2A;MAP1B;PBRM1;SYNE2;DST;MID1;BIRC6;MAN1A2;MDN1;LRP6;HECTD4;HEATR1;SLITRK5;BPTF;INTU;MDM4;PRRC2C;AFF4;MBNL1;MDC1;COL2A1;LAMC1;SBNO1;NFAT5;PRTG;SPEN;INO80D;BBX;PABPC1;DDR2;TNRC6B;XRN1;TEX15;SPTBN1;TNPO1;SMG1;CERS6;TEAD1;KMT2D;PLLP;NID1;LRP2;LPGAT1;TTC3;NKT…	Fmrp Export N6-Methyladenosine-Containing Mrnas GSE133724 1__RNAseq_Automatic_GEO_Signatures_Human_Up	Female_TYR_NAP_vs_Female_WT_Saline
Allen_Brain_Atlas_up	Bed nuclei of the stria terminalis, anterior division, juxtacapsular nucleus	0.484561	2.08498	0	0.00758932	0.549	0.2337	126	269	PCDHGA9;CACNG4;ADCY5;GABRA4;KCNIP2;GALNT13;FAM110B;PDE7B;RASD2;GRM7;DGKB;AKAP3;GNAL;LRRTM3;OPRK1;SPOCK3;PDE10A;MYO1B;ARPP19;RARB;CHMP3;XPA;RIC8B;PDYN;C2CD2L;PRKCH;RGS4;GPRIN3;DTWD2;NFATC2;GNG7;PIK3C2B;PTPN5;SNTB1;PPP1R9A;HTR1B;GSG1L;CHRM4;CTRL;SPEG;INF2;ECEL1;TBC1D8;ST8SIA3;CPNE5;CALB1;SHANK3;SCX;ZSWIM6;TACR1;DRD1;IL1RL2;RGS2;SYTL5;ACTN1;SYT6;MOSPD2;CPSF3;NRIP2;COL6A1;GABRD;TAB3;ZDHHC7;CACNA2D3;H…	Bed nuclei of the stria terminalis, anterior division, juxtacapsular nucleus__Allen_Brain_Atlas_up	Female_TYR_Saline_vs_Female_WT_Saline
RNAseq_Automatic_GEO_Signatures_Mouse_Up	Hippocampal 5-Hydroxymethylcytosine Links Plasticity GSE77133 1	0.479332	2.08494	0	0.00701549	0.681	0.2012	113	238	GPR17;1700017B05RIK;ARC;XDH;HSPA1B;ABHD6;BCL6;GADD45G;OLFML2B;PPARGC1B;CAPN2;GOLM1;PAQR8;MFSD2A;DIO2;ERRFI1;JKAMP;MXD4;SNAP29;LUZP1;ABCB1A;IRF2BP2;USP8;KMT5A;PRDM2;FKBP5;LONRF3;TOB2;PDXK;ZBTB40;GLUL;MERTK;CASP8AP2;FILIP1L;SLC2A1;CRKL;BHLHE22;RALGDS;MYH9;TIMP3;SLX4;EXT2;FN1;HERPUD1;RPS6KC1;MTMR4;NR4A1;SETD1B;ARHGEF26;SAFB;PDK4;LRRC8C;SNTB2;GPT2;PIM3;GPR161;ARHGEF4;CBFA2T3;F3;KANSL3;GAN;FGFR3;MFAP3…	Hippocampal 5-Hydroxymethylcytosine Links Plasticity GSE77133 1__RNAseq_Automatic_GEO_Signatures_Mouse_Up	Male_TYR_Saline_vs_Male_WT_Saline
HDSigDB_Mouse_2021	Genes Up-Regulated In Foxp2/Olfm3-expressing Neurons Of R6/2 Vs WT PMID32681824	0.500685	2.08488	0	0.0023213	0.404	0.2248	114	248	RIMS1;TNR;PPM1H;CNTN6;ENAH;CPEB3;GARNL3;TRIP12;COX3;PTPRD;LRIG2;CFAP54;GNAS;FARP1;NSD3;PHF21A;ZFP804A;RALGAPA2;ARID5B;ITCH;ZFP804B;PTBP2;MID1;SOBP;SOS2;EHBP1;SRGAP3;MAGI2;XKR4;RSRC1;DYNC1I1;EXOC6B;WDFY3;ATAD2B;GABRB1;PRRC2C;KIF1B;CDH12;A830018L16RIK;ELAVL3;FRMD5;AGBL4;RERE;APC;CCDC85A;CDK14;NXPE4;CLASP1;TCF4;CACNA1B;MSANTD2;BBX;CLASP2;ZC3H12B;RTN3;GRM8;TNRC6B;PLXDC2;NCOA2;XRN1;NKAIN2;LPP;PPP2R3A;…	Genes Up-Regulated In Foxp2/Olfm3-expressing Neurons Of R6/2 Vs WT PMID32681824__HDSigDB_Mouse_2021	Female_TYR_NAP_vs_Female_WT_Saline
RNAseq_Automatic_GEO_Signatures_Mouse_Down	Egr1 Tet1 Frontal Cortex GSE108750 1	0.483704	2.08451	0	0.00698556	0.683	0.2012	103	217	GM9843;SERPINA3N;EPAS1;PCDHGB6;MPEG1;GIT1;PLCH2;C1QB;PAQR8;MFSD2A;GM5537;ATF4;BTBD17;NDRG2;RPL28-PS1;KIRREL2;ABCB1A;CPT1A;NWD1;TMEM119;CLU;CSF1R;C1QA;ITGB5;GM42715;RPL30;ABCC4;FTH1;GLUL;MERTK;DZIP1;SFT2D2;VEGFB;SDC4;HSPB1;RPL37;HEXB;MFGE8;GM4724;ZCCHC24;SLC2A1;RPL38;CXCL14;PTGDS;GM3411;ACER2;CSRP1;RIN2;CLMN;SLC6A20A;SELPLG;C1QC;CX3CR1;ACOT11;RPL26;SCRT1;RPS28;RASSF2;GPT2;GSTM1;TFCP2L1;GM14325;SOX…	Egr1 Tet1 Frontal Cortex GSE108750 1__RNAseq_Automatic_GEO_Signatures_Mouse_Down	Male_TYR_Saline_vs_Male_WT_Saline
RNAseq_Automatic_GEO_Signatures_Mouse_Down	Regeneration Transcriptome Corticospinal Neurons GSE126957 4	0.504357	2.08439	0	0.00230968	0.406	0.2148	105	232	HES1;KSR1;GPR3;PAG1;DUSP5;NUP50;FAM222A;TNRC6C;ARC;PLK3;VSTM2L;ADCY7;TMC7;SETD1B;NR4A1;SOCS7;DYNLT1C;KIF21B;SOX8;PPRC1;RNF165;TET3;VGLL4;KDM6B;CDR1;ABCD1;PAQR5;VASH1;ZFP516;SPRY4;PLEKHM1;GM14440;MKNK2;JUNB;TNRC18;SNRNP70;RREB1;STK40;FBXL18;ATXN7;SLC25A42;PCGF3;AGPAT1;MIDN;PTPN23;GM42927;THOC2;GFOD1;BHLHE40;AHDC1;DNAJB5;UHRF2;JADE2;FAM53C;PIAS4;PER1;TBKBP1;ATP11B;ZC3H7B;BCAR1;ZBTB40;MLLT1;SKP2;GIM…	Regeneration Transcriptome Corticospinal Neurons GSE126957 4__RNAseq_Automatic_GEO_Signatures_Mouse_Down	Female_TYR_NAP_vs_Female_WT_Saline
HDSigDB_Mouse_2021	Genes Changed By HSP90 Inhibitor In Quadriceps Of WT Mice GSE95602	0.515076	2.08403	0	0.00699112	0.685	0.1765	56	135	SERPINH1;TBX15;SLC5A3;HSPH1;TMEM33;HSPA1B;GAS1;P4HA1;MRPS6;STIP1;DSG2;SPHK2;PTGES3;PLEKHO2;DNAJB1;ARHGAP28;AHSA2;CCT6A;RPL36AL;CACYBP;HSPA4L;HEATR5A;HSPA1A;HSPB1;ADGRA2;HMGN3;SOWAHA;HSPE1;AHSA1;SLC29A3;FHOD1;FKBP4;BAG3;PHLDA1;DLL1;UNC45B;DNAJA1;CHORDC1;CCDC117;SWT1;PLOD1;ZBED3;LRAT;PARP9;HSP90AA1;CCT7;JMJD6;C1QL4;TIMP4;H2BU1-PS;CYBC1;PLEKHF2;SERINC3;GSC;GDF6;PTBP1	Genes Changed By HSP90 Inhibitor In Quadriceps Of WT Mice GSE95602__HDSigDB_Mouse_2021	Male_TYR_Saline_vs_Male_WT_Saline
RNA-Seq_Disease_Gene_and_Drug_Signatures_from_GEO	Cyclophosphamide GL261 tumors in scid mice GSE71491 up	0.444686	2.08376	0	0.00699664	0.687	0.2058	202	482	LILRB4A;MAN2B2;TGFBR2;SPP1;FNDC3B;XDH;ENG;COL3A1;TRF;PALLD;HSPG2;SOD3;MPEG1;LOXL1;LUM;C1QB;ISLR;TCN2;PLXNA1;PCOLCE;SH3BGRL;COL1A2;FGFR1;CCL9;VCAM1;CPT1A;CLU;CSF1R;PLEKHO2;C1QA;IGFBP5;PLAU;IGFBP3;PTPN6;ITGB5;RGL1;HEXA;FYB;ITM2A;CST3;PLTP;NRP1;APOBEC1;CXCL12;FTH1;PLA2G7;CCNG1;ARL4C;MSN;LIPA;ADAMTS2;GPC1;PPP1R18;NCKAP1L;HEXB;BTG1;DAB2;COL6A2;ZCCHC24;GAS6;MYL1;KCTD12;CXCL14;OLFML3;SPARC;SLC29A3;SULF1…	Cyclophosphamide GL261 tumors in scid mice GSE71491 up__RNA-Seq_Disease_Gene_and_Drug_Signatures_from_GEO	Male_TYR_Saline_vs_Male_WT_Saline
Tabula_Sapiens	Liver-macrophage	0.551968	2.08277	0	0.00712433	0.693	0.2445	48	90	TNFAIP3;PNRC1;C1QB;ND2;TPT1;COX3;C1QA;RPL30;CST3;FTH1;GLUL;RPL37;CEBPB;BTG1;RPS19;C1QC;PTMA;RPL26;CYBA;RPS28;RPL9;SOD2;CCL3;ND4;RPL41;RPL18A;NPC2;CYTB;SRGN;COX1;THBS1;COX2;NFKBIA;RPL32;RPL21;B2M;RPL36;RPL34;TMSB4X;ND1;RPS11;UBA52;RPS24;ND5;FCER1G;GPR183;EEF1A1;RPS13	Liver-macrophage__Tabula_Sapiens	Male_TYR_Saline_vs_Male_WT_Saline
Rummagene_signatures	PMC9710780-pone.0278155.s001.xlsx-Up-reg DEG-Ast Up	0.568748	2.08273	0	0.00711411	0.693	0.2033	39	75	CRYAB;TEAD1;HSPH1;FNDC3B;HSPA1B;PALLD;BCL6;FYN;AK3;SLC38A2;PTGES3;CLU;CLIC4;DNAJB1;HSPA4L;SDC4;HSPA1A;HSPB1;CAB39L;NDRG1;BAG3;RIN2;IFRD1;EPHX1;SIK2;HSP90AA1;NPAS2;UBC;HSP90AB1;DKK3;IGF1R;UBE2B;COX1;BACH2;CRIM1;MAP2;FAM107A;MRAS;TPD52L1	PMC9710780-pone.0278155.s001.xlsx-Up-reg DEG-Ast Up__Rummagene_signatures	Male_TYR_Saline_vs_Male_WT_Saline
ARCHS4_Kinases_Coexp	HIPK2 human kinase ARCHS4 coexpression	0.495106	2.08232	0	0.00230713	0.415	0.2443	149	286	TNR;MYRF;CLIP3;MAPT;STX1B;CNTNAP4;TUBB4A;WASF3;GNAO1;KLC2;NRXN2;CERCAM;SRCIN1;TEF;TPPP;ADGRL1;ABCA2;PTPRD;ADORA1;GAS7;KCNMA1;TMEM151A;CRYAB;KIF1A;LONRF2;PLEKHB1;MBP;SYT7;PNMA2;ARNT2;RAPGEF5;LRP4;TOM1L2;ERMN;SYN1;DLG2;PLP1;ZBTB4;ARHGAP35;PACS2;DYNC1LI2;TTYH2;HECTD4;KIF5A;MOBP;SOGA1;SLC6A7;PACSIN1;SCAMP5;BCL2L2;PSD3;FAM219A;FGF1;WDFY3;PIP4K2B;PRR18;VAMP2;AATK;KIF1B;NXPH3;CADPS2;SNAP91;STXBP1;RERE;F…	HIPK2 human kinase ARCHS4 coexpression__ARCHS4_Kinases_Coexp	Female_TYR_NAP_vs_Female_WT_Saline
Rare_Diseases_GeneRIF_ARCHS4_Predictions	Anterior segment mesenchymal dysgenesis	0.492234	2.08213	0	0.00712915	0.694	0.2382	91	184	SERPINH1;TEAD1;SLC12A4;COL3A1;CHST3;PALLD;GAS1;ATOH8;DOCK1;LOXL1;CNN3;LATS2;SRPX;ISLR;PCOLCE;PARVA;COL1A2;SETD7;IRF2BP1;CLIC4;ITGB5;EHD2;ADAMTS2;GPC1;ADGRA2;MFGE8;COL6A2;ZCCHC24;DDR2;GAS6;COPZ2;SPARC;COL1A1;FZD2;BAG3;EXT2;FN1;LGALS1;FERMT2;CREB3L1;LAMB1;FOXD1;MRC2;PRRX1;SH3PXD2B;TPM4;TSPAN9;CDC42EP1;PLOD1;NFE2L1;EVC;ANTXR1;MRGPRF;ITGBL1;LAMC1;POFUT2;NID1;TMEM47;ITGB1;STC2;PXDC1;KIF1C;DKK3;MYL9;CO…	Anterior segment mesenchymal dysgenesis__Rare_Diseases_GeneRIF_ARCHS4_Predictions	Male_TYR_Saline_vs_Male_WT_Saline
Enrichr_Submissions_TF-Gene_Coocurrence	WIZ	0.49478	2.08161	0	0.00232169	0.42	0.2135	139	292	ADNP;FOXK1;ANKRD52;FASN;SMARCC2;ANKRD11;MKI67;LASP1;FURIN;TNS3;NAV1;NACC1;GNAS;UBAP2L;CHD4;PLXNA1;BRD2;TTYH3;PPRC1;POLR2A;PTPRF;GSE1;MARCKSL1;KDM6B;POM121;FBRS;SCRIB;KMT2A;ZBTB7A;SLC9A1;VARS;ILF3;EIF4G1;MKNK2;MYO9B;JUNB;SCAF1;PHRF1;NAV2;CTNND1;SVIL;INTS1;TNRC18;SNRNP70;RREB1;IQSEC1;AURKB;MIDN;PTPN23;TNKS1BP1;BAG6;PRRC2C;BCL9L;NUMA1;RERE;BHLHE40;PKN1;MDC1;AHDC1;MYH9;ZC3H3;SPEN;SAMD4B;MAPK8IP3;PER1…	WIZ__Enrichr_Submissions_TF-Gene_Coocurrence	Female_TYR_NAP_vs_Female_WT_Saline
HDSigDB_Human_2021	Down-regulated Genes In R6/2 LNA-SCB Vs WT LNA-SCB Mice GSE85126	0.469427	2.08115	0	0.00818219	0.577	0.2232	172	372	CPNE9;CACNG4;GPR12;NECAB2;PRIMA1;RAP1GAP;ADCY5;GDPD5;CNR1;KCNIP2;RAB40B;GRM1;TMEM44;TMPRSS6;PDE7B;RASD2;PCP4;DGKB;SCN4B;KCNH4;GNAL;OPRK1;CROCC;ABLIM2;SPOCK3;DLGAP2;PDE10A;NETO2;ALDH1A1;KAZN;SORCS2;RARB;ADRA2C;ACTN2;C2CD2L;KCTD17;CCM2;ARHGAP33;MYT1L;RGS4;GPRIN3;TRPC3;CAMK4;BAZ1A;GNG7;SEC14L3;HRH3;TRIB3;SIPA1L1;PTPN5;PPP1R9A;AP1S1;JCAD;RGS14;PCP4L1;SLIT3;TCF7;GSG1L;ATP2B1;KLF16;RYR3;INF2;CACNB2;ECE…	Down-regulated Genes In R6/2 LNA-SCB Vs WT LNA-SCB Mice GSE85126__HDSigDB_Human_2021	Female_TYR_Saline_vs_Female_WT_Saline
Rare_Diseases_GeneRIF_ARCHS4_Predictions	CADASIL	0.485827	2.07975	0	0.00734242	0.709	0.2382	90	190	SERPINH1;FNDC3B;SLC12A4;COL3A1;CHST3;PLXNB2;HSPG2;EPAS1;LOXL1;ISLR;PLXNA1;PCOLCE;PARVA;COL1A2;TNS3;COL18A1;NACC2;ITGB5;PCDHGC3;EHD2;ADAMTS2;GPC1;ADGRA2;COL6A2;ZCCHC24;DDR2;GAS6;SPARC;COL1A1;CLIP2;MYH9;CSRP1;FN1;LAMB1;MPRIP;MRC2;PRRX1;SH3PXD2B;TRIO;TSPAN9;CDC42EP1;CTIF;PLOD1;TNS2;NFE2L1;EVC;EPHX1;LAMC1;NID1;LTBP3;SCARB2;C3;SNX33;COL15A1;ALDH4A1;ITGB1;PXDC1;KIF1C;DKK3;TMBIM1;MYL9;COL5A2;ITGA1;BGN;C…	CADASIL__Rare_Diseases_GeneRIF_ARCHS4_Predictions	Male_TYR_Saline_vs_Male_WT_Saline
TF_Perturbations_Followed_by_Expression	MYCN OE MOUSE GSE6077 CREEDSID GENE 40 DOWN	0.466967	2.07958	0	0.00733169	0.709	0.1977	129	299	SCGB3A1;SERPINH1;EMP2;COL3A1;HSPA5;PALLD;XBP1;DYNLL1;TMEM176B;TMEM50B;CALR;CNN3;COL1A2;RAMP2;CNN2;TPT1;THBD;CLIC4;TMBIM6;TJP1;HOPX;RBP1;TIE1;ACVRL1;ITM2A;SOX17;CST3;PLTP;NRP1;FTH1;MSN;HSPB1;MFGE8;COL6A2;GAS6;EMCN;SPARC;KDR;COL1A1;APLNR;TIMP3;CSRP1;CEBPA;PRDX6;PHLDA1;MID1IP1;OAT;GNAS;MSLN;PLIN2;FN1;LGALS1;PPP1R3C;ELOVL5;CLIC3;FERMT2;MPRIP;CAVIN2;GRN;RGS2;TPM4;ACE;BCAM;SOX18;TSPAN9;SERPINE2;CAPNS1;…	MYCN OE MOUSE GSE6077 CREEDSID GENE 40 DOWN__TF_Perturbations_Followed_by_Expression	Male_TYR_Saline_vs_Male_WT_Saline
Enrichr_Submissions_TF-Gene_Coocurrence	MLLT1	0.493287	2.07949	0	0.00241148	0.437	0.2351	151	293	FOXK1;ANKRD52;AGO2;NDST1;FASN;ANKRD11;HIPK2;LDLR;SMAD7;OSBPL5;TNS3;RUNX1;GRK2;NACC1;SPRED2;MLXIP;CHD4;AKT1;PLXNA1;BRD2;TTYH3;POLR2A;TET3;EHD1;DLC1;DNMT3A;PTPRF;GSE1;MARCKSL1;KDM6B;SSBP3;CARM1;RAPGEF1;ZBTB7A;ILF3;EIF4G1;MKNK2;MYO9B;JUNB;SCAF1;NAV2;SVIL;INTS1;TNRC18;RREB1;IQSEC1;AURKB;MIDN;FGFR1;BAG6;BCL9L;BCL3;RERE;MBNL1;BHLHE40;PKN1;COL18A1;TIMP2;SRM;UHRF1;AHDC1;PIGU;MYH9;SPEN;MAPK8IP3;PER1;ATP11…	MLLT1__Enrichr_Submissions_TF-Gene_Coocurrence	Female_TYR_NAP_vs_Female_WT_Saline
Tabula_Sapiens	Muscle-pericyte Cell	0.55146	2.07939	0	0.00735556	0.713	0.2126	45	92	HSPH1;HSPA1B;EPAS1;ND2;TPT1;COX3;IGFBP5;DNAJB1;RPL30;FTH1;RPL13A;HSPA1A;HSPB1;RPL37;RGS5;TIMP3;RPS19;PTMA;RPS28;DNAJA1;RPL9;ND4;RPL41;SPARCL1;ADAMTS4;CYTB;HSP90AA1;HSPA8;HSP90AB1;MYL9;COX1;JUN;COX2;RPL32;B2M;SOCS3;CEBPD;RPL34;TMSB4X;CALD1;ND1;RPS11;NDUFA4L2;RPS24;HSPD1	Muscle-pericyte Cell__Tabula_Sapiens	Male_TYR_Saline_vs_Male_WT_Saline
MGI_Mammalian_Phenotype_Level_4_2021	abnormal surfactant secretion MP:0004780	0.780899	2.07922	0	0.00734486	0.714	0.1709	7	16	HSPA5;EPAS1;PTGES3;ABCG1;CEBPA;CITED2;ABCA12	abnormal surfactant secretion MP:0004780__MGI_Mammalian_Phenotype_Level_4_2021	Male_TYR_Saline_vs_Male_WT_Saline
MSigDB_Computational	MODULE 355	0.708437	2.07888	0	0.00736362	0.716	0.1805	19	27	CRYAB;HSPA5;DNAJB2;DNAJB1;CCT6A;HSP90B1;HSPB1;HSPE1;FKBP4;BAG3;HSPB2;DNAJA1;CANX;COX17;HSPA8;TRAP1;HSP90AB1;CCT2;TSC2	MODULE 355__MSigDB_Computational	Male_TYR_Saline_vs_Male_WT_Saline
ARCHS4_IDG_Coexp	GRIK3 IDG ionchannel ARCHS4 coexpression	0.491317	2.07854	0	0.00240559	0.443	0.2562	143	276	TNR;CLIP3;DPYSL5;MAPT;GNAO1;CHRM4;NRXN2;ADGRL3;SRCIN1;ADGRL1;KCNF1;ZDHHC22;PTPRD;NKAIN1;ADORA1;SALL3;SDC3;GAS7;SHANK1;KIF21B;SOX8;TMEM178B;KIF1A;LONRF2;NYAP1;ARNT2;PCDHB16;LRP4;PHF24;HRH3;AMER2;GRIN2B;RGMA;DLG2;LRRC7;APBA2;ARHGAP35;TMEM151B;PACS2;NAV2;IGSF9B;HECTD4;MYT1L;KIF5A;SOGA1;PLXNA2;SOX5;SCAMP5;TUBB3;KALRN;EFR3B;TUB;FAM219A;TRIM9;PIP4K2B;KIF1B;DCX;SCN8A;ADD2;GPR12;DDR1;SNAP91;STXBP1;DAAM2;…	GRIK3 IDG ionchannel ARCHS4 coexpression__ARCHS4_IDG_Coexp	Female_TYR_NAP_vs_Female_WT_Saline
CellMarker_Augmented_2021	Purkinje cell:Brain	0.57259	2.0783	0	0.0024103	0.445	0.2432	53	91	FOXK1;ANKRD52;HERC2;KLC2;EPN2;PLXNA1;SCRIB;TOM1L2;ANKRD13B;CEP170B;ARHGAP35;PACS2;DYNC1LI2;INTS1;TNRC18;SOGA1;ARHGAP23;CYTH3;PIP4K2B;NUMA1;AHDC1;CTIF;DCTN1;FAM168A;ZC3H7B;PCBP4;KIF1C;CHD3;MLLT1;SPTBN1;LLGL1;SBF1;HUWE1;EVI5L;KLHL29;CLSTN1;PRRC2A;ZHX3;TAOK2;SPTAN1;LARP1;KLC1;BACE1;PRRC2B;NFE2L1;ARHGEF17;CSNK1E;ATN1;MICAL3;MAST2;USP22;MAP3K10;ADGRB2	Purkinje cell:Brain__CellMarker_Augmented_2021	Female_TYR_NAP_vs_Female_WT_Saline
Allen_Brain_Atlas_up	Thalamus, sensory-motor cortex related	0.485418	2.07806	0	0.00868708	0.598	0.2033	107	261	CIT;ELMO1;GPR12;CACNG5;GDPD5;GABRA4;IYD;HEG1;GRM1;FAM110B;SRGAP1;CACNA1C;CLMN;PDE7B;NRL;SPOCK3;VAV3;CHRNA4;MYO1B;GRID2IP;VSIG8;APBB2;FHDC1;TPD52L1;TLN2;SCUBE2;INPP5A;CCM2;PRKCH;TRPC3;KDM3B;IAH1;SYNJ2;CDYL;KCNJ12;HRH3;SHISA6;TCF7L2;MYBPH;RORB;PLEKHG1;TMEM163;CACNB2;SLC25A41;AGFG1;SHANK3;GDF11;PTPN3;TMEM131;CHST8;RBM6;WNT3;GRIN2C;SECISBP2L;GADD45B;MYO5A;GGT7;GABRD;ADARB2;TSPAN9;PTPN4;RGS8;NR2F1;EXT…	Thalamus, sensory-motor cortex related__Allen_Brain_Atlas_up	Female_TYR_Saline_vs_Female_WT_Saline
Rummagene_signatures	PMC8554124-DataSheet6.XLSX-44-Hodges Top 30 Down In Caudate Down	0.68985	2.07801	0	0.00859844	0.598	0.1115	14	29	CNR1;RASD2;DGKB;SCN4B;GNAL;ARPP19;MYT1L;PTPN5;CALB1;DRD1;LPL;PRKCB;HPCA;ARPP21	PMC8554124-DataSheet6.XLSX-44-Hodges Top 30 Down In Caudate Down__Rummagene_signatures	Female_TYR_Saline_vs_Female_WT_Saline
RNA-Seq_Disease_Gene_and_Drug_Signatures_from_GEO	Clobetasol Embryonic stem cells 12 hrs GSE63804 down	0.47526	2.07752	0	0.00245145	0.455	0.1826	190	470	TNR;HERC2;GM5537;ZFHX2;CLIP3;AGO2;GRIK3;EPB41L2;DIXDC1;FASN;SMARCC2;GOLGB1;ADGRL3;ENAH;DLL1;ANKRD11;MKI67;ANKHD1;ADGRL1;TRIP12;BOD1L;MTSS1;HIPK2;KDM3B;SIRT2;SETD5;PTPRD;NAV1;SDC3;KMT2C;GPR17;KMT2E;SOX10;CHD4;MAGI1;PLXNA1;KDM5C;BRD2;LIMA1;HNRNPK;KIF21B;SOX8;POLR2A;KIF1A;DNMT3A;PTPRF;FUBP1;MARCKSL1;GOLGA4;RBM25;KMT2A;MAP1B;RAPGEF1;PCDH15;UBR5;PTBP2;PBRM1;MYO5A;SYNE2;RGMA;DST;PRKCQ;BIRC6;ILF3;EIF4G1…	Clobetasol Embryonic stem cells 12 hrs GSE63804 down__RNA-Seq_Disease_Gene_and_Drug_Signatures_from_GEO	Female_TYR_NAP_vs_Female_WT_Saline
HDSigDB_Mouse_2021	Down-regulated Genes In R6/2 LNA-SCB Vs WT LNA-SCB Mice GSE85126	0.466823	2.07675	0	0.0088085	0.613	0.2232	176	382	CPNE9;CACNG4;GPR12;NECAB2;PRIMA1;RAP1GAP;ADCY5;GDPD5;CNR1;KCNIP2;RAB40B;GRM1;TMEM44;TMPRSS6;PDE7B;RASD2;PCP4;DGKB;SCN4B;KCNH4;GNAL;OPRK1;CROCC;ABLIM2;SPOCK3;DLGAP2;PDE10A;NETO2;ALDH1A1;KAZN;SORCS2;RARB;ADRA2C;ACTN2;C2CD2L;KCTD17;CCM2;ARHGAP33;MYT1L;RGS4;GPRIN3;TRPC3;PTPRV;CAMK4;BAZ1A;GNG7;SEC14L3;HRH3;TRIB3;SIPA1L1;PTPN5;PPP1R9A;AP1S1;JCAD;RGS14;PCP4L1;SLIT3;TCF7;GSG1L;ATP2B1;KLF16;RYR3;INF2;CACN…	Down-regulated Genes In R6/2 LNA-SCB Vs WT LNA-SCB Mice GSE85126__HDSigDB_Mouse_2021	Female_TYR_Saline_vs_Female_WT_Saline
Rare_Diseases_GeneRIF_ARCHS4_Predictions	Peters anomaly	0.491307	2.07672	0	0.00757918	0.73	0.2382	81	182	SERPINH1;TEAD1;CHST3;FZD7;GAS1;CACHD1;POU3F3;LOXL1;OLFML2B;PLXNA1;PARVA;COL1A2;FGFR1;ESM1;NXN;MYO10;IGFBP2;CLIC4;SMO;ITGB5;NRP2;TOB2;ADAMTS2;GPC1;CD63;MFGE8;DAB2;KCTD15;SPARC;COL1A1;FZD2;BAG3;LHFPL2;FN1;TBC1D16;COLEC12;PMEL;FERMT2;LAMB1;FOXD1;MRC2;COL4A6;SH3PXD2B;FBXL7;GPR161;GAN;BICD2;IRF2BPL;PLOD1;EVC;LAMC1;TKTL1;COL8A1;NID1;ITGB1;FZD8;PXDC1;COL5A2;PLPP3;RALA;MEX3D;OCA2;SLC24A5;RASSF8;CD81;LOXL…	Peters anomaly__Rare_Diseases_GeneRIF_ARCHS4_Predictions	Male_TYR_Saline_vs_Male_WT_Saline
Rare_Diseases_GeneRIF_ARCHS4_Predictions	Cluttering	0.51914	2.07636	0	0.00247124	0.459	0.2432	103	191	CLIP3;MAPT;STX1B;TUBB4A;SMARCC2;GNAO1;KLC2;NRXN2;SRCIN1;TPPP;ADGRL1;ABCA2;HIPK2;GAS7;ZSWIM8;KIF1A;LONRF2;NYAP1;TOM1L2;SYN1;MYO5A;DLG2;ARHGAP35;SCN2A;TMEM151B;PACS2;HECTD4;KIF5A;SOGA1;IQSEC1;PACSIN1;SCAMP5;PSD3;KALRN;WDFY3;VAMP2;KIF1B;NUMA1;SNAP91;STXBP1;RERE;FAIM2;RAB6B;DIRAS1;NAPB;CTIF;DCTN1;FAM168A;MAPK8IP3;CLASP2;SYT1;CALM3;KCNJ9;PIP5K1C;HERC1;SLC17A7;RPH3A;B3GAT1;BSN;SBF1;NFASC;ANK2;AGAP3;DNM…	Cluttering__Rare_Diseases_GeneRIF_ARCHS4_Predictions	Female_TYR_NAP_vs_Female_WT_Saline
RNAseq_Automatic_GEO_Signatures_Mouse_Up	Mapping Allelome Tissue-Specific Allelic GSE75957 31	0.474697	2.0763	0	0.00764038	0.732	0.2146	110	237	ABCA8A;TGFBR2;TNFAIP3;ARC;NFIA;OGN;HSPA1B;GAS1;COL17A1;ABCA9;TMEM176B;CHD9;MPEG1;SEMA3C;PRELP;NOTCH1;NXN;MATN2;COL18A1;PLEKHO2;ECM2;IGFBP5;DNAJB1;PLAU;PCDHGC3;EHD2;NRP1;DOCK10;HSPA1A;COL6A2;ZCCHC24;RGS5;GAS6;ANGPTL4;IRS1;MAN2A2;TIMP3;ZFP36L1;STAB1;ALDH2;NFIB;DLL1;NR4A1;PTPRG;KRT5;JUNB;RELN;RASSF2;CPED1;SNTB2;GSTM1;COL4A6;ACE;ARID5A;BCAM;IFRD1;AQP1;CP;SPRY1;IRF2BPL;PLXDC2;ANTXR1;SLC39A8;FAT4;EPHX1…	Mapping Allelome Tissue-Specific Allelic GSE75957 31__RNAseq_Automatic_GEO_Signatures_Mouse_Up	Male_TYR_Saline_vs_Male_WT_Saline
Allen_Brain_Atlas_up	intermediate stratum of Pal	0.47933	2.07604	0	0.00885106	0.617	0.224	126	274	CACNG4;ADCY5;GABRA4;KCNIP2;FAM110B;PDE7B;RASD2;DGKB;SCN4B;GNAL;OPRK1;RASGRP2;MME;LHX6;SPOCK3;ROBO2;PDE10A;MYO1B;ARPP19;FGF14;KAZN;RARB;RIC8B;PDYN;ACY1;CLIP4;PRKCH;RGS4;GPRIN3;GNG7;PIK3C2B;PTPN5;PPP1R9A;KPTN;HTR1B;GSG1L;CHRM4;SPEG;INF2;TBC1D8;ST8SIA3;CPNE5;GNB5;SLC25A27;ZSWIM6;TACR1;DRD1;RGS2;SYTL5;MCHR1;ACTN1;TIAM2;LPL;PGPEP1L;CPSF3;COL6A1;GABRD;ADARB2;APOL6;CACNA2D3;HPCA;CENPW;TMOD1;SLC23A1;FFAR…	intermediate stratum of Pal__Allen_Brain_Atlas_up	Female_TYR_Saline_vs_Female_WT_Saline
Enrichr_Submissions_TF-Gene_Coocurrence	KLF15	0.464608	2.07548	0	0.00774934	0.738	0.2101	139	293	LRP4;ALDH1A1;CRYAB;SPP1;PRKCSH;NFIA;OGN;GAS1;ATOH8;BCL6;GADD45G;EPAS1;PRELP;FGF1;MFSD2A;ERRFI1;PPARA;FGFR1;GADD45A;PFKFB3;NDRG2;OSER1;SLC38A2;LPIN1;ATP1A2;MATN2;AASS;TNS3;CLU;IGFBP2;IGFBP5;FKBP5;TOB1;IGFBP3;DLC1;EDNRB;PLTP;CXCL12;S1PR1;NCOA3;GLUL;MERTK;SORBS1;HSPB8;SDC4;HSPB1;CEBPB;SLC2A1;DDR2;ANGPTL4;IRS1;ACSS1;COL1A1;NDRG1;TIMP3;CEBPA;ZFP36L1;PHLDA1;TMEM100;FGFR2;FN1;HERPUD1;G0S2;NFIB;PPP1R3C;N…	KLF15__Enrichr_Submissions_TF-Gene_Coocurrence	Male_TYR_Saline_vs_Male_WT_Saline
Enrichr_Submissions_TF-Gene_Coocurrence	ZBTB39	0.493038	2.07516	0	0.0025063	0.467	0.2352	147	294	ADNP;ANKRD52;HES1;AGO2;CCNT2;NDST1;FASN;ENAH;TNRC6C;ACVR2B;HIPK2;SMAD7;SULF2;LCOR;RUNX1;CBL;SNRK;SLC7A1;SPRED2;WEE1;MLXIP;ZBTB34;DIP2B;TTYH3;PPRC1;POLR2A;EPC1;TET3;KLF10;DLC1;DNMT3A;GSE1;MARCKSL1;KDM6B;ARID5B;ERBB3;PCDHB16;KMT2A;MAT2A;ERRFI1;RAPGEF1;DST;LRP6;SERPINB8;TNRC18;RREB1;PIK3C2B;BPTF;BCL9;AURKB;MIDN;AGO1;SMG7;ELOVL6;BCL9L;AFF4;RERE;BHLHE40;PKN1;BCL2L11;PDIK1L;SOX4;PIGU;MXD1;LAMC1;NFAT5;J…	ZBTB39__Enrichr_Submissions_TF-Gene_Coocurrence	Female_TYR_NAP_vs_Female_WT_Saline
RNAseq_Automatic_GEO_Signatures_Mouse_Down	Remodeling Inactivates Neural Coding GSE83253 2	0.474055	2.07365	0	0.00796796	0.751	0.1723	85	234	FRMPD1;MANF;SLC5A3;PDIA4;HSPH1;DNAJB11;IRAK2;SDF2L1;CRELD2;MLEC;PLXNB2;HSPA1B;HSPA5;XBP1;BCL6;DOCK1;HYOU1;INPP4B;P4HA1;STIP1;LATS2;SIPA1L2;DIO2;ERRFI1;PCDHGB7;PDIA6;SLC38A2;RPL28-PS1;TNS3;LONP1;MYO10;FKBP5;PLCE1;ZBTB40;NR4A3;NCOA3;MERTK;HSPA4L;GALNT9;SDC4;HSPA1A;NCOA2;LSM11;SLC2A1;NBAS;VPS13D;HSPE1;AHSA1;DYNC1H1;CCDC93;MYH9;ITPK1;ZFP236;HERPUD1;MTMR4;WDFY3;ZFP180;MPRIP;GPT2;TRIO;CHORDC1;F3;IFRD1;…	Remodeling Inactivates Neural Coding GSE83253 2__RNAseq_Automatic_GEO_Signatures_Mouse_Down	Male_TYR_Saline_vs_Male_WT_Saline
Gene_Perturbations_from_GEO_down	Cftr Deficiency mouse GSE3100 sample 1792	0.515605	2.07333	0	0.0305895	0.731	0.1322	52	139	HSPH1;NPAS2;HSPA1B;MANF;SLC5A3;HSP90B1;P4HA1;XBP1;HSPA5;SDF2L1;P4HA2;CCT6A;DNAJA1;CRELD2;TMEM33;DNAJB2;CACYBP;HSPE1;HSPA8;CD209A;DNAJC3;SOX11;DYNLL1;FKBP4;AHSA2;HSP90AB1;DNAJA4;MAGT1;CHORDC1;SERPINH1;PPP1R10;STIP1;HSPB1;HSPA4L;HSPD1;ZFP955B;MYL1;MTMR4;CTLA2B;LYVE1;HSPA1A;CCT7;NGP;DNAJB9;SFN;GJB6;HSP90AA1;PARM1;IGFBP3;THBD;IGFBP2;NPTX1	Cftr Deficiency mouse GSE3100 sample 1792__Gene_Perturbations_from_GEO_down	Male_TYR_NAP_vs_Male_WT_Saline
Gene_Perturbations_from_GEO_down	App KO mouse GSE25926 sample 397	0.477135	2.07307	0	0.0303694	0.735	0.1779	89	224	HSPH1;HSPA1B;MANF;SLC5A3;HSP90B1;IQGAP2;ZDHHC14;ARC;P4HA1;PDIA6;XBP1;HSPA5;SDF2L1;GADD45A;NAB2;CLDN2;CRELD2;KL;ADM;TIPARP;ORMDL2;NR4A3;CRYAB;PRLR;GFOD1;DUSP5;AHSA2;BLNK;CAPSL;CRYBG3;STEAP1;CLIC6;CHORDC1;SH3D19;NOXRED1;SERPINH1;NR4A1;AQP1;STIP1;ERMN;HSPB1;DUSP6;DEFB11;F5;CHDH;MOXD1;CALML4;GALNT9;SHC4;FOSL2;HSPA1A;APOD;SLC4A5;ATP7A;TMEM72;DUSP1;RAB8B;SERPINB1B;PGAP1;KCNJ13;HES1;SLC2A12;ZFP180;GEM;P…	App KO mouse GSE25926 sample 397__Gene_Perturbations_from_GEO_down	Male_TYR_NAP_vs_Male_WT_Saline
GTEx_Tissues_V8_2023	Brain - Anterior Cingulate Cortex (BA24) Female 40-49 Up	0.561193	2.07299	0	0.0025788	0.486	0.2462	49	96	DRD5;STX1A;C1QL3;SHANK1;STUM;HTR2A;GABBR2;GABRA3;PHF24;SYN1;LIMK1;NTRK2;KIF5A;PACSIN1;SLC35F1;RXFP1;MYRIP;KCNN1;APC;FEZF2;SHC3;RAB6B;NAPB;SYT17;FXYD7;SYT1;SCN3B;NRCAM;SMIM10L2A;SLC17A7;TMEM132D;ELFN2;RAPGEF4;PGM2L1;SLC39A12;GAP43;MAP1A;NPTXR;FAM81A;NRG3;KCNC2;GRIN3A;CCK;CACNG3;GNG3;CAMK2A;MPPED1;CNIH3;FAM171B	Brain - Anterior Cingulate Cortex (BA24) Female 40-49 Up__GTEx_Tissues_V8_2023	Female_TYR_NAP_vs_Female_WT_Saline
ARCHS4_Kinases_Coexp	PDPK1 human kinase ARCHS4 coexpression	0.498741	2.07287	0	0.00257912	0.486	0.2206	116	259	ANKRD52;FAM53B;KLC2;MAN2A2;TEF;TRIP12;LASP1;DNM2;FURIN;GRK2;FZR1;SETD1B;AGPAT3;KDM2A;MLXIP;AKT1;KDM5C;BRD2;DIP2B;ZSWIM8;SH3BP5L;POLR2A;TET3;ZBTB7B;MLEC;POM121;PNPLA6;FBRS;TOM1L2;RAPGEF1;SEC16B;CEP170B;AP1B1;DVL3;SH3BP1;ARHGAP35;MKNK2;ASXL2;FLII;MYO9B;SCAF1;INTS1;STAT6;TNRC18;HECTD4;SNRNP70;IQSEC1;BCL2L2;TMEM63A;BAG6;CRAMP1;BCL9L;NUMA1;ZZEF1;ANAPC2;MYH9;NFAT5;JADE2;FAM168A;MAPK8IP3;FAM91A1;CALM3;Z…	PDPK1 human kinase ARCHS4 coexpression__ARCHS4_Kinases_Coexp	Female_TYR_NAP_vs_Female_WT_Saline
RNAseq_Automatic_GEO_Signatures_Mouse_Down	Systematic Dissection App Ps1 GSE132177 1	0.484621	2.07276	0	0.00796117	0.752	0.189	93	222	MANF;PDIA4;DNAJB11;HIVEP3;TRAK1;NADK;IRAK2;SDF2L1;DNAJC3;CRELD2;HSPA1B;HSPA5;XBP1;ERC1;PLCH2;RHBDL3;SBK1;USP31;DIO2;EIF4E2;NPAS4;MXD4;PDIA6;EIF4EBP2;DNAJB1;AHSA2;YAP1;NEURL1B;ALKBH5;TRIM6;ZBTB40;RUNDC1;NR4A3;BCL2;GFOD1;HDAC4;USP21;DND1;HSPA1A;CAPZA1;HSPB1;SOWAHA;IRGQ;SOX11;CCDC141;MYH9;ALS2;AGO4;AU022252;ZFP451;MTMR4;TOR2A;TNFRSF25;CAMK2N2;FZD1;FBXL19;SLC25A42;KLRG2;CBFA2T3;ARHGAP31;ZFP143;TNRC6B…	Systematic Dissection App Ps1 GSE132177 1__RNAseq_Automatic_GEO_Signatures_Mouse_Down	Male_TYR_Saline_vs_Male_WT_Saline
Gene_Perturbations_from_GEO_down	Htt Knock-in mouse GSE19780 sample 768	0.471406	2.07262	0	0.00949101	0.652	0.2345	153	318	CACNG4;GPR12;NECAB2;VSTM5;GABRA4;KCNIP2;MLIP;RAB40B;TENM4;FOXP1;PDE7B;RASD2;NUCB2;FSCN1;DGKB;SCN4B;OPRK1;DAPK1;DLGAP2;PDE10A;HMGB3;ARPP19;SORCS2;RARB;KCNV1;ZDHHC23;TPD52L1;D430019H16RIK;ACTN2;POSTN;ARHGAP33;IGSF11;PRKCH;RGS4;GPRIN3;PTPRV;ANKRD63;GNG7;HRH3;PTPN5;TANC2;PDE8B;RGS14;PCP4L1;RNF150;GSG1L;CHRM4;KLF16;PTPRF;INF2;CACNB2;ECEL1;SLC24A4;ST8SIA3;ANO3;CPNE5;FOXP2;ZSWIM6;RGS2;DCC;MCHR1;ACTN1;PN…	Htt Knock-in mouse GSE19780 sample 768__Gene_Perturbations_from_GEO_down	Female_TYR_Saline_vs_Female_WT_Saline
ARCHS4_TFs_Coexp	TCF20 human tf ARCHS4 coexpression	0.494132	2.07196	0	0.00261072	0.492	0.2106	120	267	FOXK1;HERC2;AGO2;MKI67;TRIP12;DNM2;KDM3B;ALMS1;SETD5;NACC1;SETD1B;UBAP2L;KDM2A;CHD4;AKT1;KDM5C;BRD2;PPRC1;POLR2A;TET3;PRR14L;MTMR1;POM121;FBRS;CARM1;SCRIB;UBR5;LIG1;EIF3B;BIRC6;ILF3;EIF4G1;ARHGAP35;PTPN11;ASXL2;MYO9B;SCAF1;PHRF1;INTS1;TNRC18;HECTD4;USP24;SNRNP70;ATXN7;BRD1;TMEM63A;UGGT1;BAG6;USP36;STK35;SMG7;BCL9L;TAF4;NUMA1;RERE;ZZEF1;ANAPC2;DAZAP1;SMARCC1;MYH9;SPEN;ATP11A;ZDHHC5;ATP11B;ZC3H7B;C…	TCF20 human tf ARCHS4 coexpression__ARCHS4_TFs_Coexp	Female_TYR_NAP_vs_Female_WT_Saline
DSigDB	tanespimycin MCF7 UP	0.559143	2.07121	0	0.00816602	0.761	0.1147	34	76	SERPINH1;MANF;SLC5A3;HSPH1;FNDC3B;SDF2L1;CREB3L2;HSPA1B;HSPA5;HYOU1;SLC7A11;CCNG2;ABHD3;P4HA2;DNAJB1;HSP90B1;FXR1;CACYBP;HSPA4L;HSPA1A;AHSA1;SEL1L;FGFR2;HERPUD1;ME1;DNAJA1;RGS2;CHORDC1;BRF2;ABHD4;DDIT4;CASP7;SH3BGR;HSP90AA1	tanespimycin MCF7 UP__DSigDB	Male_TYR_Saline_vs_Male_WT_Saline
Tabula_Sapiens	Thymus-macrophage	0.541299	2.07056	0	0.00820121	0.768	0.2122	46	98	C1QB;ND2;TPT1;COX3;C1QA;HSP90B1;RPL30;CST3;PLTP;FTH1;GLUL;RPL13A;CD63;RPL37;RPS19;C1QC;PTMA;LGALS1;CYBA;RPS28;SELENOP;ND4;RPL41;RPL18A;NPC2;RPS9;CYTB;HSP90AA1;RPS15;CTSD;SRGN;PFN1;LYVE1;COX1;THBS1;COX2;RPL32;B2M;RPL36;RPL34;TMSB4X;ND1;TYROBP;APOE;UBA52;RPS24	Thymus-macrophage__Tabula_Sapiens	Male_TYR_Saline_vs_Male_WT_Saline
DisGeNET	Radial ray hypoplasia	0.701105	2.07044	0	0.00817423	0.768	0.108	11	25	LRP4;WNT7A;RBM10;FGF10;TBX3;RPS19;FGFR2;RPL26;FGFR3;EIF4A3;SALL4	Radial ray hypoplasia__DisGeNET	Male_TYR_Saline_vs_Male_WT_Saline
Pfam_InterPro_Domains	HECT	0.732297	2.06995	0	0.00267297	0.508	0.1534	13	24	HERC2;TRIP12;SMURF1;HECTD2;ITCH;UBR5;HECW2;HERC3;HECW1;HERC1;UBE3B;HUWE1;SMURF2	HECT__Pfam_InterPro_Domains	Female_TYR_NAP_vs_Female_WT_Saline
RNAseq_Automatic_GEO_Signatures_Mouse_Down	Spinal Cord Ehp-101 Eae GSE131854 2	0.500023	2.06975	0	0.00265939	0.509	0.2476	121	240	MGA;RASAL2;DCP2;GAN;ADGRL3;PGR;ZBTB37;HIPK2;LDLR;MAP3K19;TET1;RALGAPA1;HOMER2;KMT2E;GM18609;KCNMA1;TMEM178B;ZFP804A;PRR14L;SLC9A7;SYT7;KLHL11;RAPGEF5;PCDHB16;PCSK1;CEP85L;TNKS;MYO5A;GLG1;GRIN2B;GM14440;DLG2;BIRC6;ARHGAP35;UNC80;OPRD1;DYNC2H1;PHLPP2;GM14327;SRGAP3;ZFP609;SLC4A8;BPTF;PSD3;RAB3C;KSR2;LRRC75B;DHCR24;KIF1B;ELOVL6;AFF4;STXBP5L;ZFP871;SORBS1;APC;ZKSCAN16;SHC3;ASAH2;SLC24A2;GPR165;GM2109…	Spinal Cord Ehp-101 Eae GSE131854 2__RNAseq_Automatic_GEO_Signatures_Mouse_Down	Female_TYR_NAP_vs_Female_WT_Saline
Rare_Diseases_GeneRIF_ARCHS4_Predictions	Miller-Dieker syndrome	0.513951	2.06958	0	0.00265267	0.509	0.2719	109	190	CLIP3;DPYSL5;MAPT;RASAL2;GNAO1;NRXN2;ADGRL3;ENAH;ADGRL1;PTPRD;CBX5;MAGI1;PANK3;RBFOX2;CACNG7;KIF1A;LONRF2;MARCKSL1;PNMA2;NYAP1;ARNT2;MAP1B;TNKS;DST;ARHGAP35;PTPN11;DYNC1LI2;SOGA1;BCL9;KALRN;TUB;FAM219A;RAB3C;EXOC6B;BASP1;WDFY3;KIF1B;AFF4;SNAP91;STXBP1;TUBA1A;SHC3;RAB6B;CLASP1;FAM171A2;CTIF;DCTN1;FAM168A;CLASP2;AP2B1;SPTBN1;SBK1;ZYG11B;TEAD1;LLGL1;DAB2IP;AFAP1;B3GAT1;DCLK1;SDK1;NFASC;TTC3;ANK2;NRX…	Miller-Dieker syndrome__Rare_Diseases_GeneRIF_ARCHS4_Predictions	Female_TYR_NAP_vs_Female_WT_Saline
MSigDB_Computational	GNF2 MAPT	0.652455	2.06937	0	0.00264611	0.511	0.1714	24	40	CLIP3;MAPT;GNAO1;GABBR2;PNMA2;ARNT2;SYN1;PSD3;DYNC1I1;KIF1B;SNAP91;STXBP1;RAB6B;FXYD7;SYT1;SCN3B;ELAVL4;ANK2;NRXN1;KIF5C;DNM1;SNCB;GAP43;NPTXR	GNF2 MAPT__MSigDB_Computational	Female_TYR_NAP_vs_Female_WT_Saline
Rare_Diseases_GeneRIF_ARCHS4_Predictions	POEMS syndrome	0.485987	2.06922	0	0.00822394	0.771	0.2382	99	192	SERPINH1;TEAD1;FNDC3B;SLC12A4;COL3A1;EPAS1;CALR;LOXL1;CAPN2;SRPX;PCOLCE;PARVA;COL1A2;PFKFB3;CLIC4;IGFBP3;ITGB5;EHD2;ADAMTS2;GPC1;ADGRA2;COL6A2;AFAP1;DDR2;GAS6;COPZ2;ALDH1L2;SPARC;PLOD2;COL1A1;PCDHGB5;EXT2;FN1;LGALS1;GREM1;IL6;FERMT2;CREB3L1;LAMB1;PTGFR;MRC2;PRRX1;SH3PXD2B;TRIO;TPM4;SERPINE2;TNFRSF11B;PLOD1;NFE2L1;EVC;MRGPRF;ITGBL1;ADAMTSL1;LAMC1;POFUT2;COL8A1;NID1;MYLK;SNX33;CCND1;ITGB1;STC2;PXDC…	POEMS syndrome__Rare_Diseases_GeneRIF_ARCHS4_Predictions	Male_TYR_Saline_vs_Male_WT_Saline
Rare_Diseases_GeneRIF_ARCHS4_Predictions	Mental retardation X-linked dysmorphism	0.514451	2.06917	0	0.00265277	0.514	0.2366	102	191	CLIP3;MAPT;STX1B;WASF3;GNAO1;KLC2;NRXN2;SRCIN1;ADGRL1;HIPK2;PTPRD;PANK3;RBFOX2;CACNG7;KIF1A;LONRF2;PNMA2;NYAP1;ARNT2;SYN1;TNKS;MYO5A;DLG2;ARHGAP35;TMEM151B;DYNC1LI2;HECTD4;KIF5A;SOGA1;SCAMP5;KALRN;TUB;WDFY3;KIF1B;SNAP91;STXBP1;FAIM2;SHC3;RAB6B;DIRAS1;NAPB;CLASP1;CACNA1B;DCTN1;FAM168A;PIANP;CLASP2;SYT1;CALM3;KCNJ9;AP2B1;NRCAM;B3GAT1;EIF4G3;BSN;DCLK1;NFASC;ANK2;KIF5C;CAMSAP2;BRSK2;HUWE1;DNM1;SREBF2…	Mental retardation X-linked dysmorphism__Rare_Diseases_GeneRIF_ARCHS4_Predictions	Female_TYR_NAP_vs_Female_WT_Saline
COVID-19_Related_Gene_Sets_2021	SARS-CoV perturbation; 23 Up Genes from GEN3VA; Human Vero E6 cells; Accession: GSE30589 Platform: GPL570 Entry 4	0.716513	2.06893	0	0.0313393	0.755	0.1487	10	21	HSPH1;RGS2;DNAJB1;NFKBIA;PIM3;HSPA1A;ZC3H12A;DUSP1;TNFAIP3;FOS	SARS-CoV perturbation; 23 Up Genes from GEN3VA; Human Vero E6 cells; Accession: GSE30589 Platform: GPL570 Entry 4__COVID-19_Related_Gene_Sets_2021	Male_TYR_NAP_vs_Male_WT_Saline
RNAseq_Automatic_GEO_Signatures_Mouse_Up	Hippocampal 5-Hydroxymethylcytosine Links Plasticity GSE77133 1	0.480051	2.06882	0	0.0309822	0.755	0.1888	104	238	FKBP5;HSPA1B;XDH;SNAP29;MFSD2A;ARC;MERTK;PPARGC1B;PRDM2;ABHD6;LRRC8A;FAM107A;TIPARP;1700017B05RIK;MXD4;GADD45G;PAQR8;RPS6KC1;SULT1A1;OLFML2B;JKAMP;HIF3A;ZBTB40;SH3BP5;ARHGEF4;TOB2;SRC;GPR17;USP37;NR4A1;FGFR3;ERRFI1;PRDM8;GPT2;KDM7A;BHLHE22;PLIN4;EHD3;PPP1R3G;PDE7A;KCNG3;NFKBIA;GOLM1;KLF15;GLUL;ZBTB7A;MTMR4;CTLA2B;DLG5;ARHGEF26;PIM3;ARID4A;CBFA2T3;DDIT4;KMT5A;LUZP1;GJB6;KDM5B;DUSP1;MAT2A;TOP1;POLR…	Hippocampal 5-Hydroxymethylcytosine Links Plasticity GSE77133 1__RNAseq_Automatic_GEO_Signatures_Mouse_Up	Male_TYR_NAP_vs_Male_WT_Saline
Rummagene_signatures	PMC10055287-media-8.xlsx-Gene Sets-Das PAN Up Up	0.555341	2.0684	0	0.00839098	0.779	0.2012	43	79	LRP4;BCL6;ITPRID2;CHD9;TRIM8;CSF1R;NACC2;KANK1;FKBP5;TOB1;TOB2;TJP2;GFAP;SORBS1;MSN;CEBPB;BTG1;PTTG1IP;SPARC;PLOD2;CSRP1;MID1IP1;HNRNPF;VEZF1;HCLS1;ITPKB;DDIT4;FOXO4;EZR;C3;TRPS1;TMEM47;PXDC1;CXCR4;CFLAR;GJA1;SCIN;NFKBIA;CEBPD;FBXW4;KCNE4;SPEN;FAM107A	PMC10055287-media-8.xlsx-Gene Sets-Das PAN Up Up__Rummagene_signatures	Male_TYR_Saline_vs_Male_WT_Saline
Rummagene_signatures	PMC4040006-NIHMS575620-supplement-11.xlsx-S1B DOWN In Ts1Rhr-Supplementary Table 1B Genes Most Differentially Downregulated In Ts1Rhr As Compared To Wild-Type B Cells Down	0.499137	2.06813	0	0.0084144	0.78	0.1222	50	146	SERPINH1;COL3A1;EPHB2;HSPG2;ATOH8;SOD3;LOXL1;SEMA3C;WWTR1;PCOLCE;PARVA;COL1A2;VCAM1;TMEM119;CLU;COL18A1;DLC1;EDNRB;CXCL12;ENAH;GALNT9;ADAMTS2;NFATC2;COL6A2;DDR2;CXCL14;OLFML3;SPARC;CCDC141;GREB1;FN1;ANK3;GREM1;IGSF11;FERMT2;LAMB1;MRC2;PRRX1;CCN2;SERPINE2;TNS2;MGP;ANTXR1;SMAD6;COL8A1;RHOBTB3;NID1;TPH1;LAMA3;CCND1	PMC4040006-NIHMS575620-supplement-11.xlsx-S1B DOWN In Ts1Rhr-Supplementary Table 1B Genes Most Differentially Downregulated In Ts1Rhr As Compared To Wild-Type B Cells Down__Rummagene_signatures	Male_TYR_Saline_vs_Male_WT_Saline
RNAseq_Automatic_GEO_Signatures_Mouse_Up	Uncovers Robust Morphine Glia GSE118918 1	0.504589	2.06805	0	0.00266593	0.516	0.1926	110	240	MAFK;PXYLP1;HIF3A;ERLIN2;NRXN2;ENAH;TEF;GARNL3;RHPN2;SMAD7;SULF2;TOB2;NAV1;ZNFX1;CSNK1G3;DICER1;E130308A19RIK;ADIPOR2;ERCC6;TMEM229B;EHD1;APBB2;ZBTB7B;RASL11B;MNS1;ARID5B;FNIP2;RCAN2;MAT2A;SLC6A8;ERRFI1;ZFP536;AMER2;BCL2L1;MTMR2;PTPN11;SMAD1;NAV2;EHBP1;LZTS2;9330159F19RIK;MOBP;SOGA1;CDC37L1;TUBB3;RHOU;STXBP3;GLI2;LRRC8A;GPT2;DCLRE1B;ANKRD10;ZCCHC2;DAAM2;MAP7D2;SHCBP1L;LAMC1;JADE2;MUC1;NT5DC3;PER1…	Uncovers Robust Morphine Glia GSE118918 1__RNAseq_Automatic_GEO_Signatures_Mouse_Up	Female_TYR_NAP_vs_Female_WT_Saline
Tabula_Sapiens	Eye-limbal Stromal Cell	0.541948	2.06688	0	0.00848832	0.786	0.2122	48	96	CRYAB;PRELP;ND2;TPT1;COX3;CLU;IGFBP5;RPL30;CST3;FTH1;GLUL;RPL13A;CD63;HSPA1A;RPL37;DCT;PTGDS;TIMP3;RPS19;PTMA;RPL26;RPS28;RPL9;F5;ND4;CP;RPL41;SPARCL1;RPL18A;RPS9;CYTB;HSP90AA1;RPS15;RPS29;HSP90AB1;COX1;JUN;COX2;RPL32;RPL21;B2M;RPL36;RPL34;DAPL1;ND1;RPS11;SERPING1;RPS24	Eye-limbal Stromal Cell__Tabula_Sapiens	Male_TYR_Saline_vs_Male_WT_Saline
SysMyo_Muscle_Gene_Sets	MGS863 Murine age32wk heart apoE deficient v WT GSE28031 up	0.528055	2.06674	0	0.0311564	0.764	0.1632	48	111	HSPH1;FKBP5;HSPA1B;MANF;SPP1;CCL9;P4HA1;SDF2L1;HCK;P4HA2;DNAJA1;POPDC3;CEBPB;CRELD2;HBEGF;C1QB;ADGRE1;PTGDS;C1QA;SH2B3;DNAJB1;CFP;ARID5A;DNAJA4;PHLDA1;CLIC5;SERPINH1;G0S2;C1QC;STIP1;TYROBP;SOX7;OTUD1;LY6A;HSPA1A;THBS4;TMEM119;IFI27L2A;ACP5;IER3;SERP1;LONRF1;SORBS1;ACE;LYZ2;TIMP3;ICAM1;MT1	MGS863 Murine age32wk heart apoE deficient v WT GSE28031 up__SysMyo_Muscle_Gene_Sets	Male_TYR_NAP_vs_Male_WT_Saline
Tabula_Sapiens	Trachea-macrophage	0.547775	2.06648	0	0.00852023	0.794	0.3231	62	87	C1QB;ND2;TPT1;COX3;C1QA;RPL30;CST3;FTH1;CD63;RPL37;RPS19;C1QC;PTMA;RPL26;CYBA;RPS28;RPS16;RPL9;ND4;RPL41;RPL18A;NPC2;RPS9;CYTB;RPS15;CTSD;SRGN;RPS29;PFN1;COX1;COX2;NFKBIA;RPL32;RPL21;B2M;RPL34;TMSB4X;AIF1;ND1;TYROBP;RPS11;UBA52;RPS24;ND5;FCER1G;EEF1A1;RPS13;RPL39;RPS8;RPLP1;RPS15A;ITM2B;SERF2;RPL19;RPS18;RPLP2;RPL12;FOS;RPL28;SH3BGRL3;CTSS;MYL6	Trachea-macrophage__Tabula_Sapiens	Male_TYR_Saline_vs_Male_WT_Saline
RNAseq_Automatic_GEO_Signatures_Human_Down	Heterogeneity Indicated Adhesion Strength GSE135515 1	0.505114	2.06607	0	0.00276005	0.527	0.1593	87	216	HERC2;AGO2;NEURL1B;CENPA;CIT;MGA;CEP350;GOLGB1;ANKRD11;MKI67;PEAK1;TRIP12;ARC;HIPK2;ALMS1;LCOR;NAV1;CBL;KMT2C;DICER1;G2E3;BRCA2;GOLGA4;TANC2;KMT2A;MAP1B;ZBED6;UBR5;SYNE2;PIF1;FRAS1;DST;BIRC6;ASXL2;CCDC88A;NAV2;DYNC2H1;ATG2B;MDN1;HECTD4;USP24;SOGA1;BPTF;ALPK1;CRYBG3;UPK3BL;HMGCR;WDFY3;UGGT1;PRRC2C;PTPN14;ZZEF1;APC;AAK1;AURKA;JADE2;SPEN;KDM5B;INO80D;TNRC6B;SOS1;TET2;XRN1;VPS13B;NSD1;SPTBN1;USP9X;HE…	Heterogeneity Indicated Adhesion Strength GSE135515 1__RNAseq_Automatic_GEO_Signatures_Human_Down	Female_TYR_NAP_vs_Female_WT_Saline
ARCHS4_IDG_Coexp	SCN3B IDG ionchannel ARCHS4 coexpression	0.490566	2.06602	0	0.00275321	0.527	0.2601	155	283	CLIP3;STX1B;GNAO1;NRXN2;SRCIN1;TPPP;ADGRL1;PTPRN2;PTPRD;STX1A;SYNGR1;TMEM151A;TMEM178B;KIF1A;LONRF2;GABBR2;PNMA2;NYAP1;ARNT2;MAP1B;RCAN2;PHF24;SYN1;MYO5A;GRIN2B;DLG2;APBA2;SCN2A;TMEM151B;SOBP;MYT1L;CACNA1E;KIF5A;TUBB2A;SLC6A7;PACSIN1;TTC9B;SCAMP5;PSD3;KALRN;FAM219A;RAB3C;STMN2;VAMP2;TTLL7;KIF1B;ELAVL3;SCN8A;SNAP91;STXBP1;FAIM2;TUBA1A;SHC3;RAB6B;DIRAS1;NAPB;CASKIN1;PIANP;SYT1;CALM3;RTN3;KCNJ9;CELF…	SCN3B IDG ionchannel ARCHS4 coexpression__ARCHS4_IDG_Coexp	Female_TYR_NAP_vs_Female_WT_Saline
Allen_Brain_Atlas_up	Ventral group of the dorsal thalamus	0.484095	2.06572	0	0.0108949	0.711	0.2033	107	260	CIT;ELMO1;GPR12;CACNG5;GDPD5;GABRA4;IYD;HEG1;GRM1;FAM110B;SRGAP1;CACNA1C;CLMN;PDE7B;NRL;SPOCK3;VAV3;CHRNA4;ENAH;MYO1B;GRID2IP;VSIG8;APBB2;FHDC1;TPD52L1;TLN2;SCUBE2;INPP5A;CCM2;PRKCH;TRPC3;KDM3B;IAH1;SYNJ2;CDYL;KCNJ12;HRH3;SHISA6;FANCL;FUNDC2;TCF7L2;MYBPH;RORB;PLEKHG1;TMEM163;CACNB2;AGFG1;SHANK3;GDF11;PTPN3;TMEM131;CHST8;WNT3;GRIN2C;SECISBP2L;GADD45B;MYO5A;GGT7;GABRD;ADARB2;TSPAN9;PTPN4;RGS8;NR2F1…	Ventral group of the dorsal thalamus__Allen_Brain_Atlas_up	Female_TYR_Saline_vs_Female_WT_Saline
COVID-19_Related_Gene_Sets_2021	499 genes up-regulated by SARS-CoV-2 in Calu-3 cells from GSE148729	0.484126	2.06513	0	0.00280445	0.533	0.2382	168	347	FOXK1;CARD10;HERC2;MAFK;MYADM;AGO2;MGA;RASAL2;FASN;MAP3K9;ANKHD1;PLK3;HIPK2;NDST2;MTHFR;SETD5;DIP2A;RUNX1;NAV1;CBL;PDGFB;SETD1B;KMT2C;HOMER2;MLXIP;HSPG2;SMURF1;PLXNA1;SOCS7;DIP2B;SNX33;TUT7;DLC1;LONRF2;PRR14L;RALGAPA2;TANC2;ZSWIM3;KMT2A;MAP1B;ERRFI1;ZBTB7A;SLC9A1;IRGQ;EYA3;JUNB;SCAF1;OSBP;MDN1;INTS1;SERPINB8;FBXL18;BCORL1;ARHGAP23;ADAM19;FZD8;CCN2;KSR2;MIDN;FGFR1;WDFY3;CDCP1;USP36;ATP6AP1;RASGRF2…	499 genes up-regulated by SARS-CoV-2 in Calu-3 cells from GSE148729__COVID-19_Related_Gene_Sets_2021	Female_TYR_NAP_vs_Female_WT_Saline
Tabula_Sapiens	Vasculature-macrophage	0.541564	2.06509	0	0.00861411	0.801	0.2122	46	92	TNFAIP3;C1QB;ND2;TPT1;COX3;C1QA;RPL30;CST3;PLTP;FTH1;GLUL;RPL13A;HSPA1A;RPL37;ZFP36L1;RPS19;C1QC;PTMA;RPS28;PDK4;SOD2;CCL3;SELENOP;ND4;RPL41;CYTB;HSP90AA1;CTSD;SRGN;RPS29;LYVE1;IER2;COX1;JUN;CTSZ;COX2;NFKBIA;RPL32;B2M;RPL34;TMSB4X;ND1;TYROBP;RPS11;APOE;RPS24	Vasculature-macrophage__Tabula_Sapiens	Male_TYR_Saline_vs_Male_WT_Saline
Rummagene_kinases	PMC6022707-12885 2018 4621 MOESM5 ESM.xlsx-HER2 HSPs-Unnamed 0 ERBB2	0.549618	2.06509	0	0.0314047	0.779	0.1177	38	91	HSPH1;HSPA1B;DNAJB11;HSP90B1;HSPA5;DNAJC13;CCT6A;DNAJA1;DNAJC14;HSPB8;TRAP1;DNAJB2;HSPE1;HSPA8;HYOU1;DNAJC3;CRYAB;DNAJC7;HSP90AB1;DNAJB1;DNAJA4;DNAJC15;CCT2;DNAJC28;HSPB1;HSPA4L;HSPD1;HSPA2;CCT5;HSPA1A;CCT7;DNAJB9;DNAJC19;HSPB2;MKKS;HSP90AA1;DNAJA2;CCT4	PMC6022707-12885 2018 4621 MOESM5 ESM.xlsx-HER2 HSPs-Unnamed 0 ERBB2__Rummagene_kinases	Male_TYR_NAP_vs_Male_WT_Saline
ARCHS4_TFs_Coexp	SRCAP human tf ARCHS4 coexpression	0.490626	2.06448	0	0.00284567	0.539	0.2115	120	269	ANKRD52;HERC2;ESPL1;FASN;SMARCC2;ANKRD11;MKI67;DNM2;MEN1;NACC1;FZR1;SETD1B;SLC7A1;UBAP2L;KDM2A;MLXIP;AKT1;KDM5C;BRD2;ZSWIM8;POLR2A;TET3;GSE1;POM121;FBRS;CARM1;SCRIB;RAPGEF1;DVL3;VARS;ILF3;EIF4G1;ARHGAP35;NDOR1;MYO9B;SCAF1;INTS1;TNRC18;HECTD4;SNRNP70;SOGA1;SCAF4;PTPN23;BAG6;USP36;SMG7;BCL9L;NUMA1;RERE;PKN1;ZZEF1;ANAPC2;TUBGCP6;DAZAP1;MDC1;MYH9;SPEN;SAMD4B;MAPK8IP3;ATP11A;ZC3H7B;CHD3;NSD1;WDR6;CIZ1…	SRCAP human tf ARCHS4 coexpression__ARCHS4_TFs_Coexp	Female_TYR_NAP_vs_Female_WT_Saline
Enrichr_Submissions_TF-Gene_Coocurrence	ZBTB34	0.491044	2.06426	0	0.00283096	0.542	0.2285	141	292	ADNP;FOXK1;MAFG;AGO2;PAG1;DUSP5;CCNT2;DCP2;ENAH;CPEB3;SMAD7;NR1D2;SULF2;SNX30;LCOR;TET1;YPEL2;NAV1;CBL;KMT2C;DICER1;MLXIP;RAPH1;FCHO2;DIP2B;FARP1;RICTOR;TET3;DLC1;DNMT3A;GSE1;KDM6B;ARID5B;TANC2;KMT2A;N4BP1;ATP2B4;MYO5A;RASSF2;DST;JUNB;CPEB2;ZEB2;FOXN2;SERPINB8;TNRC18;RREB1;AURKB;CELF2;MDM4;WDFY3;RFX7;KIF1B;AFF4;ZCCHC2;RERE;MBNL1;BHLHE40;PKN1;TIMP2;BCL2L11;SOX4;ZBTB43;PIGU;MXD1;LPAR1;TCF4;TSC22D3;…	ZBTB34__Enrichr_Submissions_TF-Gene_Coocurrence	Female_TYR_NAP_vs_Female_WT_Saline
NIH_Funded_PIs_2017_Human_AutoRIF	King Julia (New York University School Of Medicine)	0.710122	2.06418	0	0.0316223	0.783	0.1532	11	23	FMO4;IL1B;AQP1;IGF1;TG;IGFBP3;SLC2A1;JTB;FMO1;AMPD3;GATM	King Julia (New York University School Of Medicine)__NIH_Funded_PIs_2017_Human_AutoRIF	Male_TYR_NAP_vs_Male_WT_Saline
Tabula_Sapiens	Liver-endothelial Cell	0.53491	2.06416	0	0.00869347	0.806	0.2122	44	97	TNFAIP3;C1QB;ND2;TPT1;C5AR1;COX3;C1QA;RPL30;CST3;FTH1;RPL13A;RPL37;CEBPB;RPS19;C1QC;PTMA;CYBA;RPS28;RPS16;SOD2;ND4;RPL41;RPL18A;RPS9;CYTB;HSP90AA1;RPS15;SRGN;RPS29;COX1;THBS1;COX2;NFKBIA;RPL32;B2M;RPL36;RPL34;TMSB4X;AIF1;ND1;TYROBP;RPS11;UBA52;RPS24	Liver-endothelial Cell__Tabula_Sapiens	Male_TYR_Saline_vs_Male_WT_Saline
ARCHS4_IDG_Coexp	WNK2 IDG kinase ARCHS4 coexpression	0.492121	2.06391	0	0.00282659	0.546	0.2083	127	277	HERC2;CLIP3;NEURL1B;MAPT;GNAO1;KLC2;NRXN2;SRCIN1;TEF;TPPP;ADGRL1;ABCA2;ARVCF;MLXIP;FARP1;CACNG7;KIF1A;PTPRF;SYT7;NYAP1;SCRIB;TOM1L2;HRH3;ANKRD13B;SYN1;OBSL1;CEP170B;ARHGAP35;PACS2;SCAF1;NAV2;IGSF9B;INTS1;TNRC18;HECTD4;KIF5A;SOGA1;SLC6A7;PACSIN1;SCAMP5;KALRN;FAM219A;PIP4K2B;KIF1B;NUMA1;ELAVL3;STXBP1;RERE;FAIM2;HHATL;ACO2;SORBS1;RAB6B;DIRAS1;CASKIN1;CACNA1B;CTIF;DCTN1;SLC25A23;MAPK8IP3;RAB11FIP4;CA…	WNK2 IDG kinase ARCHS4 coexpression__ARCHS4_IDG_Coexp	Female_TYR_NAP_vs_Female_WT_Saline
ARCHS4_Kinases_Coexp	WNK2 human kinase ARCHS4 coexpression	0.492121	2.06391	0	0.00282659	0.546	0.2083	127	277	HERC2;CLIP3;NEURL1B;MAPT;GNAO1;KLC2;NRXN2;SRCIN1;TEF;TPPP;ADGRL1;ABCA2;ARVCF;MLXIP;FARP1;CACNG7;KIF1A;PTPRF;SYT7;NYAP1;SCRIB;TOM1L2;HRH3;ANKRD13B;SYN1;OBSL1;CEP170B;ARHGAP35;PACS2;SCAF1;NAV2;IGSF9B;INTS1;TNRC18;HECTD4;KIF5A;SOGA1;SLC6A7;PACSIN1;SCAMP5;KALRN;FAM219A;PIP4K2B;KIF1B;NUMA1;ELAVL3;STXBP1;RERE;FAIM2;HHATL;ACO2;SORBS1;RAB6B;DIRAS1;CASKIN1;CACNA1B;CTIF;DCTN1;SLC25A23;MAPK8IP3;RAB11FIP4;CA…	WNK2 human kinase ARCHS4 coexpression__ARCHS4_Kinases_Coexp	Female_TYR_NAP_vs_Female_WT_Saline
HDSigDB_Mouse_2021	Genes Up-Regulated In iSPNs Of zQ175DN Vs WT PMID32681824	0.5366	2.06347	0	0.00284485	0.549	0.2408	68	134	TNR;TENM1;GRIK3;ZDHHC20;ENAH;GARNL3;POU6F2;COX3;POLR2A;TMEM178B;DLC1;ARID5B;ILDR2;NAV2;SRGAP3;MAGI2;DYNC1I1;EXOC6B;MLIP;WDFY3;CDH12;KCNIP4;FRMD5;AGBL4;DPP10;CDK14;NXPE4;TCF4;ARSB;RUNX2;ATP6;RTN3;GRM8;TNRC6B;CELF4;LPP;SGCD;PPP2R3A;PDE4D;MAML3;ANK2;NRXN1;RIMBP2;KCNH1;DMD;DNAJC6;CACNA1A;CDH10;HIVEP3;PCDH9;SPTAN1;RPTOR;CDH18;NELL2;NRG3;ANO4;PTCHD4;LSAMP;UST;GMDS;PRICKLE2;STXBP6;ATXN7L1;CACNA1C;CACNA1…	Genes Up-Regulated In iSPNs Of zQ175DN Vs WT PMID32681824__HDSigDB_Mouse_2021	Female_TYR_NAP_vs_Female_WT_Saline
ARCHS4_Kinases_Coexp	PDGFRA human kinase ARCHS4 coexpression	0.469917	2.06344	0	0.00869191	0.808	0.2382	139	274	SERPINH1;TGFBR2;TEAD1;DST;TANC1;FNDC3B;COL3A1;GAS1;SH3D19;DOCK1;LOXL1;ZEB1;PRELP;SRPX;ISLR;PCOLCE;PARVA;COL1A2;TMEM119;CLIC4;IGFBP5;SNX18;PDE5A;PCDHGC3;DLC1;EHD2;NRP1;EDNRA;PTX3;ADAMTS2;GPC1;TBX3;ADGRA2;DAB2;COL6A2;AFAP1;ZCCHC24;DDR2;GAS6;IRS1;COPZ2;ALDH1L2;SPARC;COL1A1;OLIG2;SULF1;PCDHGB5;BACE1;TMEM100;FN1;SVEP1;LGALS1;GREM1;PTPRG;KCNJ10;FERMT2;CREB3L1;LAMB1;LIMA1;FZD1;MRC2;PRRX1;SH3PXD2B;TRIO;T…	PDGFRA human kinase ARCHS4 coexpression__ARCHS4_Kinases_Coexp	Male_TYR_Saline_vs_Male_WT_Saline
HuBMAP_ASCT_plus_B_augmented_w_RNAseq_Coexpression	Afferent Arteriole Endothelial Cell (id:39)	0.530796	2.06343	0	0.00866508	0.808	0.1958	48	100	CRYAB;COL3A1;CHST3;PALLD;HSPG2;SH3D19;CNN3;WWTR1;LUM;SRPX;ISLR;PARVA;COL1A2;GJA5;YAP1;ADGRL4;EHD2;EDNRA;DDR2;PLOD2;COL1A1;TIMP3;FN1;SVEP1;PPP1R3C;FERMT2;LAMB1;PRRX1;SERPINE2;TNS2;ANTXR1;FAT4;ITGBL1;ADAMTSL1;AXL;TMEM47;SRPX2;DKK3;COL5A2;BGN;GJA1;CRIM1;BICC1;POSTN;ANGPTL2;OSMR;FIBIN;CALD1	Afferent Arteriole Endothelial Cell (id:39)__HuBMAP_ASCT_plus_B_augmented_w_RNAseq_Coexpression	Male_TYR_Saline_vs_Male_WT_Saline
Enrichr_Submissions_TF-Gene_Coocurrence	FOXK1	0.487853	2.06328	0	0.0028442	0.55	0.2384	147	294	HES1;AGO2;FASN;ANKRD11;MKI67;HIPK2;SMAD7;NFATC2;LCOR;TNS3;RUNX1;NAV1;SLC7A1;SPRED2;KDM2A;MLXIP;CHD4;HSPG2;NR4A1;PLXNA1;LIMA1;TTYH3;POLR2A;TET3;VGLL4;DLC1;DNMT3A;PTPRF;GSE1;KDM6B;ARID5B;KMT2A;MAP1B;PITPNM2;RAPGEF1;ZBTB7A;DST;EIF4G1;NDRG1;JUNB;NAV2;SVIL;SERPINB8;TNRC18;RREB1;SOGA1;IQSEC1;PLXNA2;AURKB;CELF2;MIDN;TNKS1BP1;PRRC2C;KIF1B;PTPN14;BCL9L;AFF4;NUMA1;ST3GAL1;RERE;MBNL1;BHLHE40;PKN1;AAK1;AHDC1…	FOXK1__Enrichr_Submissions_TF-Gene_Coocurrence	Female_TYR_NAP_vs_Female_WT_Saline
DSigDB	monorden HL60 UP	0.634742	2.06306	0	0.0312532	0.792	0.1492	23	39	HSPH1;HSPA1B;P4HA2;DNAJA1;CACYBP;HSPA8;ENGASE;FKBP4;HSP90AB1;DNAJB1;CHORDC1;SERPINH1;STIP1;HSPB1;HSPA4L;HSPA1A;HSP90AA1;HIBCH;CASP1;MBOAT7;PRKACB;ST13;PDE4B	monorden HL60 UP__DSigDB	Male_TYR_NAP_vs_Male_WT_Saline
Rummagene_signatures	PMC7584866-12041 2020 1233 MOESM1 ESM.xlsx-Supplementary Table 1-Up-regulated Genes Up	0.628782	2.06292	0	0.00867294	0.809	0.0605	12	40	CHIC2;CRYAB;NFIA;SH3D19;INPP4B;CNN3;ZEB1;GADD45A;SEC62;CCNG1;SYTL4;SETBP1	PMC7584866-12041 2020 1233 MOESM1 ESM.xlsx-Supplementary Table 1-Up-regulated Genes Up__Rummagene_signatures	Male_TYR_Saline_vs_Male_WT_Saline
Human_Phenotype_Ontology	Hypoplasia of the radius (HP:0002984)	0.714135	2.06291	0	0.00865076	0.809	0.108	12	23	LRP4;WNT7A;RBM10;FGF10;TBX3;RPS19;SLX4;FGFR2;RPL26;FGFR3;EIF4A3;SALL4	Hypoplasia of the radius (HP:0002984)__Human_Phenotype_Ontology	Male_TYR_Saline_vs_Male_WT_Saline
HDSigDB_Mouse_2021	Cortex RNA M12 Module (Tan) PMID26900923	0.471855	2.06259	0	0.00866337	0.809	0.2583	129	239	GPR17;TEAD1;NADK;IRAK2;XDH;ATOH8;ITPRID2;OLFML2B;RHBDL3;GOLM1;PAQR8;MFSD2A;KCNN2;RHOF;RAMP2;KIRREL2;NHSL1;TNS3;CSF1R;FKBP5;ACVRL1;LONRF3;SRP68;AGPAT4;PDXK;ABCC4;SOX17;MERTK;JAM3;SDC4;ZCCHC24;SLC2A1;PCYOX1L;SNX1;SEMA3G;EHD1;CDH19;DAAM2;FZD2;NDRG1;ABCG1;TIMP3;ITPK1;CEBPA;RIN2;HERPUD1;IGSF11;CAVIN2;KLF13;PDK4;GRN;FZD1;GPT2;TFCP2L1;TPM4;TMEM131L;NDE1;F3;ARHGAP31;SH3RF3;PHACTR4;VCL;DDIT4;ANK;ATP10A;WI…	Cortex RNA M12 Module (Tan) PMID26900923__HDSigDB_Mouse_2021	Male_TYR_Saline_vs_Male_WT_Saline
RNAseq_Automatic_GEO_Signatures_Mouse_Up	Mir-7 Blockade E12 Levels GSE59204 1	0.468527	2.06204	0	0.00872772	0.813	0.2086	107	246	LILRB4A;TGFBR2;SPP1;PPM1H;COL3A1;CREB3L2;TRF;OGN;MPEG1;LIF;ROR1;LUM;C1QB;ISLR;PCOLCE;COL1A2;ABHD3;CPT1A;CSF1R;ANXA6;MDFIC;C1QA;ARHGAP28;ITGB5;FYB;CXCL12;CCNG1;LIPA;ADAMTS2;NCKAP1L;ADGRA2;HEXB;DAB2;COL6A2;ZCCHC24;DDR2;PDE3A;GAS6;KCTD12;OLFML3;COL1A1;ADGRE1;CEBPA;RIN2;SERPINB6B;C1QC;RAB32;CX3CR1;MYO1F;STAB1;VAX1;COLEC12;PLD4;ALX4;ITGA9;C3AR1;SESN2;GRN;CPED1;SNTB2;PTGS1;CCL3;ARHGAP31;HCLS1;ALX3;OTX2…	Mir-7 Blockade E12 Levels GSE59204 1__RNAseq_Automatic_GEO_Signatures_Mouse_Up	Male_TYR_Saline_vs_Male_WT_Saline
ARCHS4_Kinases_Coexp	RPS6KA2 human kinase ARCHS4 coexpression	0.466098	2.06194	0	0.0087228	0.814	0.2382	134	283	SERPINH1;TGFBR2;ENG;PLXNB2;PALLD;HSPG2;RUSC2;SOD3;EPAS1;DOCK1;LOXL1;LYNX1;DNAJB2;SRPX;PLXNA1;PCOLCE;PARVA;COL1A2;FOXC2;TRIM8;MXD4;TMEM119;TNS3;SMPD1;NACC2;NCS1;CLIC4;ITGA5;ITGB5;NRP2;ACVRL1;PCDHGC3;DLC1;EHD2;NRP1;PTX3;ADAMTS2;GPC1;ADGRA2;COL6A2;AFAP1;ZCCHC24;DDR2;GAS6;COPZ2;DAAM2;SPARC;CNTNAP1;COL1A1;CLIP2;PTGDS;PCDHGB5;MYH9;CSRP1;BACE1;FN1;TBC1D16;SVEP1;LGALS1;MAP1A;CREB3L1;LAMB1;MPRIP;MRC2;PRRX…	RPS6KA2 human kinase ARCHS4 coexpression__ARCHS4_Kinases_Coexp	Male_TYR_Saline_vs_Male_WT_Saline
Gene_Perturbations_from_GEO_up	Htt Knock-in mouse GSE19780 sample 769	0.468998	2.06192	0	0.0116532	0.732	0.2345	152	318	CACNG4;GPR12;NECAB2;VSTM5;GABRA4;KCNIP2;MLIP;RAB40B;TENM4;FOXP1;PDE7B;RASD2;NUCB2;FSCN1;DGKB;SCN4B;OPRK1;DAPK1;DLGAP2;PDE10A;HMGB3;ARPP19;SORCS2;RARB;KCNV1;ZDHHC23;TPD52L1;D430019H16RIK;ACTN2;POSTN;ARHGAP33;IGSF11;PRKCH;RGS4;GPRIN3;PTPRV;ANKRD63;GNG7;HRH3;PTPN5;TANC2;PDE8B;RGS14;PCP4L1;RNF150;GSG1L;CHRM4;KLF16;PTPRF;INF2;CACNB2;ECEL1;SLC24A4;ST8SIA3;ANO3;CPNE5;FOXP2;ZSWIM6;RGS2;DCC;MCHR1;ACTN1;PN…	Htt Knock-in mouse GSE19780 sample 769__Gene_Perturbations_from_GEO_up	Female_TYR_Saline_vs_Female_WT_Saline
Tabula_Sapiens	Bladder-plasma Cell	0.540615	2.06172	0	0.00874367	0.816	0.2031	44	94	HSPH1;HSPA1B;HSPA5;XBP1;ND2;TPT1;COX3;DNAJB1;HSP90B1;RPL30;RPL13A;HSPA1A;HSPB1;RPL37;HSPE1;RPS19;PTMA;HERPUD1;CYBA;RPS28;RPS16;RPL9;ND4;RPL41;RPL18A;RPS9;CYTB;HSP90AA1;HSPA8;RPS15;SRGN;RPS29;HSP90AB1;COX1;JUN;COX2;RPL32;RPL21;B2M;RPL34;TMSB4X;TSC22D3;ND1;RPS11	Bladder-plasma Cell__Tabula_Sapiens	Male_TYR_Saline_vs_Male_WT_Saline
Gene_Perturbations_from_GEO_up	GRN deficiency (mutation) human GSE13162 sample 1719	0.468237	2.06167	0	0.00873017	0.817	0.1551	108	274	LRP4;ALDH1A1;GPR17;SPP1;PALLD;FZD7;BCL6;RNASE6;SLC7A11;CRYBG3;WWTR1;FGF1;C1QB;SRPX;FYN;PFKFB3;TUBB2B;SLC38A2;RASGRP3;ATP1A2;MATN2;TNS3;CSF1R;NACC2;ECM2;C1QA;CLIC4;P2RX7;TJP1;RDX;TOB2;TJP2;SLC14A1;PADI2;GFAP;EDNRB;OSBPL11;MLC1;ENAH;KAT2B;DOCK10;HSPB8;SDC4;PLIN1;ZHX2;ZCCHC24;PTTG1IP;HEY2;AMIGO2;CDH19;DAAM2;KCTD12;SPARC;HDAC1;AQP4;APLNR;QKI;FBXO2;CSRP1;MID1IP1;ARHGEF6;CLMN;CX3CR1;LTF;SALL2;SAMSN1;CA…	GRN deficiency (mutation) human GSE13162 sample 1719__Gene_Perturbations_from_GEO_up	Male_TYR_Saline_vs_Male_WT_Saline
Rare_Diseases_GeneRIF_ARCHS4_Predictions	Grant syndrome	0.509334	2.06154	0	0.00291355	0.566	0.2562	107	190	CLIP3;MAPT;STX1B;WASF3;GNAO1;NRXN2;ADGRL3;TEF;ADGRL1;PTPRD;SDC3;CACNG7;KIF1A;LONRF2;NYAP1;ARNT2;CNTFR;PHF24;TOM1L2;AMER2;NRBP2;GRIN2B;DLG2;DST;TMEM151B;DYNC1LI2;KIF5A;SOGA1;SCAMP5;PSD3;KALRN;GATM;EXOC6B;WDFY3;KIF1B;SNAP91;STXBP1;RERE;SORBS1;SHC3;RAB6B;DIRAS1;NAPB;CTIF;DCTN1;FAM168A;TLN2;CLASP2;SYT1;PIP5K1C;NRCAM;SPTBN1;SMIM10L2A;DAB2IP;GRIN2A;B3GAT1;MRAS;BSN;NOS1AP;DCLK1;OLFM2;NFASC;ANK2;NRXN1;CA…	Grant syndrome__Rare_Diseases_GeneRIF_ARCHS4_Predictions	Female_TYR_NAP_vs_Female_WT_Saline
Rummagene_transcription_factors	PMC3916389-ppat.1003904.s008.xlsx-HSF1-regulated genes-HSF1-Regulated Genes HSF1	0.588513	2.06149	0	0.0318989	0.801	0.1371	29	58	HSPH1;HSPA1B;ALOXE3;DNAJA1;DNAJB2;CACYBP;HSPE1;JMJD6;HSPA8;CRYAB;FKBP4;HSP90AB1;DNAJB1;TENT5A;CHORDC1;SERPINH1;CLU;STIP1;HSPB1;HSPA4L;HSPA1A;DLC1;COL2A1;PDZD2;DUSP1;HSP90AA1;PLOD2;HIBCH;ABTB2	PMC3916389-ppat.1003904.s008.xlsx-HSF1-regulated genes-HSF1-Regulated Genes HSF1__Rummagene_transcription_factors	Male_TYR_NAP_vs_Male_WT_Saline
DSigDB	alvespimycin MCF7 UP	0.588834	2.06129	0	0.00876369	0.818	0.1091	24	53	SERPINH1;SLC5A3;HSPH1;HSPA1B;SLC7A11;CCNG2;ABHD3;P4HA2;DNAJB1;FXR1;CACYBP;HSPA4L;HSPA1A;FGFR2;HERPUD1;ME1;DNAJA1;RGS2;CHORDC1;BRF2;ABHD4;DDIT4;CASP7;SH3BGR	alvespimycin MCF7 UP__DSigDB	Male_TYR_Saline_vs_Male_WT_Saline
Rummagene_transcription_factors	PMC4954754-elife-15550-fig3-data1.xlsx-Geneset mRNA ATF6-Gene ATF6	0.658389	2.06092	0	0.00877074	0.821	0.0696	13	30	MANF;PDIA4;DNAJB11;CRELD2;HSPA5;HYOU1;TMEM50B;CALR;PDIA6;SLC39A14;SELENOK;SEL1L;HERPUD1	PMC4954754-elife-15550-fig3-data1.xlsx-Geneset mRNA ATF6-Gene ATF6__Rummagene_transcription_factors	Male_TYR_Saline_vs_Male_WT_Saline
Rummagene_transcription_factors	PMC4954754-elife-15550-fig3-data1.xlsx-Geneset Proteomics ATF6-Unnamed 0 ATF6	0.658389	2.06092	0	0.00877074	0.821	0.0696	13	30	MANF;PDIA4;DNAJB11;CRELD2;HSPA5;HYOU1;TMEM50B;CALR;PDIA6;SLC39A14;SELENOK;SEL1L;HERPUD1	PMC4954754-elife-15550-fig3-data1.xlsx-Geneset Proteomics ATF6-Unnamed 0 ATF6__Rummagene_transcription_factors	Male_TYR_Saline_vs_Male_WT_Saline
PFOCR_Pathways_2023	PMC4970921 F1	0.736218	2.06037	0	0.0322529	0.809	0.2059	14	21	OGN;CEBPB;MSLN;GADD45G;CRYAB;OLFML2B;SERPINE2;TNN;TLR2;SOD2;CCN5;LCN2;C3;ERCC1	PMC4970921 F1__PFOCR_Pathways_2023	Male_TYR_NAP_vs_Male_WT_Saline
Rare_Diseases_GeneRIF_ARCHS4_Predictions	Mental retardation X-linked 14	0.511357	2.05954	0	0.00293471	0.58	0.2432	103	196	ANKRD52;CLIP3;STX1B;TUBB4A;GNAO1;KLC2;NRXN2;TEF;TPPP;ADGRL1;ABCA2;KIF1A;NYAP1;TOM1L2;SYN1;CEP170B;ARHGAP35;TMEM151B;DYNC1LI2;SCAF1;INTS1;HECTD4;KIF5A;SOGA1;PACSIN1;SCAMP5;BCL2L2;KIF1B;AFF4;SNAP91;STXBP1;FAIM2;RAB6B;DIRAS1;NAPB;CTIF;DCTN1;SLC25A23;FAM168A;MAPK8IP3;SYT1;CALM3;KCNJ9;AP2B1;ZC3H7B;PIP5K1C;CHD3;MLLT1;SPTBN1;ARF3;SLC17A7;DAB2IP;BSN;GBF1;SBF1;AGAP3;HUWE1;DNM1;SREBF2;DNAJC6;APLP1;SYNGAP1;…	Mental retardation X-linked 14__Rare_Diseases_GeneRIF_ARCHS4_Predictions	Female_TYR_NAP_vs_Female_WT_Saline
HDSigDB_Human_2021	Genes Changed By HSP90 Inhibitor In Quadriceps Of WT Mice GSE95602	0.516006	2.05929	0	0.00899135	0.828	0.1765	56	129	SERPINH1;TBX15;SLC5A3;HSPH1;TMEM33;HSPA1B;GAS1;P4HA1;MRPS6;STIP1;DSG2;SPHK2;PTGES3;PLEKHO2;DNAJB1;ARHGAP28;CCT6A;RPL36AL;CACYBP;HSPA4L;HEATR5A;HSPA1A;HSPB1;ADGRA2;HMGN3;SOWAHA;HSPE1;AHSA1;SLC29A3;FHOD1;FKBP4;BAG3;PHLDA1;DLL1;UNC45B;DNAJA1;CHORDC1;CCDC117;SWT1;PLOD1;ZBED3;LRAT;PARP9;HSP90AA1;CCT7;RPL36A;JMJD6;HSP90AB1;C1QL4;TIMP4;CYBC1;PLEKHF2;SERINC3;GSC;GDF6;PTBP1	Genes Changed By HSP90 Inhibitor In Quadriceps Of WT Mice GSE95602__HDSigDB_Human_2021	Male_TYR_Saline_vs_Male_WT_Saline
Enrichr_Submissions_TF-Gene_Coocurrence	PHF20	0.485933	2.05917	0	0.00295488	0.582	0.2316	137	292	ADNP;AGO2;MGA;CEP350;FASN;ENAH;ANKRD11;TRIP12;MTSS1;HIPK2;LDLR;LCOR;TNS3;NAV1;KMT2C;CBX5;KDM2A;KMT2E;CHD4;PRDM2;RBFOX2;LIMA1;RICTOR;PHF21A;DLC1;GSE1;FUBP1;ARID5B;MCM6;ITCH;NCOA1;KMT2A;MAT2A;ATP2B4;UBR5;MYO5A;FNBP1;DST;BIRC6;MKNK2;NDRG1;ZEB2;SERPINB8;PTP4A1;RREB1;BPTF;PSD3;AURKB;CELF2;FGFR1;WDFY3;PRRC2C;SSBP2;KIF1B;PHF3;AFF4;RERE;MBNL1;BHLHE40;PKN1;PIGU;SMARCC1;MYH9;TCF4;LAMC1;SBNO1;NFAT5;JADE2;SP…	PHF20__Enrichr_Submissions_TF-Gene_Coocurrence	Female_TYR_NAP_vs_Female_WT_Saline
Rummagene_signatures	PMC4450512-elife07186s002.xlsx-1hrComparison-1 Hr FGF Up Up	0.564828	2.05849	0	0.033041	0.822	0.2192	40	69	ARC;SPRY4;NAB2;CEBPB;HBEGF;SDC4;IER5L;NR4A3;DUSP5;DNAJB1;ARID5A;PHLDA1;JUN;NR4A1;ERRFI1;DUSP6;CSRNP1;JUNB;FOSL2;BTG2;PLOD3;DUSP1;IRF2BPL;CH25H;HES1;SLC2A1;ZFP36L1;IER3;EGR4;FOS;FOSL1;TRIB1;FOSB;TCIM;NUAK2;IER2;KCTD11;TGIF1;SERTAD1;ZFP36L2	PMC4450512-elife07186s002.xlsx-1hrComparison-1 Hr FGF Up Up__Rummagene_signatures	Male_TYR_NAP_vs_Male_WT_Saline
HDSigDB_Human_2021	Down-regulated Proteins In Striatum Of HD Q175 Mice PMID26900923	0.460127	2.05793	0	0.0124755	0.758	0.2383	199	417	NECAB2;RAP1GAP;ADCY5;CNR1;KCNIP2;TENM4;GRM1;PHF14;FOXP1;ME2;PDE7B;RASD2;FSCN1;DGKB;SCN4B;GNAL;LRRTM3;CROCC;CNTNAP3;RASGRP2;ABLIM2;AP2A1;MINK1;SPOCK3;STRIP2;ANKRD34A;DLGAP2;PDE10A;PTPRS;LRRC7;UGGT1;ARPP19;GFRA1;SORCS2;TPD52L1;GAREM1;ACTN2;DNPEP;ARHGAP32;DGKI;C2CD2L;CCM2;ARHGAP33;ACY1;OSBP2;PRKCH;GPRIN3;SH3BP1;CACNA1E;ANKRD63;CAMK4;PTPN5;PPP1R9A;RGS14;NMNAT3;CHRM4;SYNGAP1;ATP2B1;MAP3K5;RYR3;CDKL5;I…	Down-regulated Proteins In Striatum Of HD Q175 Mice PMID26900923__HDSigDB_Human_2021	Female_TYR_Saline_vs_Female_WT_Saline
Allen_Brain_Atlas_up	Central medial nucleus of the thalamus	0.481895	2.05681	0	0.0126599	0.761	0.1533	90	255	GCAT;CACNG4;CIT;GPR12;RIMS2;MAN2B2;GABRA4;GRM1;AXIN2;SRGAP1;CACNA1C;CLMN;PDE7B;OPRM1;TDRD7;SPOCK3;MYO1B;SUV39H2;GRID2IP;TLN2;INPP5A;POSTN;TRPM6;TOX;PRKCH;KCNJ12;BIRC3;HRH3;SNTB1;ZIC1;TCF7L2;NOTCH4;RORB;PLEKHG1;TMEM150C;CACNB2;AGFG1;CALB1;RAB3C;GDF11;PTPN3;GGPS1;RCN1;IBSP;CHST8;GUSB;CNN2;DPYSL5;RUSC2;SH3KBP1;PTPN4;BBX;CYLD;MTHFR;NKD1;SYT9;RAMP3;CAMK2D;MGAT5B;TGDS;L1CAM;UNC80;SLC29A1;SLC25A37;ADARB…	Central medial nucleus of the thalamus__Allen_Brain_Atlas_up	Female_TYR_Saline_vs_Female_WT_Saline
Allen_Brain_Atlas_up	Thalamus	0.47888	2.05664	0	0.0125944	0.762	0.1589	102	293	CACNG4;CIT;ELMO1;GPR12;TYRP1;RIMS2;CACNG5;GDPD5;GABRA4;IYD;CRLF1;GRM1;AXIN2;NPR1;FAM110B;SRGAP1;CACNA1C;CLMN;PDE7B;NRL;OPRM1;CYP7B1;PRKCQ;SPOCK3;VAV3;CHRNA4;MYO1B;GRID2IP;APBB2;FHDC1;TPD52L1;TLN2;SCUBE2;INPP5A;TRPM6;PRKCH;GPR151;TRPC3;IAH1;CDYL;KCNJ12;HRH3;SHISA6;CLVS2;ZIC1;TCF7L2;RORB;PLEKHG1;TMEM163;CACNB2;AGFG1;RAB3C;SHANK3;GDF11;PTPN3;TMEM131;APLN;DSG3;MYO5C;CHST8;RBM6;SECISBP2L;GABRD;ADARB2;…	Thalamus__Allen_Brain_Atlas_up	Female_TYR_Saline_vs_Female_WT_Saline
ARCHS4_Kinases_Coexp	TAOK1 human kinase ARCHS4 coexpression	0.501246	2.05662	0	0.00305667	0.604	0.1886	103	243	HERC2;AGO2;MGA;RASAL2;CEP350;GOLGB1;PEAK1;TRIP12;ZBTB37;HIPK2;SETD5;PTPRD;RALGAPA1;KMT2C;DICER1;PANK3;DIP2B;RICTOR;TMEM178B;LONRF2;PRR14L;CDR1;TANC2;RIF1;KMT2A;ZBED6;UBR5;TNKS;MYO5A;SYNE2;GRIN2B;DLG2;DST;BIRC6;ARHGAP35;PTPN11;ASXL2;ATG2B;HECTD4;USP24;SOGA1;BPTF;INTU;PSD3;EXOC6B;WDFY3;UGGT1;TTLL7;KIF1B;PHF3;AFF4;RASGRF2;APC;AAK1;CLASP1;SMAD2;NFAT5;FAM168A;TLN2;FAM91A1;TNRC6A;DOCK9;PCBP2;VPS13B;NSD…	TAOK1 human kinase ARCHS4 coexpression__ARCHS4_Kinases_Coexp	Female_TYR_NAP_vs_Female_WT_Saline
Allen_Brain_Atlas_10x_scRNA_2021	Mouse 356 Astro up	0.566816	2.05656	0	0.00936394	0.843	0.2818	45	65	PREX2;PAQR8;NDRG2;DBX2;NHSL1;ATP1A2;CLU;ASRGL1;PTCH1;CST3;GLUL;MMD2;ACSS1;PRDX6;FERMT2;ATP1B2;SOX9;SPARCL1;LUZP2;TRPS1;STOX2;PLPP3;TRIL;TRPM3;SFXN5;MAML2;SLC6A11;SAT1;TPRKB;ALDOC;MT3;MACF1;ADK;HDAC8;CEP85L;TTYH1;GPC5;AGL;NIM1K;ST3GAL4;HTRA1;SLC27A1;PTPRZ1;PHKA1;ARHGAP5	Mouse 356 Astro up__Allen_Brain_Atlas_10x_scRNA_2021	Male_TYR_Saline_vs_Male_WT_Saline
ARCHS4_IDG_Coexp	ADGRL3 IDG GPCR ARCHS4 coexpression	0.487651	2.05655	0	0.00305534	0.605	0.2127	125	284	CLIP3;DPYSL5;MAPT;WASF3;GNAO1;NRXN2;ELAVL2;RBFOX2;TMEM178B;KIF1A;LONRF2;MARCKSL1;CDR1;PNMA2;NYAP1;ARNT2;CNTFR;MAP1B;TNKS;MYO5A;GRIN2B;ROBO2;TENM4;RGMA;DLG2;LRRC7;APBA2;SCN2A;CCDC88A;ILDR2;ZEB2;SRGAP3;NTRK2;MAGI2;XKR4;MYT1L;CACNA1E;KIF5A;ATRNL1;TUBB2A;PSD3;KALRN;TUB;RAB3C;EXOC6B;SLAIN1;TRIM9;TTLL7;KIF1B;STXBP5L;ELAVL3;SCN8A;ADD2;SNAP91;STXBP1;ADGRV1;DPP10;STMN1;APC;TUBA1A;SHC3;RAB6B;DYNC1I2;NAPB;F…	ADGRL3 IDG GPCR ARCHS4 coexpression__ARCHS4_IDG_Coexp	Female_TYR_NAP_vs_Female_WT_Saline
RNAseq_Automatic_GEO_Signatures_Human_Up	Off-Target Crispr-Guided Base Editors GSE121668 1	0.482991	2.05603	0	0.0093921	0.846	0.17	76	198	SERPINH1;CRYAB;MSX1;HSPH1;SPR;IRAK2;HSPA1B;HSPA5;XBP1;DNAJB2;SLC7A11;STIP1;FGFR1;SH2B3;LMAN2L;NOTCH1;PHF1;P4HA2;CLU;LONP1;ITGA5;DNAJB1;PHLPP1;SAMD4B;ACHE;CACYBP;HSPA4L;HSPB8;JAM3;HSPA1A;HSPB1;CEBPB;SH3KBP1;AHSA1;FKBP4;BAG3;RAB32;HERPUD1;ZFAND3;NR4A1;SESN2;ME1;GPT2;PREX1;PNLDC1;PCBP4;CHORDC1;FBXL14;BRF2;CDC42EP1;FUT1;UPF1;ABHD4;PLOD1;PLEKHM2;FBLL1;ADAT3;HSP90AA1;HSPA8;SLC6A9;UBC;BRSK1;JMJD6;PGF;EN…	Off-Target Crispr-Guided Base Editors GSE121668 1__RNAseq_Automatic_GEO_Signatures_Human_Up	Male_TYR_Saline_vs_Male_WT_Saline
Rummagene_transcription_factors	PMC7502540-NIHMS1601243-supplement-1601243 SourceDataTable3.xlsx-Sheet1-UPR ATF6 ATF6	0.739364	2.05573	0	0.033358	0.831	0.1016	13	19	PDIA4;DNAJB11;MANF;PDIA6;HSPA5;CRELD2;HYOU1;CALR;TMEM50B;SLC39A14;SEL1L;UGDH;MIS12	PMC7502540-NIHMS1601243-supplement-1601243 SourceDataTable3.xlsx-Sheet1-UPR ATF6 ATF6__Rummagene_transcription_factors	Male_TYR_NAP_vs_Male_WT_Saline
Enrichr_Submissions_TF-Gene_Coocurrence	ATXN7	0.487689	2.05567	0	0.0030602	0.609	0.229	144	293	AGO2;BAZ1A;MGA;CCNT2;ARID4A;CEP350;ANKRD11;TRIP12;HIPK2;SETD5;LCOR;KMT2C;DICER1;KDM2A;KMT2E;PRDM2;FCHO2;RICTOR;KLF10;DLC1;GSE1;KDM6B;ARID5B;NCOA1;KMT2A;ARHGAP26;ACAP2;UBR5;SYNE2;DST;BIRC6;MAN1A2;ASXL2;CPEB2;ZEB2;FAM13B;NAV2;LRP6;SERPINB8;PTP4A1;RREB1;BPTF;JAK2;AURKB;CELF2;MDM4;WDFY3;ATAD2B;PRRC2C;KIF1B;PHF3;AFF4;ZCCHC2;RERE;MBNL1;BHLHE40;APC;BCL2L11;PIGU;MYH9;TCF4;NFAT5;NLRP6;INO80D;BBX;DDR2;TRIB…	ATXN7__Enrichr_Submissions_TF-Gene_Coocurrence	Female_TYR_NAP_vs_Female_WT_Saline
Tabula_Sapiens	Prostate-myeloid Cell	0.536413	2.05559	0	0.00938869	0.848	0.3082	63	96	C1QB;ND2;TPT1;COX3;C1QA;RPL30;CST3;FTH1;RPL13A;CD63;HSPA1A;RPL37;RPL38;RPS19;C1QC;PTMA;HERPUD1;RPL26;CYBA;RPS28;RPS16;RPL9;ND4;RPL41;RPL18A;RPS9;CYTB;HSP90AA1;RPS15;CTSD;RPS29;COX1;COX2;RPL32;RPL21;B2M;RPL36;RPL34;TMSB4X;ND1;TYROBP;RPS11;APOE;UBA52;RPS24;ND5;EEF1A1;RPS13;RPL35;RPL39;RPS8;RPS21;RPLP1;RPS15A;RPL15;ITM2B;RPS7;RPS3;RPL6;RPL19;RPS18;RPLP2;RPL12	Prostate-myeloid Cell__Tabula_Sapiens	Male_TYR_Saline_vs_Male_WT_Saline
Jensen_COMPARTMENTS	Myosin II filament	0.771557	2.05551	0	0.0127743	0.773	0.1123	8	17	ANLN;FSCN1;TTN;MYLK;MYL12B;CDK1;IQGAP1;CSNK2A1	Myosin II filament__Jensen_COMPARTMENTS	Female_TYR_Saline_vs_Female_WT_Saline
Enrichr_Submissions_TF-Gene_Coocurrence	ZFAT	0.488089	2.0555	0	0.00305305	0.609	0.1919	122	295	FOXK1;HES1;AGO2;DUSP5;TRPM2;CXXC5;MAST4;PPM1H;ADGRL3;MTSS1;HIPK2;SULF2;PTPRN2;PTPRD;TNS3;RUNX1;SPRED2;GAS7;PDE4B;MAGI1;KCNMA1;KLF10;VGLL4;DLC1;DNMT3A;APBB2;GSE1;ARID5B;RAPGEF1;ARHGAP26;ATP2B4;SYNE2;TENM4;DST;NDRG1;LPIN1;ZEB2;NAV2;SVIL;TOX;SERPINB8;TNRC18;MAGI2;RREB1;IQSEC1;PLXNA2;SOX5;OXR1;AURKB;CELF2;ELMO1;CADPS2;NCALD;ST3GAL1;RERE;MBNL1;BHLHE40;PKN1;CDK14;HDAC9;MECOM;PTPRK;PIGU;LPAR1;TCF4;SNTB1…	ZFAT__Enrichr_Submissions_TF-Gene_Coocurrence	Female_TYR_NAP_vs_Female_WT_Saline
Enrichr_Submissions_TF-Gene_Coocurrence	TCF21	0.459695	2.05497	0	0.0094597	0.85	0.1951	126	293	ALDH1A1;CRYAB;SPP1;ENG;COL3A1;NFIA;OGN;GAS1;SOD3;EPAS1;LOXL1;PRELP;LUM;ISLR;PCOLCE;COL1A2;OSER1;VCAM1;MATN2;TMEM119;CLU;IGFBP2;THBD;IGFBP5;HOPX;RBP1;IGFBP3;DLC1;EDNRB;SOX17;NRP1;CXCL12;NCOA3;HSPB8;EDNRA;HSPB1;TBX3;COL6A2;DDR2;RGS5;GATA6;EMCN;CXCL14;OLFML3;SPARC;KDR;COL1A1;SULF1;TIMP3;CSRP1;TMEM100;FN1;G0S2;SVEP1;LGALS1;GREM1;COLEC12;NR4A1;JUNB;RELN;CAVIN2;PDK4;CPED1;PRRX1;RGS2;KRT18;F3;SERPINE2;S…	TCF21__Enrichr_Submissions_TF-Gene_Coocurrence	Male_TYR_Saline_vs_Male_WT_Saline
Enrichr_Submissions_TF-Gene_Coocurrence	ZNF445	0.48811	2.05417	0	0.00310118	0.618	0.2352	137	280	ADNP;FOXK1;MGA;FASN;MKI67;TNRC6C;ACVR2B;HIPK2;ALMS1;SETD5;LCOR;NAV1;CBL;KMT2C;SNRK;CBX5;MLXIP;KMT2E;CHD4;PRDM2;RAPH1;RBFOX2;RICTOR;DLC1;DNMT3A;PTPRF;ARID5B;TANC2;PCDHB16;RIF1;KMT2A;MAP1B;MAT2A;ATP2B4;PBRM1;TNKS;MYO5A;ZBTB4;ARHGAP35;MKNK2;ASXL2;LRP6;SERPINB8;HECTD4;RREB1;SOGA1;BPTF;BCL9;PSD3;AURKB;HIP1;MDM4;AGO1;PRRC2C;RFX7;KIF1B;PHF3;BCL9L;AFF4;RERE;MBNL1;BHLHE40;PKN1;AAK1;SOX4;SNTB2;PIGU;CLASP1;…	ZNF445__Enrichr_Submissions_TF-Gene_Coocurrence	Female_TYR_NAP_vs_Female_WT_Saline
Enrichr_Submissions_TF-Gene_Coocurrence	EPAS1	0.461005	2.05416	0	0.00952457	0.852	0.1927	128	293	ALDH1A1;TGFBR2;TNFAIP3;SPP1;PRKCSH;PAPSS2;ENG;COL3A1;NFIA;PALLD;HSPG2;BCL6;SLC7A11;SEMA3C;COL1A2;ERRFI1;FGFR1;GADD45A;PFKFB3;DUSP5;TNS3;CLU;THBD;CLIC4;IGFBP5;ITGA5;KIT;ELL2;IGFBP3;NRP2;DLC1;EDNRB;NRP1;CXCL12;FTH1;S1PR1;NCOA3;GLUL;SDC4;HSPB1;CEBPB;MFGE8;DAB2;SLC2A1;DDR2;GAS6;ANGPTL4;KCTD12;SPARC;KDR;PLOD2;COL1A1;NDRG1;MYH9;TIMP3;CSRP1;ZFP36L1;PHLDA1;FN1;LGALS1;NFIB;NR4A1;JUNB;ABCA1;ACKR3;CAVIN2;PD…	EPAS1__Enrichr_Submissions_TF-Gene_Coocurrence	Male_TYR_Saline_vs_Male_WT_Saline
Enrichr_Submissions_TF-Gene_Coocurrence	ATOH8	0.46147	2.05406	0	0.0095298	0.852	0.1911	121	294	ALDH1A1;CRYAB;SPP1;PRKCSH;COL3A1;NFIA;GAS1;BCL6;GADD45G;IER5L;SOD3;EPAS1;LOXL1;SEMA3C;PRELP;COL1A2;ERRFI1;FGFR1;DUSP5;OSER1;MATN2;TNS3;CLU;COL18A1;IGFBP2;THBD;IGFBP5;FKBP5;IGFBP3;NRP2;DLC1;NR4A3;EDNRB;NRP1;CXCL12;S1PR1;NCOA3;ARL4C;HSPB8;SDC4;HSPB1;TBX3;DAB2;ZCCHC24;DDR2;GAS6;ANGPTL4;IRS1;SPARC;COL1A1;SULF1;NDRG1;TIMP3;CSRP1;ZFP36L1;PHLDA1;FGFR2;FN1;SVEP1;ALPL;NFIB;NR4A1;JUNB;ABCA1;ACKR3;CAVIN2;PD…	ATOH8__Enrichr_Submissions_TF-Gene_Coocurrence	Male_TYR_Saline_vs_Male_WT_Saline
HDSigDB_Mouse_2021	Down-regulated Proteins In Striatum Of HD Q175 Mice PMID26900923	0.457313	2.05373	0	0.0132231	0.789	0.2383	199	420	NECAB2;RAP1GAP;ADCY5;CNR1;KCNIP2;TENM4;GRM1;PHF14;FOXP1;ME2;PDE7B;RASD2;FSCN1;DGKB;SCN4B;GNAL;LRRTM3;CROCC;CNTNAP3;RASGRP2;ABLIM2;AP2A1;MINK1;SPOCK3;STRIP2;ANKRD34A;DLGAP2;PDE10A;PTPRS;LRRC7;UGGT1;ARPP19;GFRA1;SORCS2;TPD52L1;GAREM1;ACTN2;DNPEP;ARHGAP32;DGKI;C2CD2L;CCM2;ARHGAP33;ACY1;OSBP2;PRKCH;GPRIN3;SH3BP1;CACNA1E;ANKRD63;CAMK4;PTPN5;PPP1R9A;RGS14;NMNAT3;CHRM4;SYNGAP1;ATP2B1;MAP3K5;RYR3;CDKL5;I…	Down-regulated Proteins In Striatum Of HD Q175 Mice PMID26900923__HDSigDB_Mouse_2021	Female_TYR_Saline_vs_Female_WT_Saline
RNAseq_Automatic_GEO_Signatures_Human_Up	Muscle Hierarchical Clustered Focal GSE154254 4	0.505384	2.05366	0	0.00310838	0.619	0.1919	92	204	HERC2;AGO2;PAG1;MFAP3;RASAL2;CEP350;SMARCC2;PEAK1;HIPK2;SETD5;TET1;NAV1;KMT2C;DICER1;GNL3L;KMT2E;PANK3;DIP2B;MYLK;TET3;KMT2A;PLEKHM3;ZBED6;UBR5;PBRM1;BIRC6;PTPN11;ASXL2;CCDC88A;ATF7;ZEB2;FAM13B;NAV2;ATG2B;LRP6;HECTD4;HEATR1;BPTF;ATXN7;CRYBG3;HIP1;WDFY3;ATAD2B;PRRC2C;KIF1B;AFF4;LAMC1;NFAT5;ATP11A;TNRC6A;DOCK9;TET2;VPS13B;NSD1;SPTBN1;HERC1;LPP;SMG1;FER;AMOTL1;TEAD1;ERC1;KMT2D;ANKRD17;EIF4G3;PTPRG;A…	Muscle Hierarchical Clustered Focal GSE154254 4__RNAseq_Automatic_GEO_Signatures_Human_Up	Female_TYR_NAP_vs_Female_WT_Saline
Rare_Diseases_GeneRIF_ARCHS4_Predictions	Optic pathway glioma	0.507225	2.0531	0	0.00312836	0.628	0.2345	97	190	ANKRD52;HERC2;NDST1;FASN;ADGRL1;TRIP12;KDM3B;NACC1;CHD4;PLXNA1;KDM5C;ZSWIM8;POLR2A;PTPRF;CARM1;SCRIB;CEP170B;DVL3;EIF4G1;ARHGAP35;SCAF1;PHRF1;CTNND1;SVIL;LZTS2;INTS1;TNRC18;HECTD4;SOGA1;DAG1;TNKS1BP1;SCN4A;WDFY3;BAG6;KIF1B;BCL9L;AFF4;NUMA1;DDR1;RERE;FAM168A;TACC2;ZC3H7B;BCAR1;KIF1C;CHD3;NSD1;TMEM132A;CACNA1H;AMOTL1;PKP3;LLGL1;DAB2IP;IRS1;UPF1;RAD23B;HR;GBF1;SBF1;ZMIZ1;HUWE1;OBSCN;SREBF2;ACVR1B;HT…	Optic pathway glioma__Rare_Diseases_GeneRIF_ARCHS4_Predictions	Female_TYR_NAP_vs_Female_WT_Saline
MGI_Mammalian_Phenotype_2017	MP:0005167 abnormal blood-brain barrier function	0.744988	2.05296	0	0.00968467	0.864	0.0965	9	20	MFSD2A;RAMP2;TNFRSF21;ABCC4;GFAP;NOS1;ADGRA2;AQP4;TNFRSF19	MP:0005167 abnormal blood-brain barrier function__MGI_Mammalian_Phenotype_2017	Male_TYR_Saline_vs_Male_WT_Saline
ARCHS4_TFs_Coexp	FOXF1 human tf ARCHS4 coexpression	0.461472	2.05252	0	0.00974143	0.865	0.1911	105	279	SERPINH1;THSD4;TGFBR2;TEAD1;SLC12A4;COL3A1;SMURF2;EPAS1;DOCK1;LOXL1;LIF;CAPN2;PCOLCE;PARVA;COL1A2;RAMP2;PCDHGA7;SLC38A2;KLHL5;TNS3;SMPD1;ANXA6;CLIC4;IGFBP5;ITGA5;YAP1;SNX18;PLAU;PDE5A;DLC1;ABCC4;ITM2A;EHD2;SLCO2A1;ADAMTS2;GPC1;TBX3;ADGRA2;MFGE8;DAB2;COL6A2;AFAP1;ZCCHC24;DDR2;GAS6;IRS1;COPZ2;OLFML3;COL1A1;FZD2;PCDHGB5;MYH9;WLS;CSRP1;FN1;SVEP1;LGALS1;GREM1;CREB3L1;LAMB1;FOXD1;MRC2;TRIO;TPM4;SH3RF3;…	FOXF1 human tf ARCHS4 coexpression__ARCHS4_TFs_Coexp	Male_TYR_Saline_vs_Male_WT_Saline
GTEx_Tissues_V8_2023	Brain - Spinal Cord (Cervical C-1) Male 40-49 Up	0.563119	2.05249	0	0.00314524	0.633	0.2102	48	89	MYRF;DPYSL5;CNTNAP4;CLDN11;ABCA2;SYNJ2;SIRT2;ANLN;FA2H;TMEM151A;PLEKHB1;MARCKSL1;MBP;FGFR2;RAPGEF5;ERMN;NKX2-2;NKX6-2;SEC14L5;RASSF2;PLP1;DYNC1LI2;PIP4K2A;CNTN2;TTYH2;MOBP;SLAIN1;PRR18;TUBA1A;SEMA4D;ENPP6;SLC44A1;CTNNA3;NKAIN2;CMTM5;CNP;TMEM88B;GAL3ST1;CNDP1;APLP1;CARNS1;CDK18;MOG;MTURN;BACE1;SLC6A5;TRAK2;EVI2A	Brain - Spinal Cord (Cervical C-1) Male 40-49 Up__GTEx_Tissues_V8_2023	Female_TYR_NAP_vs_Female_WT_Saline
Tabula_Sapiens	Eye-macrophage	0.536673	2.05225	0	0.0348579	0.846	0.215	45	94	HSPH1;HSPA1B;TPT1;C1QB;COX3;C1QA;IL1B;HSP90AB1;DNAJB1;RPL37;JUN;C1QC;NFKBIA;GLUL;FTH1;LYVE1;HSPA1A;SELENOP;RPS19;CST3;HSP90AA1;RPS23;RPS15;RPL30;TNFAIP3;ND2;ZFP36L1;IER3;FOS;RPS29;RPL19;PTMA;FOSB;SOD2;IER2;RPS24;PDK4;RNASE1;RPS28;RPS9;EIF1;MAFB;GADD45B;TMSB4X;SRGN	Eye-macrophage__Tabula_Sapiens	Male_TYR_NAP_vs_Male_WT_Saline
Rare_Diseases_GeneRIF_ARCHS4_Predictions	Nicolaides Baraitser syndrome	0.513327	2.05188	0	0.00317201	0.636	0.2398	96	181	HERC2;AGO2;DPYSL5;SMARCC2;MKI67;KDM3B;SETD5;KMT2C;CBX5;CHD4;BRD2;POLR2A;TET3;GSE1;FUBP1;MARCKSL1;RBM25;POM121;KMT2A;UBR5;PTBP2;SYNE2;ILF3;HNRNPA1;HECTD4;SOGA1;SCAF4;BCL9;PRRC2C;RFX7;NUMA1;RERE;MDC1;CLASP1;SMARCC1;ZMYM3;SPEN;TNRC6A;CHD3;NSD1;ZBED4;SBK1;PARP1;SMG1;KMT2D;PHF12;ANKRD17;BAHCC1;TTC3;NKTR;ZMIZ1;BCL2;INCENP;HUWE1;DOT1L;CHD7;SREBF2;BCL7A;POLE;HTT;SIPA1L3;SYNGAP1;POU2F1;PRRC2A;GTF2I;YLPM1;…	Nicolaides Baraitser syndrome__Rare_Diseases_GeneRIF_ARCHS4_Predictions	Female_TYR_NAP_vs_Female_WT_Saline
Drug_Perturbations_from_GEO_down	HYPOCHLOROUS ACID 24341 mouse GSE15457 sample 3386	0.482597	2.05157	0	0.00317037	0.636	0.2343	149	326	MAFG;MAFK;GRAMD1B;AGO2;FAM53B;ANKRD11;MKI67;PEAK1;HIPK2;LDLR;2610005L07RIK;NDST2;TMEM170B;ZFYVE26;CBL;ZNFX1;SETD1B;KMT2C;DICER1;MLXIP;NR4A1;ZBTB34;FBXL14;AP1S3;CCNT1;PPRC1;GSE1;PRR14L;FUBP1;KDM6B;RALGAPA2;GOLGA4;POM121;FNIP2;FBRS;KMT2A;MAT2A;N4BP1;PBRM1;1700017B05RIK;SOS2;JUNB;SCAF1;PHRF1;PLEKHO2;E2F7;BPTF;BCL9;MSL1;MIDN;PTPN23;VAMP2;SMG7;ELOVL6;TMPPE;NOL4L;YTHDC1;BBC3;RERE;BHLHE40;ZFP871;2900026…	HYPOCHLOROUS ACID 24341 mouse GSE15457 sample 3386__Drug_Perturbations_from_GEO_down	Female_TYR_NAP_vs_Female_WT_Saline
Disease_Perturbations_from_GEO_up	ALS (Amyotrophic Lateral Sclerosis) C0002736 mouse GSE4390 sample 389	0.478567	2.0513	0	0.00981458	0.871	0.2127	94	215	SERPINA3N;SPP1;SDHC;NADK;TMEM176B;MPEG1;GIT1;CNN3;C1QB;COL1A2;JKAMP;TPT1;CD59A;ZFP385A;CLU;CSF1R;ARL2BP;GM1673;RNASET2A;C1QA;IGFBP2;RBP1;PADI2;GFAP;MYPOP;FTH1;MSN;PPP1R18;CD63;RPL37;PCDHGA10;RNF10;CHCHD10;SPARC;AQP4;NDRG1;ITPK1;CEBPA;PRDX6;SELPLG;C1QC;LGALS1;MYRF;GSTM1;CAPNS1;BIN1;RPS3A1;RNF208;ITPKB;RPL41;HMGN1;NPC2;GPR37L1;NDUFC1;C3;FXYD1;MYLK;SLC6A9;CTSD;FKBP8;RPL13;LYZ2;GSTP1;SPOCK2;MARCKSL1;…	ALS (Amyotrophic Lateral Sclerosis) C0002736 mouse GSE4390 sample 389__Disease_Perturbations_from_GEO_up	Male_TYR_Saline_vs_Male_WT_Saline
Gene_Perturbations_from_GEO_up	Sod1 SOD1-G93A transgenic mouse GSE4390 sample 1767	0.478567	2.0513	0	0.00981458	0.871	0.2127	94	215	SERPINA3N;SPP1;SDHC;NADK;TMEM176B;MPEG1;GIT1;CNN3;C1QB;COL1A2;JKAMP;TPT1;CD59A;ZFP385A;CLU;CSF1R;ARL2BP;GM1673;RNASET2A;C1QA;IGFBP2;RBP1;PADI2;GFAP;MYPOP;FTH1;MSN;PPP1R18;CD63;RPL37;PCDHGA10;RNF10;CHCHD10;SPARC;AQP4;NDRG1;ITPK1;CEBPA;PRDX6;SELPLG;C1QC;LGALS1;MYRF;GSTM1;CAPNS1;BIN1;RPS3A1;RNF208;ITPKB;RPL41;HMGN1;NPC2;GPR37L1;NDUFC1;C3;FXYD1;MYLK;SLC6A9;CTSD;FKBP8;RPL13;LYZ2;GSTP1;SPOCK2;MARCKSL1;…	Sod1 SOD1-G93A transgenic mouse GSE4390 sample 1767__Gene_Perturbations_from_GEO_up	Male_TYR_Saline_vs_Male_WT_Saline
GTEx_Tissues_V8_2023	Brain - Spinal Cord (Cervical C-1) Male 50-59 Up	0.558776	2.04999	0	0.00325873	0.648	0.2533	55	92	MYRF;DPYSL5;CNTNAP4;MAP7;ABCA2;SYNJ2;SIRT2;ANLN;FA2H;TMEM151A;PLEKHB1;MARCKSL1;MBP;FGFR2;RAPGEF5;ERMN;NKX2-2;NKX6-2;SEC14L5;RASSF2;PLP1;PACS2;PIP4K2A;CNTN2;MOBP;SLAIN1;TUBA1A;SEMA4D;ENPP6;SLC44A1;CTNNA3;NKAIN2;CMTM5;CNP;TMEM88B;LLGL1;GAL3ST1;CNDP1;APLP1;CARNS1;CDK18;MOG;MTURN;BACE1;TRAK2;EVI2A;PKP4;MOB3B;MAG;GPR62;TMEM144;PRRG1;RBM11;BCAS1;PAQR8	Brain - Spinal Cord (Cervical C-1) Male 50-59 Up__GTEx_Tissues_V8_2023	Female_TYR_NAP_vs_Female_WT_Saline
Tabula_Sapiens	Mammary-macrophage	0.537765	2.04991	0	0.0100166	0.877	0.2122	42	90	CCL20;ND2;TPT1;COX3;C1QA;RPL30;CST3;FTH1;GLUL;RPL13A;CD63;HSPA1A;RPL37;BTG1;RPS19;PLIN2;PTMA;LGALS1;RPL26;RPS28;RPS16;RPL9;SOD2;ND4;RPL41;RPL18A;RPS9;CYTB;HSP90AA1;RPS15;SRGN;COX1;THBS1;COX2;RPL32;RPL21;B2M;RPL34;TMSB4X;RPS11;UBA52;RPS24	Mammary-macrophage__Tabula_Sapiens	Male_TYR_Saline_vs_Male_WT_Saline
HDSigDB_Human_2021	Down-regulated Genes In Striatum Of Foxp1 KO Vs WT Mice GSE62718	0.484297	2.04927	0	0.0143003	0.809	0.1518	81	223	NECAB2;PRIMA1;FAM222A;RAP1GAP;CNR1;KCNIP2;FOXP1;FAM241A;NUCB2;KCNH4;CROCC;CNTNAP3;ABLIM2;AMZ1;SLC26A5;SORCS2;FBXO32;TPD52L1;HIPK4;ADAMTSL5;RIC8B;ACTN2;COL11A2;MTCL1;ARHGAP10;C2CD2L;KCTD17;ARHGAP33;ACY1;GPRIN3;ARHGEF15;VWA7;SEC14L3;KLHL1;HRH3;PTPN5;JCAD;NMNAT3;CHRM4;FOXO1;KLF16;MUC3A;RYR3;INF2;TBC1D8;ST8SIA3;ANO3;CPNE5;GNB5;ONECUT2;DCC;ACTN1;LPL;SYT6;RCN1;GABRD;CCDC88C;HPCA;MYO3B;ERF;ASB11;RPS6KA4…	Down-regulated Genes In Striatum Of Foxp1 KO Vs WT Mice GSE62718__HDSigDB_Human_2021	Female_TYR_Saline_vs_Female_WT_Saline
Rare_Diseases_GeneRIF_ARCHS4_Predictions	Osteochondritis dissecans	0.484437	2.04904	0	0.0101099	0.879	0.2366	93	190	SERPINH1;TEAD1;FNDC3B;SLC12A4;CHST3;LOXL1;PCOLCE;PARVA;COL1A2;FGFR1;MMP15;NXN;COL18A1;CLIC4;SMO;SLC39A14;TJP1;YAP1;ITGB5;EHD2;EDNRA;ADAMTS2;GPC1;FILIP1L;TBX3;ADGRA2;MFGE8;COL6A2;AFAP1;CRLF1;ZCCHC24;DDR2;IRS1;COPZ2;SPARC;PLOD2;COL1A1;FZD2;PCDHGB5;FN1;FERMT2;CREB3L1;LAMB1;MRC2;PRRX1;SH3PXD2B;TRIO;TPM4;SERPINE2;VCL;TNFRSF11B;PLOD1;NFE2L1;EVC;ANTXR1;MRGPRF;LAMC1;SYNJ2;POFUT2;NID1;SNX33;NPAS2;TEAD2;IT…	Osteochondritis dissecans__Rare_Diseases_GeneRIF_ARCHS4_Predictions	Male_TYR_Saline_vs_Male_WT_Saline
RNAseq_Automatic_GEO_Signatures_Mouse_Down	Intestine Samples Different Groups GSE137989 1	0.474776	2.049	0	0.0364993	0.859	0.1797	90	239	HSPH1;PDIA4;HSPA1B;DNAJB11;MANF;MRPS6;FNDC3B;MFSD2A;SLC38A2;SLC5A3;P4HA1;ARID1B;XBP1;HSPA5;MLEC;SDF2L1;SPRY4;VSTM2L;P4HA2;DNAJA1;CRELD2;TMEM33;SF3A1;DNAJB2;ANKS1;HSPA8;HYOU1;SLC35C1;CALR;DNAJC3;DYNLL1;FKBP4;AHSA2;ZBTB40;HSP90AB1;DNAJB1;CHORDC1;TXNRD1;JAGN1;PPP1R10;EIF2AK3;SUPT6;STIP1;HSPA4L;INTS3;HSPD1;UBFD1;SEL1L;RRN3;PHF8;HDLBP;ERLIN1;MST1R;HSPA1A;OSBP;CCT7;DNAJB9;SFN;NOP2;TXLNA;LMAN2L;PLOD3;PL…	Intestine Samples Different Groups GSE137989 1__RNAseq_Automatic_GEO_Signatures_Mouse_Down	Male_TYR_NAP_vs_Male_WT_Saline
Tabula_Sapiens	Eye-lacrimal Gland Functional Unit Cell	0.544144	2.04869	0	0.0100892	0.88	0.3082	57	87	ND2;TPT1;COX3;RPL30;CST3;FTH1;RPL13A;RPL37;RPL38;RPS19;GNAS;LTF;RPL26;RPS28;RPS16;SLPI;RPL9;ND4;RPL41;RPL18A;RPS9;CYTB;HSP90AA1;RPS15;RPS29;COX1;COX2;WFDC2;RPL32;RPL21;B2M;RPL36;RPL34;ND1;RPS25;RPS11;UBA52;RPS24;ND5;EEF1A1;RPS13;RPL35;RPL39;RPS8;RPS21;RPLP1;SFRP1;RPS15A;RPL15;NACA;RPS7;RPS3;RPL6;RPL19;RPS18;RPLP2;RPL12	Eye-lacrimal Gland Functional Unit Cell__Tabula_Sapiens	Male_TYR_Saline_vs_Male_WT_Saline
HDSigDB_Human_2021	Genes Up-Regulated In Foxp2/Olfm3-expressing Neurons Of R6/2 Vs WT PMID32681824	0.493557	2.04849	0	0.00333662	0.666	0.2248	113	248	RIMS1;TNR;PPM1H;CNTN6;ENAH;CPEB3;GARNL3;TRIP12;COX3;PTPRD;LRIG2;CFAP54;GNAS;FARP1;NSD3;PHF21A;RALGAPA2;ARID5B;ITCH;PTBP2;MID1;SOBP;SOS2;EHBP1;SRGAP3;MAGI2;XKR4;RSRC1;DYNC1I1;EXOC6B;WDFY3;ATAD2B;GABRB1;PRRC2C;KIF1B;CDH12;ELAVL3;FRMD5;AGBL4;RERE;APC;CCDC85A;CDK14;NXPE4;CLASP1;TCF4;CACNA1B;MSANTD2;BBX;CLASP2;ZC3H12B;RTN3;GRM8;TNRC6B;PLXDC2;NCOA2;XRN1;NKAIN2;LPP;PPP2R3A;SLC8A1;ERC1;EIF4G3;ZBTB20;KMT5…	Genes Up-Regulated In Foxp2/Olfm3-expressing Neurons Of R6/2 Vs WT PMID32681824__HDSigDB_Human_2021	Female_TYR_NAP_vs_Female_WT_Saline
Rummagene_signatures	PMC8004706-biology-10-00247.nxml--List Of HSPs Up-Regulated In BC Up	0.702414	2.04836	0	0.0101236	0.882	0.1736	16	24	HSPH1;HSPA5;HYOU1;CCT6A;HSP90B1;HSPA1A;HSPE1;HSPA4;HSP90AA1;CCT7;HSPA8;TRAP1;HSP90AB1;HSPA13;HSPA2;CCT2	PMC8004706-biology-10-00247.nxml--List Of HSPs Up-Regulated In BC Up__Rummagene_signatures	Male_TYR_Saline_vs_Male_WT_Saline
RNAseq_Automatic_GEO_Signatures_Human_Up	Unfolded Matrix Pre-Rna Processing GSE75247 2	0.483317	2.04767	0	0.010165	0.885	0.1501	73	202	SERPINH1;HSPH1;PRKCSH;MAMDC4;HSPA1B;PHF8;XBP1;HSPG2;MLLT1;SH3TC1;DNAJB2;STIP1;FYN;ATF4;ERRFI1;GADD45A;NOTCH1;IRF2BP1;NR1H2;LONP1;CYTH1;DNAJB1;AHSA2;STK40;TXLNA;RPL13A;HSPA4L;GPC1;HSPA1A;HSPB1;CEBPB;DDR2;PSPH;DNAJA4;CCND3;HSPE1;ALDH1L2;AHSA1;COL1A1;MTHFD2;SLC1A5;BAG3;MSLN;HERPUD1;ULK1;NR2C2AP;CLK1;SESN2;CC2D1A;GPT2;KSR1;RGS2;CHORDC1;CCDC117;FUT1;PLOD1;DDIT4;PLEKHM2;ALPK2;RPS9;HSP90AA1;ABHD17A;HSPA…	Unfolded Matrix Pre-Rna Processing GSE75247 2__RNAseq_Automatic_GEO_Signatures_Human_Up	Male_TYR_Saline_vs_Male_WT_Saline
RNAseq_Automatic_GEO_Signatures_Mouse_Up	Transgenerational Thyroid Hypothalamus F2 GSE116568 2	0.482544	2.04725	0	0.0148161	0.823	0.1709	87	238	CPNE9;ELMO1;GPR12;TJAP1;GDPD5;GABRA4;IYD;LZTR1;MLIP;PCP4;PLCH2;RGS3;NDRG4;VAV3;FHDC1;CAPN1;GM12669;TRPM6;KCTD17;FREM3;RGS4;1700019D03RIK;TRPC3;ATRNL1;COPS7A;COL24A1;SYNJ2;KCNJ12;HRH3;NKAIN1;PCP4L1;ATP2B1;CPNE4;CDKL5;SHANK3;FOXP2;GDF11;RAB33A;PTPN3;KCNA1;RSRC1;RGL2;SYT7;WNT3;COX7C;GRIN2C;TTLL7;CAR11;NRBP2;GGT7;MAP6D1;GABRD;SH3GLB2;PTPN4;STXBP6;NECAB3;GBE1;PCYT2;CACNG7;KLHL14;SEMA3E;RAMP3;AI593442;…	Transgenerational Thyroid Hypothalamus F2 GSE116568 2__RNAseq_Automatic_GEO_Signatures_Mouse_Up	Female_TYR_Saline_vs_Female_WT_Saline
RNAseq_Automatic_GEO_Signatures_Mouse_Down	Brain Microvessels Microdissection Matched GSE142209 1	0.494038	2.04719	0	0.00336263	0.676	0.221	118	243	RIMS1;TNR;CLIP3;ETL4;MAPT;STX1B;FASN;GNAO1;SRCIN1;TPPP;PTPRD;ADORA1;KCNMA1;RNF14;KIF1A;LONRF2;GABBR2;CDR1;PDE4A;SYT7;GRIA3;SEL1L3;MAP1B;THY1;SYN1;MYO5A;GRIN2B;ROBO2;ARHGAP35;UNC80;SRGAP3;MAGI2;KIF5A;PACSIN1;OXR1;PSD3;SLC35F1;RAB3C;CELF2;VAMP2;GABRB1;KIF1B;CADPS2;A830018L16RIK;SCN8A;ADD2;SNAP91;STXBP1;SGTB;APC;AAK1;RAB6B;NAPB;SLC24A2;SLC25A23;SYT1;RTN3;KCNJ9;STAU2;CELF4;HERC1;ZYG11B;SLC17A7;CERS6;…	Brain Microvessels Microdissection Matched GSE142209 1__RNAseq_Automatic_GEO_Signatures_Mouse_Down	Female_TYR_NAP_vs_Female_WT_Saline
Tabula_Sapiens	Prostate-macrophage	0.536043	2.04711	0	0.0102481	0.888	0.3185	65	94	C1QB;ND2;TPT1;COX3;C1QA;DNAJB1;RPL30;CST3;FTH1;RPL13A;HSPA1A;RPL37;RPS19;C1QC;PTMA;RPL26;RPS28;RPS16;RPL9;CCL3;ND4;RPL41;RPL18A;RPS9;CYTB;HSP90AA1;RPS15;SRGN;RPS29;COX1;JUN;COX2;RPL32;RPL21;B2M;RPL36;CEBPD;RPL34;TMSB4X;ND1;TYROBP;RPS11;APOE;UBA52;RPS24;EEF1A1;RPS13;RPL39;RPS8;RPS21;RPLP1;RPS15A;RPL15;ITM2B;NACA;RPS7;RPS3;RPL6;RPL19;RPS18;RPLP2;RPL12;FOS;EIF1;RPL28	Prostate-macrophage__Tabula_Sapiens	Male_TYR_Saline_vs_Male_WT_Saline
ARCHS4_Kinases_Coexp	BRAF human kinase ARCHS4 coexpression	0.49633	2.04623	0	0.00337764	0.679	0.2499	136	266	CEP350;GOLGB1;CPEB3;ZBTB37;HIPK2;NR1D2;ALMS1;PTPRD;RALGAPA1;KMT2C;DICER1;PRDM2;N4BP2L2;DIP2B;RICTOR;EPC1;TMEM178B;LONRF2;RALGAPA2;TANC2;KLHL11;RAPGEF5;KMT2A;PLEKHM3;MAPK8;UBR5;EPHA3;MYO5A;SYNE2;GRIN2B;DLG2;DST;LRRC7;BIRC6;ARHGAP35;SCN2A;CCDC88A;UNC80;SOS2;CPEB2;FAM13B;ATG2B;HECTD4;USP24;MYT1L;ATRNL1;BPTF;PSD3;KALRN;TTLL7;KIF1B;PHF3;AFF4;STXBP5L;SCN8A;SNAP91;APC;AAK1;PDIK1L;NAPB;CLASP1;EPS15;NFAT5…	BRAF human kinase ARCHS4 coexpression__ARCHS4_Kinases_Coexp	Female_TYR_NAP_vs_Female_WT_Saline
RNAseq_Automatic_GEO_Signatures_Mouse_Up	Alpha2-Na Atpase Episodic Paralysis GSE145102 1	0.468396	2.04617	0	0.0103848	0.892	0.1999	98	245	SERPINH1;EMP2;SLC12A4;TMEM229A;TMEM176B;HADHB;SLCO1C1;DIO2;PPARA;TSPAN12;DBX2;VCAM1;RORC;SMPD1;IGFBP2;IGFBP5;PADI2;GFAP;EDNRB;MLC1;HEATR5A;CD63;CNIH4;WNT7B;GAS6;FAM187A;ANKUB1;SLC29A3;LPIN3;ZFP36L1;PRDX6;RAB32;HK2;IQGAP1;GCAT;PGM1;SLC41A1;PPP1R3C;KCNJ10;ELOVL5;PMEL;GATM;TGIF1;FERMT2;ATP1B2;GSTM1;IFIT1BL1;MAVS;TNFRSF19;ABHD4;HFE;EPHX1;CMTM3;NPC2;ACADVL;RDH11;TAPBP;SNX33;TKT;CCND1;NFE2L2;SLC38A3;PL…	Alpha2-Na Atpase Episodic Paralysis GSE145102 1__RNAseq_Automatic_GEO_Signatures_Mouse_Up	Male_TYR_Saline_vs_Male_WT_Saline
HuBMAP_ASCT_plus_B_augmented_w_RNAseq_Coexpression	Secondary Crest Myofibroblasts (id:546)	0.531916	2.04602	0	0.010352	0.892	0.1958	46	94	COL3A1;PALLD;LOXL1;WWTR1;LUM;SRPX;ISLR;PARVA;COL1A2;IGFBP5;ADGRL4;IGFBP3;EHD2;NRP1;CXCL12;EDNRA;COL6A2;DDR2;OLFML3;COL1A1;SULF1;STC1;TIMP3;FN1;LAMB1;PRRX1;LRRC15;ANTXR1;MRGPRF;ITGBL1;ADAMTSL1;COL8A1;TMEM47;SRPX2;DKK3;TNC;COL5A2;BGN;COL6A3;GJA1;POSTN;ANGPTL2;OSMR;FIBIN;LOXL2;CALD1	Secondary Crest Myofibroblasts (id:546)__HuBMAP_ASCT_plus_B_augmented_w_RNAseq_Coexpression	Male_TYR_Saline_vs_Male_WT_Saline
ARCHS4_TFs_Coexp	MACF1 human tf ARCHS4 coexpression	0.493068	2.04586	0	0.00337814	0.68	0.237	127	263	HERC2;ITGA4;EPB41L2;MGA;CEP350;PPP1R12B;GOLGB1;PEAK1;TRIP12;ZBTB37;HIPK2;KDM3B;SETD5;ZFYVE26;RALGAPA1;KMT2C;DICER1;N4BP2L2;DIP2B;RICTOR;MYLK;ARAP2;PRR14L;RALGAPA2;TANC2;KMT2A;ARHGAP26;ZBED6;ATP2B4;UBR5;MYO5A;SYNE2;DST;BIRC6;ARHGAP35;ASXL2;FAM13B;ATG2B;HECTD4;USP24;SOGA1;CRYBG3;EPG5;INTU;EXOC6B;TMEM63A;MDM4;WDFY3;UGGT1;PRRC2C;PHF3;AFF4;NUMA1;MAP3K5;RASGRF2;MBNL1;ZZEF1;AAK1;CLASP1;MYH9;NFAT5;DOCK2;…	MACF1 human tf ARCHS4 coexpression__ARCHS4_TFs_Coexp	Female_TYR_NAP_vs_Female_WT_Saline
RNAseq_Automatic_GEO_Signatures_Mouse_Down	Systematic Dissection App Ps1 GSE132177 1	0.476747	2.0458	0	0.0382769	0.869	0.1825	91	224	PDIA4;HSPA1B;DNAJB11;MANF;PLCH2;NEURL1B;EIF4EBP2;PDIA6;XBP1;HSPA5;SDF2L1;SPATA2L;NADK;CRELD2;BCL2;MYRIP;MXD4;RUNDC1;ERC1;IRGQ;ARID2;DNAJC3;NR4A3;ALS2;NECAB2;IRAK2;SOX11;MAP3K19;AGO4;MXD1;GFOD1;MGAT5B;AHSA2;ZBTB40;DNAJB1;KLRG2;RHBDL3;YAP1;EIF4E2;SPEF1;JUN;GRM2;CAPZA1;KDM7A;TNFRSF25;HSPB1;PPP1R3G;USP31;TRAK1;MTMR4;RFX3;FOSL2;HSPA1A;USP21;PYGO2;FAM53C;SOWAHA;CBFA2T3;1700102P08RIK;HIVEP3;PCGF3;ERMAP;…	Systematic Dissection App Ps1 GSE132177 1__RNAseq_Automatic_GEO_Signatures_Mouse_Down	Male_TYR_NAP_vs_Male_WT_Saline
Enrichr_Submissions_TF-Gene_Coocurrence	MEOX1	0.456052	2.04572	0	0.0103926	0.893	0.1968	126	291	MSX1;SPP1;ENG;COL3A1;OGN;GAS1;SOD3;EPAS1;LOXL1;OLFML2B;SEMA3C;PRELP;LUM;SRPX;ISLR;DIO2;PCOLCE;COL1A2;OSER1;ESM1;VCAM1;MATN2;TMEM119;COL18A1;IGFBP2;THBD;IGFBP5;RBP1;IGFBP3;DLC1;EDNRB;NRP1;CXCL12;S1PR1;NCOA3;EDNRA;PTX3;DAB2;COL6A2;DDR2;RGS5;ANGPTL4;EMCN;CXCL14;OLFML3;SPARC;KDR;COL1A1;SULF1;APLNR;TIMP3;PHLDA1;ITIH5;TMEM100;FN1;G0S2;SVEP1;IL6;COLEC12;ALDH1A3;CAVIN2;PDK4;MRC2;PRRX1;RGS2;SERPINE2;AQP1;…	MEOX1__Enrichr_Submissions_TF-Gene_Coocurrence	Male_TYR_Saline_vs_Male_WT_Saline
ARCHS4_TFs_Coexp	AFF4 human tf ARCHS4 coexpression	0.484978	2.04548	0	0.00339457	0.682	0.2018	124	280	MAFG;ANKRD52;NDST1;GOLGB1;TRIP12;SYNJ2;AGFG1;KDM3B;NR1D2;SETD5;RALGAPA1;KMT2C;DICER1;CHD4;SMURF1;PANK3;RAPH1;PLXNA1;KDM5C;DIP2B;TET3;PRR14L;WASL;GOLGA4;UNC13B;TANC2;FNIP2;KMT2A;MAPK8;ZBED6;ATP2B4;UBR5;DST;BIRC6;EIF4G1;ARHGAP35;PTPN11;SETD7;ASXL2;DYNC1LI2;CPEB2;CTNND1;ATG2B;OSBP;HECTD4;USP24;MEX3C;SOGA1;CRYBG3;PCGF3;EXOC6B;WDFY3;UGGT1;KIF1B;SMG7;TIMP2;ZZEF1;PTPRK;FUBP3;LAMC1;NFAT5;SPEN;ETV1;ATP11B…	AFF4 human tf ARCHS4 coexpression__ARCHS4_TFs_Coexp	Female_TYR_NAP_vs_Female_WT_Saline
Allen_Brain_Atlas_up	accumbens nucleus, core domain	0.479085	2.04502	0	0.0153152	0.837	0.2003	116	266	GAL3ST2;PCDHGA9;NECAB2;ADCY5;SNTG2;KCNIP2;RAB40B;GALNT13;FAM110B;PDE7B;RASD2;GRM7;DGKB;NRG2;GNAL;OPRK1;RASGRP2;ABLIM2;SPOCK3;DLGAP2;PDE10A;KAZN;RARB;FIGLA;RIC8B;PDYN;ARHGAP10;CLVS1;C2CD2L;CLIP4;PRKCH;GPRIN3;CACNA1E;BUB1B;GNG7;EZH2;HRH3;PTPN5;PPP1R9A;PPTC7;HTR1B;GSG1L;CHRM4;ATP2B1;ADAMTS18;INF2;DOCK4;TBC1D8;ST8SIA3;CPNE5;NR2C1;ZSWIM6;TACR1;DRD1;RGS2;MCHR1;SLC35F4;ACTN1;TIAM2;SPDEF;LPL;CXADR;CPSF3;…	accumbens nucleus, core domain__Allen_Brain_Atlas_up	Female_TYR_Saline_vs_Female_WT_Saline
Rummagene_signatures	PMC6031111-40478 2018 555 MOESM5 ESM.xlsx-C9ALSCortex UP-GeneID Up	0.62426	2.045	0	0.0381075	0.872	0.0961	17	40	PDIA4;HSPA1B;MANF;XBP1;P4HA2;JMJD6;ADAMTS9;FKBP4;DNAJB1;CHORDC1;KCNE4;SERPINH1;AQP1;STIP1;HSPB1;HSPA1A;SFN	PMC6031111-40478 2018 555 MOESM5 ESM.xlsx-C9ALSCortex UP-GeneID Up__Rummagene_signatures	Male_TYR_NAP_vs_Male_WT_Saline
ARCHS4_TFs_Coexp	RORB human tf ARCHS4 coexpression	0.48707	2.0449	0	0.00341394	0.688	0.2127	129	283	RIMS1;CLIP3;RIMS2;MAPT;STX1B;TUBB4A;WASF3;GNAO1;SRCIN1;TPPP;PTPRD;GAS7;SYNGR1;NECAB1;KIF1A;LONRF2;GABBR2;MBP;PNMA2;GRIA3;ARNT2;RAPGEF5;MAP1B;PHF24;AMER2;SYN1;MYO5A;GRIN2B;DLG2;LRRC7;SCN2A;UNC80;SRGAP3;MYT1L;KIF5A;ATRNL1;SLC6A7;PACSIN1;TTC9B;SCAMP5;PSD3;KALRN;ADGRA1;TRIM9;VAMP2;MYRIP;TTLL7;KIF1B;STXBP5L;ELAVL3;SCN8A;ADD2;SNAP91;STXBP1;FAIM2;APC;SHC3;RAB6B;SLC24A2;SYT1;CALM3;RTN3;KCNJ9;SCN3B;DGKI;A…	RORB human tf ARCHS4 coexpression__ARCHS4_TFs_Coexp	Female_TYR_NAP_vs_Female_WT_Saline
Genes_Associated_with_NIH_Grants	R01HL065997	0.751329	2.04486	0	0.0104718	0.894	0.1857	14	19	ENG;PTPRU;NPHS1;PARD3;TIMP3;FLT1;PGF;LYVE1;IL6ST;PDPN;ADAM17;AGTR2;SOCS3;VEGFA	R01HL065997__Genes_Associated_with_NIH_Grants	Male_TYR_Saline_vs_Male_WT_Saline
RNAseq_Automatic_GEO_Signatures_Mouse_Up	Hydrogen Incubation Mechanical Cord GSE94925 2	0.491747	2.04467	0	0.00339941	0.688	0.2064	116	246	TNR;MYRF;CLIP3;GM13502;RIMS2;GRIK3;DPYSL5;CIT;STX1B;GNAO1;GM12191;MAP7;TPPP;CLDN11;CHRNA4;ABCA2;PTPRN2;SIRT2;SNX30;DIP2A;PTPRD;NIPAL4;GPR17;FA2H;TMEM229B;ZDHHC9;TMEM178B;KIF1A;LONRF2;TRF;ADAMTS4;MAP1B;ERRFI1;GADD45G;SYN1;SPOCK2;DLG2;GNPTAB;DST;PLP1;PACS2;UNC80;NAV2;MYT1L;SLC4A8;TMEM132B;SCAMP5;EFR3B;KSR2;TRIM9;DHCR24;KIF1B;SCN8A;SNAP91;STXBP1;FAIM2;NSF;TYRO3;MAP7D2;SEMA4D;RAB6B;NAPB;LRRN1;TMEM163…	Hydrogen Incubation Mechanical Cord GSE94925 2__RNAseq_Automatic_GEO_Signatures_Mouse_Up	Female_TYR_NAP_vs_Female_WT_Saline
HDSigDB_Mouse_2021	Genes Changed In Oligodendrocytes Of zQ175DN Vs WT PMID32681824	0.529368	2.04458	0	0.00339463	0.69	0.159	55	130	MAST4;MAPT;ZDHHC20;GAB1;MAP7;CLDN11;YPEL2;PTPRD;FA2H;MAL;PDE4B;ADIPOR2;TMEM178B;CLMN;MBP;TANC2;PLCL1;PHLPP1;PCDH15;HECW2;FNBP1;DLG2;PLP1;LRRC7;CAR2;ZEB2;MAGI2;TENM2;MOBP;CDC37L1;GATM;CELF2;SLAIN1;TTLL7;GJC3;ELMO1;KCNIP4;FRMD5;PTPRK;SLC24A2;KIRREL3;SYT1;NRG1;NKAIN2;UGT8A;TMEM132D;ANK2;NRXN1;KIF13B;FGF12;DOCK10;DMD;FTH1;APLP1;ANKS1B	Genes Changed In Oligodendrocytes Of zQ175DN Vs WT PMID32681824__HDSigDB_Mouse_2021	Female_TYR_NAP_vs_Female_WT_Saline
RNAseq_Automatic_GEO_Signatures_Human_Down	Hgc-27 Infection Sendai Virus GSE107096 1	0.503181	2.04422	0	0.00339811	0.693	0.1821	87	215	HERC2;TENM1;MFAP3;MGA;RASAL2;CEP350;PEAK1;TNRC6C;ZBTB37;HIPK2;ADCY7;PTPRD;CBL;COL12A1;RALGAPA1;KMT2C;DICER1;HSPG2;PANK3;DIP2B;RICTOR;NHLRC2;TET3;TANC2;KLHL11;KMT2A;MAP1B;ZBED6;ATP2B4;EPHA3;SYNE2;PI15;FRAS1;DST;BIRC6;ASXL2;ATG2B;MDN1;LRP6;TENM2;HECTD4;BPTF;FBXL18;CRYBG3;BRWD3;WDFY3;PRRC2C;RFX7;KIF1B;PTPN14;AFF4;ADGRV1;MBNL1;HDAC9;NFAT5;SPEN;ATP11A;NCOA2;TET2;PHC3;TEX15;NSD1;HERC1;SMG1;TEAD1;KMT2D;…	Hgc-27 Infection Sendai Virus GSE107096 1__RNAseq_Automatic_GEO_Signatures_Human_Down	Female_TYR_NAP_vs_Female_WT_Saline
Gene_Perturbations_from_GEO_up	GRN deficiency (mutation) human GSE13162 sample 1718	0.474968	2.04361	0	0.0105981	0.901	0.2033	103	232	TEAD1;SPP1;ISYNA1;OGN;FZD7;DOCK1;RNASE6;PRELP;SRPX;ISLR;COL1A2;SLC38A2;RASGRP3;ATP1A2;MATN2;TNS3;CSF1R;ECM2;MYO10;IGFBP2;TJP1;RDX;SLC13A4;TOB2;TJP2;SLC14A1;ITM2A;PLTP;LIPA;EFS;ZCCHC24;RGS5;ASCL1;HCK;CDH19;DAAM2;OLFML3;SPARC;KDR;HDAC1;AQP4;PTGDS;APLNR;CSRP1;RIN2;ITIH5;MID1IP1;CLMN;CX3CR1;COLEC12;SAMSN1;CAPN3;KCNJ10;CLEC7A;VEZF1;GATM;DERA;C3AR1;FOXD1;NDE1;GLTP;AQP1;MYOT;HCLS1;ITPKB;STEAP3;C7;C3;PLE…	GRN deficiency (mutation) human GSE13162 sample 1718__Gene_Perturbations_from_GEO_up	Male_TYR_Saline_vs_Male_WT_Saline
GTEx_Tissues_V8_2023	Brain - Nucleus Accumbens (Basal Ganglia) Female 40-49 Up	0.537756	2.04355	0	0.0155503	0.843	0.1757	43	97	CACNG4;NECAB2;RAB40B;IDNK;PCP4;KCNH4;GNAL;OPRK1;AMZ1;LRRC7;PDYN;CACNA1E;ANKRD63;GNG7;HRH3;PTPN5;RGS14;PCP4L1;PLPPR1;CPNE5;DRD1;PDE1B;GPR149;RGS8;HPCA;SYNPR;HTR6;ARPP21;PHACTR1;SYNDIG1L;AKAP5;LHFPL3;FBXL16;CNMD;GPR139;POU3F4;NCDN;CAMKV;JAKMIP1;LMTK3;GABRA5;KCNA4;PPP1R1B	Brain - Nucleus Accumbens (Basal Ganglia) Female 40-49 Up__GTEx_Tissues_V8_2023	Female_TYR_Saline_vs_Female_WT_Saline
Ligand_Perturbations_from_GEO_up	estrogen mouse alpha null aorta GDS3064 ligand:26	0.518901	2.04334	0	0.0388693	0.875	0.1369	39	103	HSPH1;HSPA1B;P4HA1;FIBIN;MEX3C;P4HA2;FOXC2;ADM;HSPA8;GADD45G;HEY2;AASS;AHSA2;DNAJB1;CNPY4;PPP1R10;JUN;NR4A1;ERRFI1;TBX18;SERPINB6B;HSPB1;ATP8B1;CSRNP1;ENAH;WIF1;JUNB;HSPA1A;BTG2;CITED2;PPP1R18;SERPINI1;DUSP1;PLS3;NPAS4;PLOD2;KLHL29;FBXO30;GEM	estrogen mouse alpha null aorta GDS3064 ligand:26__Ligand_Perturbations_from_GEO_up	Male_TYR_NAP_vs_Male_WT_Saline
ARCHS4_Kinases_Coexp	PDGFRB human kinase ARCHS4 coexpression	0.458016	2.04317	0	0.0106485	0.902	0.2382	133	284	SERPINH1;TGFBR2;TEAD1;ENG;SLC12A4;COL3A1;PLXNB2;PALLD;GAS1;SOD3;EPAS1;DOCK1;LOXL1;PRELP;SRPX;ISLR;PCOLCE;PARVA;COL1A2;MXD4;TMEM119;TNS3;SMPD1;COL18A1;ANXA6;CLIC4;IGFBP5;ITGA5;ITGB5;DLC1;EHD2;EDNRA;ADAMTS2;CCDC3;GPC1;TBX3;ADGRA2;MFGE8;DAB2;COL6A2;AFAP1;ZCCHC24;DDR2;GAS6;COPZ2;ALDH1L2;SPARC;COL1A1;SULF1;PCDHGB5;MYH9;FN1;SVEP1;LGALS1;GREM1;FERMT2;CREB3L1;LAMB1;MRC2;PRRX1;SH3PXD2B;TPM4;TSPAN9;MEGF6;C…	PDGFRB human kinase ARCHS4 coexpression__ARCHS4_Kinases_Coexp	Male_TYR_Saline_vs_Male_WT_Saline
Rare_Diseases_GeneRIF_ARCHS4_Predictions	Spasticity mental retardation	0.510209	2.04275	0	0.0034949	0.709	0.2366	103	193	HERC2;CLIP3;DPYSL5;TUBB4A;GNAO1;KLC2;NRXN2;TPPP;ADGRL1;PANK3;EPN2;PLXNA1;RBFOX2;KIF1A;PNMA2;NYAP1;MYO5A;DST;ARHGAP35;PTPN11;TMEM151B;DYNC1LI2;CTNND1;KIF5A;TUBB2A;SOGA1;SCAMP5;PSD3;EXOC6B;DAG1;WDFY3;KIF1B;AFF4;SNAP91;STXBP1;FAIM2;RAB6B;DIRAS1;NAPB;CLASP1;CTIF;DCTN1;SLC25A23;FAM168A;CLASP2;SYT1;RTN3;AP2B1;ZC3H7B;SPTBN1;LLGL1;DAB2IP;B3GAT1;HR;BSN;DCLK1;OLFM2;NFASC;ANK2;AGAP3;CAMSAP2;FNBP1L;DNM1;SREB…	Spasticity mental retardation__Rare_Diseases_GeneRIF_ARCHS4_Predictions	Female_TYR_NAP_vs_Female_WT_Saline
ARCHS4_Kinases_Coexp	AKT3 human kinase ARCHS4 coexpression	0.469007	2.04255	0	0.0155568	0.849	0.2427	128	283	RALGAPA1;GABRA4;ATP8A2;MAN1A2;TENM4;DGKB;PHF24;NDRG4;PTPRD;KIDINS220;PDE10A;LRRC7;KCNMA1;CACNA1B;CACNB4;PEAK1;ARHGAP32;GRIN2B;DGKI;CDK5R1;MYT1L;APC;ATRNL1;SCRN1;CACNA1E;SCN2A;CCDC88A;FAM3A;EPB41L3;ERC1;ADGRL3;CLVS2;GNAO1;TANC2;PRKCA;RORB;CDKL5;MAPK10;GABBR1;WDFY3;ST8SIA3;GRIA1;TNKS;KCNA1;PNMA2;STXBP5L;ADGRB3;APBA2;GABRB1;SECISBP2L;TTLL7;MYO5A;APC2;CLASP2;GRM5;RASAL2;B3GAT1;RBFOX2;APP;TUBA1A;AKAP6…	AKT3 human kinase ARCHS4 coexpression__ARCHS4_Kinases_Coexp	Female_TYR_Saline_vs_Female_WT_Saline
Tabula_Sapiens	Trachea-serous Cell Of Epithelium Of Trachea	0.532383	2.04204	0	0.0108113	0.908	0.3082	57	95	SCGB3A1;XBP1;ND2;TPT1;COX3;CLU;RPL30;FTH1;RPL13A;RPL37;ZFP36L1;RPS19;LTF;PTMA;RPS28;RPS16;SLPI;RPL9;KRT19;ND4;RPL41;RPL18A;RPS9;CYTB;RPS15;RPS29;COX1;LCN2;JUN;COX2;WFDC2;RPL32;RPL21;B2M;RPL36;RPL34;ND1;RPS25;RPS11;RPS24;ND5;EEF1A1;RPS13;RPL39;RPS8;RPS21;RARRES1;RPLP1;RPS15A;RPL15;RPS3;RPL6;SERF2;RPL19;RPS18;RPLP2;RPL12	Trachea-serous Cell Of Epithelium Of Trachea__Tabula_Sapiens	Male_TYR_Saline_vs_Male_WT_Saline
RNAseq_Automatic_GEO_Signatures_Mouse_Up	Brain Microvessels Microdissection Matched GSE142209 1	0.469953	2.04203	0	0.0107833	0.908	0.2121	118	237	SERPINH1;TGFBR2;XDH;ENG;HSPG2;SOD3;EPAS1;DOCK1;SRGAP2;SEMA3C;LATS2;SLCO1C1;WWTR1;ABCB1A;RASGRP3;NOTCH1;ATP1A2;ECM2;MYO10;CLIC4;TJP1;ST8SIA4;ADGRL4;TIE1;PDE5A;ACVRL1;DLC1;ABCC4;ITM2A;EHD2;CST3;PLTP;CXCL12;RPL13A;MSN;TBC1D4;SLC2A1;RGS5;SEMA3G;EMCN;SPARC;KDR;CCDC141;NDRG1;MYH9;TIMP3;ACER2;ST3GAL6;CEACAM1;ZFP36L1;ITIH5;SLC6A20A;CYYR1;DOCK9;ABHD2;FN1;IQGAP1;HIP1;PTPRG;ARPC1B;TPM4;BCAM;ST6GALNAC2;ARHGA…	Brain Microvessels Microdissection Matched GSE142209 1__RNAseq_Automatic_GEO_Signatures_Mouse_Up	Male_TYR_Saline_vs_Male_WT_Saline
RNA-Seq_Disease_Gene_and_Drug_Signatures_from_GEO	H2A.Z Hippocampus (CA1 subregion) viral Knockdown GSE58797 down	0.465521	2.04102	0	0.00355841	0.716	0.234	220	476	HERC2;GRAMD1B;PGK1;ZFHX2;ETL4;KSR1;AGO2;STX1B;TUBB4A;FASN;GNAO1;KLC2;MAN2A2;TPPP;ADGRL1;ARC;ABCA2;SYNJ2;NR1D2;PTPRN2;PTPRD;RALGAPA1;AGPAT3;GNAS;HOMER2;SYNGR1;THRB;NDRG3;SHANK1;PLXNA1;RBFOX2;OSBPL1A;THSD4;ARAP2;TMEM178B;GALNT9;KIF1A;PLEKHB1;PDE4A;MBP;MLEC;ADGRB1;WASL;PPM1E;TRF;RCAN2;THY1;MAT2A;PHF24;ACAP2;SYN1;MYO5A;GRIN2B;DLG2;USP31;PLP1;ARHGAP35;PTPN11;SETD7;NDRG1;TMEM151B;CAR2;DYNC1LI2;CNTN2;SR…	H2A.Z Hippocampus (CA1 subregion) viral Knockdown GSE58797 down__RNA-Seq_Disease_Gene_and_Drug_Signatures_from_GEO	Female_TYR_NAP_vs_Female_WT_Saline
HDSigDB_Mouse_2021	R6/1 Vs WT Striatum Changed Genes PMID28743452	0.480664	2.0401	0	0.0161671	0.859	0.2334	102	223	ADCY5;GDPD5;CNR1;GRM1;ECE2;TMEM44;PDE7B;TMC3;SCN4B;RASGRP2;NETO2;ARPP19;KAZN;FBXO32;ADRA2C;MAPK4;ACTN2;MTCL1;CCM2;ARHGAP33;OSBP2;AW551984;TRPC3;HRH3;FCHO1;PTPN5;PCDH20;RGS14;CHRM4;INF2;SLC24A4;TBC1D8;ST8SIA3;RHOBTB2;ZSWIM6;DRD1;RGS2;ACTN1;NEFM;PDE1B;CAR11;GABRD;POLR2A;GPR158;PRKCB;CACNA2D3;SLC5A7;HPCA;AGFG2;TMOD1;MYO3B;ASB11;GALNT17;PELI2;RPS6KA4;PHACTR1;LRTM2;PMEPA1;IVNS1ABP;ASIC1;AREL1;TGFA;RAS…	R6/1 Vs WT Striatum Changed Genes PMID28743452__HDSigDB_Mouse_2021	Female_TYR_Saline_vs_Female_WT_Saline
Drug_Perturbations_from_GEO_down	Phosgene 6371 mouse GSE2565 sample 3615	0.46899	2.03971	0	0.0109749	0.915	0.1244	77	241	SCGB3A1;ABCA8A;ALDH1A1;SERPINH1;ENG;COL3A1;TRF;OGN;SOD3;EPAS1;MPEG1;CALR;LOXL1;SEMA3C;PDIA3;PRELP;DENND5A;PCOLCE;COL1A2;RAMP2;TPT1;TMEM119;CSF1R;CLIC4;TMBIM6;KIT;HOPX;TIE1;IGFBP3;ACVRL1;HSP90B1;CST3;PLTP;MSN;CAR2;MFGE8;COL6A2;GAS6;CCND3;OLFML3;SPARC;KDR;METTL7A1;COL1A1;ABCG1;APLNR;CALCRL;CYP2F2;CSRP1;FN1;PTMA;CYBA;CLEC7A;MPRIP;GSTM1;ATP1B3;TMCC2;BCAM;FMO1;TSPAN9;UPK3B;AQP1;SPRY1;BSG;H2-AA;SLC7A10…	Phosgene 6371 mouse GSE2565 sample 3615__Drug_Perturbations_from_GEO_down	Male_TYR_Saline_vs_Male_WT_Saline
Reactome_2022	HSF1-dependent Transactivation R-HSA-3371571	0.64303	2.03928	0	0.0411604	0.898	0.1141	16	34	HSPH1;HSPA1B;HSPB8;HSPA8;CRYAB;FKBP4;HSP90AB1;DNAJB1;PTGES3;MTOR;SERPINH1;HSPA2;MLST8;CRYBA4;HSPA1A;HSP90AA1	HSF1-dependent Transactivation R-HSA-3371571__Reactome_2022	Male_TYR_NAP_vs_Male_WT_Saline
ARCHS4_TFs_Coexp	PLXNA2 human tf ARCHS4 coexpression	0.485385	2.03878	0	0.00363524	0.724	0.2366	141	280	CLIP3;GRIK3;DPYSL5;MAPT;PCDHGB6;GNAO1;NRXN2;ADGRL3;ARVCF;PTPRD;PDGFB;HSPG2;MAGI1;RBFOX2;LAMA4;PCDH1;KIF21B;TTYH3;TMEM178B;KIF1A;MARCKSL1;NYAP1;ARNT2;TANC2;CNTFR;VASH1;HECW2;TENM4;LRRC7;APBA2;ARHGAP35;TMEM151B;PACS2;DYNC1LI2;NAV2;CTNND1;SRGAP3;HECTD4;MYT1L;KIF5A;SOGA1;TUBB3;KALRN;TUB;FAM219A;BASP1;WDFY3;PIP4K2B;KIF1B;NOL4L;ELAVL3;SCN8A;DDR1;SNAP91;STXBP1;APC;TUBA1A;SHC3;DIRAS1;CLASP1;CACNA1B;CTIF;…	PLXNA2 human tf ARCHS4 coexpression__ARCHS4_TFs_Coexp	Female_TYR_NAP_vs_Female_WT_Saline
Rummagene_transcription_factors	PMC9088131-13073 2022 1051 MOESM2 ESM.xlsx-Dura Fibro PC-GO BP Regulation Of Cell Death ID1 THBS1 FOS Cellular Response To TGFB Stimulus ID1 UBC COL1A1 FOS	0.679892	2.03874	0	0.0412568	0.898	0.1653	15	28	HSPA1B;CCN2;ADM;GADD45G;COL1A2;LIMA1;DNAJB1;COL8A1;GLUL;JUNB;HSPA1A;BTG2;FOS;FOSB;UBC	PMC9088131-13073 2022 1051 MOESM2 ESM.xlsx-Dura Fibro PC-GO BP Regulation Of Cell Death ID1 THBS1 FOS Cellular Response To TGFB Stimulus ID1 UBC COL1A1 FOS__Rummagene_transcription_factors	Male_TYR_NAP_vs_Male_WT_Saline
RNAseq_Automatic_GEO_Signatures_Mouse_Up	Stabilization Counteracts Hmsc Articular GSE145019 3	0.466644	2.03807	0	0.0112543	0.923	0.1239	81	238	SERPINH1;MANF;PDIA4;TANC1;DNAJB11;SDF2L1;DNAJC3;EDEM1;MLEC;HSPA5;SMURF2;FZD7;XBP1;HSPG2;GFPT1;EPAS1;HYOU1;TMEM50B;CALR;P4HA1;SLC7A11;SEMA3C;PDIA3;SRPX;DIO2;ATF4;COL1A2;PDIA6;SLC38A2;LMAN2;TNS3;IGFBP5;ITGA5;PLAU;ELL2;PDE5A;ITGB5;HSP90B1;MCFD2;RNF41;FTH1;RPN1;PTX3;GPC1;STK32B;HEPH;CEBPB;TXNRD1;AMIGO2;ALDH1L2;SPARC;MTHFD2;SLC1A5;OSTC;WLS;SEL1L;RPS19;EXT2;HERPUD1;MTMR4;CREB3L1;DNER;MAGT1;PTCHD4;COL4A…	Stabilization Counteracts Hmsc Articular GSE145019 3__RNAseq_Automatic_GEO_Signatures_Mouse_Up	Male_TYR_Saline_vs_Male_WT_Saline
Disease_Perturbations_from_GEO_up	bronchopulmonary dysplasia UMLS CUI-C0006287 human GSE8586 sample 918	0.480002	2.03776	0	0.011262	0.924	0.1736	75	203	SERPINH1;MANF;CRYAB;SLC5A3;HSPH1;COL3A1;OGN;HSPA1B;HSPA5;DYNLL1;P4HA1;MRPS6;RBX1;SH3BGRL;TPT1;ADIPOR1;PDIA6;SLC38A2;PTGES3;CLU;CLIC4;IGFBP3;HSP90B1;RPL30;TUBA1C;HSPA1A;CASQ2;RGS5;RPL38;AHSA1;PLOD2;FKBP4;OAT;GNAS;IQGAP1;RPL26;PPP1R3C;SLC25A39;CLK1;DNAJA1;CANX;KRT18;SERPINE2;VCL;ND4;FECH;RPL41;LAMC1;RPS9;DCAF12;HSP90AA1;RPL31;HSPA8;C3;RPL36A;ARF4;JAG1;COL15A1;ITGB1;RPS29;HSP90AB1;AP2M1;IGF2;GABARAP…	bronchopulmonary dysplasia UMLS CUI-C0006287 human GSE8586 sample 918__Disease_Perturbations_from_GEO_up	Male_TYR_Saline_vs_Male_WT_Saline
Allen_Brain_Atlas_up	intralaminar nuclei	0.47683	2.03776	0	0.0167668	0.87	0.1559	94	260	CIT;ELMO1;GPR12;RIMS2;CACNG5;GDPD5;GABRA4;IYD;HEG1;GRM1;FAM110B;CACNA1C;CLMN;OPRM1;SPOCK3;NHLH2;VAV3;CHRNA4;MYO1B;GRID2IP;SLITRK3;APBB2;FHDC1;TLN2;DHX35;INPP5A;TRPM6;CCM2;PRKCH;TRPC3;KDM3B;RABEPK;IAH1;SYNJ2;CDYL;KCNJ12;HRH3;TCF7L2;RHBDD3;RORB;PLEKHG1;TMEM163;ATP11A;AGFG1;GDF11;PTPN3;TMEM131;MYO5C;COL2A1;CHST8;CPSF3;SECISBP2L;GABRD;ADARB2;SH3KBP1;EPHA8;PTPN4;RGS8;EXTL3;GBE1;IRF8;SYT9;RAMP3;TGDS;L1…	intralaminar nuclei__Allen_Brain_Atlas_up	Female_TYR_Saline_vs_Female_WT_Saline
Tabula_Sapiens	Eye-melanocyte	0.534078	2.03764	0	0.0112268	0.924	0.3082	60	94	CRYAB;ND2;TPT1;COX3;RPL30;EDNRB;FTH1;RPL13A;CD63;HSPA1A;RPL37;DCT;RPL38;RPS19;PTMA;RPL26;PMEL;RPS28;RPS16;RPL9;ND4;RPL41;MGP;RPL18A;RPS9;CYTB;HSP90AA1;RPS15;RPS29;HSP90AB1;COX1;COX2;RPL32;RPL21;B2M;RPL36;RPL34;ND1;RPS11;APOE;RPS24;ND5;EEF1A1;RPS13;RPL35;RPL39;MITF;RPS8;RPS21;RPLP1;RPS15A;RPL15;NACA;RPS7;RPS3;RPL6;RPL19;RPS18;RPLP2;RPL12	Eye-melanocyte__Tabula_Sapiens	Male_TYR_Saline_vs_Male_WT_Saline
Allen_Brain_Atlas_up	mantle zone of ITTh	0.478237	2.03756	0	0.0165656	0.872	0.2356	120	263	CIT;ELMO1;GPR12;RIMS2;CACNG5;ZCCHC7;GDPD5;GABRA4;CRLF1;GRM1;AXIN2;NPR1;FAM110B;SRGAP1;CACNA1C;CLMN;OPRM1;CYP7B1;PRKCQ;NEK6;SPOCK3;NHLH2;VAV3;CHRNA4;MYO1B;GRID2IP;SLITRK3;TLN2;SCUBE2;DHX35;INPP5A;PRKCH;GPR151;KCNJ12;HRH3;SHISA6;CLVS2;ZIC1;TCF7L2;PLEKHG1;TMEM163;CACNB2;AGFG1;SHANK3;GDF11;PTPN3;COL15A1;SPDEF;SYT7;SECISBP2L;GABRD;ADARB2;EPHA8;PTPN4;RGS8;STXBP6;TMEM150A;KNTC1;NECAB3;VPS13C;SYT9;EPHA7;…	mantle zone of ITTh__Allen_Brain_Atlas_up	Female_TYR_Saline_vs_Female_WT_Saline
Allen_Brain_Atlas_up	intermediate tier of thalamus	0.478237	2.03756	0	0.0165656	0.872	0.2356	120	263	CIT;ELMO1;GPR12;RIMS2;CACNG5;ZCCHC7;GDPD5;GABRA4;CRLF1;GRM1;AXIN2;NPR1;FAM110B;SRGAP1;CACNA1C;CLMN;OPRM1;CYP7B1;PRKCQ;NEK6;SPOCK3;NHLH2;VAV3;CHRNA4;MYO1B;GRID2IP;SLITRK3;TLN2;SCUBE2;DHX35;INPP5A;PRKCH;GPR151;KCNJ12;HRH3;SHISA6;CLVS2;ZIC1;TCF7L2;PLEKHG1;TMEM163;CACNB2;AGFG1;SHANK3;GDF11;PTPN3;COL15A1;SPDEF;SYT7;SECISBP2L;GABRD;ADARB2;EPHA8;PTPN4;RGS8;STXBP6;TMEM150A;KNTC1;NECAB3;VPS13C;SYT9;EPHA7;…	intermediate tier of thalamus__Allen_Brain_Atlas_up	Female_TYR_Saline_vs_Female_WT_Saline
RNAseq_Automatic_GEO_Signatures_Mouse_Up	Sp8 Striatal Medium Six3 GSE102865 1	0.466495	2.03748	0	0.0112521	0.925	0.2245	110	240	MAN2B2;IGDCC4;TGFBR2;NFIA;CREB3L2;GADD45G;ABCA9;MPEG1;P4HA1;C1QB;PAQR8;LCP2;TCN2;GNA15;CCL9;MEGF10;CPT1A;NWD1;CSF1R;RASAL3;TEC;C1QA;ITGB5;NRP2;HEXA;FYB;EDNRB;CST3;PON3;PYGB;PLA2G7;MERTK;MMD2;LIPA;SDC4;NCKAP1L;CD63;HSPA1A;HEXB;EIF3J2;KCNE1L;EPHA3;TNFAIP8;ADGRE1;VWA5A;EBF3;GNA12;CEBPA;C1QC;CX3CR1;LGALS1;MYO1F;PLCG2;PLD4;ARPC1B;ABCA1;GRN;CCL3;SLIT1;PLXDC2;WIPF1;ABHD4;HCLS1;PLOD1;CFH;MFAP4;LTBP3;AXL;…	Sp8 Striatal Medium Six3 GSE102865 1__RNAseq_Automatic_GEO_Signatures_Mouse_Up	Male_TYR_Saline_vs_Male_WT_Saline
ARCHS4_TFs_Coexp	TUB human tf ARCHS4 coexpression	0.484227	2.03714	0	0.00371283	0.731	0.2083	125	281	TNR;CLIP3;DPYSL5;MAPT;TUBB4A;WASF3;GNAO1;NRXN2;ADGRL3;SRCIN1;TPPP;ADGRL1;ZDHHC22;VSTM2L;PTPRD;CBX5;SYNGR1;RBFOX2;CACNG7;TMEM178B;KIF1A;LONRF2;PNMA2;NYAP1;ARNT2;CNTFR;MAP1B;RCAN2;PHF24;SYN1;TNKS;RGMA;DLG2;LRRC7;APBA2;SCN2A;TMEM151B;DYNC1LI2;MYT1L;KIF5A;SCAMP5;PSD3;KALRN;FAM219A;SLAIN1;TRIM9;PIP4K2B;KIF1B;SCN8A;ADD2;SNAP91;STXBP1;FAIM2;STMN1;APC;TUBA1A;SHC3;RAB6B;DIRAS1;NAPB;CASKIN1;CACNA1B;CTIF;FA…	TUB human tf ARCHS4 coexpression__ARCHS4_TFs_Coexp	Female_TYR_NAP_vs_Female_WT_Saline
GlyGen_Glycosylated_Proteins_2022	G75607BQ	0.766719	2.03707	0	0.0113272	0.927	0.058	7	17	CNN3;PRELP;LUM;GOLM1;DSG2;CLU;PTGDS	G75607BQ__GlyGen_Glycosylated_Proteins_2022	Male_TYR_Saline_vs_Male_WT_Saline
ARCHS4_Kinases_Coexp	DCLK1 human kinase ARCHS4 coexpression	0.480899	2.03695	0	0.00371971	0.732	0.2601	147	286	CLIP3;MAPT;STX1B;PCDHGB6;TUBB4A;GNAO1;NRXN2;ADGRL3;SRCIN1;TPPP;ADGRL1;PTPRD;SYNGR1;CACNG7;TMEM178B;KIF1A;LONRF2;GABBR2;PNMA2;NYAP1;ARNT2;PHF24;SYN1;MYO5A;GRIN2B;DLG2;LRRC7;APBA2;SCN2A;TMEM151B;DYNC1LI2;NTRK2;MYT1L;KIF5A;ATRNL1;SCAMP5;PSD3;KALRN;DYNC1I1;FAM219A;RAB3C;BASP1;TRIM9;PIP4K2B;VAMP2;TTLL7;ELAVL3;SCN8A;SNAP91;STXBP1;FAIM2;APC;SHC3;RAB6B;DIRAS1;NAPB;FAM168A;SYT1;CALM3;RTN3;KCNJ9;SCN3B;ADAM…	DCLK1 human kinase ARCHS4 coexpression__ARCHS4_Kinases_Coexp	Female_TYR_NAP_vs_Female_WT_Saline
Allen_Brain_Atlas_up	Ventral posteromedial nucleus of the thalamus	0.476496	2.03694	0	0.0166254	0.874	0.2209	117	267	CIT;ELMO1;GPR12;CACNG5;GDPD5;GABRA4;IYD;HEG1;GRM1;FAM110B;SRGAP1;CACNA1C;CLMN;PDE7B;NRL;RAPH1;PCP4;SEC61G;VAV3;CHRNA4;ENAH;MYO1B;NCOA1;APBB2;FHDC1;TPD52L1;SCUBE2;INPP5A;CCM2;HOMER2;PRKCH;TRPC3;KDM3B;IAH1;SYNJ2;CDYL;SHISA6;FUNDC2;TCF7L2;RORB;PLEKHG1;TMEM163;CACNB2;SLC25A41;AGFG1;SHANK3;GDF11;PTPN3;TMEM131;CHST8;WNT3;CPSF3;GRIN2C;SECISBP2L;MYO5A;GGT7;GABRD;ARHGAP12;CLASP2;ADARB2;TSPAN9;ITGB3;PTPN4;…	Ventral posteromedial nucleus of the thalamus__Allen_Brain_Atlas_up	Female_TYR_Saline_vs_Female_WT_Saline
MSigDB_Computational	GCM RAP2A	0.669135	2.03664	0	0.00373389	0.734	0.2048	21	34	CEP350;HMBOX1;ENAH;TUBGCP3;RALGAPA1;SMAP1;CAND1;GABBR2;MTMR1;CCDC88A;SOX5;LRRC8A;CLASP2;NAB1;TEAD1;ZFAND3;ZFP14;ABI2;UBQLN1;RAP2A;PHF2	GCM RAP2A__MSigDB_Computational	Female_TYR_NAP_vs_Female_WT_Saline
Enrichr_Submissions_TF-Gene_Coocurrence	AHDC1	0.482533	2.03661	0	0.00372607	0.734	0.2279	148	296	ADNP;FOXK1;AGO2;CXXC5;FASN;NRXN2;ANKRD11;ADGRL1;ABCA2;MTSS1;LASP1;SMAD7;SULF2;SETD5;DIP2A;TNS3;NAV1;SDC3;SETD1B;KMT2C;KMT2E;CHD4;HSPG2;PLXNA1;KIF21B;TTYH3;VGLL4;PHF21A;DLC1;DNMT3A;PTPRF;GSE1;KDM6B;ARID5B;SSBP3;ERRFI1;PITPNM2;ZBTB7A;SLC9A1;ATP2B4;RGMA;DST;NDRG1;MYO9B;JUNB;NAV2;SVIL;SRGAP3;SERPINB8;TNRC18;RREB1;PIK3C2B;IQSEC1;PLXNA2;ARHGAP23;AURKB;COL5A1;MIDN;FGFR1;WDFY3;RFX7;BCL9L;STXBP1;RERE;BHLH…	AHDC1__Enrichr_Submissions_TF-Gene_Coocurrence	Female_TYR_NAP_vs_Female_WT_Saline
Enrichr_Submissions_TF-Gene_Coocurrence	ZBTB40	0.484315	2.03646	0	0.00373529	0.737	0.2151	140	293	FOXK1;HES1;AGO2;CXXC5;CEP350;FASN;OSER1;SMAD7;FURIN;LCOR;YPEL2;TNS3;RUNX1;NAV1;KMT2C;SPRED2;MLXIP;PER3;CHD4;PRDM2;PLXNA1;KIF21B;TTYH3;KLF10;PHF21A;PTPRF;GSE1;FUBP1;KDM6B;PDE4A;ARID5B;NCOA1;KMT2A;ERRFI1;RAPGEF1;SLC9A1;ATP2B4;SPRY4;SYNE2;SLC39A11;DST;MKNK2;NDRG1;NAV2;SVIL;SLC1A5;LRP6;SERPINB8;TNRC18;USP24;RREB1;PLXNA2;AURKB;PRRC2C;KIF1B;BCL9L;RERE;BHLHE40;PKN1;BCL2L11;SOX4;AHDC1;PIGU;MYH9;CTIF;NFAT…	ZBTB40__Enrichr_Submissions_TF-Gene_Coocurrence	Female_TYR_NAP_vs_Female_WT_Saline
ARCHS4_IDG_Coexp	GPR26 IDG GPCR ARCHS4 coexpression	0.48454	2.03642	0	0.00372992	0.738	0.2127	131	280	CLIP3;MAPT;STX1B;MAP3K9;GNAO1;SRCIN1;TPPP;PTPRN2;STX1A;C1QL3;SYNGR1;THRB;DOC2A;KCNMA1;SHANK1;NECAB1;HTR2A;TMEM178B;KIF1A;LONRF2;GABBR2;SYT7;PNMA2;GRIA3;NYAP1;ARNT2;PHF24;MAS1;SYN1;MYO5A;SEC14L5;GRIN2B;DLG2;SCN2A;TMEM151B;UNC80;MYT1L;KIF5A;ATRNL1;FREM3;SLC6A7;HTR5A;PACSIN1;SCAMP5;PSD3;KALRN;RAB3C;KSR2;VAMP2;TTLL7;STXBP5L;SCN8A;RASGRF2;SNAP91;STXBP1;FAIM2;TYRO3;APC;CCDC85A;SHC3;MAP3K13;RAB6B;DIRAS1…	GPR26 IDG GPCR ARCHS4 coexpression__ARCHS4_IDG_Coexp	Female_TYR_NAP_vs_Female_WT_Saline
HDSigDB_Human_2021	Genes Changed By HSP90 Inhibitor In Quadriceps Of WT Mice GSE95602	0.508871	2.03639	0	0.0415997	0.901	0.1185	45	129	HSPH1;HSPA1B;TBX15;MRPS6;SLC5A3;P4HA1;PLEKHO2;SWT1;DSG2;CCT6A;DNAJA1;HEATR5A;TMEM33;CACYBP;HSPE1;JMJD6;SLC29A3;HMGN3;GSC;FKBP4;MGAT5B;ANKRD34A;HSP90AB1;DNAJB1;PHLDA1;PTGES3;CNPY4;CHORDC1;SHF;SERPINH1;UNC45B;SERINC3;STIP1;HSPB1;HSPA4L;PLEKHF2;HSPD1;GAS1;HSPA1A;CCT7;SOWAHA;SPHK2;HSP90AA1;CYBC1;RPL36A	Genes Changed By HSP90 Inhibitor In Quadriceps Of WT Mice GSE95602__HDSigDB_Human_2021	Male_TYR_NAP_vs_Male_WT_Saline
Allen_Brain_Atlas_up	periventricular stratum of SeStr	0.477126	2.03638	0	0.0166774	0.876	0.2003	115	266	GAL3ST2;PCDHGA9;NECAB2;ADCY5;SNTG2;KCNIP2;RAB40B;GALNT13;FAM110B;PDE7B;RASD2;GRM7;DGKB;NRG2;GNAL;OPRK1;RASGRP2;ABLIM2;SPOCK3;DLGAP2;PDE10A;KAZN;RARB;FIGLA;RIC8B;PDYN;ARHGAP10;CLVS1;C2CD2L;CLIP4;PRKCH;GPRIN3;CACNA1E;BUB1B;GNG7;EZH2;HRH3;PTPN5;PPP1R9A;PPTC7;HTR1B;GSG1L;CHRM4;ATP2B1;ADAMTS18;INF2;DOCK4;TBC1D8;ST8SIA3;CPNE5;NR2C1;ZSWIM6;TACR1;DRD1;RGS2;MCHR1;ACTN1;TIAM2;SPDEF;LPL;CXADR;CPSF3;COL6A1;T…	periventricular stratum of SeStr__Allen_Brain_Atlas_up	Female_TYR_Saline_vs_Female_WT_Saline
Tabula_Sapiens	Spleen-classical Monocyte	0.52821	2.03591	0	0.0114337	0.931	0.3223	61	94	TNFAIP3;ND2;TPT1;COX3;RPL30;CST3;FTH1;RPL13A;RPL37;RPS19;PTMA;RPS28;RPS16;RPL9;ND4;RPL41;RPL18A;RPS9;CYTB;RPS15;SRGN;RPS29;COX1;THBS1;COX2;NFKBIA;RPL32;RPL21;B2M;RPL36;RPL34;TMSB4X;AIF1;ND1;TYROBP;RPS11;UBA52;RPS24;EEF1A1;RPS13;RPL39;VCAN;RPS8;RPS21;AREG;RPLP1;RPS15A;RPL15;RPS7;RPS3;RPL6;SERF2;RPL19;RPS18;RPLP2;RPL12;FOS;EIF1;RPL28;SH3BGRL3;CTSS	Spleen-classical Monocyte__Tabula_Sapiens	Male_TYR_Saline_vs_Male_WT_Saline
HDSigDB_Mouse_2021	Down-regulated Genes In Striatum Of Foxp1 KO Vs WT Mice GSE62718	0.475527	2.03588	0	0.0166948	0.879	0.1518	85	241	NECAB2;PRIMA1;FAM222A;RAP1GAP;CNR1;KCNIP2;FOXP1;FAM241A;D7ERTD443E;NUCB2;KCNH4;CROCC;CNTNAP3;ABLIM2;AMZ1;SLC26A5;SORCS2;FBXO32;TPD52L1;HIPK4;ADAMTSL5;RIC8B;ACTN2;COL11A2;MTCL1;ARHGAP10;C2CD2L;KCTD17;ARHGAP33;ACY1;GPRIN3;ARHGEF15;BC030500;VWA7;SEC14L3;KLHL1;HRH3;PTPN5;JCAD;NMNAT3;CHRM4;FOXO1;KLF16;MUC3A;ABHD11OS;RYR3;INF2;TBC1D8;ST8SIA3;ANO3;CPNE5;GNB5;ONECUT2;DCC;ACTN1;LPL;SYT6;RCN1;CAR11;GABRD;C…	Down-regulated Genes In Striatum Of Foxp1 KO Vs WT Mice GSE62718__HDSigDB_Mouse_2021	Female_TYR_Saline_vs_Female_WT_Saline
ARCHS4_IDG_Coexp	CELSR2 IDG GPCR ARCHS4 coexpression	0.48313	2.03575	0	0.00378433	0.742	0.2432	140	287	CLIP3;MAPT;CIT;STX1B;TUBB4A;GNAO1;KLC2;NRXN2;SRCIN1;TEF;TPPP;ADGRL1;ABCA2;KRT80;SULF2;ADORA1;GAS7;SYNGR1;AKT1;PLXNA1;CACNG7;GFRA1;KIF1A;LONRF2;GSE1;MARCKSL1;SYT7;NYAP1;ARNT2;CNTFR;SCRIB;PHF24;TOM1L2;DBNDD1;SYN1;OBSL1;CEP170B;DVL3;APBA2;ARHGAP35;TMEM151B;PACS2;INTS1;HECTD4;KIF5A;SOGA1;SLC6A7;PACSIN1;SCAMP5;PSD3;FAM219A;PIP4K2B;KIF1B;ELAVL3;DDR1;STXBP1;FAIM2;SHC3;RAB6B;DIRAS1;NAPB;CASKIN1;CTIF;DCTN…	CELSR2 IDG GPCR ARCHS4 coexpression__ARCHS4_IDG_Coexp	Female_TYR_NAP_vs_Female_WT_Saline
Rare_Diseases_GeneRIF_ARCHS4_Predictions	Pelizaeus-Merzbacher disease	0.508985	2.03568	0	0.00377407	0.742	0.1852	84	189	MYRF;CLIP3;EPB41L2;CIT;STX1B;CNTNAP4;TUBB4A;GNAO1;NRXN2;CERCAM;SRCIN1;TPPP;ABCA2;HIPK2;ADORA1;ANLN;FA2H;GAS7;TMEM151A;SOX8;CACNG7;KIF1A;PLEKHB1;MBP;RAPGEF5;LRP4;ERMN;SYN1;PLP1;PTPN11;TMEM151B;DYNC1LI2;TTYH2;KIF5A;MOBP;PACSIN1;SCAMP5;FGF1;SLAIN1;PRR18;GLUD1;AATK;KIF1B;FAIM2;DAAM2;RTKN;AIF1L;DCTN1;SLC25A23;FAM168A;OLIG1;CALM3;KCNJ9;AP2B1;PLXNB3;SPTBN1;PARP1;CNP;SLC17A7;TOMM20;B3GAT1;PRKAR1B;OLFM2;R…	Pelizaeus-Merzbacher disease__Rare_Diseases_GeneRIF_ARCHS4_Predictions	Female_TYR_NAP_vs_Female_WT_Saline
Rare_Diseases_GeneRIF_ARCHS4_Predictions	Pulmonary artery agenesis	0.48128	2.03438	0	0.0117365	0.936	0.2382	91	188	SERPINH1;THSD4;TGFBR2;TEAD1;TANC1;FNDC3B;ENG;SLC12A4;COL3A1;PALLD;HSPG2;EPAS1;DOCK1;SRPX;PARVA;COL1A2;COL18A1;CLIC4;ITGA5;ADGRL4;TIE1;ITGB5;ACVRL1;DLC1;EHD2;ADAMTS2;ADGRA2;MFGE8;DAB2;COL6A2;AFAP1;ZCCHC24;DDR2;GAS6;SPARC;COL1A1;FN1;FERMT2;CREB3L1;LAMB1;MRC2;PRRX1;SH3PXD2B;TPM4;TSPAN9;ARHGAP31;ITPRIPL2;PLOD1;TNS2;NFE2L1;EVC;MRGPRF;LAMC1;NID1;MYLK;SNX33;COL15A1;ITGB1;PXDC1;DKK3;MYL9;CDH5;FZD4;COL5A2…	Pulmonary artery agenesis__Rare_Diseases_GeneRIF_ARCHS4_Predictions	Male_TYR_Saline_vs_Male_WT_Saline
RNAseq_Automatic_GEO_Signatures_Mouse_Up	Choroid Plexus Chp P60 GSE138970 1	0.464012	2.03348	0	0.011868	0.939	0.1727	102	242	TGFBR2;SLC5A3;KL;DNAJC3;SLC12A4;PLXNB2;HSPA5;CACHD1;SH3D19;SOD3;HYOU1;CALR;LYNX1;PDIA3;PRELP;SLCO1C1;CLDN2;TCN2;PCOLCE;SH3BGRL;CHDH;MMP15;ATP1A2;NWD1;SLC13A4;ALKBH5;HSP90B1;ABCC4;PRLR;CD63;MFGE8;GAS6;CAB39L;CUL4B;DRC7;MAN2A2;GAA;ZBTB38;TIMP3;SEL1L;CLMN;TEX2;ATP6V0A2;ABHD2;ACOT11;ABCA1;P3H2;ATP1B3;AKT2;TMEM72;CANX;ACE;NEFH;REEP5;EFCAB14;F5;TMEM59;SLC2A12;ITPKB;TRPV4;NFE2L1;PRKCQ;ANTXR1;EPHX1;WIPF3…	Choroid Plexus Chp P60 GSE138970 1__RNAseq_Automatic_GEO_Signatures_Mouse_Up	Male_TYR_Saline_vs_Male_WT_Saline
Rare_Diseases_GeneRIF_ARCHS4_Predictions	Rubinstein-Taybi syndrome	0.513416	2.03341	0	0.00389996	0.752	0.1887	75	171	AGO2;SMARCC2;TRIP12;ZBTB37;KDM3B;CBL;SETD1B;KMT2C;DICER1;KDM2A;PRDM2;BRD2;POLR2A;TET3;PHF21A;KDM6B;POM121;KMT2A;SYNE2;BIRC6;WIPF1;HECTD4;USP24;RREB1;SOGA1;SCAF4;ATXN7;CELF2;TMEM63A;WDFY3;RFX7;NUMA1;RERE;NFAT5;DOCK2;SPEN;SCAF8;TET2;TEP1;VPS13B;CHD3;NSD1;CYTH1;HERC1;SSH2;SMG1;KMT2D;PHF12;FOXO3;SORL1;KDM7A;NKTR;ZMIZ1;DOCK10;HUWE1;CHD7;LRRK2;HTT;SIPA1L3;SYNGAP1;PRRC2A;YLPM1;ARID1A;UTRN;SF1;SRRM2;SPG1…	Rubinstein-Taybi syndrome__Rare_Diseases_GeneRIF_ARCHS4_Predictions	Female_TYR_NAP_vs_Female_WT_Saline
Rummagene_transcription_factors	PMC10055287-media-6.xlsx-intersection Genes up-FOXJ1 FOXJ1	0.44968	2.03312	0	0.0118434	0.939	0.2326	143	297	TGFBR2;MSX1;FNDC3B;PAPSS2;ENG;MAMDC4;MLEC;PALLD;ATOH8;MAZ;EPAS1;POU3F3;MEX3C;MLLT1;ND2;MFSD2A;ATF4;RAMP2;TPT1;TRIM8;MXD4;MYORG;CHDH;MTSS2;NOTCH1;NXN;IRF2BP2;KMT5A;TENT5A;NACC2;SMO;ITGB5;SAMD4B;UBALD2;ITM2A;BCL2;BRMS1;CCDC102A;ST6GALNAC6;KLHL21;PAK4;BBX;CCND3;TNFAIP8;EVC2;CCDC69;GATAD2A;GNA12;BAG3;RPS19;VSTM4;DOCK9;CMTM6;DLL1;WNK1;TAL1;TNFSF12;RPS16;GPT2;SQOR;BCAM;MAVS;GDF11;SLC35F6;STARD3;ITPRIPL…	PMC10055287-media-6.xlsx-intersection Genes up-FOXJ1 FOXJ1__Rummagene_transcription_factors	Male_TYR_Saline_vs_Male_WT_Saline
Rummagene_signatures	PMC10055287-media-6.xlsx-intersection Genes up-FOXJ1 Up	0.44968	2.03312	0	0.0118434	0.939	0.2326	143	297	TGFBR2;MSX1;FNDC3B;PAPSS2;ENG;MAMDC4;MLEC;PALLD;ATOH8;MAZ;EPAS1;POU3F3;MEX3C;MLLT1;ND2;MFSD2A;ATF4;RAMP2;TPT1;TRIM8;MXD4;MYORG;CHDH;MTSS2;NOTCH1;NXN;IRF2BP2;KMT5A;TENT5A;NACC2;SMO;ITGB5;SAMD4B;UBALD2;ITM2A;BCL2;BRMS1;CCDC102A;ST6GALNAC6;KLHL21;PAK4;BBX;CCND3;TNFAIP8;EVC2;CCDC69;GATAD2A;GNA12;BAG3;RPS19;VSTM4;DOCK9;CMTM6;DLL1;WNK1;TAL1;TNFSF12;RPS16;GPT2;SQOR;BCAM;MAVS;GDF11;SLC35F6;STARD3;ITPRIPL…	PMC10055287-media-6.xlsx-intersection Genes up-FOXJ1 Up__Rummagene_signatures	Male_TYR_Saline_vs_Male_WT_Saline
Rare_Diseases_GeneRIF_ARCHS4_Predictions	Double cortex syndrome	0.501943	2.03306	0	0.00392644	0.757	0.2014	88	191	CLIP3;DPYSL5;MAPT;STX1B;GNAO1;NRXN2;SRCIN1;TPPP;ADGRL1;PTPRD;RBFOX2;KIF21B;CACNG7;KIF1A;LONRF2;PNMA2;NYAP1;ARNT2;SYN1;APBA2;SCN2A;TMEM151B;DYNC1LI2;KIF5A;TUBB2A;SCAMP5;FAM219A;RAB3C;BASP1;STMN2;VAMP2;KIF1B;ELAVL3;SNAP91;STXBP1;FAIM2;TUBA1A;SHC3;RAB6B;DIRAS1;NAPB;CTIF;SLC25A23;FAM168A;PIANP;CLASP2;SYT1;CALM3;RTN3;KCNJ9;SCN3B;NRCAM;ADAM23;B3GAT1;CDK5R2;BSN;DCLK1;OLFM2;NFASC;ANK2;NRXN1;KIF5C;BRSK2;D…	Double cortex syndrome__Rare_Diseases_GeneRIF_ARCHS4_Predictions	Female_TYR_NAP_vs_Female_WT_Saline
HDSigDB_Mouse_2021	Genes Changed By HSP90 Inhibitor In Quadriceps Of WT Mice GSE95602	0.505004	2.03301	0	0.0436217	0.915	0.1619	52	135	HSPH1;HSPA1B;TBX15;MRPS6;SLC5A3;P4HA1;PLEKHO2;SWT1;DSG2;CCT6A;DNAJA1;HEATR5A;TMEM33;CACYBP;HSPE1;JMJD6;SLC29A3;HMGN3;GSC;FKBP4;MGAT5B;AHSA2;ANKRD34A;DNAJB1;PHLDA1;PTGES3;CNPY4;CHORDC1;SHF;SERPINH1;UNC45B;SERINC3;STIP1;HSPB1;HSPA4L;PLEKHF2;HSPD1;GAS1;HSPA1A;CCT7;SOWAHA;SPHK2;HSP90AA1;CYBC1;FRG2F1;MBOAT7;CCT3;ST13;TRIB1;DLK2;DLL1;CD300C2	Genes Changed By HSP90 Inhibitor In Quadriceps Of WT Mice GSE95602__HDSigDB_Mouse_2021	Male_TYR_NAP_vs_Male_WT_Saline
RNAseq_Automatic_GEO_Signatures_Mouse_Up	Shortening Half-Life Ability Toxicity GSE122072 2	0.462586	2.03273	0	0.0118607	0.942	0.2227	119	240	LILRB4A;TGFBR2;SERPINA3N;SPP1;PDIA4;SDF2L1;COL3A1;HSPA5;POMP;CNN3;PDIA3;C1QB;TCN2;PDIA6;TMEM119;CLU;PLCD4;IGFBP2;CHIL1;ITGB5;HEXA;SLC14A1;GFAP;EDNRB;APOBEC1;PLA2G7;CCNG1;MSN;SDC4;PM20D1;HEXB;GAS6;CPQ;KDR;AQP4;SLC1A5;SULF1;ADGRE1;LPIN3;PRDX6;BMPR1B;C1QC;PLIN2;CMTM6;GM13394;COLEC12;HNRNPF;CLEC7A;ARPC1B;C3AR1;PDK4;SLC1A3;ME1;NEDD9;ATP1B3;PPCS;TMEM106C;TPM4;KRT18;GPR65;CCL3;DEPDC7;RHOD;TNFRSF19;SLC2A…	Shortening Half-Life Ability Toxicity GSE122072 2__RNAseq_Automatic_GEO_Signatures_Mouse_Up	Male_TYR_Saline_vs_Male_WT_Saline
HDSigDB_Mouse_2021	Cortex RNA M7 Module (Black) PMID26900923	0.53528	2.03248	0	0.00392576	0.76	0.2384	64	115	OTUD7B;SH3TC2;NKAIN1;SERPINA3N;ANLN;NIPAL4;PARP4;TMC3;TMCC3;POLR2A;AIM2;PLEKHB1;TRF;CHDH;MARCHF8;ERMN;PRR5L;PRKCQ;TMEM98;TRIM36;TTYH2;WIPF1;OXSR1;GLTP;SLC45A3;NPC1;SEPTIN4;AIF1L;CLDN14;LPAR1;ENPP6;SLC44A1;SSPO;SHTN1;ATP10B;GJB1;PLXNB3;ATG9B;ARHGEF10;KLHL5;PPP2R3A;CNP;TMEM88B;PLLP;RFFL;ZFP488;PSAT1;EFNB3;CARNS1;HHIP;TMPRSS5;RCBTB1;MOG;PTPDC1;RNF122;CD82;EVI2A;TJP2;PLEKHH1;MBOAT1;S1PR5;MAG;KIF13A;I…	Cortex RNA M7 Module (Black) PMID26900923__HDSigDB_Mouse_2021	Female_TYR_NAP_vs_Female_WT_Saline
Tabula_Sapiens	Lung-smooth Muscle Cell	0.531392	2.03145	0	0.0120202	0.945	0.3343	66	96	ND2;TPT1;COX3;RPL30;CST3;FTH1;RPL13A;CD63;RPL37;TIMP3;RPS19;PTMA;LGALS1;RPS28;RPS16;RPL9;ND4;RPL41;MGP;RPL18A;RPS9;CYTB;HSP90AA1;RPS15;RPS29;HSP90AB1;MYL9;IER2;COX1;JUN;THBS1;COX2;RPL32;RPL21;B2M;RPL36;RPL34;TMSB4X;CALD1;ND1;RPS11;UBA52;RPS24;EEF1A1;RPS13;RPL35;RPL39;RPS8;RPLP1;RPS15A;RPL15;RPS7;RPS3;TIMP1;RPL6;RPL19;RPS18;RPLP2;RPL12;FOS;EIF1;RPL28;MYL6;RPL18;RPL23A;RPS27	Lung-smooth Muscle Cell__Tabula_Sapiens	Male_TYR_Saline_vs_Male_WT_Saline
Rummagene_signatures	PMC3305585-1477-5956-10-11-S3.XLS-Up-Down Regulated-UP-REGULATED Up	0.705479	2.03121	0	0.0449516	0.922	0.0962	11	22	MPP2;HSP90B1;HSPA5;TRAP1;CIP2A;EEIG2;PPP1CC;HSPD1;ANXA6;PRDX6;TUBB2A	PMC3305585-1477-5956-10-11-S3.XLS-Up-Down Regulated-UP-REGULATED Up__Rummagene_signatures	Male_TYR_NAP_vs_Male_WT_Saline
RNAseq_Automatic_GEO_Signatures_Mouse_Up	Transcriptome-Wide Circular Dynamic Adipogenesis GSE118762 1	0.464649	2.03108	0	0.0120444	0.947	0.2023	94	244	LILRB4A;SERPINH1;TGFBR2;SERPINA3N;SPP1;PLXNB2;HSPA5;MPEG1;CALR;LUM;C1QB;PCOLCE;COL1A2;PDIA6;C5AR1;CCL9;CSF1R;PLEKHO2;C1QA;IGFBP5;HEXA;HSP90B1;EDNRB;PLTP;FTH1;LIPA;TUBA1C;NCKAP1L;RAB8B;DAB2;COL6A2;DDR2;OLFML3;SPARC;COL1A1;ADGRE1;ABCG1;CYP2F2;C1QC;PLIN2;FN1;IQGAP1;SVEP1;MYO1F;STAB1;PLD4;CYBA;ARPC1B;ADAM8;C3AR1;RASSF2;GRN;PRRX1;ACE;CLEC10A;ITGAM;CFP;HSPA8;FTL1;C3;AXL;RNASE4;MS4A6B;EMILIN2;CTSD;CTSC;…	Transcriptome-Wide Circular Dynamic Adipogenesis GSE118762 1__RNAseq_Automatic_GEO_Signatures_Mouse_Up	Male_TYR_Saline_vs_Male_WT_Saline
Enrichr_Submissions_TF-Gene_Coocurrence	PRDM10	0.483899	2.03095	0	0.00397292	0.766	0.229	145	294	ADNP;AGO2;DUSP5;BAZ1A;MAST4;CIT;MGA;NDST1;CEP350;FASN;MKI67;MTSS1;HIPK2;LDLR;LCOR;TNS3;CBL;KMT2C;SPRED2;MAGI1;PRDM2;KCNMA1;BRD2;TET3;KLF10;DLC1;DNMT3A;GSE1;ARID5B;PCDHB16;KMT2A;ARHGAP26;ATP2B4;PBRM1;TNKS;SYNE2;TENM4;DST;NDRG1;ASXL2;ZEB2;NAV2;SVIL;SERPINB8;TNRC18;USP24;RREB1;BPTF;PSD3;AURKB;FGFR1;WDFY3;ATAD2B;ELMO1;KIF1B;ELOVL6;ST3GAL1;RERE;BHLHE40;PKN1;SORBS1;APC;AAK1;HDAC9;PIGU;LRP8;LPAR1;TCF4;N…	PRDM10__Enrichr_Submissions_TF-Gene_Coocurrence	Female_TYR_NAP_vs_Female_WT_Saline
Genes_Associated_with_NIH_Grants	R01GM075061	0.744899	2.03079	0	0.0120343	0.947	0.128	10	17	DNAJB11;HYOU1;STIP1;DNAJB1;SLC12A3;HSPA1A;HSPA4;HSP90AA1;HSPA8;FKBP8	R01GM075061__Genes_Associated_with_NIH_Grants	Male_TYR_Saline_vs_Male_WT_Saline
RNAseq_Automatic_GEO_Signatures_Human_Up	Developing Telencephalon Heat Neuropsychiatric GSE53667 1	0.483638	2.03054	0	0.0120632	0.947	0.2337	88	180	SERPINH1;CRYAB;SLC5A3;HSPH1;SOX8;SPR;OGN;HSPA1B;UNC119;DNAJB2;STIP1;PPARGC1B;MFSD2A;PLXNA1;NPAS4;ABHD3;PTGES3;SETD7;CLU;PLCD4;DNAJB1;PADI2;PTPRU;CACYBP;HSPA4L;DNASE1L2;HSPA1A;HSPB1;GAL3ST1;DNAJA4;CDH19;AHSA1;PRPF3;NDRG1;FKBP4;BAG3;LIG4;SELPLG;NR4A1;HSPA4;PNLDC1;CHORDC1;CDC42EP1;RYBP;NUP210L;VCL;KCTD14;CCDC88B;SIX4;PTAR1;HSP90AA1;LGR4;MEF2B;JMJD6;PGF;ENGASE;FGF11;ITGA10;HSP90AB1;SHE;CASP9;SLC8A3;K…	Developing Telencephalon Heat Neuropsychiatric GSE53667 1__RNAseq_Automatic_GEO_Signatures_Human_Up	Male_TYR_Saline_vs_Male_WT_Saline
Enrichr_Submissions_TF-Gene_Coocurrence	POGZ	0.482627	2.03038	0	0.00398565	0.77	0.2285	135	295	ADNP;AGO2;MGA;SMARCC2;ENAH;ANKRD11;TRIP12;TARDBP;SETD5;DIP2A;LCOR;NINL;KMT2C;DICER1;CBX5;GNAS;UBAP2L;KDM2A;KMT2E;CHD4;PRDM2;BRD2;POLR2A;PHF21A;DNMT3A;GSE1;FUBP1;KDM6B;RBM25;KMT2A;MAP1B;UBR5;PBRM1;GRIN2B;DVL3;DST;BIRC6;ILF3;SCN2A;HNRNPA1;MYO9B;NAV2;PPM1D;CTNND1;MYT1L;RREB1;BPTF;BCL9;AURKB;MDM4;AGO1;WDFY3;PRRC2C;RFX7;NASP;MBD5;TAF4;AFF4;NUMA1;STXBP1;RERE;MBNL1;BHLHE40;PKN1;AHDC1;PIGU;SMARCC1;MYH9;T…	POGZ__Enrichr_Submissions_TF-Gene_Coocurrence	Female_TYR_NAP_vs_Female_WT_Saline
Rummagene_transcription_factors	PMC5811220-NIHMS939330-supplement-Supplemental Table 4.xlsx-mTOR Repressed AA mRNAs txt-mTOR-repressed mRNAs With Functions In AA Metabolism And Transport MSIGDB M11769 M19056 M456 TEAD1	0.551306	2.02995	0	0.0121797	0.948	0.0965	28	74	PDIA4;DNAJB11;SDF2L1;DNAJC3;EDEM1;CREB3L2;HSPA5;XBP1;GFPT1;HYOU1;CALR;PREB;SLC7A11;PDIA3;ATF4;SEC62;PDIA6;SLC38A2;HSP90B1;SELENOK;ALDH1L2;SLC1A5;SEL1L;HERPUD1;SLC1A3;GPT2;SEC61G;STT3B	PMC5811220-NIHMS939330-supplement-Supplemental Table 4.xlsx-mTOR Repressed AA mRNAs txt-mTOR-repressed mRNAs With Functions In AA Metabolism And Transport MSIGDB M11769 M19056 M456 TEAD1__Rummagene_transcription_factors	Male_TYR_Saline_vs_Male_WT_Saline
RNAseq_Automatic_GEO_Signatures_Mouse_Up	Metabolic Regulation Histone Lactylation GSE115354 1	0.488418	2.02981	0	0.00397661	0.773	0.2347	116	236	FOXK1;NUMB;AGO2;MEX3D;HIPK2;LASP1;SMAD7;DNM2;MEN1;PHF13;SETD5;RUNX1;NACC1;CCNT1;APBB2;GSE1;ZBTB7B;KDM6B;GOLGA4;NYAP1;CRTC2;PLEKHM3;RAPGEF1;ZFP703;MGAT4B;SCAF1;DYNC2H1;PLBD2;ZFP609;BCORL1;ABCC5;SLC45A3;COL5A1;AGPAT1;BASP1;MIDN;TMEM63A;ZFP143;DCLRE1B;NPEPPS;NOL4L;TRAK1;STXBP1;COL18A1;ZBTB43;SNTB2;AHDC1;LAMC1;SBNO1;FAM171A2;NFAT5;ZC3H3;GPI1;PIAS4;BMP2K;PER1;ASB1;MICALL1;R3HDM1;NOTCH4;ARF6;BRAT1;PPP1…	Metabolic Regulation Histone Lactylation GSE115354 1__RNAseq_Automatic_GEO_Signatures_Mouse_Up	Female_TYR_NAP_vs_Female_WT_Saline
Tabula_Sapiens	Skin-stromal Cell	0.541275	2.0293	0	0.0123158	0.952	0.3082	56	89	CCL20;ND2;TPT1;COX3;RPL30;FTH1;RPL37;CEBPB;COL6A2;RPS19;PTMA;G0S2;IL6;RPL26;RPS28;RPS16;RPL9;SOD2;SERPINE2;ND4;RPL41;RPL18A;CYTB;RPS15;RPS29;HSP90AB1;COX1;COX2;NFKBIA;RPL32;RPL21;B2M;RPL36;RPL34;ND1;RPS25;RPS24;EEF1A1;APOD;RPS13;RPL35;RPL39;RPS8;RPS21;RPLP1;RPS15A;RPL15;RPS7;RPS3;TIMP1;CXCL1;RPL6;RPL19;RPS18;RPLP2;RPL12	Skin-stromal Cell__Tabula_Sapiens	Male_TYR_Saline_vs_Male_WT_Saline
Genes_Associated_with_NIH_Grants	R01HD036822	0.738445	2.02875	0	0.0123158	0.954	0.1857	14	20	ENG;PTPRU;NPHS1;PARD3;TIMP3;FLT1;PGF;LYVE1;IL6ST;PDPN;ADAM17;AGTR2;SOCS3;VEGFA	R01HD036822__Genes_Associated_with_NIH_Grants	Male_TYR_Saline_vs_Male_WT_Saline
DSigDB	monorden HL60 UP	0.639743	2.02872	0	0.0122902	0.955	0.1436	22	39	SERPINH1;HSPH1;HSPA1B;STIP1;ABHD3;P4HA2;DNAJB1;CACYBP;HSPA4L;HSPA1A;HSPB1;AHSA1;FKBP4;BAG3;DNAJA1;CHORDC1;PLOD1;HSP90AA1;HSPA8;ENGASE;HSP90AB1;SNAP23	monorden HL60 UP__DSigDB	Male_TYR_Saline_vs_Male_WT_Saline
Rummagene_transcription_factors	PMC4954754-elife-15550-fig3-data1.xlsx-Geneset mRNA ATF6-Gene ATF6	0.666984	2.02871	0	0.0451741	0.931	0.1016	13	30	PDIA4;DNAJB11;MANF;PDIA6;HSPA5;CRELD2;HYOU1;CALR;TMEM50B;SLC39A14;SEL1L;UGDH;MIS12	PMC4954754-elife-15550-fig3-data1.xlsx-Geneset mRNA ATF6-Gene ATF6__Rummagene_transcription_factors	Male_TYR_NAP_vs_Male_WT_Saline
Rummagene_transcription_factors	PMC4954754-elife-15550-fig3-data1.xlsx-Geneset Proteomics ATF6-Unnamed 0 ATF6	0.666984	2.02871	0	0.0451741	0.931	0.1016	13	30	PDIA4;DNAJB11;MANF;PDIA6;HSPA5;CRELD2;HYOU1;CALR;TMEM50B;SLC39A14;SEL1L;UGDH;MIS12	PMC4954754-elife-15550-fig3-data1.xlsx-Geneset Proteomics ATF6-Unnamed 0 ATF6__Rummagene_transcription_factors	Male_TYR_NAP_vs_Male_WT_Saline
Enrichr_Submissions_TF-Gene_Coocurrence	FOXF2	0.45437	2.02868	0	0.0122614	0.955	0.1958	122	292	TBX15;CRYAB;TNFAIP3;MSX1;SPP1;COL3A1;GAS1;EPAS1;LOXL1;SEMA3C;LIF;LUM;COL1A2;FGFR1;FOXC2;OSER1;VCAM1;COL18A1;THBD;IGFBP5;PLAU;IGFBP3;NRP2;DLC1;EDNRB;SOX17;NRP1;CXCL12;S1PR1;NCOA3;EDNRA;PTX3;TBX3;ADGRA2;DAB2;COL6A2;DDR2;GATA6;CXCL14;SPARC;KDR;COL1A1;SULF1;STC1;EBF3;TIMP3;PHLDA1;TMEM100;FN1;GREM1;IL6;COLEC12;ALDH1A3;SOX7;LAMB1;CAVIN2;FOXD1;PRRX1;RGS2;F3;SERPINE2;EBF2;MSX2;SOX9;DDIT4;MGP;SIX1;SMAD6;D…	FOXF2__Enrichr_Submissions_TF-Gene_Coocurrence	Male_TYR_Saline_vs_Male_WT_Saline
RNAseq_Automatic_GEO_Signatures_Mouse_Down	Precursor Hippocampus Subventricular Zone GSE123961 1	0.466607	2.02864	0	0.0122328	0.955	0.189	105	244	ABCA8A;SPP1;LCAT;SLC12A4;SLC7A11;SEMA3C;PRELP;SLCO1C1;PAQR8;MFSD2A;ISLR;TCN2;ADORA1;SPRY4;FGFR1;CNN2;CPT1A;ATP1A2;ANXA6;TEC;ECM2;SLC14A1;PDXK;PADI2;ITM2A;GFAP;NCKAP5;NRP1;CXCL12;PLA2G7;MMD2;CD63;MFGE8;CCRL2;PTTG1IP;CASQ2;RGS5;CPQ;EMCN;LSAMP;SPARC;GAA;VWA5A;IL34;CD164;TIMP3;CALCRL;SLC19A1;AGTRAP;PHLDA1;ITIH5;SLC6A20A;CNR1;TMEM100;LHFPL2;FUCA2;PTPRG;KCNJ10;GATM;FERMT2;LAMB1;BTD;GLMP;SLC1A3;SLC16A4;…	Precursor Hippocampus Subventricular Zone GSE123961 1__RNAseq_Automatic_GEO_Signatures_Mouse_Down	Male_TYR_Saline_vs_Male_WT_Saline
HDSigDB_Mouse_2021	Genes Up-Regulated In iSPNs Of R6/2 Vs WT PMID32681824	0.489186	2.02793	0	0.00404129	0.779	0.2382	124	264	TNR;TENM1;PPM1H;CNTN6;ENAH;CPEB3;TRIP12;NSUN7;CEP164;POU6F2;CFAP54;RALGAPA1;GNAS;MAGI1;POLR2A;CACNG7;TMEM178B;ZFP804A;DLC1;ARIH1;ARID5B;ITCH;ZFP804B;PCDH15;ARHGAP26;MID1;CCDC88A;SOBP;SOS2;EHBP1;MAGI2;XKR4;SNRNP70;RSRC1;ATXN7;DYNC1I1;EXOC6B;MLIP;WDFY3;ATAD2B;GABRB1;PRRC2C;CDH12;NDST3;MBD5;STXBP5L;AGBL4;CCSER1;APC;CCDC85A;CDK14;NXPE4;LIMS1;TCF4;BTBD9;BBX;CLASP2;ZC3H12B;RTN3;TNRC6B;SHANK2;LPP;SSH2;S…	Genes Up-Regulated In iSPNs Of R6/2 Vs WT PMID32681824__HDSigDB_Mouse_2021	Female_TYR_NAP_vs_Female_WT_Saline
Disease_Perturbations_from_GEO_down	multiple sclerosis DOID-2377 human GSE38010 sample 738	0.463978	2.02761	0	0.0123586	0.956	0.2681	134	252	CRYAB;SPP1;SOX8;HSPA1B;HADHB;FGF1;PNRC1;PAQR8;DENND5A;TPT1;NDRG2;PTGES3;ERMN;CSF1R;TMBIM6;PHLPP1;TJP2;RPL30;GFAP;FTH1;RPL13A;HSPB8;JAM3;PHC2;LIPA;TUBA1C;CD63;HSPA1A;ZCCHC24;PTTG1IP;DAAM2;SPARC;PTGDS;NDRG1;CSRP1;RPS19;PRDX6;PLXNB1;CX3CR1;PTMA;LGALS1;SLAIN1;CAPN3;GATM;DNER;ERBB3;RASSF2;RPS16;MYRF;ELOVL1;PREX1;PCBP4;GLTP;BIN1;TMEM59;RPL41;NPC2;RPS9;MAL;SCARB2;C3;PLEKHB1;MYLK;MOBP;TALDO1;TUBA1B;USP54…	multiple sclerosis DOID-2377 human GSE38010 sample 738__Disease_Perturbations_from_GEO_down	Male_TYR_Saline_vs_Male_WT_Saline
DSigDB	monorden PC3 UP	0.672124	2.02749	0	0.0456371	0.936	0.0968	15	29	HSPH1;HSPA1B;P4HA2;DNAJA1;HSPB8;CACYBP;FKBP4;DNAJB1;CHORDC1;SERPINH1;CLU;HSPB1;HSPA4L;HSPA1A;PDZD2	monorden PC3 UP__DSigDB	Male_TYR_NAP_vs_Male_WT_Saline
Allen_Brain_Atlas_up	Ventral posterior complex of the thalamus	0.476543	2.02691	0	0.0194224	0.908	0.2033	108	262	CIT;ELMO1;GPR12;CACNG5;GDPD5;GABRA4;IYD;HEG1;GRM1;FAM110B;SRGAP1;CACNA1C;CLMN;PDE7B;NRL;RAPH1;VAV3;CHRNA4;ENAH;MYO1B;APBB2;FHDC1;TPD52L1;TLN2;SCUBE2;INPP5A;CCM2;PRKCH;TRPC3;KDM3B;IAH1;SYNJ2;CDYL;HRH3;SHISA6;FUNDC2;TCF7L2;RORB;PLEKHG1;NCEH1;TMEM163;CACNB2;SLC25A41;AGFG1;SHANK3;GDF11;PTPN3;TMEM131;CHST8;WNT3;GRIN2C;SECISBP2L;GADD45B;MYO5A;GGT7;GABRD;CLASP2;ADARB2;TSPAN9;ITGB3;PTPN4;RGS8;NR2F1;EXTL3…	Ventral posterior complex of the thalamus__Allen_Brain_Atlas_up	Female_TYR_Saline_vs_Female_WT_Saline
DSigDB	UNII-9XX54M675G CTD 00004634	0.57901	2.02679	0	0.04565	0.936	0.0904	23	62	CCL20;HSPH1;HSPA1B;XBP1;GADD45A;FBN2;DNAJA1;DNAJB2;ADM;COL1A2;IL1B;DNAJB1;CASP4;TXNRD1;SEMA4B;JUN;ATF4;CSRP1;CLU;HSPB1;HSPD1;HSPA1A;MAP2K4	UNII-9XX54M675G CTD 00004634__DSigDB	Male_TYR_NAP_vs_Male_WT_Saline
Gene_Perturbations_from_GEO_up	Il10 KO mouse GSE25095 sample 1539	0.466499	2.02635	0	0.0454049	0.936	0.1946	93	236	HSPH1;PDIA4;FKBP5;HSPA1B;MANF;AK3;P4HA1;PDIA6;SDF2L1;DNAJA1;HSPB8;TMEM33;CACYBP;MSLN;HSPE1;HSPA8;HYOU1;CD59A;MAX;IMMT;AHSA2;HSP90AB1;DNAJB1;DNAJA4;SEMA3C;NID2;KIT;MAGT1;CHORDC1;S1PR3;MAP3K6;FGFR3;ERRFI1;BPNT1;CLIP2;CSRP1;STIP1;FOXF1;TNFRSF25;HSPB1;HSPA4L;HSPD1;MLX;TRAK1;SLC19A3;CYTH3;COL4A5;UBFD1;SEL1L;KLF15;GLP1R;NOC3L;MYL1;MTMR4;ITGA8;SSR1;UGDH;HSPA1A;CCNG2;DNAJB9;SFN;CAP1;DDIT4;KDELR3;PLXNA1;C…	Il10 KO mouse GSE25095 sample 1539__Gene_Perturbations_from_GEO_up	Male_TYR_NAP_vs_Male_WT_Saline
Allen_Brain_Atlas_up	Bed nuclei of the stria terminalis, anterior division, oval nucleus	0.470815	2.02581	0	0.0196296	0.911	0.2337	117	264	PCDHGA9;CACNG4;ADCY5;GABRA4;KCNIP2;GALNT13;FAM110B;PDE7B;RASD2;GRM7;DGKB;GNAL;OPRK1;CNTNAP3;SPOCK3;PDE10A;ARPP19;RARB;CHMP3;XPA;RIC8B;PDYN;KCTD12;ARHGAP10;C2CD2L;ACY1;PRKCH;GPRIN3;HIRIP3;DTWD2;NFATC2;GNG7;PIK3C2B;PTPN5;PPP1R9A;HTR1B;GSG1L;CHRM4;SPEG;INF2;ECEL1;TBC1D8;ST8SIA3;CPNE5;CALB1;SHANK3;SLC25A27;ZSWIM6;TACR1;DRD1;RGS2;ACTN1;SYT6;RCN1;CPSF3;COL6A1;GABRD;TAB3;ZDHHC7;CACNA2D3;HPCA;TMOD1;SYNPR…	Bed nuclei of the stria terminalis, anterior division, oval nucleus__Allen_Brain_Atlas_up	Female_TYR_Saline_vs_Female_WT_Saline
RNAseq_Automatic_GEO_Signatures_Mouse_Down	Lh3 Vessels Hypertension-Induced Intracerebral GSE113151 1	0.467235	2.02538	0	0.0126253	0.958	0.1736	97	234	ABCA8A;IGDCC4;EMP2;BFSP2;HSPH1;LCAT;KL;KLHDC7A;TMEM229A;EXD2;ANKRD6;STIP1;PRELP;CCDC191;CLDN2;BTBD17;ABHD3;OLFM5;ADAMTSL5;LMAN2L;MMP15;RASGRP3;TGTP2;ERMN;PLCD4;ECM2;AHSA2;PHLPP1;ARHGEF19;NCKAP5;PLTP;PRLR;CACYBP;DZIP1;DNASE1L2;EFS;AMT;DDR2;TRA2A;UGT8A;EFR3B;RMND1;FKBP4;PSD2;LHFPL2;MYCBPAP;ALPL;SLAIN1;P2RX6;TNFRSF25;MYOC;RUNX1T1;ERBB3;DNAJA1;GID4;CROCC;SLC39A12;CHORDC1;HMBOX1;GDF11;BICD2;SLC7A10;AD…	Lh3 Vessels Hypertension-Induced Intracerebral GSE113151 1__RNAseq_Automatic_GEO_Signatures_Mouse_Down	Male_TYR_Saline_vs_Male_WT_Saline
MGI_Mammalian_Phenotype_2017	MP:0004780 abnormal surfactant secretion	0.774343	2.02524	0	0.0126224	0.959	0.1709	6	15	HSPA5;EPAS1;PTGES3;ABCG1;CITED2;ABCA12	MP:0004780 abnormal surfactant secretion__MGI_Mammalian_Phenotype_2017	Male_TYR_Saline_vs_Male_WT_Saline
DisGeNET	AORTIC VALVE DISEASE 2	0.744299	2.02484	0	0.0126454	0.959	0.1166	7	17	TGFBR2;ENG;NOTCH1;GATA6;FN1;SMAD6;TGFB1	AORTIC VALVE DISEASE 2__DisGeNET	Male_TYR_Saline_vs_Male_WT_Saline
ARCHS4_IDG_Coexp	DGKH IDG kinase ARCHS4 coexpression	0.469309	2.02469	0	0.0198401	0.912	0.1757	100	250	CIT;ADCY5;RALGAPA1;GABRA4;GRM1;ZBTB37;VPS13B;CLMN;PDE7B;PCP4;ATP9B;DGKB;GNAL;STRIP2;SPTBN1;PDE10A;LRRC7;KCNMA1;ARPP19;BDP1;PLPPR4;CACNB4;PEAK1;ARHGAP32;GRIN2B;DGKI;HERC1;TRPC3;ATRNL1;CACNA1E;BIRC6;CAMK4;GNG7;KCTD8;SIPA1L1;PTPN5;TANC2;HELB;ATP2B1;RYR3;CDKL5;SLMAP;DOCK4;WDFY3;ST8SIA3;CALB1;KCNA1;DRD1;SPATA6L;CFAP54;STXBP5L;SMG1;CCDC122;PDE1B;SZT2;ARAP2;SECISBP2L;MYO5A;GRM5;RASAL2;GPR158;RGS8;VPS13C…	DGKH IDG kinase ARCHS4 coexpression__ARCHS4_IDG_Coexp	Female_TYR_Saline_vs_Female_WT_Saline
HDSigDB_Human_2021	Genes Up-Regulated In HD Markers In Human Caudate Nucleus (HG-U133B) E-AFMX-6	0.450935	2.02465	0	0.0126457	0.959	0.1967	131	315	LRP4;SLC5A3;LCAT;PAPSS2;PLXNB2;HSPA1B;HOMER3;PALLD;SLCO3A1;BCL6;DEPP1;ITPRID2;TMEM176B;WWTR1;C1QB;SRPX;KCNN2;ADGRA3;FGFR1;VCAM1;P4HA2;MATN2;CLU;NACC2;ECM2;C1QA;P2RX7;YAP1;TOB1;PLCE1;TOB2;TJP2;SLC14A1;EIF4EBP3;GFAP;BCL2;OSBPL11;UBXN7;PLTP;CXCL12;ENAH;PAK2;GMNN;HSPB8;SDC4;PLIN1;HSPA1A;HSPB1;HEPH;TST;COL6A2;ZCCHC24;DDR2;H2AC6;TRA2A;ASCL1;CDH19;TNPO1;SPARC;HDAC1;PLOD2;AQP4;MTHFD2;SULF1;APLNR;WLS;CSRP…	Genes Up-Regulated In HD Markers In Human Caudate Nucleus (HG-U133B) E-AFMX-6__HDSigDB_Human_2021	Male_TYR_Saline_vs_Male_WT_Saline
RNAseq_Automatic_GEO_Signatures_Mouse_Up	Trypanosoma Cruzi Modulation Strains GSE132132 2	0.459555	2.02437	0	0.0126941	0.959	0.2284	111	244	TEAD1;SLC12A4;CREB3L2;PLXNB2;PALLD;BCL6;RUSC2;EPAS1;MIDN;MPEG1;SF3A1;TMEM94;SIPA1L2;SBK1;ZNRF1;PLXNA1;PARM1;SPHK2;RPTOR;SLC38A2;MMP15;LPIN1;IRF2BP2;ITGA5;TOB2;DUSP7;WDR81;HDAC4;TBC1D4;TBX3;GYS1;GAA;SLC29A3;IRGQ;ABCG1;SEL1L;BAG3;PPARD;PHLDA1;SLC25A22;HK2;FN1;SVEP1;ULK1;SLC41A1;PLCG2;NPC1;RNPEP;SAFB;KLF13;GRN;PREX1;LARP1;SLC45A4;PHACTR4;ZMIZ1;VCL;IRF2BPL;UPF1;DOCK8;CLUH;UBR4;PDCD6IP;SMARCA4;MYLK;IN…	Trypanosoma Cruzi Modulation Strains GSE132132 2__RNAseq_Automatic_GEO_Signatures_Mouse_Up	Male_TYR_Saline_vs_Male_WT_Saline
RNAseq_Automatic_GEO_Signatures_Mouse_Down	Medial Prefrontal Cortex Germ-Free GSE75816 2	0.466604	2.02407	0	0.046508	0.946	0.2271	107	232	TNFRSF14;THSD4;LAG3;ASGR1;COL6A2;ABCA9;SH3RF3;MYO1H;WNT7B;OGN;COL3A1;TPM3;PPM1H;FOXC2;YPEL1;KRT73;COL1A2;C1QB;ADGRE1;CRYM;TUBA1C;GM3512;C1QA;CAPSL;HEXA;ITIH2;CDH13;MBOAT1;HS3ST3A1;WNT7A;SERPINH1;HEXB;GALM;C1QC;SLC7A11;BHLHE22;DPYSL5;ISLR;ALDH1A2;CADM1;HS3ST3B1;PLA2G7;STK4;HOPX;SLC13A4;ST7;TUBB2A;SOWAHA;FGF17;SIX1;GJB6;SLC22A6;COL5A2;IFI27L2A;RPSA;GPR182;GM12751;RUNX1T1;LPCAT2;THBD;SP8;SLC6A13;SEM…	Medial Prefrontal Cortex Germ-Free GSE75816 2__RNAseq_Automatic_GEO_Signatures_Mouse_Down	Male_TYR_NAP_vs_Male_WT_Saline
Enrichr_Submissions_TF-Gene_Coocurrence	TEAD3	0.453684	2.02399	0	0.0127233	0.959	0.1875	118	294	SERPINH1;TEAD1;EMP2;PRKCSH;NFIA;PLXNB2;PALLD;HSPG2;BCL6;GADD45G;EPAS1;LOXL1;SEMA3C;WWTR1;CAPN2;ERRFI1;FGFR1;GADD45A;CNN2;DUSP5;TRAF3;NOTCH1;TNS3;CLU;COL18A1;IGFBP5;ITGA5;YAP1;IGFBP3;ITGB5;NRP2;DLC1;CXCL12;NCOA3;GPC1;SDC4;HSPB1;CEBPB;MFGE8;COL6A2;SLC2A1;DDR2;IRS1;CARD10;SPARC;COL1A1;SLC1A5;FZD2;EFNA2;NDRG1;MYH9;TIMP3;CSRP1;CEBPA;ZFP36L1;PHLDA1;PLXNB1;FGFR2;FN1;LGALS1;NFIB;NR4A1;JUNB;TGIF1;CREB3L1;…	TEAD3__Enrichr_Submissions_TF-Gene_Coocurrence	Male_TYR_Saline_vs_Male_WT_Saline
BioPlanet_2019	Syndecan 4 pathway	0.641022	2.02382	0	0.0127425	0.959	0.1677	15	31	FZD7;FGFR1;ITGA5;CXCL12;SDC4;FN1;DNM2;MDK;LAMA3;ITGB1;CXCR4;LAMA1;TNC;PLG;THBS1	Syndecan 4 pathway__BioPlanet_2019	Male_TYR_Saline_vs_Male_WT_Saline
Enrichr_Submissions_TF-Gene_Coocurrence	GON4L	0.480748	2.02374	0	0.00425675	0.803	0.2052	128	292	HERC2;AGO2;MGA;CEP350;GOLGB1;ANKRD11;TRIP12;SETD5;LCOR;NAV1;KMT2C;DICER1;GNAS;UBAP2L;KMT2E;CHD4;PRDM2;BRD2;KIF21B;POLR2A;GSE1;FUBP1;GOLGA4;RBM25;NCOA1;RIF1;KMT2A;ATP2B4;UBR5;SYNE2;GLG1;DST;BIRC6;EIF4G1;MYO9B;NAV2;SVIL;MDN1;LRP6;USP24;RREB1;BPTF;AFDN;WDFY3;PRRC2C;KIF1B;PHF3;THOC2;BCL9L;NUMA1;RERE;MBNL1;BHLHE40;PKN1;ZZEF1;PIGU;CLASP1;SMARCC1;MYH9;NFAT5;NLRP6;SPEN;KDM5B;DDR2;TNRC6B;TNRC6A;DOCK9;PHC3…	GON4L__Enrichr_Submissions_TF-Gene_Coocurrence	Female_TYR_NAP_vs_Female_WT_Saline
Allen_Brain_Atlas_up	lateral (parvicellular) part of MD	0.472838	2.02361	0	0.0201843	0.916	0.1589	91	258	CIT;ELMO1;GPR12;RIMS2;CACNG5;GDPD5;GABRA4;GRM1;FAM110B;SRGAP1;CACNA1C;CLMN;PDE7B;PCP4;OPRM1;CHRNA4;MYO1B;GRID2IP;APBB2;FHDC1;TLN2;DHX35;INPP5A;TRPM6;PRKCH;GPR151;TRPC3;RABEPK;IAH1;KCNJ12;HRH3;SNTB1;TCF7L2;RHBDD3;RORB;PLEKHG1;TMEM163;ATP11A;AGFG1;RAB3C;GDF11;PTPN3;HIP1R;MYO5C;COL2A1;CHST8;MOSPD2;SECISBP2L;GABRD;ADARB2;APOL6;EPHA8;PTPN4;EXTL3;GBE1;IRF8;SYT9;RAMP3;MYO3B;L1CAM;SLC29A1;PCSK9;SETD7;ADA…	lateral (parvicellular) part of MD__Allen_Brain_Atlas_up	Female_TYR_Saline_vs_Female_WT_Saline
GTEx_Tissues_V8_2023	Brain - Spinal Cord (Cervical C-1) Male 70-79 Up	0.552014	2.0223	0	0.00428954	0.811	0.2556	54	93	MYRF;DPYSL5;CNTNAP4;MAP7;ABCA2;SYNJ2;SIRT2;ANLN;FA2H;TMEM151A;PLEKHB1;MARCKSL1;MBP;FGFR2;RAPGEF5;ERMN;NKX2-2;NKX6-2;RASSF2;PLP1;PACS2;PIP4K2A;CNTN2;MOBP;SLAIN1;TUBA1A;SEMA4D;ENPP6;SLC44A1;CTNNA3;NKAIN2;CMTM5;CNP;TMEM88B;LLGL1;GAL3ST1;APLP1;CARNS1;CDK18;MOG;MTURN;BACE1;TRAK2;EVI2A;PKP4;MOB3B;MAG;GPR62;TMEM144;PRRG1;RBM11;BCAS1;PAQR8;GPR151	Brain - Spinal Cord (Cervical C-1) Male 70-79 Up__GTEx_Tissues_V8_2023	Female_TYR_NAP_vs_Female_WT_Saline
Enrichr_Submissions_TF-Gene_Coocurrence	PLXNB1	0.453129	2.02228	0	0.013034	0.961	0.1868	116	291	LRP4;SERPINH1;EMP2;DST;PRKCSH;ISYNA1;PLXNB2;PALLD;FZD7;HSPG2;EPAS1;PLXNA1;ERRFI1;FGFR1;NDRG2;MMP15;NOTCH1;TNS3;CLU;COL18A1;MYO10;IGFBP2;SMO;IGFBP5;KANK1;RBP1;PLAU;ITGB5;NRP2;TJP2;DLC1;PTPRU;PLTP;NRP1;CXCL12;ENAH;NCOA3;GLUL;GPC1;SDC4;HSPB1;MFGE8;SLC2A1;DDR2;GAS6;SPARC;COL1A1;TRIM2;FZD2;EFNA2;NDRG1;RALGDS;TIMP3;CSRP1;ZFP36L1;CLMN;DOCK9;FGFR2;FN1;ANK3;NFIB;ABCA1;LAMB1;PCDH1;ERBB3;MRC2;KRT18;BCAM;SER…	PLXNB1__Enrichr_Submissions_TF-Gene_Coocurrence	Male_TYR_Saline_vs_Male_WT_Saline
DSigDB	Electrocorundum CTD 00005364	0.575721	2.02205	0	0.0130618	0.962	0.1951	26	55	SERPINH1;TGFBR2;SPP1;COL1A2;VCAM1;ITGA5;VEGFB;PHEX;COL1A1;FN1;ALPL;IL6;SCARB1;SP7;TGFB1;FLT1;COL15A1;ITGB1;IGF1;BMP2;ITGA1;BGN;JUN;COMP;VEGFA;BMP6	Electrocorundum CTD 00005364__DSigDB	Male_TYR_Saline_vs_Male_WT_Saline
Rare_Diseases_GeneRIF_ARCHS4_Predictions	Scholte syndrome	0.475168	2.02199	0	0.0130455	0.962	0.1911	76	189	SERPINH1;TEAD1;FNDC3B;COL3A1;PALLD;SPOCD1;LOXL1;SEMA3C;ISLR;PCOLCE;PARVA;COL1A2;FOXC2;SETD7;ECM2;CLIC4;IGFBP3;DLC1;EHD2;ADAMTS2;ADGRA2;DAB2;COL6A2;AFAP1;GALNT10;DDR2;GAS6;COPZ2;ALDH1L2;SPARC;PLOD2;COL1A1;PCDHGB5;FN1;SVEP1;LGALS1;GREM1;FERMT2;CREB3L1;LAMB1;LIMA1;SNTB2;MRC2;PRRX1;TRIO;TPM4;CTIF;EVC;MRGPRF;ITGBL1;ADAMTSL1;LAMC1;SYNJ2;COL8A1;NID1;MYLK;ITGB1;SRPX2;STC2;PTGIS;MYL9;COL5A2;COL6A3;USP53;L…	Scholte syndrome__Rare_Diseases_GeneRIF_ARCHS4_Predictions	Male_TYR_Saline_vs_Male_WT_Saline
ARCHS4_Kinases_Coexp	NLK human kinase ARCHS4 coexpression	0.483081	2.02119	0	0.0043498	0.821	0.2435	145	280	RIMS1;GRAMD1B;CLIP3;MAPT;CIT;STX1B;TUBB4A;WASF3;GNAO1;NRXN2;SRCIN1;TPPP;CPEB3;ADGRL1;HIPK2;GAS7;SYNGR1;SHANK1;TMEM151A;NECAB1;CACNG7;KIF1A;LONRF2;GABBR2;MBP;PNMA2;NYAP1;ARNT2;RAPGEF5;RCAN2;PHF24;SYN1;MYO5A;DLG2;PLP1;ARHGAP35;SCN2A;TMEM151B;KIF5A;ATRNL1;SLC6A7;HTR5A;PACSIN1;SCAMP5;PSD3;KALRN;PIP4K2B;VAMP2;KIF1B;CADPS2;STXBP5L;SCN8A;RASGRF2;SNAP91;STXBP1;FAIM2;SHC3;RAB6B;DIRAS1;NAPB;CASKIN1;EPS15;S…	NLK human kinase ARCHS4 coexpression__ARCHS4_Kinases_Coexp	Female_TYR_NAP_vs_Female_WT_Saline
RNAseq_Automatic_GEO_Signatures_Mouse_Down	Corepressor Ncor Hdac3 Hypothalamus GSE92450 1	0.473606	2.02048	0	0.0214498	0.925	0.2025	100	238	CIT;GPR12;GABRA4;GLUD1;IYD;L1TD1;GRM1;E2F1;FOXP1;ANLN;PDE7B;PCP4;FSCN1;RGS3;ERICH5;SPOCK3;ROBO2;NELL1;VAV3;PAKAP;FBXO32;PSTPIP2;TRPM6;TOX;CDK5R1;FREM3;PRKCH;GPR151;RGS4;1700019D03RIK;ATRNL1;SYNJ2;HRH3;SHISA6;SLC24A3;SNTB1;ZIC1;TCF7L2;RORB;PLEKHG1;ATP2B1;CPNE4;PCDHB10;CDKL5;GABBR1;RAB3C;CD247;SHANK3;PTPN3;KCND2;SLCO2B1;SECISBP2L;TTLL7;MAP6D1;GABRD;ADRB1;PTPN4;HSPH1;NR2F1;STXBP6;ADNP;NKD1;SYT9;EPHA…	Corepressor Ncor Hdac3 Hypothalamus GSE92450 1__RNAseq_Automatic_GEO_Signatures_Mouse_Down	Female_TYR_Saline_vs_Female_WT_Saline
Rummagene_signatures	PMC7892573-41467 2021 21365 MOESM16 ESM.xlsx-FigS16e-Genes In The ASTON MAJOR DEPRESSIVE DISORDER DN Gene Set Down	0.51757	2.02014	0	0.00442176	0.828	0.1807	68	151	MYRF;FAM53B;MAPT;ABCA2;SYNJ2;SRPK3;HTR4;DICER1;MAL;SOX10;ADIPOR2;BIN1;BRD2;CRYAB;CNOT9;FGFR2;ERBB3;MAPK8;NKX2-2;PLP1;PRKCQ;MTMR2;MYO9B;DYNC1LI2;CNTN2;NTRK2;DFFA;MOBP;CRYBG3;SCAMP5;TMEM63A;SS18;KIF1B;NPC1;AAK1;MCM7;MDC1;LRP8;LPAR1;JAM3;TMEM87A;BBX;MYO1E;PDE8A;PCBP2;DPH2;OLIG2;ARHGEF10;PPP2R3A;CNP;VAMP3;PLLP;LITAF;NFASC;CAPN3;PLAGL2;KIF13B;SEMA3C;APLP1;EFS;RNASE1;SF1;GOLGA2;STIP1;CDH19;SLC31A2;CDK1…	PMC7892573-41467 2021 21365 MOESM16 ESM.xlsx-FigS16e-Genes In The ASTON MAJOR DEPRESSIVE DISORDER DN Gene Set Down__Rummagene_signatures	Female_TYR_NAP_vs_Female_WT_Saline
Enrichr_Submissions_TF-Gene_Coocurrence	NR2C2	0.478592	2.01977	0	0.00444495	0.829	0.2052	132	294	ADNP;FOXK1;AGO2;MGA;CCNT2;ARID4A;CEP350;ANKRD11;TRIP12;HIPK2;NR1D2;SETD5;LCOR;RUNX1;CBL;KMT2C;DICER1;KMT2E;PRDM2;ATF2;POLR2A;RICTOR;NSD3;TET3;DLC1;ARID5B;NCOA1;RIF1;KMT2A;UBR5;PBRM1;TNKS;MYO5A;DST;BIRC6;ASXL2;ZEB2;LRP6;RREB1;BPTF;ATXN7;PSD3;AURKB;CELF2;MDM4;WDFY3;PRRC2C;KIF1B;PHF3;AFF4;RERE;MBNL1;BHLHE40;PKN1;APC;AAK1;BCL2L11;PIGU;SMARCC1;TCF4;SMAD2;SBNO1;NFAT5;NLRP6;SPEN;BBX;DDR2;TNRC6B;SOS1;TNR…	NR2C2__Enrichr_Submissions_TF-Gene_Coocurrence	Female_TYR_NAP_vs_Female_WT_Saline
Rare_Diseases_GeneRIF_ARCHS4_Predictions	Limbic encephalitis	0.497254	2.01959	0	0.00444912	0.829	0.2162	92	191	CLIP3;MAPT;STX1B;TUBB4A;GNAO1;NRXN2;SRCIN1;TPPP;PTPRD;GAS7;SYNGR1;KIF21B;CACNG7;KIF1A;PNMA2;NYAP1;ARNT2;PHF24;SYN1;DLG2;APBA2;SCN2A;TMEM151B;KIF5A;TUBB2A;PACSIN1;TTC9B;SCAMP5;TUBB3;KALRN;RAB3C;STMN2;VAMP2;KIF1B;ELAVL3;SNAP91;STXBP1;FAIM2;TUBA1A;RAB6B;NAPB;MAST1;PIANP;CLASP2;SYT1;RTN3;KCNJ9;SCN3B;SLC17A7;RPH3A;GRIN2A;B3GAT1;CDK5R2;BSN;DCLK1;NFASC;ANK2;NRXN1;KIF5C;PGM2L1;DNM1;DNAJC6;APLP1;ANKS1B;CH…	Limbic encephalitis__Rare_Diseases_GeneRIF_ARCHS4_Predictions	Female_TYR_NAP_vs_Female_WT_Saline
Enrichr_Libraries_Most_Popular_Genes	TargetScan microRNA 2017	0.543951	2.01949	0	0.00444698	0.829	0.1919	46	97	TENM1;ENAH;PGR;SH3TC2;ACVR2B;HIPK2;LCOR;CBX5;KCNMA1;GFRA1;RAB3B;NTRK2;CACNA1E;SOCS4;PSD3;KSR2;KIF1B;KCNN3;PTPN14;PRLR;AAK1;SHC3;SLC24A2;INO80D;TNRC6B;PHC3;LPP;SGCD;PDK3;FZD3;GRIN2A;FAXC;DCLK1;NFASC;DLGAP2;GPR26;SAMD12;POU2F1;SESTD1;DISC1;MECP2;DIDO1;NSD2;IGF1R;ATXN1;ASPH	TargetScan microRNA 2017__Enrichr_Libraries_Most_Popular_Genes	Female_TYR_NAP_vs_Female_WT_Saline
RNAseq_Automatic_GEO_Signatures_Mouse_Up	Entrainment Binds Higher Order GSE115244 6	0.459899	2.01941	0	0.0133969	0.968	0.2129	106	244	LILRB4A;TGFBR2;EDEM1;TRF;PLXNB2;SH3TC1;PDIA3;C1QB;GOLM1;CLEC5A;ADIPOR1;TNFRSF21;CCL9;IFNGR2;CSF1R;PTPN6;ITGB5;HEXA;CST3;PON3;FTH1;DOCK10;MERTK;SFT2D2;MSN;CAPZA1;HEXB;RAB8B;TLR12;OLFML3;SPARC;SLC29A3;ADGRE1;TLR2;CD164;WLS;C1QC;CX3CR1;LHFPL2;FUCA2;CMTM6;DNM2;CYBA;HNRNPF;CLEC7A;AMFR;ARPC1B;MCM3;C3AR1;GRN;CD48;SLC38A10;NCF4;SERPINE2;ANG;BTK;PLXDC2;ITGAM;CFH;SPPL2A;FTL1;TAPBP;PSMB8;UBC;CTSD;ASAH1;CCNI…	Entrainment Binds Higher Order GSE115244 6__RNAseq_Automatic_GEO_Signatures_Mouse_Up	Male_TYR_Saline_vs_Male_WT_Saline
RNAseq_Automatic_GEO_Signatures_Mouse_Up	Cortical Widespread Inflammation Gaa GSE134704 1	0.460783	2.01938	0	0.0133709	0.968	0.2195	113	240	LILRB4A;MAN2B2;SERPINA3N;TMEM176B;PREX2;MPEG1;LAG3;SLC7A11;C1QB;PAQR8;TCN2;SH3BGRL;CLEC5A;VCAM1;RORC;CPT1A;NWD1;RASAL3;C1QA;LIX1L;IGFBP5;RBP1;LONRF3;HEXA;SLC14A1;PADI2;GFAP;APOBEC1;CD63;HEXB;TST;KCNE1L;CXCL14;AQP4;PTGDS;ADGRE1;TIMP3;AGTRAP;BMPR1B;C1QC;LHFPL2;FUCA2;LGALS1;MYO1F;STAB1;CYBA;ARPC1B;ABCA1;C3AR1;SLC1A3;SH3PXD2B;CD48;SLC39A12;FMO1;MDK;HACD2;TMSB15L;SOX9;SPARCL1;NPC2;SERHL;LUZP2;SOWAHC;F…	Cortical Widespread Inflammation Gaa GSE134704 1__RNAseq_Automatic_GEO_Signatures_Mouse_Up	Male_TYR_Saline_vs_Male_WT_Saline
Drug_Perturbations_from_GEO_2014	rosiglitazone mus musculus gpl1261 gse11343 chdir up	0.485913	2.01936	0	0.013345	0.968	0.2128	78	171	ABCA8A;SERPINH1;TGFBR2;COL3A1;OGN;ABCA9;SEMA3C;PDIA3;SFRP5;LUM;C1QB;TCN2;PCOLCE;COL1A2;ITSN1;RAMP2;GADD45A;CLIC6;CCL9;IGFBP5;PTCH1;HEXA;HNRNPA1;CXCL12;FTH1;RPL13A;ATF5;CASQ2;GAS6;COL1A1;FZD2;PTGDS;OSTC;NDRG1;DOCK9;FN1;PTMA;ARPC1B;PIM3;CCL11;CP;DDIT4;ANK;ANTXR1;LAMC1;DCAF12;SCARA5;NID1;C3;AXL;FRMD4A;RNASE4;COL15A1;SLC44A1;WFDC17;LYZ2;COL5A2;CLDN1;NEFL;FOLR2;LCN2;HNRNPAB;MAN1A;THBS1;SMAD4;NFKBIA;KC…	rosiglitazone mus musculus gpl1261 gse11343 chdir up__Drug_Perturbations_from_GEO_2014	Male_TYR_Saline_vs_Male_WT_Saline
RNAseq_Automatic_GEO_Signatures_Mouse_Up	Analysis Contextual Fear Conditioning GSE63412 1	0.461722	2.01894	0	0.0133671	0.968	0.2011	102	235	GM9442;ARC;SOX8;GADD45G;IER5L;PNRC1;ERRFI1;GADD45A;DUSP5;CLIC6;IRF2BP2;AMH;LAT;DNAJB1;TOB1;TOB2;STK40;GDF9;DNASE1L2;DND1;CBX2;HSPB1;CCND3;SERTAD1;METTL7A1;EFNA2;BAG3;GM21992;ZFP35;CRYBB3;WFIKKN1;ZSCAN2;SAMD14;NR4A1;MSANTD1;PHF13;TNFRSF25;JUNB;TBC1D2;CLK1;ACKR3;MED20;PIM3;ZFP658;FRS3;STAC3;ARID5A;PRR32;CCDC117;CPT1B;EGFL8;SPRY1;TINCR;DOK3;REEP4;OTX2;DDIT4;INSM1;GPN2;MED11;GIMAP6;PPP1R3G;PLEKHF1;CF…	Analysis Contextual Fear Conditioning GSE63412 1__RNAseq_Automatic_GEO_Signatures_Mouse_Up	Male_TYR_Saline_vs_Male_WT_Saline
Enrichr_Submissions_TF-Gene_Coocurrence	DBX2	0.449674	2.01894	0	0.0133383	0.968	0.2012	126	294	LRP4;TBX15;TEAD1;MSX1;SOX8;NFIA;PREX2;POU3F3;SLC7A11;CDH20;SLCO1C1;DIO2;BTBD17;FGFR1;TUBB2B;FAM181B;NDRG2;OSER1;SOX21;VCAM1;MEGF10;ATP1A2;LIX1;ACSBG1;TMEFF2;IGFBP2;HOPX;DLC1;SLC14A1;PADI2;GFAP;EDNRB;MLC1;S1PR1;GLUL;PLA2G7;MMD2;SDC4;TBX3;WNT7B;DDR2;HEY2;NR2E1;ASCL1;CDH19;LSAMP;AQP4;OLIG2;SOX11;ROBO1;EBF3;TIMP3;BMPR1B;CNTFR;FGFR2;CRTAC1;NFIB;PPP1R3C;NTSR2;KCNJ10;IGSF11;ARHGEF26;ALX4;ATP1B2;RUNX1T1;…	DBX2__Enrichr_Submissions_TF-Gene_Coocurrence	Male_TYR_Saline_vs_Male_WT_Saline
DisGeNET	Wide spaced nipples	0.595564	2.01842	0	0.00450066	0.838	0.185	29	57	FGF8;KISS1;LZTR1;RIT1;CBL;SMS;ERCC6;B3GLCT;HNRNPK;SPRY4;RAF1;FRAS1;GNPTAB;PTPN11;SOS2;FGFR1;KISS1R;SOS1;PROKR2;IBA57;CPT2;CHST3;NRAS;CHD7;HS6ST1;RRAS;KAT6B;TACR3;IGF1R	Wide spaced nipples__DisGeNET	Female_TYR_NAP_vs_Female_WT_Saline
Allen_Brain_Atlas_up	ethmoid nucleus	0.470679	2.01816	0	0.0222774	0.935	0.2189	108	260	CACNG4;CIT;ELMO1;GPR12;RIMS2;CACNG5;ZCCHC7;GDPD5;GABRA4;DIXDC1;GRM1;FAM110B;SRGAP1;CACNA1C;CLMN;NRL;SPICE1;SPOCK3;VAV3;CHRNA4;MYO1B;GRID2IP;SLITRK3;SYTL3;SCUBE2;DHX35;INPP5A;PRKCH;KDM3B;SYNJ2;SLC44A2;CDYL;HRH3;SHISA6;TCF7L2;CLDN22;PLEKHG1;TMEM163;CDKL5;CACNB2;AGFG1;SHANK3;GDF11;PTPN3;TMEM131;RBM6;SYT7;SECISBP2L;GABRD;ADARB2;EPHA8;PTPN4;RGS8;F2RL2;KNTC1;NKD1;SYT9;RAMP3;CAMK2D;L1CAM;SLC29A1;SLC25A3…	ethmoid nucleus__Allen_Brain_Atlas_up	Female_TYR_Saline_vs_Female_WT_Saline
HDSigDB_Human_2021	Tan Module Eigengene Expression Profile Across Striatal Astrocytes Of R6/2 And Q175 Mice PMID31619545	0.454385	2.01794	0	0.0221927	0.938	0.1878	134	366	PCDHGA9;CACNG4;TENM4;RIMBP3;FOXP1;MSL1;CACNA1C;GRM7;GNAL;LRRTM3;SEMA3A;HMGCLL1;DAPK1;ABLIM2;TMEM94;ANKRD34A;DLGAP2;LRRC7;KCNMA1;GRID1;FGF14;JPH1;CACNB4;CNTN5;MYH10;KBTBD12;TLN2;GAREM1;RIC8B;DACH1;ARHGAP32;GRIN2B;MTCL1;CLVS1;DGKI;C2CD2L;CLIP4;HIRIP3;SCRN1;CACNA1E;SCN2A;NFATC2;GUCY1A1;EPB41L3;SIPA1L1;FOXK1;PPP1R9A;PDE8B;SLIT3;RNF150;TERB1;HTR1B;TCF7;PRKCA;PLPPR1;PTPRN2;SYNGAP1;CDYL2;NEDD4L;CACNA2D2…	Tan Module Eigengene Expression Profile Across Striatal Astrocytes Of R6/2 And Q175 Mice PMID31619545__HDSigDB_Human_2021	Female_TYR_Saline_vs_Female_WT_Saline
Allen_Brain_Atlas_up	ventral lateral nucleus	0.470777	2.01786	0	0.022065	0.939	0.1577	92	259	CIT;GPR12;CACNG5;GDPD5;GABRA4;IYD;GRM1;FAM110B;CACNA1C;CLMN;PDE7B;NRL;NHLH2;CHRNA4;MYO1B;GRID2IP;VSIG8;APBB2;FHDC1;TPD52L1;TLN2;INPP5A;TRPM6;CLVS1;CCM2;HOMER2;PRKCH;TRPC3;IAH1;PROM2;SYNJ2;CDYL;KCNJ12;HRH3;FANCL;TCF7L2;MYBPH;RORB;PLEKHG1;TMEM163;GDF11;PTPN3;TMEM131;SYT6;COL2A1;CHST8;MOSPD2;WNT3;SECISBP2L;GABRD;ADARB2;SH3KBP1;TSPAN9;PTPN4;NR2F1;EXTL3;GBE1;NKD1;SYT9;RAMP3;TGDS;L1CAM;SLC29A1;SLC25A37…	ventral lateral nucleus__Allen_Brain_Atlas_up	Female_TYR_Saline_vs_Female_WT_Saline
RNAseq_Automatic_GEO_Signatures_Mouse_Up	Pool-Seq Optimized Cost-Efficient Scalable GSE125567 1	0.461639	2.01778	0	0.0135036	0.968	0.1964	97	243	SCGB3A1;TGFBR2;SERPINA3N;ARC;XDH;ABCA9;TMEM176B;MPEG1;SH3TC1;LAG3;C1QB;LCP2;SPRY4;C5AR1;TMEM119;CSF1R;RASAL3;C1QA;PTPN6;PLCE1;ITGB5;ACVRL1;SLC14A1;FYB;GFAP;APOBEC1;MSN;NCKAP1L;TBC1D4;HEXB;SLC2A1;SPINT1;HCK;FAM187A;CARD10;OLFML3;ADGRE1;ACER2;CYYR1;C1QC;IKZF1;RAB32;CX3CR1;HK2;FN1;MYO1F;IL6;PLCG2;CAPN3;PLD4;CYBA;NR4A1;IFNGR1;ARPC1B;TAL1;SIGLECE;GRN;SLC52A3;CD48;BCAM;SOX18;BTK;CP;ITGAM;FCGR4;CFH;C3;C…	Pool-Seq Optimized Cost-Efficient Scalable GSE125567 1__RNAseq_Automatic_GEO_Signatures_Mouse_Up	Male_TYR_Saline_vs_Male_WT_Saline
miRTarBase_2017	hsa-miR-6742-5p	0.532543	2.01753	0	0.0135354	0.968	0.2093	47	87	ARC;LMNB2;MAZ;MIDN;MLLT1;SPRY4;SDK2;NACC2;TOB2;TXLNA;HSPB8;MSN;PIN1;SLC25A23;SETBP1;SETD1B;SCRT1;CBX6;FXN;FOLR1;PPP1R9B;SIN3A;FZR1;SELENON;PYGO1;RDH11;AMPD3;MAF;CARM1;PEG10;PFN1;ZBTB7A;ADM;INSL6;GINS3;MGAT5;SLC35E2;FOXRED2;MAP4;UBTF;SNCG;FEM1A;MAP2K3;FBXL18;EPN1;EFNB1;TBC1D25	hsa-miR-6742-5p__miRTarBase_2017	Male_TYR_Saline_vs_Male_WT_Saline
RNAseq_Automatic_GEO_Signatures_Mouse_Up	Hippocampal 5-Hydroxymethylcytosine Links Plasticity GSE77133 1	0.487949	2.01727	0	0.00458657	0.841	0.2393	114	238	FOXK1;FBXO10;MFAP3;KMT5A;HIF3A;MAST4;ARID4A;GAN;ARC;ZFP189;TOB2;ZNFX1;SETD1B;OLFML2B;GPR17;MLXIP;NR4A1;PRDM2;ADIPOR2;IP6K2;TVP23A;ANKRD27;GSE1;KDM6B;ARID5B;KLHL11;KMT2A;MAT2A;ERRFI1;GADD45G;RAPGEF1;ZBTB7A;MTMR4;BCL2L1;1700017B05RIK;FLII;BPTF;PPP1R3G;RNF19A;ADGRA1;LRRC8A;GPT2;ZFP948;BHLHE22;OTUB2;BHLHE40;RAPGEF3;SNTB2;MYH9;DNAJB5;TSC22D3;LAMC1;SPEN;KDM5B;TRIB1;CAPN2;CTTNBP2NL;ZBTB40;SPSB1;KLF15;EG…	Hippocampal 5-Hydroxymethylcytosine Links Plasticity GSE77133 1__RNAseq_Automatic_GEO_Signatures_Mouse_Up	Female_TYR_NAP_vs_Female_WT_Saline
RNAseq_Automatic_GEO_Signatures_Human_Up	Characterizing Tissue Copd Subjects GSE57148 1	0.498939	2.01727	0	0.00457595	0.841	0.237	105	196	HERC2;AGO2;SMYD4;MAST4;ANKHD1;HIPK2;KDM3B;SETD5;KMT2C;GNL3L;UBAP2L;KPNA6;KDM2A;CHD4;PRDM2;POLR2A;TET3;PRR14L;RALGAPA2;KMT2A;PLEKHM3;ZBTB7A;CCNK;OTULIN;GLG1;EIF4G1;HERC3;ATF7;MDN1;RREB1;SOGA1;BPTF;FBXL18;ATXN7;AGO1;WDFY3;UGGT1;PRRC2C;KIF1B;TECPR2;ZZEF1;CLASP1;SMARCC1;SPEN;CSNK2A1;GPR75;RELL1;TNRC6B;MYO1E;FYCO1;NSD1;HERC1;USP6NL;SSH2;POLR3D;ERC1;KMT2D;INVS;FOXO3;ZFAND3;ANKRD17;NCOR1;SNX29;TMCO3;KIF…	Characterizing Tissue Copd Subjects GSE57148 1__RNAseq_Automatic_GEO_Signatures_Human_Up	Female_TYR_NAP_vs_Female_WT_Saline
Rummagene_transcription_factors	PMC9805873-Supp Data.xlsx-dCas9-SALL1-SDS3 SEL1L Indiv-Id SALL1	0.746392	2.01711	0	0.0135912	0.968	0.1077	12	18	PLCH2;IGFBP3;IMPG2;BEST3;CDH15;APLNR;SEL1L;ITIH5;CCDC169;KRT19;H3C15;PCDHA8	PMC9805873-Supp Data.xlsx-dCas9-SALL1-SDS3 SEL1L Indiv-Id SALL1__Rummagene_transcription_factors	Male_TYR_Saline_vs_Male_WT_Saline
Drug_Perturbations_from_GEO_down	Phosgene 6371 mouse GSE2565 sample 3616	0.458756	2.01689	0	0.0135758	0.97	0.1995	117	284	ABCA8A;ALDH1A1;EMP2;ENG;COL3A1;OGN;HSPA5;XBP1;DYNLL1;SOD3;CALR;LOXL1;CNN3;PRELP;FGF1;PNRC1;DENND5A;CGGBP1;PCOLCE;COL1A2;RAMP2;CNN2;TPT1;KLHL5;IGFBP2;THBD;CLIC4;TMBIM6;TJP1;KIT;HOPX;TIE1;PHLPP1;IGFBP3;SOX17;CST3;PLTP;NRP1;CXCL12;CAR2;HSPB1;COL6A2;GAS6;PCDHGA10;SPARC;KDR;METTL7A1;PLOD2;APLNR;ACER2;CYP2F2;TMEM100;ELOVL5;SOX7;FERMT2;WNK1;CLK1;MPRIP;DNAJA1;GSTM1;ATP1B3;TMCC2;ACE;FMO1;CHORDC1;SOX18;TSP…	Phosgene 6371 mouse GSE2565 sample 3616__Drug_Perturbations_from_GEO_down	Male_TYR_Saline_vs_Male_WT_Saline
Allen_Brain_Atlas_up	Mediodorsal nucleus of thalamus	0.472299	2.01684	0	0.022159	0.941	0.1713	95	256	GCAT;CACNG4;CIT;ELMO1;GPR12;RIMS2;CACNG5;GABRA4;DIXDC1;GRM1;AXIN2;SRGAP1;CACNA1C;UMODL1;CLMN;PDE7B;OPRM1;CHRNA4;MYO1B;GRID2IP;FHDC1;TLN2;DHX35;INPP5A;TRPM6;TOX;PRKCH;GPR151;CCDC28A;TRPC3;IAH1;KCNJ12;HRH3;SNTB1;ZIC1;TCF7L2;PLEKHG1;CACNB2;ATP11A;AGFG1;RAB3C;GDF11;PTPN3;CDAN1;HIP1R;DSG3;COL2A1;CHST8;MOSPD2;SECISBP2L;GABRD;ADARB2;APOL6;PTPN4;NKD1;SYT9;RAMP3;MYO3B;TGDS;L1CAM;SLC29A1;PCSK9;ADARB1;SPTLC…	Mediodorsal nucleus of thalamus__Allen_Brain_Atlas_up	Female_TYR_Saline_vs_Female_WT_Saline
HuBMAP_ASCTplusB_augmented_2022	Kidney Interstitial fibroblast - Kidney	0.524374	2.01665	0	0.0135921	0.97	0.2407	50	93	COL3A1;SUCNR1;PRELP;LUM;ISLR;COL1A2;ECM2;ADGRL4;TIE1;RGL1;HEPH;CPQ;EMCN;OLFML3;SPARC;COL1A1;CYYR1;GATM;ITGA9;CPED1;AQP1;MGP;SPARCL1;MRGPRF;C7;CFH;MFAP4;COL15A1;IGF1;PCDH12;CDH5;ITGA1;BGN;FOLR2;PLPP3;NPR3;TRPM3;SLCO2B1;POSTN;CD248;SLC16A12;CD93;TMEM176A;THY1;ROBO4;CUBN;LDB2;ADGRF5;ZEB2;PTN	Kidney Interstitial fibroblast - Kidney__HuBMAP_ASCTplusB_augmented_2022	Male_TYR_Saline_vs_Male_WT_Saline
RNAseq_Automatic_GEO_Signatures_Mouse_Up	Implicated Epilepsy Hippocampi Orai1 GSE138370 1	0.465304	2.01661	0	0.0135635	0.97	0.1841	92	235	GM9843;ADRA2C;EGLN2;MMP24;NKD2;XBP1;DTX1;PHF23;MAZ;MLLT1;CCDC85B;GM20547;ASPHD2;SOX21;RPL28-PS1;DBX2;AMH;KMT5A;SRPRB;AHSA2;KCTD2;RPL36AL;MTFP1;FAM171A2;RPL13A;DNASE1L2;EEF1D;GPC1;AK4;RPL37;BTG1;CRLF1;WDTC1;POP5;EHD1;RPL38;CCNJL;CLIP2;TNK2;RFXAP;MTMR4;RPL26;DACT3;TNFRSF25;ADAM8;VWA3B;CLPP;ABHD8;STOML1;PCBP4;CBFA2T3;RNF208;UPF1;TINCR;RPL41;UBE2G2;RPS9;RPL31;CFP;RPS15;TRABD;B4GALNT1;MRPL28;FAAP100;T…	Implicated Epilepsy Hippocampi Orai1 GSE138370 1__RNAseq_Automatic_GEO_Signatures_Mouse_Up	Male_TYR_Saline_vs_Male_WT_Saline
Enrichr_Submissions_TF-Gene_Coocurrence	ZNF142	0.477581	2.01651	0	0.00459738	0.845	0.2052	128	291	FOXK1;ANKRD52;HERC2;AGO2;FASN;SMARCC2;ANKRD11;MKI67;TJAP1;HIPK2;LDLR;NDST2;MEN1;LCOR;ZFYVE26;SETD1B;SLC7A1;UBAP2L;KDM2A;MLXIP;BRD2;PPRC1;POLR2A;EHD1;GSE1;POLR1A;KDM6B;CARM1;SCRIB;RIF1;KMT2A;RAPGEF1;SYNE2;ILF3;EIF4G1;MYO9B;PHRF1;MDN1;INTS1;SERPINB8;TNRC18;PFAS;FOXM1;RREB1;PIK3C2B;SOGA1;SCAF4;AURKB;FGFR1;PTPN23;USP36;BCL9L;NUMA1;ATG9A;RERE;BHLHE40;PKN1;ZZEF1;SRM;MCM7;MDC1;AHDC1;PIGU;MYH9;JADE2;SLC2…	ZNF142__Enrichr_Submissions_TF-Gene_Coocurrence	Female_TYR_NAP_vs_Female_WT_Saline
ARCHS4_TFs_Coexp	AFF1 human tf ARCHS4 coexpression	0.479691	2.01613	0	0.00461936	0.846	0.2269	123	271	ITGA4;GOLGB1;MKI67;TRIP12;EFCAB14;KDM3B;SETD5;RUNX1;GRK2;SETD1B;KMT2C;DICER1;KDM2A;MLXIP;PARP4;KDM5C;ZSWIM8;TET3;PRR14L;RALGAPA2;POM121;KMT2A;RAPGEF1;ZBED6;UBR5;APOL6;BIRC6;MKNK2;ASXL2;MYO9B;SOS2;CTNND1;ATG2B;HECTD4;USP24;RREB1;ATXN7;WDFY3;PHF3;NUMA1;ZCCHC2;RERE;MBNL1;ZZEF1;CACNA1B;NFAT5;DOCK2;SPEN;BMP2K;ATP11A;TRIB1;ATP11B;DOCK9;NCOA2;SCAF8;TEP1;FYCO1;VPS13B;NSD1;SPTBN1;HERC1;FAM120A;SSH2;SMG1;A…	AFF1 human tf ARCHS4 coexpression__ARCHS4_TFs_Coexp	Female_TYR_NAP_vs_Female_WT_Saline
RNA-Seq_Disease_Gene_and_Drug_Signatures_from_GEO	LPS Neuron GSE75246 down	0.458322	2.0161	0	0.00460879	0.846	0.1968	191	475	RIMS1;NUMB;HERC2;GRAMD1B;ZFHX2;ETL4;SLC38A6;GRIK3;IPCEF1;UNC79;GOLGB1;ADGRL3;SFSWAP;SRCIN1;HMBOX1;ANKRD11;PEAK1;ADGRL1;ARC;SYNJ2;HIPK4;RALGAPA1;KMT2E;MAGI1;NDRG3;RAPH1;KCNMA1;SHANK1;BIN1;RBFOX2;KIF21B;DZIP3;ZCCHC7;ARAP2;HECTD2;GABBR2;CPNE9;CDR1;PDE4A;ADGRB1;SYT7;GOLGA4;UNC13B;RBM25;TANC2;ITCH;KMT2A;MAT2A;ZBED6;MYO5A;GRIN2B;TENM4;FNBP1;DLG2;DST;GM21244;LRRC7;MAN1A2;CCDC88A;ILDR2;UNC80;ZEB2;NAV2;CT…	LPS Neuron GSE75246 down__RNA-Seq_Disease_Gene_and_Drug_Signatures_from_GEO	Female_TYR_NAP_vs_Female_WT_Saline
Rare_Diseases_GeneRIF_ARCHS4_Predictions	Olivopontocerebellar atrophy	0.502742	2.01593	0	0.00461042	0.846	0.2601	101	191	CLIP3;STX1B;CNTNAP4;TUBB4A;GNAO1;NRXN2;SRCIN1;TPPP;ADGRL1;ABCA2;ADORA1;STX1A;GAS7;SYNGR1;TMEM151A;KIF1A;LONRF2;PLEKHB1;MBP;NYAP1;ARNT2;RAPGEF5;PHF24;ERMN;SYN1;MYO5A;DLG2;SCN2A;TMEM151B;KIF5A;MOBP;SLC6A7;PACSIN1;SCAMP5;VAMP2;KIF1B;SNAP91;STXBP1;FAIM2;RAB6B;DIRAS1;NAPB;CASKIN1;FAM168A;SYT1;CALM3;KCNJ9;CNP;SLC17A7;RPH3A;B3GAT1;PRKAR1B;BSN;DCLK1;NFASC;RAPGEF4;ANK2;CNDP1;DNM1;DNAJC6;APLP1;SNCB;CARNS1;…	Olivopontocerebellar atrophy__Rare_Diseases_GeneRIF_ARCHS4_Predictions	Female_TYR_NAP_vs_Female_WT_Saline
SysMyo_Muscle_Gene_Sets	MGS834 Murine age24wk myocardium calorie restricted diet obese leptin def v WT GSE16790 down	0.501166	2.0157	0	0.0135863	0.97	0.1806	57	123	IGDCC4;SERPINH1;CRYAB;HSPH1;TMEM50B;MEX3C;C1QB;PCOLCE;TSPAN12;CNN2;MATN2;IFNGR2;OXCT1;RNASEH2B;THBD;NRP2;ABCC4;NRP1;COL6A2;SPARC;MYH9;APLNR;FKBP4;G0S2;IFNGR1;ELOVL5;RNPEP;SOX7;WNK1;POM121;AVEN;TPM4;H2-AA;PLOD1;WIPF3;SH3BGR;DUT;NID1;PSMB8;CCND1;H2-AB1;NREP;SRGN;MIEN1;GNG11;ITGA1;VWA1;PKDCC;ABAT;TUBB2A;PLA1A;CTSZ;PI16;TGM2;HACD1;MYBPC2;B2M	MGS834 Murine age24wk myocardium calorie restricted diet obese leptin def v WT GSE16790 down__SysMyo_Muscle_Gene_Sets	Male_TYR_Saline_vs_Male_WT_Saline
HDSigDB_Mouse_2021	Cortex RNA M46 Module (Brown4) PMID26900923	0.568283	2.01457	0	0.00463703	0.852	0.2032	37	77	CLIP3;ETL4;OSBPL10;CHRNA4;ZDHHC22;FHOD3;SYNGR1;TBC1D24;GABBR2;SLC7A8;AP1B1;LRRC47;APBA2;TENM2;FAM219A;ARHGAP44;DHCR24;RDH11;TMPPE;STXBP1;FAIM2;BTBD9;SYT17;TCF25;INTS5;MFN2;DNM1;BCL7A;CLSTN1;APP;ATP6V0A1;YWHAG;SATB1;NELL2;CAMK2G;TRPC4AP;RNFT2	Cortex RNA M46 Module (Brown4) PMID26900923__HDSigDB_Mouse_2021	Female_TYR_NAP_vs_Female_WT_Saline
RNAseq_Automatic_GEO_Signatures_Mouse_Up	Exposed Antigen Delivery Systems GSE60231 3	0.46776	2.01433	0	0.0138343	0.974	0.2134	90	234	GM9843;SERPINH1;MANF;SPP1;COL3A1;TRF;HSPA5;SOD3;TMEM176B;CALR;PDIA3;C1QB;COL1A2;TPT1;PDIA6;C5AR1;CLU;C1QA;GM4332;PRDX5;HEXA;HSP90B1;RPL30;RPL36AL;PLTP;FTH1;RPL13A;CD63;GM7536;RPL37;COL6A2;GAS6;ANGPTL4;RPL38;SPARC;COL1A1;CUTA;C1QC;PLIN2;LGALS1;RPL26;CYBA;RTP4;RPS16;GRN;SLPI;RPL9;RPS3A1;RPL41;RPL18A;NPC2;FCGR4;RPS9;CFP;FTL1;ATP5E;RPS15;PSMB8;OAS1A;TUBA1B;GPX4;CTSD;RPS29;ATP5H;PFN1;LYZ2;GSTP1;COL5A2…	Exposed Antigen Delivery Systems GSE60231 3__RNAseq_Automatic_GEO_Signatures_Mouse_Up	Male_TYR_Saline_vs_Male_WT_Saline
Rare_Diseases_GeneRIF_ARCHS4_Predictions	Coronary arteries congenital malformation	0.471772	2.01419	0	0.01383	0.974	0.2382	90	190	SERPINH1;TEAD1;SLC12A4;CHST3;HSPG2;EPAS1;LOXL1;CAPN2;PCOLCE;PARVA;COL1A2;CLIC4;ITGB5;EHD2;ADAMTS2;GPC1;ADGRA2;COL6A2;AFAP1;ZCCHC24;DDR2;GAS6;COPZ2;SPARC;COL1A1;PCDHGB5;MYH9;FN1;LGALS1;CREB3L1;LAMB1;MPRIP;MRC2;PRRX1;SH3PXD2B;TRIO;TPM4;TSPAN9;CTIF;PLOD1;TNS2;NFE2L1;EVC;MRGPRF;ITGBL1;ADAMTSL1;LAMC1;POFUT2;NID1;LTBP3;MYLK;SNX33;ITGB1;STC2;PXDC1;DKK3;MYL9;TNC;COL5A2;QSOX1;BGN;COL6A3;PLPP3;LPAR1;THBS1;…	Coronary arteries congenital malformation__Rare_Diseases_GeneRIF_ARCHS4_Predictions	Male_TYR_Saline_vs_Male_WT_Saline
HDSigDB_Human_2021	R6/1 Vs WT Striatum Changed Genes PMID28743452	0.475237	2.01378	0	0.023411	0.947	0.2334	100	221	ADCY5;GDPD5;CNR1;GRM1;ECE2;TMEM44;PDE7B;TMC3;SCN4B;RASGRP2;NETO2;ARPP19;KAZN;FBXO32;ADRA2C;MAPK4;ACTN2;MTCL1;CCM2;ARHGAP33;OSBP2;TRPC3;HRH3;FCHO1;PTPN5;PCDH20;RGS14;CHRM4;INF2;SLC24A4;TBC1D8;ST8SIA3;RHOBTB2;ZSWIM6;DRD1;RGS2;ACTN1;NEFM;PDE1B;GABRD;POLR2A;GPR158;PRKCB;CACNA2D3;SLC5A7;HPCA;AGFG2;TMOD1;MYO3B;ASB11;GALNT17;PELI2;RPS6KA4;PHACTR1;LRTM2;PMEPA1;IVNS1ABP;ASIC1;AREL1;TGFA;RASL11B;RRAGD;PPP4…	R6/1 Vs WT Striatum Changed Genes PMID28743452__HDSigDB_Human_2021	Female_TYR_Saline_vs_Female_WT_Saline
Enrichr_Submissions_TF-Gene_Coocurrence	ZFHX2	0.475678	2.01376	0	0.00467767	0.857	0.2344	149	292	HES1;AGO2;DUSP5;MAPT;NRXN2;SRCIN1;TNRC6C;ADGRL1;ARC;ABCA2;MTSS1;HIPK2;SMAD7;SULF2;NFATC2;TNS3;NAV1;SETD1B;HSPG2;NR4A1;SHANK1;PCDH1;TTYH3;KLF10;DLC1;DNMT3A;GSE1;KDM6B;SYT7;ARID5B;FGFR2;MAP1B;PITPNM2;GADD45G;ATP2B4;SLC7A8;TENM4;FRAS1;SLC43A2;DST;NDRG1;JUNB;NAV2;SRGAP3;SERPINB8;TNRC18;KIF5A;RREB1;PIK3C2B;PLXNA2;SOX5;BCL9;KALRN;AURKB;GLI2;MIDN;FGFR1;IGFBP5;CADPS2;BCL9L;RERE;BHLHE40;PKN1;SORBS1;SOX4;N…	ZFHX2__Enrichr_Submissions_TF-Gene_Coocurrence	Female_TYR_NAP_vs_Female_WT_Saline
HDSigDB_Human_2021	Genes Changed By HSP90 Inhibitor In Quadriceps Of R6/2 Mice GSE95602	0.528894	2.01374	0	0.0139185	0.975	0.2348	40	86	SERPINH1;SLC5A3;HSPH1;TMEM33;HSPA1B;P4HA1;STIP1;NAT2;TDGF1;DOK6;DNAJB1;ISL1;CACYBP;HSPA4L;HILPDA;HSPA1A;AHSA1;FKBP4;BAG3;UNC45B;DNAJA1;CHORDC1;CCDC117;FGFR3;SWT1;HSP90AA1;AMPD3;HSP90AB1;HHEX;LRR1;TGM2;SERINC3;FAM107A;HSPD1;SLC29A2;NAT1;NEIL3;ADGRF5;ESRP1;DLX3	Genes Changed By HSP90 Inhibitor In Quadriceps Of R6/2 Mice GSE95602__HDSigDB_Human_2021	Male_TYR_Saline_vs_Male_WT_Saline
HDSigDB_Human_2021	Genes Changed In Oligodendrocytes Of zQ175DN Vs WT PMID32681824	0.520971	2.01364	0	0.00466476	0.857	0.1897	58	129	MAST4;MAPT;ZDHHC20;GAB1;MAP7;CLDN11;YPEL2;PTPRD;FA2H;MAL;PDE4B;ADIPOR2;TMEM178B;CLMN;MBP;TANC2;PLCL1;PHLPP1;PCDH15;HECW2;FNBP1;DLG2;PLP1;LRRC7;ZEB2;MAGI2;TENM2;MOBP;CDC37L1;GATM;CELF2;SLAIN1;TTLL7;GJC3;ELMO1;KCNIP4;FRMD5;PTPRK;SLC24A2;KIRREL3;SYT1;NRG1;NKAIN2;TMEM132D;ANK2;NRXN1;KIF13B;FGF12;DOCK10;DMD;FTH1;APLP1;ANKS1B;PCDH9;CDH18;TMOD2;NRG3;EPHA6	Genes Changed In Oligodendrocytes Of zQ175DN Vs WT PMID32681824__HDSigDB_Human_2021	Female_TYR_NAP_vs_Female_WT_Saline
Allen_Brain_Atlas_up	external globus pallidum	0.468187	2.0129	0	0.023611	0.947	0.2161	116	265	CACNG4;ADCY5;GABRA4;KCNIP2;FAM110B;PDE7B;RASD2;DGKB;SCN4B;GNAL;RASGRP2;MME;ABLIM2;SPOCK3;PDE10A;MYO1B;ARPP19;KAZN;RARB;RIC8B;PDYN;ACY1;CLIP4;PRKCH;RGS4;GPRIN3;GNG7;PIK3C2B;PTPN5;PPP1R9A;KPTN;HTR1B;GSG1L;CHRM4;SPEG;INF2;TBC1D8;ST8SIA3;CPNE5;GNB5;SLC44A1;SLC25A27;ZSWIM6;TACR1;DRD1;RGS2;SYTL5;MCHR1;ACTN1;TIAM2;LPL;PGPEP1L;COL6A1;GABRD;CUZD1;CACNA2D3;CYLD;RAB31;HPCA;CENPW;STXBP3;TMOD1;SEMA3E;FFAR2;RP…	external globus pallidum__Allen_Brain_Atlas_up	Female_TYR_Saline_vs_Female_WT_Saline
ARCHS4_Kinases_Coexp	CASK human kinase ARCHS4 coexpression	0.480137	2.01227	0	0.00474668	0.861	0.1493	93	259	ADNP;DPYSL5;MAPT;PCDHGB6;MAP3K9;ADGRL3;MEX3D;ENAH;ACVR2B;SETD5;PTPRD;NAV1;NINL;SDC3;CBX5;MAGI1;PANK3;RBFOX2;SLC16A2;FARP1;CACNG7;TMEM178B;MARCKSL1;WASL;GRIA3;NYAP1;ARNT2;SLC26A9;FGFR2;MAP1B;AMER2;PTBP2;TNKS;GPHN;ROBO2;TENM4;RGMA;DST;LRRC7;CCDC88A;TMEM98;DYNC1LI2;CTNND1;LRP6;GRIK2;BCL9;EFR3B;TUB;EXOC6B;BASP1;WDFY3;KIF1B;DCX;ELAVL3;DDR1;TUBA1A;SHC3;SOX4;DYNC1I2;LRRN1;PTPRK;SMAD2;NES;KDM5B;SCN3A;DZI…	CASK human kinase ARCHS4 coexpression__ARCHS4_Kinases_Coexp	Female_TYR_NAP_vs_Female_WT_Saline
HDSigDB_Human_2021	Genes Changed In Inferior Olive Of 5 Week Old ATXN1[82Q] Vs WT GSE122099	0.549948	2.01224	0	0.014144	0.975	0.1842	36	72	COL3A1;PLXNB2;FZD7;HSPG2;PRELP;LUM;ISLR;DIO2;PCOLCE;COL1A2;MDFIC;GFAP;COL6A2;LAMB1;KRT18;CCN2;NEFH;BAIAP2L1;CP;SEMA3B;TRPV4;MRGPRF;EZR;MFAP4;NID1;FXYD1;IGF1;CTSC;NEFL;ALDH1A2;BGN;TGFB2;PI16;SLC4A10;SLC24A5;BICC1	Genes Changed In Inferior Olive Of 5 Week Old ATXN1[82Q] Vs WT GSE122099__HDSigDB_Human_2021	Male_TYR_Saline_vs_Male_WT_Saline
Tabula_Sapiens	Lung-respiratory Mucous Cell	0.517828	2.01212	0	0.0141615	0.975	0.3113	60	97	SCGB3A1;XBP1;ND2;TPT1;COX3;CLU;RPL30;FTH1;RPL13A;RPL37;RPS19;LTF;PTMA;RPS28;RPS16;SLPI;KRT19;ND4;CP;RPL41;RPL18A;RPS9;CYTB;HSP90AA1;RPS15;RPS29;GSTP1;COX1;LCN2;JUN;COX2;NFKBIA;WFDC2;RPL32;RPL21;B2M;RPL36;RPL34;ND1;RPS11;RPS24;ND5;EEF1A1;RPL35;RPL39;RPS8;RPS21;CYB5A;RARRES1;RPLP1;RPS15A;RPL15;RPS7;RPS3;SERF2;RPL19;RPS18;RPLP2;RPL12;FOS	Lung-respiratory Mucous Cell__Tabula_Sapiens	Male_TYR_Saline_vs_Male_WT_Saline
Tabula_Sapiens	Liver-fibroblast	0.531715	2.01127	0	0.0141334	0.976	0.1994	42	95	COL3A1;ND2;COL1A2;TPT1;COX3;IGFBP5;RPL30;FTH1;HSPA1A;RPL37;COL6A2;RGS5;SPARC;COL1A1;RPS19;PTMA;LGALS1;RPL26;RPS28;RPL9;ND4;RPL41;MGP;SPARCL1;RPL18A;CYTB;HSP90AA1;RPS15;MYL9;BGN;COX1;JUN;COX2;RPL32;RPL21;B2M;RPL36;CEBPD;RPL34;TMSB4X;CALD1;ND1	Liver-fibroblast__Tabula_Sapiens	Male_TYR_Saline_vs_Male_WT_Saline
InterPro_Domains_2019	SEA domain	0.752079	2.0111	0	0.00484055	0.865	0.1722	10	20	UMODL1;HSPG2;IMPG2;TMPRSS6;MUC1;TMPRSS7;MUC3A;IMPG1;TMPRSS11A;ADGRF5	SEA domain__InterPro_Domains_2019	Female_TYR_NAP_vs_Female_WT_Saline
ARCHS4_Kinases_Coexp	MYLK human kinase ARCHS4 coexpression	0.453805	2.01105	0	0.0141565	0.976	0.214	115	278	SERPINH1;THSD4;TEAD1;DST;PALLD;PEAK1;SPOCD1;SH3D19;EPAS1;DOCK1;LOXL1;CAPN2;PCOLCE;PARVA;COL1A2;TMEM119;TNS3;CLIC4;IGFBP5;ITGA5;YAP1;SNX18;PDE5A;ITGB5;DLC1;MCFD2;ABCC4;EHD2;ADAMTS2;GPC1;FILIP1L;TBX3;ADGRA2;MFGE8;DAB2;COL6A2;AFAP1;ZCCHC24;DDR2;GAS6;IRS1;COPZ2;ALDH1L2;SPARC;COL1A1;SULF1;PCDHGB5;MYH9;CSRP1;FN1;SVEP1;LGALS1;GREM1;FERMT2;CREB3L1;LAMB1;LIMA1;MRC2;PRRX1;TRIO;TPM4;SOCS5;PTGS1;TSPAN9;PPP1R…	MYLK human kinase ARCHS4 coexpression__ARCHS4_Kinases_Coexp	Male_TYR_Saline_vs_Male_WT_Saline
TF_Perturbations_Followed_by_Expression	NFE2L2 DEFICIENCY MOUSE GSE7810 CREEDSID GENE 1048 UP	0.481778	2.01086	0	0.014103	0.976	0.1898	76	186	SPP1;COL3A1;SOD3;TMEM176B;MPEG1;SEMA3C;PID1;PRELP;C1QB;COL1A2;TPT1;C5AR1;CSF1R;C1QA;PILRA;PRDX5;CST3;CXCL12;FTH1;FILIP1L;BTG1;KCTD12;CXCL14;SPARC;ADGRE1;TLR2;SELPLG;C1QC;RAB32;PLIN2;FN1;LGALS1;GREM1;PLD4;RPL26;ABCA1;ADAM8;C3AR1;RTP4;RPS28;GRN;RPL9;SOD2;CCL3;SERPINE2;SELENOP;RPL41;MGP;PARP9;RPL18A;CFP;IFI44;C3;MYLK;TUBA1B;CTSD;SRGN;CTSC;RPS29;PFN1;TNC;COL5A2;ADM;BGN;RPS17;RNF213;LGALS3BP;CTSZ;NFKB…	NFE2L2 DEFICIENCY MOUSE GSE7810 CREEDSID GENE 1048 UP__TF_Perturbations_Followed_by_Expression	Male_TYR_Saline_vs_Male_WT_Saline
Rare_Diseases_GeneRIF_ARCHS4_Predictions	Synovial Chondromatosis	0.473126	2.01026	0	0.0141854	0.976	0.2382	92	190	SERPINH1;SLC12A4;PLXNB2;FZD7;HSPG2;EPAS1;OLFML2B;PCOLCE;PARVA;FGFR1;TNS3;COL18A1;C1QA;CLIC4;ITGB5;NRP2;EHD2;PLTP;MERTK;CD63;ADGRA2;MFGE8;DAB2;COL6A2;ZCCHC24;DDR2;COPZ2;SPARC;GAA;FZD2;GNA12;PPARD;C1QC;LHFPL2;TBC1D16;STAB1;PTPRG;FERMT2;ABCA1;LAMB1;GRN;MRC2;SH3PXD2B;SALL1;TPM4;TSPAN9;ARHGAP31;ITPRIPL2;PLOD1;TNS2;NFE2L1;PLEKHM2;EVC;ANTXR1;MRGPRF;LAMC1;NPC2;NID1;SNX33;TEAD2;COL15A1;CTSD;PXDC1;COL5A2;T…	Synovial Chondromatosis__Rare_Diseases_GeneRIF_ARCHS4_Predictions	Male_TYR_Saline_vs_Male_WT_Saline
RNAseq_Automatic_GEO_Signatures_Mouse_Down	Coolmps Single-Nuclear Captured Droplet-Based GSE150284 1	0.46431	2.01013	0	0.0141882	0.976	0.2113	92	225	ABCA8A;ENG;GM13303;KL;COL3A1;OGN;HSPG2;HTR2C;CLDN2;ISLR;PCOLCE;GM4951;CLIC6;MDFIC;IGFBP2;CALML4;ARHGAP28;SLC13A4;RBP1;PLCE1;ACVRL1;SLC31A1;PRLR;PON3;STEAP1;DAB2;CAB39L;DRC7;SULF1;TIMP3;SLC6A20A;COLEC12;WDR86;CPED1;HRCT1;TPM4;ACE;KRT18;ZFP185;FOLR1;ST6GALNAC2;F5;AQP1;CP;SEMA3B;H2-AA;TRPV4;OTX2;TNS2;SMAD6;EPHX1;LEPR;CFH;BTAF1;COL8A1;NID1;FLT1;MS4A6B;H2-AB1;SMIM22;GM18537;SLC38A3;EPS8L2;IGF2;ARHGAP2…	Coolmps Single-Nuclear Captured Droplet-Based GSE150284 1__RNAseq_Automatic_GEO_Signatures_Mouse_Down	Male_TYR_Saline_vs_Male_WT_Saline
Disease_Perturbations_from_GEO_up	Breast Cancer C0006142 rat GSE1872 sample 63	0.46699	2.0099	0	0.0141603	0.976	0.196	85	214	MSX1;SPP1;PDIA4;HSPA1B;HSPA5;XBP1;POMP;CALR;LOXL1;CNN3;LUM;PCOLCE;ERRFI1;RPL22;IGFBP2;RBP1;HSP90B1;PRLR;FTH1;RPN1;GPC1;SDC4;TUBA1C;CD63;CLDN3;CEBPB;COL6A2;LAPTM4B;CXCL14;RPS19;MSLN;PTMA;KRT5;TGIF1;RPS16;CCL11;KRT19;YTHDF2;KRT18;SEC61G;SERPINE2;PLOD1;RPL41;MGP;HMGN1;DUSP6;RPL18A;RPL31;COL8A1;HSPA8;MFAP4;LTBP3;C3;PSMB8;CCND1;UBC;MYL12A;ARF4;CXCL16;TMEM47;MUP5;LAMP2;TNC;MTSS1;COL5A2;CD9;VWA1;COX1;LC…	Breast Cancer C0006142 rat GSE1872 sample 63__Disease_Perturbations_from_GEO_up	Male_TYR_Saline_vs_Male_WT_Saline
HuBMAP_ASCTplusB_augmented_2022	Pericyte cell - Lymph Node	0.515536	2.00963	0	0.0141716	0.976	0.1596	41	96	ADRA2C;ALDH1A1;CRYAB;COL3A1;OLFML2B;LUM;ISLR;PCOLCE;COL1A2;SPRY4;RAMP2;FOXC2;C1QA;IGFBP5;EDNRB;SOX17;CXCL12;SLCO2A1;HSPB8;EDNRA;ADGRA2;SPARC;KDR;COL1A1;IL34;APLNR;TIMP3;CYYR1;STAB1;RUNX1T1;SOX18;AQP1;FZD8;IGF2;GNG11;CDH5;FZD4;BMP2;COL5A2;BGN;GJA1	Pericyte cell - Lymph Node__HuBMAP_ASCTplusB_augmented_2022	Male_TYR_Saline_vs_Male_WT_Saline
ARCHS4_TFs_Coexp	EP400 human tf ARCHS4 coexpression	0.478318	2.00919	0	0.00497073	0.879	0.2114	122	268	ANKRD52;HERC2;FASN;ANKRD11;MKI67;DNM2;KDM3B;MEN1;SETD5;NACC1;FZR1;SETD1B;UBAP2L;KDM2A;CHD4;AKT1;PLXNA1;KDM5C;BRD2;ZSWIM8;POLR2A;TET3;GSE1;POM121;FBRS;CARM1;SCRIB;UBR5;DVL3;VARS;ILF3;EIF4G1;ARHGAP35;ASXL2;NDOR1;MYO9B;SCAF1;INTS1;TNRC18;HECTD4;SNRNP70;SOGA1;BRD1;PTPN23;KIFC1;BAG6;USP36;PRRC2C;SMG7;BCL9L;NUMA1;RERE;ZZEF1;ANAPC2;DAZAP1;MDC1;SMARCC1;MYH9;FUBP3;JADE2;SPEN;MAPK8IP3;TBCD;ATP11A;ZC3H7B;ZB…	EP400 human tf ARCHS4 coexpression__ARCHS4_TFs_Coexp	Female_TYR_NAP_vs_Female_WT_Saline
HuBMAP_ASCTplusB_augmented_2022	macrophage - Lymph Node	0.531198	2.00905	0	0.0144336	0.977	0.2215	46	87	ALDH1A1;TMEM176B;OLFML2B;C1QB;COL1A2;C5AR1;VCAM1;TMEM119;CSF1R;C1QA;THBD;TIE1;ACVRL1;EDNRB;CXCL12;CCL19;DAB2;HCK;PTGDS;CALCRL;AQP9;C1QC;STAB1;PDK4;PRRX1;CXCL9;CLEC10A;ADORA3;IRAK3;ITGAM;C3;CD33;COL15A1;LYVE1;FOLR2;CPVL;SLCO2B1;CD300LF;NFAM1;CD93;TYROBP;SERPINF1;SERPING1;TMEM176A;CD4;SLAMF8	macrophage - Lymph Node__HuBMAP_ASCTplusB_augmented_2022	Male_TYR_Saline_vs_Male_WT_Saline
Enrichr_Submissions_TF-Gene_Coocurrence	ZNF500	0.48126	2.00877	0	0.00499451	0.88	0.2152	127	270	ADNP;E2F1;ANKRD52;FASN;MAP3K9;ANKRD11;LDLR;MTHFR;LCOR;RUNX1;CDAN1;WEE1;MLXIP;CHD4;BIN1;BRD2;PCDH1;PCDHGA5;TTYH3;EHD1;DNMT3A;PTPRF;KDM6B;FBRS;KMT2A;ZBTB7A;ARHGAP26;SLC9A1;OBSL1;DST;MKNK2;PACS2;JUNB;SLC1A5;LZTS2;TNRC18;ALDH5A1;TMEM63A;MDM4;CRAMP1;MMACHC;CADPS2;BCL9L;NUMA1;BBC3;RERE;BHLHE40;PKN1;AAK1;SOX4;TUBGCP6;AHDC1;PIGU;MXD1;LPAR1;CTIF;NFAT5;MAPK8IP3;PER1;KDM5B;DDR2;TNRC6B;ZBTB40;CHD3;MLLT1;MAX;…	ZNF500__Enrichr_Submissions_TF-Gene_Coocurrence	Female_TYR_NAP_vs_Female_WT_Saline
Tabula_Sapiens	Muscle-mesenchymal Stem Cell	0.525408	2.00868	0	0.0144521	0.977	0.2031	44	94	HSPA1B;ND2;TPT1;COX3;DNAJB1;RPL30;CST3;FTH1;RPL13A;HSPA1A;RPL37;TIMP3;RPS19;PTMA;RPL26;RPS28;RPS16;RPL9;SOD2;ND4;RPL41;MGP;SPARCL1;RPL18A;RPS9;CYTB;HSP90AA1;RPS15;RPS29;HSP90AB1;COX1;COL6A3;JUN;COX2;RPL32;RPL21;B2M;RPL36;CEBPD;RPL34;TMSB4X;ND1;RPS25;RPS11	Muscle-mesenchymal Stem Cell__Tabula_Sapiens	Male_TYR_Saline_vs_Male_WT_Saline
Rare_Diseases_GeneRIF_ARCHS4_Predictions	Lissencephaly syndrome type 1	0.498274	2.00848	0	0.0050201	0.88	0.2562	102	188	CLIP3;DPYSL5;MAPT;GNAO1;NRXN2;ADGRL1;PTPRD;RBFOX2;CACNG7;KIF1A;LONRF2;PNMA2;NYAP1;ARNT2;CNTFR;MAP1B;TOM1L2;DLG2;DST;APBA2;ARHGAP35;SCN2A;PACS2;DYNC1LI2;HECTD4;KIF5A;TUBB2A;SOGA1;SCAMP5;KALRN;FAM219A;RAB3C;TTLL7;KIF1B;ELAVL3;SCN8A;SNAP91;STXBP1;TUBA1A;SHC3;RAB6B;DIRAS1;FAM171A2;CTIF;DCTN1;MAST1;FAM168A;CLASP2;SYT1;SCN3B;PCBP4;NRCAM;DAB2IP;B3GAT1;BSN;DCLK1;NFASC;TTC3;ANK2;NRXN1;KIF5C;CAMSAP2;BRSK2;…	Lissencephaly syndrome type 1__Rare_Diseases_GeneRIF_ARCHS4_Predictions	Female_TYR_NAP_vs_Female_WT_Saline
Microbe_Perturbations_from_GEO_up	Nippostrongylus brasiliensis mouse lung GDS2024 microbe:141	0.482838	2.00825	0	0.0144728	0.977	0.1899	74	164	SPP1;HSPH1;COL3A1;HSPA1B;HSPA5;TMEM176B;MPEG1;COL1A2;ERRFI1;TPT1;PTGES3;DNAJB1;AHSA2;CHIL1;HEXA;CACYBP;FTH1;LIPA;HSPA1A;HSPB1;CEBPB;ANGPTL4;HSPE1;COL1A1;ACER2;CYP2F2;BAG3;PHLDA1;PLIN2;FN1;LGALS1;CYBA;CLEC7A;TGTP1;GRN;DNAJA1;RPL9;CHORDC1;RPS3A1;ITPRIPL2;BSG;RPL41;MGP;DUSP6;NPC2;HSP90AA1;HSPA8;MFAP4;FTL1;SCARB2;C3;TNNC2;UBC;TUBA1B;GPX4;CTSD;HSP90AB1;PFN1;LYZ2;MAT2A;CD9;BGN;LCN2;MCL1;RPS17;CTSZ;NFKB…	Nippostrongylus brasiliensis mouse lung GDS2024 microbe:141__Microbe_Perturbations_from_GEO_up	Male_TYR_Saline_vs_Male_WT_Saline
ARCHS4_TFs_Coexp	CUX2 human tf ARCHS4 coexpression	0.480799	2.00791	0	0.00505113	0.884	0.2562	140	277	CLIP3;DPYSL5;MAPT;GNAO1;NRXN2;ADGRL3;SRCIN1;CPEB3;ADGRL1;CHRNA4;PTPRD;RBFOX2;KIF21B;CACNG7;TMEM178B;KIF1A;LONRF2;GABBR2;SYT7;NYAP1;ARNT2;MAP1B;PHF24;SYN1;MYO5A;GRIN2B;TENM4;SATB2;DLG2;LRRC7;APBA2;SCN2A;TMEM151B;SOBP;SRGAP3;HECTD4;MYT1L;KIF5A;SLC6A7;PACSIN1;PLXNA2;SCAMP5;KALRN;SLC45A3;PIP4K2B;VAMP2;MYRIP;KIF1B;ELAVL3;SCN8A;ADD2;SNAP91;STXBP1;RERE;APC;SHC3;RAB6B;DIRAS1;CASKIN1;TCF4;CTIF;FAM168A;PIA…	CUX2 human tf ARCHS4 coexpression__ARCHS4_TFs_Coexp	Female_TYR_NAP_vs_Female_WT_Saline
ARCHS4_Kinases_Coexp	MAP3K9 human kinase ARCHS4 coexpression	0.476733	2.00766	0	0.00503963	0.884	0.2127	127	284	CLIP3;MAPT;STX1B;TUBB4A;GNAO1;KLC2;NRXN2;SRCIN1;TPPP;ADGRL1;PTPRN2;ELAVL2;GNAS;SYNGR1;SOCS7;CACNG7;TMEM178B;KIF1A;LONRF2;SYT7;CDH22;PNMA2;NYAP1;ARNT2;PHF24;HRH3;SYN1;DLG2;APBA2;SCN2A;TMEM151B;KIF5A;SOGA1;SLC6A7;PACSIN1;TTC9B;SCAMP5;PSD3;KALRN;DYNC1I1;RAB3C;STMN2;VAMP2;TTLL7;KIF1B;ELAVL3;SCN8A;SNAP91;STXBP1;FAIM2;TYRO3;RAB6B;DIRAS1;NAPB;CASKIN1;CACNA1B;FAM171A2;MAST1;SLC25A23;SYT1;CALM3;KCNJ9;SCN3…	MAP3K9 human kinase ARCHS4 coexpression__ARCHS4_Kinases_Coexp	Female_TYR_NAP_vs_Female_WT_Saline
GO_Biological_Process_2023	Vasculogenesis (GO:0001570)	0.638555	2.00741	0	0.0145392	0.977	0.2016	18	32	TGFBR2;ENG;RAMP2;NOTCH1;SOX17;WNT7B;HEY2;KDR;APLNR;AGGF1;SOX18;NELL1;TGFB1;CCM2;TGFBR3;VEGFA;TNNI3;SPRED1	Vasculogenesis (GO:0001570)__GO_Biological_Process_2023	Male_TYR_Saline_vs_Male_WT_Saline
RNAseq_Automatic_GEO_Signatures_Human_Up	Soluble Guanylyl Cyclase Vcap GSE114738 1	0.49212	2.00732	0	0.00505528	0.884	0.1713	89	216	ADNP;AGO2;RASAL2;GOLGB1;MKI67;TNRC6C;ALMS1;LCOR;KMT2C;DICER1;RAPH1;DIP2B;FARP1;OPRK1;NHLRC2;TET3;PPM1E;GOLGA4;ARID5B;RBM25;KMT2A;SYNE2;GFPT1;FRAS1;EYA3;DST;MID1;BIRC6;ASXL2;UNC80;RAB3B;ATG2B;MDN1;SRGAP3;PTP4A1;HECTD4;USP24;SOGA1;BPTF;IQSEC1;KALRN;SLC45A3;WDFY3;PRRC2C;RFX7;AFF4;NPEPPS;RERE;AAK1;BEND4;NFAT5;SPEN;INO80D;SSPO;TNRC6B;CNOT6L;NCOA2;VPS13B;NRCAM;NSD1;HERC1;F5;PDLIM5;LPP;SSH2;SMG1;ADAMTS3…	Soluble Guanylyl Cyclase Vcap GSE114738 1__RNAseq_Automatic_GEO_Signatures_Human_Up	Female_TYR_NAP_vs_Female_WT_Saline
Allen_Brain_Atlas_up	laterostriatal stripe	0.464576	2.0073	0	0.0259935	0.958	0.186	104	265	CACNG4;NECAB2;CLRN1;ADCY5;KCNIP2;FAM110B;PDE7B;RASD2;NUCB2;DGKB;GNAL;OPRK1;NALCN;FCGBP;RASGRP2;MME;ABLIM2;SPOCK3;NDST1;PDE10A;MYO1B;KAZN;RARB;MYH10;RIC8B;DACH1;PDYN;ACY1;CLIP4;RGS4;GPRIN3;IRX1;GNG7;HRH3;PPP1R9A;GNAO1;HTR1B;GSG1L;CHRM4;ATP2B1;CPNE4;SPEG;INF2;TBC1D8;GNB5;ZSWIM6;TACR1;DRD1;RGS2;SYTL5;MCHR1;ACTN1;LPL;RCN1;AURKA;CPSF3;MOB3A;GABRD;PRKCB;RGS8;ZFX;CACNA2D3;RBM41;CYLD;RBKS;CNOT7;SLC23A1;A…	laterostriatal stripe__Allen_Brain_Atlas_up	Female_TYR_Saline_vs_Female_WT_Saline
Tabula_Sapiens	Lung-club Cell	0.529805	2.00722	0	0.0145577	0.979	0.3082	59	95	SCGB3A1;ND2;TPT1;COX3;HOPX;RPL30;FTH1;RPL13A;RPL37;ZFP36L1;RPS19;PTMA;RPL26;RPS28;RPS16;SLPI;RPL9;ND4;RPL41;RPL18A;RPS9;CYTB;RPS15;RPS29;GSTP1;COX1;COX2;WFDC2;RPL32;RPL21;B2M;RPL36;RPL34;TMSB4X;ND1;RPS25;RPS11;UBA52;RPS24;EEF1A1;RPS13;RPL35;RPSA;RPL39;RPS8;RPS21;CYB5A;RPLP1;RPS15A;RPL15;NACA;RPS7;RPS3;RPL6;RPL19;RPS18;RNASE1;RPLP2;RPL12	Lung-club Cell__Tabula_Sapiens	Male_TYR_Saline_vs_Male_WT_Saline
ARCHS4_TFs_Coexp	FBN1 human tf ARCHS4 coexpression	0.44928	2.00715	0	0.0145543	0.98	0.2382	139	285	SERPINH1;TGFBR2;TEAD1;FNDC3B;SLC12A4;COL3A1;PALLD;GAS1;SPOCD1;DOCK1;LOXL1;SEMA3C;CAPN2;SRPX;ISLR;PCOLCE;PARVA;COL1A2;FOXC2;P4HA2;TMEM119;ANXA6;CLIC4;ITGA5;YAP1;ITGB5;DLC1;MCFD2;EHD2;NRP1;PTX3;ADAMTS2;GPC1;ADGRA2;MFGE8;DAB2;COL6A2;AFAP1;ZCCHC24;GALNT10;DDR2;GAS6;COPZ2;ALDH1L2;SPARC;PLOD2;COL1A1;SULF1;PCDHGB5;MYH9;EXT2;FN1;SVEP1;LGALS1;GREM1;FERMT2;CREB3L1;LAMB1;LIMA1;FOXD1;MRC2;PRRX1;SH3PXD2B;TRIO…	FBN1 human tf ARCHS4 coexpression__ARCHS4_TFs_Coexp	Male_TYR_Saline_vs_Male_WT_Saline
RNAseq_Automatic_GEO_Signatures_Mouse_Down	Pancreatic Islets 6-Week-Old Paupar GSE121884 1	0.485071	2.00654	0	0.00507109	0.888	0.1843	98	238	ANKRD52;GRAMD1B;GAN;UNC79;CEP350;SFSWAP;ANKRD11;TNRC6C;RBM10;BOD1L;KDM3B;MTHFR;ARVCF;TUBGCP3;SETD1B;KMT2C;ZBTB34;BRD2;DIP2B;SLC36A1;9430015G10RIK;EPC1;TET3;PHF21A;KDM6B;GOLGA4;NYAP1;FBRS;KMT2A;PITPNM2;ZFP777;USP31;DST;EIF4G1;TOX;TMEM72;MYT1L;BPTF;FBXL18;BCORL1;BRD1;MDM4;PRRC2C;BCL9L;TAF4;MAP3K5;NOL4L;RERE;EPS15L1;ZFP950;AHDC1;NFRKB;SBNO1;SPEN;MAPK8IP3;MSANTD2;INO80D;TNRC6B;TNRC6A;TET2;UVSSA;NSD1;…	Pancreatic Islets 6-Week-Old Paupar GSE121884 1__RNAseq_Automatic_GEO_Signatures_Mouse_Down	Female_TYR_NAP_vs_Female_WT_Saline
RNAseq_Automatic_GEO_Signatures_Mouse_Up	Altered Ca Calpain-Cathepsin Scjd GSE90977 1	0.461644	2.00648	0	0.0146752	0.981	0.214	113	238	THSD4;TGFBR2;TANC1;EDEM1;CHST2;HSPA1B;BCL6;OLFML2B;IQGAP2;LIN54;CAPN2;PAQR8;KCNN2;AK3;GABRA5;PFKFB3;DUSP5;SLC38A2;NHSL1;IRF2BP2;MATN2;TNS3;IGFBP5;TOB2;SLC14A1;NR4A3;GFAP;GLUL;MERTK;EIF3J2;RAB8B;PIP5K1B;ZCCHC24;CDH19;DAAM2;AQP4;SLC29A3;EVC2;VWA5A;CEBPA;RIN2;BMPR1B;DOCK9;LHFPL2;PGM1;NPC1;KCNJ10;HNRNPF;ARHGEF26;ABCA1;ATP1B2;PDK4;GPT2;KSR1;LIN7C;SH3PXD2B;TFCP2L1;ARID5A;GPR161;ZFP185;IFRD1;SLIT1;SLC26…	Altered Ca Calpain-Cathepsin Scjd GSE90977 1__RNAseq_Automatic_GEO_Signatures_Mouse_Up	Male_TYR_Saline_vs_Male_WT_Saline
Drug_Perturbations_from_GEO_down	Phosgene 6371 mouse GSE2565 sample 3617	0.452084	2.00607	0	0.0147638	0.981	0.2118	122	289	ABCA8A;ALDH1A1;EMP2;XDH;ENG;COL3A1;OGN;HSPA5;DYNLL1;SOD3;EPAS1;CALR;LOXL1;CNN3;SEMA3C;PRELP;WWTR1;PNRC1;CTDSP1;DENND5A;TCN2;PCOLCE;COL1A2;RAMP2;TPT1;KLHL5;IGFBP2;THBD;CLIC4;TMBIM6;IGFBP5;TJP1;KIT;HOPX;TIE1;IGFBP3;ACVRL1;SOX17;CST3;PLTP;PAQR7;NRP1;CXCL12;MSN;MFGE8;COL6A2;GAS6;PCDHGA10;IRS1;SPARC;KDR;METTL7A1;PLOD2;COL1A1;APLNR;ACER2;CYP2F2;PRDX6;TMEM100;RPL26;SOX7;FERMT2;WNK1;CLK1;MPRIP;DNAJA1;GST…	Phosgene 6371 mouse GSE2565 sample 3617__Drug_Perturbations_from_GEO_down	Male_TYR_Saline_vs_Male_WT_Saline
Rare_Diseases_GeneRIF_ARCHS4_Predictions	Fryns syndrome	0.507254	2.00588	0	0.00508103	0.889	0.2386	85	172	HERC2;CEP350;SMARCC2;GOLGB1;SFSWAP;TRIP12;HIPK2;KDM3B;RALGAPA1;SETD1B;KMT2C;SPRED2;GNAS;KDM2A;UCK2;CHD4;KDM5C;DIP2B;RICTOR;TET3;KCTD3;RALGAPA2;TANC2;KMT2A;BIRC6;ARHGAP35;CTNND1;HECTD4;USP24;SOGA1;BCORL1;EXOC6B;BRWD3;DAG1;WDFY3;SMG7;AFF4;NUMA1;NFAT5;FAM168A;SOS1;TNRC6A;CHD3;NSD1;SPTBN1;TNPO1;HERC1;KMT2D;ZFAND3;ANKRD17;GBF1;TTC3;ZMIZ1;TBC1D30;HUWE1;SREBF2;HTT;HIPK1;PRRC2A;GTF2I;YLPM1;UTRN;SRRM2;ACA…	Fryns syndrome__Rare_Diseases_GeneRIF_ARCHS4_Predictions	Female_TYR_NAP_vs_Female_WT_Saline
GTEx_Tissues_V8_2023	Brain - Spinal Cord (Cervical C-1) Female 60-69 Up	0.552119	2.00539	0	0.00510771	0.892	0.2556	51	90	MYRF;DPYSL5;CNTNAP4;MAP7;ABCA2;SYNJ2;SIRT2;ANLN;FA2H;TMEM151A;PLEKHB1;MARCKSL1;MBP;FGFR2;RAPGEF5;ERMN;NKX2-2;NKX6-2;RASSF2;PLP1;PACS2;PIP4K2A;CNTN2;MOBP;SLAIN1;TUBA1A;SEMA4D;SLC44A1;CTNNA3;NKAIN2;CMTM5;CNP;GAL3ST1;APLP1;CARNS1;CDK18;MOG;MTURN;ADORA3;BACE1;TRAK2;EVI2A;PKP4;MAG;GPR62;TMEM144;PRRG1;RBM11;BCAS1;PAQR8;GPR151	Brain - Spinal Cord (Cervical C-1) Female 60-69 Up__GTEx_Tissues_V8_2023	Female_TYR_NAP_vs_Female_WT_Saline
PFOCR_Pathways_2023	PMC7970325 F14	0.702209	2.0053	0	0.014921	0.981	0.077	12	23	MANF;HSPH1;SDF2L1;XBP1;HYOU1;CALR;DNAJB2;RHBDL3;SRPR;HSP90B1;HSPA1A;CREB3L1	PMC7970325 F14__PFOCR_Pathways_2023	Male_TYR_Saline_vs_Male_WT_Saline
Rare_Diseases_GeneRIF_ARCHS4_Predictions	Hemimegalencephaly	0.497646	2.00529	0	0.00509396	0.892	0.2112	88	190	ANKRD52;HERC2;NDST1;KLC2;TRIP12;DNM2;KDM3B;NACC1;AGPAT3;KDM2A;CHD4;ADIPOR2;AKT1;KDM5C;BRD2;LRRC59;ZSWIM8;POLR2A;GSE1;POM121;FBRS;CARM1;SCRIB;EIF3B;CEP170B;DVL3;ILF3;EIF4G1;ARHGAP35;PTPN11;SCAF1;PHRF1;INTS1;TNRC18;HECTD4;IRAK1;SNRNP70;SOGA1;PTPN23;KIFC1;BAG6;BCL9L;NUMA1;ANAPC2;FAM168A;SAMD4B;ZC3H7B;CHD3;NSD1;FAM120A;ARF3;KMT2D;UPF1;RAD23B;GBF1;SBF1;ZMIZ2;SENP3;INCENP;HUWE1;SREBF2;POLE;HTT;PRRC2A;G…	Hemimegalencephaly__Rare_Diseases_GeneRIF_ARCHS4_Predictions	Female_TYR_NAP_vs_Female_WT_Saline
[truncated: 11,462 more rows]

## Sheet: Table_S3-Rummagene_results
pmcid	pmcidTitle	table	column	description	geneSetSize	nOverlap	oddsRatio	pvalue	adjPvalue	geneSetHash	resname
[truncated: 1,876 more rows]

## Sheet: Table_S3-Highlighted_genesets
SYMBOL	Term	evidence	panel
Cdc37l1	Stress response	https://doi.org/10.1016/j.neuroscience.2020.11.020	male
Serpinh1	Stress response	https://doi.org/10.1126/sciadv.abm6063	male
Manf	Stress response	https://doi.org/10.1126/sciadv.abm6063	male
Hspa5	Stress response	https://doi.org/10.1126/sciadv.abm6063	male
Stip1	Stress response	https://doi.org/10.1126/sciadv.abm6063	male
[truncated: 71 more rows]
